# Supplementary material for: The First Co-Opted Endogenous Foamy Viruses and the Evolutionary History of Reptilian Foamy Viruses
Source: Viruses. 2019 Jul 12;11(7):641. doi: 10.3390/v11070641 (PMC6669660; doi:10.3390/v11070641)
Supplement: Supplementary file 1 [file viruses-11-00641-s001.zip]

Archive with 16 entries (15 files):
- viruses-512695-suppl/
- viruses-512695-suppl/Data S1 Alignment of ERV-Spuma-Spu sequences – virus body portion.fas
- viruses-512695-suppl/Data S2 Alignment of ERV-Spuma-Spu sequences – long terminal repeat portion.fas
- viruses-512695-suppl/Data S3 ERV-Spuma-Spu consensus sequence.fas
- viruses-512695-suppl/Data S4 pol-env alignment.fas
- viruses-512695-suppl/Data S5 Env alignment.fas
- viruses-512695-suppl/Data S6 Pol alignment.fas
- viruses-512695-suppl/Figure S1 ERV-Spuma-Spu consensus sequence.pdf
- viruses-512695-suppl/Figure S2 Recombination detection in pol-env alignment, first round.pdf
- viruses-512695-suppl/Figure S3 Recombination detection in pol-env alignment, second round.pdf
- viruses-512695-suppl/Table S1 tBLASTn using CoeEFV Pol as probe against the tuatara genome.xlsx
- viruses-512695-suppl/Table S2 Merged Pol hits and reciprocal BLASTx results.xlsx
- viruses-512695-suppl/Table S3 tBLASTn using CoeEFV Env as probe against the extended Pol hits.xlsx
- viruses-512695-suppl/Table S4 Foamy virus-like endogenous viral elements in other reptiles.xlsx
- viruses-512695-suppl/Table S5 Host evolutionary timescales.xlsx
- viruses-512695-suppl/Table S6 Foamy virus-host association.xlsx
