# Supplementary material for: The First Co-Opted Endogenous Foamy Viruses and the Evolutionary History of Reptilian Foamy Viruses
Source: Viruses. 2019 Jul 12;11(7):641. doi: 10.3390/v11070641 (PMC6669660; doi:10.3390/v11070641)
Supplement: Supplementary file 1 [file viruses-11-00641-s001.zip › viruses-512695-suppl/Data S1 Alignment of ERV-Spuma-Spu sequences – virus body portion.fas]

>QEPC01003194.1:c6056215-6033020
ATTGGCACCCATT-CGTGGGGCTTGAGACATAAGAATATATAATTAAGTACACTGGGGTGTTTACCA-GACCATTAACTACTTTTGTCCTCTCGATATATTCGAGTTTGTTAAGCTTAACTAAAAGAAAAGGA-TTTT--GTGCATTT--ATATCATGGCCATTCAATTAAACCAAGTGCTTTATGCACTATGGGTTGCTAATCTGCAAAATG----------AGATGGAGATGATTATTGTTTAGAAATAAGAAATGGAGAATGCGGAATTGGACACAGATTTCTAATTGTTTCTTTTGAAGCAAATGATGCAGG---------------------------------------------------------TGT--AATAGTTTCTATGAGACCAAG------------------------------------------------------------------------------------------------------------------------------------------------------------------------------------------------------------------------------------------------------------------------------------------------------------------------------------------------------------------------------------------------------------------------------------------------------------------------------------------------------------------------------------------------------------------------------------------------------------------------------------------------------------------------------------------------------------------------------------------------------------------------AGATGTAGTTTTTAATTCATTGTCAATGCCTGTGTTACCTATCAATAGGCAAGATTTGAACCTAATGGCAGGGATAGTAGTTGAAATTCCCAGAAATATAAGGCGGCATGGGCCTATTTCTATAGGTAATGCTGATTATATTTCTAG--------------ATACTCCAGCTAC-----------------------------------------------------------------------------------------------------------------------------------------------------------------------------------------------------------------------------------------------------------------------------------------------------------------------------------------------------------------------------------------------------------CACTGAGGAATTGTGTGGCTTTAATGCAGTCCAGTGGGAACAGGAGT-----ACACTCTATTAAGGAGAGAATATTTAAATCTGA----ATTTGTAAAAAGTAAATGTTGGAAGA----------------------------------------------------------------------------------------------------------------------------------------------------CAACCTGTCGTGCCAGGAGCACACCCAGCTGAAATTTCTGTCTTAAATATGGCAAATATAAGGGCTGTAATGGGGCCCACTCCAA----AGGATTTTAAAGAAATTCCTATGTGGTTTGAATCCCATTTATCTGCTTTAGAAGCTGTCACTTCCACAGCATTACCATTGCAGAAGATGAATGAGGTTACTCAATTCTCTAGTCCCTGCATCTGCTTCTTTGA---TGGAGCTGGAGTGTAATAATTTGGAAAATGTACTGGCTAATTTATATGTAAAAACTCATGGCTAAGTGGGCATAGCTGACTTAAATTAAATTCTAAGAAAGATAACTCAAGAGCAAGGCATTGTAAGGG-CCTATGGGGTTGGAATGAAATTTCTCTCTAATCATGATTTGATATGGGG-AATCCTTAAAACCCTCTGTAAAGGTGATGCATTG---------------------------------------------------------------------------------------------------------------------------------------------------------------------------------------------------------------------------------------------------------------------------------------------------------------------------------------------------------------------------------------------------------------------------------------------------------------------------------------------------------------------------------------------------------------------------------------------------------------------------------------------------------------------------------------------------------------------------------------------------------------------------------------------------------------------------------------------------------------------------------------------------------------------------------------------------------------------------------------------------------------------------------------------------------------------------------------------------------------------------------------------------------------------------------------------------------------------------AAAGCTGCCATTCAATCTAAATTAGATTTGCTGATTACTGAGCAGGAACAAATAAGGTCCTTCCCAAAAATTGTACAGGATATTTATA--AGATTCTGGGGAGAGATTATTTGGGAGATAATCCAAACAGAAAGAAT---CTTGAACAGGAAGGTTCTAAATCTAAGAAT------------------------------------------------------------------------------------------------------------------------------------------------------------------------------------------------------------------------------------------------------------------------------------------------------------------------------------------------------------------------------------------------------------------------------------------------------------------------------------------------------------------------------------------------------------------------------------------------------------------------------------------------------------------------------------------------------------------------------------------------------------------------------------------------------------------------------------------------------------TCTCCCTC------------------------------------------------------------------------------------------------------------------------------------------------------------------------------------------------------------------------------------------------------------------------------------------------------------------------------------------------------------------------------------------------------------------------------------------------------------------------------------------------------------------------------------------------------------------------------------------------------------------------------------------------------------------------------------------------------------------------------------------------AAATACTAATTTTAGAAAAAAA-ATTCTTCCCCAGAATTCTCAGCCAAATC----------------------------------------------------------------------------------------------------------------------------------------------------------------------------------------------------------------------------------------------------------------------------------------------------------------------------------------------------------------------------------------------------------------------------------------------------------------------------------------------------------------------------------------ATAGAGGCAAA-GGAGGGAAGATCCAAGACTCAAATAGAAAGCAGTTCCAAGCTCAGAAAGACAAGGATTCTGAAAATCCAGAAAGTGCAGCTACATATGACTTAAGAAATTGATCACAG------------------------------------------------------------------------------------------------------------------------------------------------------------------------------------------------------------------------------------------------------------------------------------------------------------------------------------------------------------------------------------------------------------------------------------------------------------------------------------------------------------------------------------------------------------------TTTCCCCATAGAGACTTTGATAAATCAAAGCAAG---ATTTTAATTCGAGAGGTGGATTTAGAGGAAATAAATGAGGTTTTAATAAA-------AGAGGAAATTATCAGTCCTCTAAAGACTAT----------GATCAACTGACAG--------------------------------------------------------------------------------------------------------------------------------------------------------------------------------------------------------------------------------------------------------------------------------------------------------------------------------------------------------------------------------------------------------------------------------------------------------------------------------------------------------------------------------------------------------------------------------------------------------------------------------------------------------------------------------------------------------------------------------------------------------------------------------------------------------------------------------------------------------------------------------------------------------------------------------------------------------------------------------------------------------------------------------------------------------------------------------------------------------------------------------------------------------------------------------------------------------------------------------------------------------------------------------------------------------------------------------------------------------------------------------------------------------------------------------------------------------------------------------------------------------------------------------------------------------------------------------------------------------------------------------------------------------------------------------------------------------------------------------------------------------------------------------------------------------------------------------------------------------------------------------------------------------------------------------------------------------------------------------------------------------------------------------------------------------------------------------------------------------------------------------------------------------------------------------------------------------------------------------------------------------------------------------------------------------------------------------------------------------------------------------------------------------------------------------------------------------------------------------------------------------------------------------------------------------------------------------------------------------------------------------------------------------------------------------------------------------------------------------------------------------------------------------------------------------------------------------------------------------------------------------------------------------------------------------------------------------------------------------------------------------------------------------------------------------------------------------------------------------------------------------------------------------------------------------------------------------------------------------------------------------------------------------------------------------------------------------------------------------------------------------------------------------------------------------------------------------------------------------------------------------------------------------------------------------------------------------------------------------------------------------------CCTCACA-----AAAAGCTTCAGAAACTCCCTCTGTGACACAGGATGGCAGAGAACAGACAAGCTCAGGGCAGTCTTGAATTTCCAATGATCTCTGTAGAAATAGCAGATAAGGCTTTCACAGT--TGATAGAAAAAGGGGCAAATCAATCTTGTATCCAATCAAAATGTTTGCCACATGTATATACATGTAAAGGTCAATGTATAGTTGAGTCTTATTTTT-AGAAGAGAAAATAGTACCTCTTGTAAAATTACCTGTTCAGATAGCAGGACAATGTTTGGAAATTAAATTTGCAATATGTGATTTTACAAAACAT--------------------------------------------------------------------------------------------------------------------------------------------------------------------------------------------------------------------------------------------------------------------------------------------------------------------------------------------------------------------------------------------------------------------------------------------------------------------------------------------------------------------------------------------------------------------------------------------------------------------------------------------------------------------------------------------------------------------------------------------GATGTTGTCATAGCTCATGAAAGGGTTAAAGATTTGTTTCCAATAGGTTCAATAAACATAATTGGAACTC---AAGATAATAGGGGTGAGCAAATCAAAGAGCAAATTGCATCAGCTGACTGTGCAAAAAATGAAAAAA-TAAA---ATTGAGAGATATTTTATACACTCTGAAACCATATTTT-CAGCAATTTGATAATCAAATTGGCCACAGGAAAATAAAGCCTCATGATTTGTCTGTCAAA-ACACAGCCCAAACCGCAAAAGCAATATCCTATTAACAAAGCTGCAATTAATGATATTCAAAAGGTAATTGATGATTTAATTGCACAAGGAGCATTGATTAGACAATATAGCTCCATGAATACTCCAGTATATCCAGTG------------------------------------------------------------------------------------------------------------------------------------------------------------------------------------------------------------------------------------------------------------------------------------------------------------------------------------------------------------------------------------------------------------------------------------------------------------------------------------------------------------------------------------------------------------------------------------------------------------------------------------------------------------CCTAAACCTAATGGGAAATGGCATATGGTATTAGACTACCGCGCCCTAAACAGGGTTTCAGCCTCTTTTAATGTGCAAAACCTACAC--GTCTGGCATGTTAGGAAATTTGGAAAGGCACAAATATAAAACTACACTGGATTTATCTAATGGATTTTGGGCTCATCCTATTAGAGAACAAGACAGATATTTGACTGCGTTTAGTTGGCAGGGTACACAGTACTGTTGGACATGCCTTCCTCAAGGCTATTTAAATAGTCCAGCGTTGTTTTCAGCTGACGTAATTCAGCTTTTGAGAAATATTCCAGGTGTACATTCATATATGGATGACATCTACTTTACAAATGAAGATTTAGATCAACATTTAGCTACATTAAAGCAAATTGTCACTATTTTGGGAGAAGCAGGATATATTATCAATCTGAAAAAA-TCACAGATTTGTAGAAGCAAGGTAAAGTTCCTTGGTTTCTTATTAACAGACTCTGGCAGAGGATTAACTCAGGAATTCAAAGAAAAACTGTTGACATTGCAACCTCCTAAAACT------------------------------TTAAAAGAATTGCAGTCAGTTTTAGGTTTTTTAAATGTTGCAAGAATATTGGTTCCTGACTATGCTCAGAGAACCAAACCCCTTTA---TAATCTAATTCCATTAGCAAGCAAAGGAAATTTTTGGACCTTGGAAGCTCAGCAAACATTGGATAATTTGATAACCTTAATTAACCAAGCTGTTGAATTAAACACAAGAAACAGCACAGTTTCCCTAGAGATTCTAGTTGGAGCCACACAAAAAGGAGGATTTGCTTCATATTTCAATTATGGAGAATCTAAACCACTGCAGTACATATCATATGTCTTCTTAAATGCAGAACAAAAGTTTTTGCCTATTGAAAGAATCTTATGTCTGTGCAATCTTGCAATTTTAAA-AGGTAAAGATCTTGCACAGGGCCAAAAGATGATAGTAAAAACTCCTACTGCCTCC--TTAAGGCA-----GGTTAAAAAAGGATCAATACCCAATGCAAAAGCTCTTCATAGCAGATGGGTACAATGGATGCCACATTTTGAAAATCCACAAATAGAATTTGAATATGTGGAACCGAGCGATGATTTAGAACATTTGCCAGCTTTTACTATT-AACCTGTATCTTCCAAAAA-ACAGACCCCAGATAAACCTCTCCATGAATATCAAAAAG-TTATCTATACTGATGGTTCAGCCATGTCATGTAAGCAAGGCAAACTCATGTGGAAAGCAGGTTATGCTGTTGTAATTAGGACATTTAATGATAAAGGGGAATATCATATGTCTAATAGTATTCAAATGCATTTA-GGGAACAATATTGCGCAATACGCAGAGTTGATGGCTGTACATAAAGCAATAGAGATCTCTCCTCCTGATGAAACTGTTCTCATTTGTACTGATTCCTTCTATATAGCTAGAGGAATAAATGAAGAATTGTCGATCTGGTGGTCTAATGGTTTTCTAGATAATAAA-TGAAAACCTTTGAAACATGCCCATAGCTGGCAAAAATTAGCAACACTTTTGGATGACAAGCCGTTGATTACTGTAATGCAT------GTGCCAAGCCATTCCAAATATGGATCTCATGTTAACGGGAACACCCTTGTAGACTTACTGGCAAAGGAAGCAATGAAAGCATCCTCAGTCTGTGTACTTA--------------------------------------------------------------------------------------------------------------------------------------------------------------------------------------------------CCCGATCACAAGTAAAAAAA-TGCTTGGATGAGGAATTGAGTCAATGCATCAGCCCAGATTCCATTAACCCTAAGGGTTACCCTTCTGCCTATGATTATGCCCTAAAAGATGGGAAGTGTGTTGT------------------------------------------AACATTCACTAATGGGGAGAAACAAGTACTACCCCCTGTTGACACAAGACCTAACTTAATACAAGAGGCTCACAATAGTCTTGGGCATGTTCACCA--------------CAGTTGGATCTTTACAGCGTTCTTA--------CTGGTGGCCTGGACTGCGCAAACAAGTCCAACGGCGTTTAGCCCAGTGTGAACCTTGTCTAAGAACAAACCCTGGTCAAGTTACCAGACCACCTTACTTAAAAA-ATACTAAG--------------------------------------------------------------------------------------------------------------------------------------------------------------------------------------------------------------------------------------------------------------------------------------------------------------------------------------------------------------------------------------------------------------------------------------------------------------------------------------------------------------------------------------------------------------------------------------------------------------------------------------------------------------------------------------------------------------------------------------------------------------------------------------------------------------------------------------------------------------------------------------------------------------------------------------------------------------------------------------------------------------------------------------------------------------------------------------------------------------------------------------------------------------------------------------------------------------------------------------------------------------------------------------------------------------------------------------------------------------------------------------------------------------------------------------------------------------------------------------------------------------------------------------------------------------------------------------------------------------------------------------------------------------------------------------------------------------------------------------------------------------------------------------------------------------------------------------------------------------------------------------------------------------------------------------------------------------------------------------------------------------------------------------------------------------------------------------------------------------------------------------------------------------------------------------------------------------------------------------------------------------------------------------------------------------------------------------------------------------------------------------------------------------------------------------------------------------------------------------------------------------------------------------------------------------------------------------------------------------------------------------------------------------------------------------------------------------------------------------------------------------------------------------------------------------------------------------------------------------------------------------------------------------------------------------------------------------------------------------------------------------------------------------------------------------------------------------------------------------------------------------------------------------------------------------------------------------------------------------------------------------------------------------------------------------------------------------------------------------------------------------------------------------------------------------------------------------------------------------------------------------------------------------------------------------------------------------------------------------------------------------------------------------------------------------------------------------------------------------------------------------------------------------------------------------------------------------------------------------------------------------------------------------------------------------------------------------------------------------------------------------------------------------------------------------------------------------------------------------------------------------------------------------------------------------------------------------------------------------------------------------------------------------------------------------------------------------------------------------------------------------------------------------------------------------------------------------------------------------------------------------------------------------------------------------------------------------------------------------------------------------------------------------------------------------------------------------------------------------------------------------------------------------------------------------------------------------------------------------------------------------------------------------------------------------------------------------------------------------------------------------------------------------------------------------------------------------------------------------------------------------------------------------------------------------------------------------------------------------------------------------------------------------------------------------------------------------------------------------------------------------------------------------------------------------------------------------------------------------------------------------------------------------------------------------------------------------------------------------------------------------------------------------------------------------------------------------------------------------------------------------------------------------------------------------------------------------------------------------------------------------------------------------------------------------------------------------------------------------------------------------------------------------------------------------------------------------------------------------------------------------------------------------------------------------------------------------------------------------------------------------------------------------------------------------------------------------------------------------------------------------------------------------------------------------------------------------------------------------------------------------------------------------------------------------------------------------------------------------------------------------------------------------------------------------------------------------------------------------------------------------------------------------------------------------------------------------------------------------------------------------------------------------------------------------------------------------------------------------------------------------------------------------------------------------------------------------------------------------------------------------------------------------------------------------------------------------------------------------------------------------------------------------------------------------------------------------------------------------------------------------------------------------------------------------------------------------------------------------------------------------------------------------------------------------------------------------------------------------------------------------------------------------------------CCTCTGTCTCC-TTTTGATAAGGTGTATATGGATTATATTGGTCCTTTGACACCTTCCCATGGGCATCATTACTGTTTGGTTATTGTTGATGCTTGTACTAGTTTTGTATGGATTTACCCCACACGAGATCAATCTGCCTCTACCACT-GTTAGAACTTTCACCTCCTTCATTTTGCTTGGGCTTCCATGTATCCTACACTCTG---------------------------------------------------------------------------------------------------------------------------------------------------------------------------------------------------------------------------------------------------------------------------------------------------------------------------------------------------------------------------------------------------------------------------------------------------------------------------------------------------------------------------------------------------------------------------------------------------------------------------------------------------------------------------------------------------------------------------------------------------------------------------------------------------------------------------------------------------------------------------------------------------------------------------------------------------------------------------------------------------------------------------------------------------------------------------------------------------------------------------------------------------------------------------------------------------------------------------------------------------------------------------------------------------------------------------------------------------------------------------------------------------------------------------------------------------------------------------------------------------------------------------------------------------------------------------------------------------------------------------------------------------------------------------------------------------------------------------------------------------------------------------------------------------------------------------------------------------------------------------------------------------------------------------------------------------------------------------------------------------------------------------------------------------------------------------------------------------------------------------------------------------------------------------------------------------------------------------------------------------------------------------------------------------------------------------------------------------------------------------------------------------------------------------------------------------------------------------------------------------------------------------------------------------------------------------------------------------------------------------------------------------------------------------------------------------------------------------------------------------------------------------------------------------------------------------------------------------------------------------------------------------------------------------------------------------------------------------------------------------------------------------------------------------------------------------------------------------------------------------------------------------------------------------------------------------------------------------------------------------------------------------------------------------------------------------------------------------------------------------------------------------------------------------------------------------------------------------------------------------------------------------------------------------------------------------------------------------------------------------------------------------------------------------------------------------------------------------------------------------------------------------------------------------------------------------------------------------------------------------------------------------------------------------------------------------------------------------------------------------------------------------------------------------------------------------------------------------------------------------------------------------------------------------------------------------------------------------------------------------------------------------------------------------------------------------------------------------------------------------------------------------------------------------------------------------------------------------------------------------------------------------------------------------------------------------------------------------------------------------------------------------------------------------------------------------------------------------------------------------------------------------------------------------------------------------------------------------------------------------------------------------------------------------------------------------------------------------------ACAAGGGAGATGCCTTCACCTCTCACCAGATGCAAAGTTTTGCAAAGAGTTTTGGGATAGTGTTGGAATATAGCACACCTTATCACCCCCAAAGTGCTGGGGTTGTGGAAAGGAAA-------------------------------------------------------------------------------------------------------------------------------------------------------------------------------------------------------------------------------------------------------------AATTGAGAGATAAAACGAGCTTTAATGAAACTATTGGTGGGGAGATCCTGGCAGTGGTATTCTTTGCTTCCTCTGGTACAGCTTGGACTTAATAACCTTCCTAGGAGTGAATGTCACTTAACTCCTTATAAATT------TGCAAAGGACATGACCACTCCTTTAGAACAACTGGCT-TTATCTTCTCCTATCTCTCAACAGGAGCAGTTAGCACTGATAGATGAATTGAGAGCAGAA------------------------------------------------------------------------------------------------------------------------------AAAAAC-CCTGTAC----CTATTCTCAAAGTTTTGAGTCCCCGAGCAGTAGGAATTCAGACATCACCAGGTAATTCGAAAATGGT-GTCTATT-GACAACTTAAAGCGCAC-TCCTATCTACTATGGTCAGGGTGATGATGGATTATTGTCAAATTCCACTTCAACCCCAACCTCTCCTACCAACAGCACCTGATTACTCTCTTGCTATGGATGAAGTGTCCCAAAAGGCACCTCAGCCACAGTCAAA-------------------------------------------------------------------------------------------------------------------------------------------------------------------------------------------------------------------------------------------------------------------------------------------------CCTCAGACAATATTTTTGGCCTAGGTACCGAAGATTTACATTTTGTTTTTT-GTGGAGCATTTTTGTC-TTCTTTTTCATAACTATTATAACTTTTACTATTATTTTTT-CAGTCCTTCGTTT-AACATGGGCTCATACGGT-----TTCA-----------------------------------------------------------------------------------------------------------------------------------------------------------------------------------------------------------------------------------------------------------------------------------------------------------------------------CTACCCGCTACTCCAATTCATTGGAACCTCTCAGAGGCACACAATGGTACTGTTGTGTATCGAAGGATGCATAATGCCAAACCTAAACGTGCTCTTCATATAGAGGTTATTCCAGTTCTTGTGGAGACCGCAGGT-ATGCCATTTGGGATCATACATAATCCCTTTCCTAAGCCTATT----CTCAACCAAGTGAACTGTTGGTGCCTTTTACTTTAAACAT-AG-----------------------------------------------------------------------------------------------------------------------------------------------------------------------------------------------------------------------------------------------------------------------------------------------------------------------------------------------------------------------------------------------------------------------------------------------------------------------------------------------------------------------------------------------------------------------------------------------------------------------------------------------------------------------------------------------------------------------------------------------------------------------------------------------------------------------------------------------------------------------------------------------------------------------------------------------------------------------------------------------------------------------------------------------------------------------------------------------------------------------------------------------------------------------------------------------------------------------------------------------------------------------------------------------------------------------------------------------------------------------------------------------------------------------------------------------------------------------------------------------------------------------------------------------------------------------------------------------------------------------------------------------------------------------------------------------------------------------------------------------------------------------------------------------------------------------------------------------------------------------------------------------------------------------------------------------------------------------------------------------------------------------------------------------------------------------------------------------------------------------------------------------------------------------------------------------------------------------------------------------------------------------------------------------------------------------------------------------------------------------------------------------------------------------------------------------------------------------------------------------------------------------------------------------------------------------------------------------------------------------------------------------------------------------------------------------------------------------------------------------------------------------------------------------------------------------------------------------------------------------------------------------------------------------------------------------------------------------------------------------------------------------------------------------------ACATC--AGAACGCTAGCCTATTGTTCTGGCTTGTTCTCAAAAGAA----------------------------------------------------------------------------------------------------------------------------------------------------------------------------------------------------------------------------------------------------------------------------------------------------------------------------------------------------------------------------------------------------------------------------------------------------------------------------------------------------------------------------------------------------------------------------------------------------------------------------------------------------------------------------------------------------------------------------------------------------------------------------------------------------------------------------------------------------------------------------------------------------------------------------------------------------------------------------------------------------------------------------------------------------------------------------------------------------------------------------------------------------------------------------------------------------------------------------------------------------------------------------------------------------------------------------------------------------------------------------------------------------------------------------------------------------------------------------------------------------------------------------------------------------------------------------------------------------------------------------------------------------------------------------------------------------------------------------------------------------------------------------------------------------------------------------------------------------------------------------------------------------------------------------------------------------------------------------------------------------------------------------------------------------------------------------------------------------------------------------------------------------------------------------------------------------------------------------------------------------------------------------------------------------------------------------------------------------------------------------------------------------------------------------------------------------------------------------------------------------------------------------------------------------------------------------------------------------------------------------------------------------------------------------------------------------------------GCTAACAAACATCTTGCAAAGACTATAGAAGATGACTTGCGAGATTTGGACAGTAGAAATGCATATTTTCTTGTTCCAGGTACAGATCCTTGGCATCAAA----------------------------------------------------------------------------------------------------------------------------------------------------------------------------------------------------------------------------------------------------------------------------------------------------------------------------------------------------------------------------------------------------------------------------------------------------------------------------------------------------------------------------------------------------CAAGCTATGCTGATAAAATGTGCTTTGCTTCTGATTGGACATTG---------------------------------------------------------------------------------------------------------------------------------------------------------------------------------------------------------------------------------------------------------------------------------------------------------------------------------------------------------------------------------------------------------------------------------------------------------------------------------------------------------------------------------------------------------------------------------------------------------------------------------------------------------------------------------------------------------------------------------------------------------------------------------------------------------------------------------------------------------------------------------------------------------------------------------------------------------------------------------------------------------------------------------------------------------------------------------------------------------------------------------------------------------------------------------------------------------------------------------------------------------------------------------------------------------------------------------------------------------------------------------------------------------------------------------------------------------------------------------------------------------------------------------------------------------------------------------------------------------TTATTTTGTTTCCGATGGGAAACCAAGGAAATGGCCAAGACCTCATGTGTATGCAGAT---------------------------------------------------------------------------------------------------------------------------------------------------------------CACTGTGACAGACCTCAATTTTGGACTGACATTAAAACTGCAACACAAGGCCTGCCTCAGTGGTACCTAGCTATTGATGATTTTTCTGATCACTTGCGCTATGCTAAGCAGCAACGTTCTGGAGGTGAAGACCGTGAATACAGAGTTCCAGGAG---GTCAGTTGCCCTATACTGGAGCAATTTTTTGCACATCTTTTTTATATAATACCTCTTGGTGGGATGAATCAAATTTATCTG------------------TGGATGGTTCTTTAGAATTAAAGTCTGTTTTGACTTCTTGTCTTGAAAACTCTA---CTACTGGGAAGCTCAAACCTAAGTGTTTATCCTCTCAATGGCATGA------------------------------------------------------------------------------------------------------------------------------------------------------------------------------------------------------------------------------------------------------------------------------------------------------------------------------------------------------------------------------------------------------------------------------------------------------------------------------------------------------------------------------------------------------------------------------------------------------------------------------------------------------------------------------------------------------------------------------------------------------------------------------------------------------------------------------------------------------------------------------------------------------------------------------------------------------------------------------------------------------------------------------------------------------------------------------------------------------------------------------------------------------------------------------------------------------------------------------------TAATGGTGCTAATGAGATGTTTGTTGGTGTTACTGGGACTTCATTTTGTGATATCCCTAGGTATCCTATTTTTCTCAATAGATCTGAGAGTATTGTATCTTGTAAGAGTACCTTTGTTAATCATCAACAACAGCCCCTTGAATGTGGCACTAATAAAACACTCACTGCTAAGGGTTTACATTCATGGAATTGTGGGCCATGCAGTGTTAATATTA------CTACGAATCTCATGGGTAATT-ATACAGCTAAAGAGAGGGTGAGTTTGGGAAATAAGCGTTGGTTTAACTTGATACAAAGTCCATTATTTGTCAACGCTACTCCTTTTTTTGCTGATAATTATGCCATTTATTCGCTGTATCAGAAATGTAAAACTTTATCTGAAAAACATTCTTTATTTTCAGTGCTTCAAACATTAGAATAATTT-ATCATGGTACCTCAGGAAAATGAAGATTACCCGTGTACACATTTTTGTATTAATGCTTCTTTAT------------------------------------------------------------------------------------------------------------------------------------------------------------------------------------------------------------------------------------------------------------------------------------------------------------------------------------------------------------------------------------------------------------------TACAGATGAACCCCAAAAGGGCAATATGGGGCACAAATAAAACTCTTAATGATATTCATATTTTAGTAACATCTGATGATACTATAGAG--TTTTCCTTCTTCCACTTATAAATCTAGGAAGATTTTACAAGTAGAATCTTTGAATAATGCACAAATATTTAGAAAAAC-TAATTTCTTGCTCGCAAAATCTATGGAAAAGATTTCTAGATTGCAGGATACCAATAATATAAATTTAAGAAATTGAGTTTATTTGGTCAAGGATGCTTTAACTCAAGTGGCCTTGATAGTCAAACATGATTTGACAGTTTTATCCGATGAACTGATTATGGAAATTATTGTCACTCGGTTGCAAAAAAATATTTTTTCTTTAAGCAATGGGCACGTTCCTTGGACTATTGGGTATTTTCAGATGTTACGAGATCACAGTGACCCACGGTGAATACCCACCTGTGGTCACTGTGACTCGCACATCTGTTTGGCGGCCGCCAGATGTTCGCCACGCTCAATCCCCACATGGGGTCATTTTCAACCACGCTTCCCGGGCTAGCCGCACCAATTCCCTGGGAAGCGCAGTGAAAATGAATCCCGGCGGGGATCAAAGAAAAGTAACGTCTGGTCTGTTGCCACGGCCCGGACTCACCGGCGGGAGTCCGGGCCGTGGAAAATTCGGCCAGACGCTGCGGCAGCATTGGTCCCGCCGCCCACCTGTCTTCCCAGAGGGCGGGCAGCGGGGAGGGGGCGGGGCCGTGTGGCCGCACGTTGCGCCACGTGGCCCCACCCCCTCCCAGATTCCCCGCCGGGATCCCCCGGCACATCTGATACGGCGTGACGGGGTCATCCCGGCGGGGGATCAATAGATTGATTTCGTGATGGGGCCAATTGGCCCCGTCACGTCTGAAAACACCCA----------------------------------------------------------------------------------------------------------------------------------------------------------------------------------------------------------------------------------------------------------------------------------------TTGTTAACACTACTGAGATTCAACAATTCTTATCTTTAAGTGATGAGAAC-ATGCA-ATC-TTGCAGCACACAGCGCGTGCTTTGATTTTTAACATGAAACTATTACCAGATTCAGTTCTTACTAACCCCCTAAATATGTGGTATATTCCTACTACTTGATGGAATATTCATTTTTTTATTCATTTGAAAATTTC--------------------------------------------------------------------------------------------------------------------------------------------------------------------------------------------------------------------------------------------------------------------------------------------------------------------------------------------------------------------------------------------------------------------------------------------------------------------------------------------------------------------------------------------------------------------------------------------------------------------------------------------------------TAATATGGTTTATTTGACTAATTGGAATATTTTGAATATGGG-TTTTTTAGTAGCTACTGGAACAAATATTGCTCATGCTCATATGAAATTACCATATGAATGGGTCTCCACAGATGTTTTTGGAAACACAACATACTT----------ACATACTGACGAATGTCAAGATTTTGGATACTTGTTTTGCAAGCAAATTACACAT--TTCCCCTTGTGGGTTGGTACCACCTAATACTACTTCTTGTCCTATTAGGATTCAATCAAGTAATATTTTA----------------TTTGTTTTTATTGATTCCCTTACAAATGGATCATATTTA--ATTCTTGCTGGACAATCTGAATGTAATATTCCGGCTTTGCAAACATCTATCATAACAGTGACTACCACAGTCAC----------------------------------------------------------------------------------------------------------------------------------------------------------TTGTTATGGCAGACAGCTTTTTCCACCTCCTAATTTGAGATCAATGCATTCTCAGGTTACATTT--------------------------------------------------------------------------------------------------------------------------------------------TTCGTAACTCACTTTTCTT----------------AACTGGCATCATAGCTAAATTGCAAAG-GTCAGAAATTACTCTTTTT-AATATACATGATGCAACTGAAGATACCTTGCAGGAAGTGAAGCAACTACTTCAAAGGATTGATATCCACGAAGGAGATTTTCCTCTATGGTTCAATAGATTGGCTACAGCTATATCTGCAGCCTGGCCTTCTTTAGCTAGCATGGCTCATTCCATTGCTCACGCTGCTACTTCCCTAGGTAATTCAATTTTAGGAACGGGTTTACAAATTATTACCTACCTCAAACCAGTCTTTATTGCTATAGTGTTGATTGTACTATTAATCATCGTTATTAAGATTTTTAGGTTCTTCTCTGGACTGCATCTGAAAAAAATATCAGCCCCCAACGAAGATTGGATGTCTCTTCCCTCACCACTTGTGAAGAAGGTACCAGTGCTTTGTACCTTC-CTGATGTCTTCCTGAAGACATGACTGATTGGACATTTGTTG--AA-TTTTCTTTCTTGTATTGTATACTACATTCTTGAAACACATT---------------------------------------------------------------------------------------------------------------------------------------------------------------------------------------------------------------------------------------------------------------------------------------------------------------------------------------------------------------------------------------------------------------------------------------------------------------------------------------------------------------------------------------------CTCGCCAAAGAGAGGG
>QEPC01001126.1:1133626-1156713
ATTGGGGTCCAA--C-TGGGGCTCGAGACGTAAGAACATATAATTAAGTACACTGGGGTGTTCACCA-GACCGTTAACTACTTTTGTCCTCTTGATATATTTGAGTTTGTTAAGTTTAACTAAAAGAAAAGGA-TTTT--GTGCATTTT-ATATCATGGCTATTCAATTAAACCAAGTGCCTTATGCACTATGGGTTGCTAGTCTGCAAAATGTAACAGTCAGAAATGGAGATGATTATTGCTTAGAAATAAGAAATGGACAATGAGGAATTGGACACAGATTTCTAATTGTTTCCTTTGAAGCAAATGATGCAGG---------------------------------------------------------TAT--AATAGTTTCTATGAGACTAAG------------------------------------------------------------------------------------------------------------------------------------------------------------------------------------------------------------------------------------------------------------------------------------------------------------------------------------------------------------------------------------------------------------------------------------------------------------------------------------------------------------------------------------------------------------------------------------------------------------------------------------------------------------------------------------------------------------------------------------------------------------------------AAATTTAGTTTTTAATCCATTGACAATGCCTATGTTACCTACCAATAGGCAAGATTTGAACCTAATGGCAGGGATAGTAGTTGAAATTCCCAAAAGTATAAGAAGGCATGGGCCTATTTCTATAAGAAATGCTGATTATATTTCTGAAAGTGGATACAATTATACTC-AGTTAC-----------------------------------------------------------------------------------------------------------------------------------------------------------------------------------------------------------------------------------------------------------------------------------------------------------------------------------------------------------------------------------------------------------CACTGAGGAATTGCGTGGCTTTAATGCAGCCCAGTGGGAACAGGAGTACACTACATTCTCTTGAGAAGAGAATATTTAAATCTGAGAGAATTTGCACAAAGTAA-TGTTGGAA-A----------------------------------------------------------------------------------------------------------------------------------------------------CAACCTATTGTGCCAGGAGCACACCCAGCTGAAATTTCTGTCTTAAATATGGCAAATATAAGGGCTGTAACGGGGCCCACTCCAA----AGGATTTAAAAGAAATTCCTATGTGGATTGAATCTCATTTATTTGCTTTAGAAGCTGTCACTTCCACAGCATCACCATTGCAGAAGATGA----GGTTATGCAATTCTCTAGTCCCAGCATCTGCTTCTTTGA---TAGAGCAAGAATGTAATGATTGGGAAAGTGTATTGGCTAATTTAGATGTAAAAGCTCATGCCCAAGTGAGCATAGCTAACTTAAATGAAATTCTAAGAAAGATAACTCAAGAGCAAGGCATTGTAAGGC-CCTATGGGGTTGGAATGAAATTTCTCTCTAATCATGATTTGATATGGGG-AATCCTTAAAGTCCTTTGTAAAGGTGATGTATTG---------------------------------------------------------------------------------------------------------------------------------------------------------------------------------------------------------------------------------------------------------------------------------------------------------------------------------------------------------------------------------------------------------------------------------------------------------------------------------------------------------------------------------------------------------------------------------------------------------------------------------------------------------------------------------------------------------------------------------------------------------------------------------------------------------------------------------------------------------------------------------------------------------------------------------------------------------------------------------------------------------------------------------------------------------------------------------------------------------------------------------------------------------------------------------------------------------------------------AAAGCTGCCATTCAATCTAAATTAGATTTGCTGATTACTGAGTAGGAAAAGGTAAGGTCCTTCCCAAAAATTGTACAGGTTATTTATA--AGACTCTGGGGAGAGATTATTTGAGAAATAATCCAAACAGGAAGAAT---ATTGAACAGGAAGGTTCTAAATCTAAGAAA------------------------------------------------------------------------------------------------------------------------------------------------------------------------------------------------------------------------------------------------------------------------------------------------------------------------------------------------------------------------------------------------------------------------------------------------------------------------------------------------------------------------------------------------------------------------------------------------------------------------------------------------------------------------------------------------------------------------------------------------------------------------------------------------------------------------------------------------------------TCTCCCTC------------------------------------------------------------------------------------------------------------------------------------------------------------------------------------------------------------------------------------------------------------------------------------------------------------------------------------------------------------------------------------------------------------------------------------------------------------------------------------------------------------------------------------------------------------------------------------------------------------------------------------------------------------------------------------------------------------------------------------------------AGATACTAATTCTAGGGAAAAA-ATTGTTCCCCAGAATTCTCAGCCAAATT----------------------------------------------------------------------------------------------------------------------------------------------------------------------------------------------------------------------------------------------------------------------------------------------------------------------------------------------------------------------------------------------------------------------------------------------------------------------------------------------------------------------------------------ATAGAGGCAAA-GGAGGGAAGAACCAACGCTCAAATAGAAAGCAGTTCCAAGCTCAGAAAGACCAGGATTCTGAAAATCCAGAAGGTGCAGCTACATATGACTTAAGGAAAGGATTACAG------------------------------------------------------------------------------------------------------------------------------------------------------------------------------------------------------------------------------------------------------------------------------------------------------------------------------------------------------------------------------------------------------------------------------------------------------------------------------------------------------------------------------------------------------------------TGTCCCCATAGAGACTTTGATAAATCAAAGCAAG---ATTTCAATTCCAGAGGTGGATTTAGAGGAAATAAATGAGGTTTTAATAAA-------AGAGGGAGCTATCAGTCCTCTAAAGACTAT----------GATCAACTGACAT--------------------------------------------------------------------------------------------------------------------------------------------------------------------------------------------------------------------------------------------------------------------------------------------------------------------------------------------------------------------------------------------------------------------------------------------------------------------------------------------------------------------------------------------------------------------------------------------------------------------------------------------------------------------------------------------------------------------------------------------------------------------------------------------------------------------------------------------------------------------------------------------------------------------------------------------------------------------------------------------------------------------------------------------------------------------------------------------------------------------------------------------------------------------------------------------------------------------------------------------------------------------------------------------------------------------------------------------------------------------------------------------------------------------------------------------------------------------------------------------------------------------------------------------------------------------------------------------------------------------------------------------------------------------------------------------------------------------------------------------------------------------------------------------------------------------------------------------------------------------------------------------------------------------------------------------------------------------------------------------------------------------------------------------------------------------------------------------------------------------------------------------------------------------------------------------------------------------------------------------------------------------------------------------------------------------------------------------------------------------------------------------------------------------------------------------------------------------------------------------------------------------------------------------------------------------------------------------------------------------------------------------------------------------------------------------------------------------------------------------------------------------------------------------------------------------------------------------------------------------------------------------------------------------------------------------------------------------------------------------------------------------------------------------------------------------------------------------------------------------------------------------------------------------------------------------------------------------------------------------------------------------------------------------------------------------------------------------------------------------------------------------------------------------------------------------------------------------------------------------------------------------------------------------------------------------------------------------------------------------------------------CCTCACA-----GAAAGCTTCAGAAACTCCCTCTGTGACACAGGATGGCAGAGAACAGACAAGCTCAGGTCAGCCTTGAATTTCCAATGGTCTCGGTAGAAATAGCAGATAAGGCTTTCACAGCTCTGATAGACACAGGGGCAGATCAATGTTGTATTCAATCGAAATGTTTGCCACATGTATATACAACTAAAGGTCAATGTACAGTTGAGTCTTATTTTTTAGAAGAGAAAGTAGTACCTCTTGTAAAATTACCTGTTCAGATAGCAGGACAATGTTTGGAAACTGAATTTGCAATATGTGATTTTTCAAAACAT--------------------------------------------------------------------------------------------------------------------------------------------------------------------------------------------------------------------------------------------------------------------------------------------------------------------------------------------------------------------------------------------------------------------------------------------------------------------------------------------------------------------------------------------------------------------------------------------------------------------------------------------------------------------------------------------------------------------------------------------GATGTTGTCATAGCTCATGCAAGGG--------TTGTTTCCAATAGGTTCAATAAACATAATTGGAACTC---AAGATAATAGGGGTGAGCAAATCAAAGAGCAAATTGCATCAGCTGACTGTGCAAAAAATGAAAAAA---------TTGAGAGATATTTTATACTATTTGAAACCATATTTT-CAGCAATTTGATAATCAAATTGGCCACAGGAAAATAAAGCCTCATGATTTGTCTGTTAAA-ACACAGCCCAAACTGCAAAAGCAATATCCTTTTAACAAAACTGCAATTAATGATATTCAAAAAGTAATTGATGATTTAATTGCACAAGGAGCATTGATTAGACAATATAGCTCTATGAATACTCCAGTATATCCATTG------------------------------------------------------------------------------------------------------------------------------------------------------------------------------------------------------------------------------------------------------------------------------------------------------------------------------------------------------------------------------------------------------------------------------------------------------------------------------------------------------------------------------------------------------------------------------------------------------------------------------------------------------------CCTAAACCTAATGGGAAATGGTGTATGGTATTAGATTACCACACCCTAAACAGGGTTTCGCCCTCTTTTAATGTGCAAAACCTGCATATGTCTGGCATGCTAGGAAATTTGGAAAGGCACAAATATAAAACTACACTGGATTTATCTAATGGATTTTGGACTCATCCTATTAGAGAACAAGACAGATATTTGACTGCGTTTAGTTGGCTAGGCACACAGTACTGGTGGACACGCCTTCCTCAAGGCTATTTAAATAGTCCAGCGTTCTTTTCAGCTGACGTAATTGAGTTTTTGAAAAATATTCCAGGTGGTCATTCATATATGGATGACATCTACTTTACAAATGAAGATTTAGATAAACATTTAGCTACATTAAAGCAAATTGTCACTATTTTGGGAGAAGTAGGATATATTATCAATCTGAAAAAAATCACAGATTTTTAGAAGCAAAGAAAAGTTCCTTGGTTTTCAATTAACAGACTCTGGCAGAGGATTAACTCAGGAGTTCAAAGAAAAATTGTTGACATTGCAACCTCCTAAATTT------------------------------TTTAAAGAATTGCAGTCAGTTTTAGGTTTTTTAAATATTGGAAGAATATTAGTTCCTGACTATGCTCAGAGAACCAAACCTCTTTA---TAATCTAATTCCATTAGAAAGCAAAGGAAATTTTTGGACCTTGGAAGCTCAGCAAACATTGGATAATTTGATAACCTTAATTAACCAAGCTGTTGAATTGAACACAAGAAACAGCACAGTCTCCCTAGAAATTCTAGTTGGAGCCACACAGAAAGGAGGATTCACTTCATATTTCAATTATGGAGAATCTAAACCTCTGCTGTACATATCATATGTCTTCTTAAATGCAGAACAAAAGTTTTTGCCTATTGAAAGAATCTTATGTATGTGTAATCTTGCAATTCTAAA-AGGTAAAGATCTTGCACAGGGCCAAAAGATAATAGTAAAAACTCCTATTGCCTCC--TTAAGGCA-----GGTTAAAAAAGGATCGATACCCAATGCAAAAGCTCTTCGTAGCAGATGGGTACAATGGATGTCACATTTTGAAAATCCACAAATAGAATTTGAATATGTGGAACCAAGCAATGATTTAGAAAATTTGCCAGGTTTTACAATTGAAC-TGTATTTTCTAAAAAATCATACCCCAGATAAACCTCTCCTTGAATATCAAAAAG-TTATCTATACTGATGGTTCAGCCATGTCATGTAAGCAAGGCAAACACATGTGGAAAGTAGGTTGTGCTGTTGTAATTGGAGCATTTAATGATAAAGGGGAATATCATATGTCTGACAGTATTCAAATGCCTTTA-CGAAACAACACTGCGCAATACGCTGAGATGATGGCAGTACATAAAGCAATAGAGATCTCTCCTCCAGATGCAACTGTTCTCATTGGTAATGATTCTTTCTATATAGCTAGAGGAATAAATGAAGAATTACTGATCTGGCAGTCTAATGGTTTTCTAGATAATAAA-CTAAAACCTTTGAAACATGCGCATAGATGGCAAAAAATAGCAACACTTTTAGATGACAAACCACTGATTACTGTAATGCAT------GTGCCAGGCCATTCCAAATATGGATCTCAAGTTAACGGGAACACCCTTGTAGACTTACTGGCAAAGGATGCAATGAAAGCTTCCTCAGTCTGTGTACTTA--------------------------------------------------------------------------------------------------------------------------------------------------------------------------------------------------CCCGGTCACAAGTAAAAAAA-TGCTTGGATGGGGAATTGACTCAATGCATCAGCCCAGATTCTATTAACCGTAAGGGTTACCCATCTGCCTATGATTATGCCCTAAAAGATGGGAAGTGTGTTGT------------------------------------------AACGTTCACTAACGGGGAGAAACGTGTAATACCCCCAGTTGACACAAGACCTAACTTAATACAAGAGGCCCAT----GTCTTGGGCATGTTCACCAAGGTGTTAATGCCACAATTGAATCTTTACAGCGTTCTTA--------TTGGTGGTCCGGACTGCGCAATTAAGTCCAACGGCATTTGACCCAGTGTGAACCTTTTCTAAGAACAAACCCTGGTCCAGTTACCATATCACCTTACTTAAAAA-ATCCTAAG--------------------------------------------------------------------------------------------------------------------------------------------------------------------------------------------------------------------------------------------------------------------------------------------------------------------------------------------------------------------------------------------------------------------------------------------------------------------------------------------------------------------------------------------------------------------------------------------------------------------------------------------------------------------------------------------------------------------------------------------------------------------------------------------------------------------------------------------------------------------------------------------------------------------------------------------------------------------------------------------------------------------------------------------------------------------------------------------------------------------------------------------------------------------------------------------------------------------------------------------------------------------------------------------------------------------------------------------------------------------------------------------------------------------------------------------------------------------------------------------------------------------------------------------------------------------------------------------------------------------------------------------------------------------------------------------------------------------------------------------------------------------------------------------------------------------------------------------------------------------------------------------------------------------------------------------------------------------------------------------------------------------------------------------------------------------------------------------------------------------------------------------------------------------------------------------------------------------------------------------------------------------------------------------------------------------------------------------------------------------------------------------------------------------------------------------------------------------------------------------------------------------------------------------------------------------------------------------------------------------------------------------------------------------------------------------------------------------------------------------------------------------------------------------------------------------------------------------------------------------------------------------------------------------------------------------------------------------------------------------------------------------------------------------------------------------------------------------------------------------------------------------------------------------------------------------------------------------------------------------------------------------------------------------------------------------------------------------------------------------------------------------------------------------------------------------------------------------------------------------------------------------------------------------------------------------------------------------------------------------------------------------------------------------------------------------------------------------------------------------------------------------------------------------------------------------------------------------------------------------------------------------------------------------------------------------------------------------------------------------------------------------------------------------------------------------------------------------------------------------------------------------------------------------------------------------------------------------------------------------------------------------------------------------------------------------------------------------------------------------------------------------------------------------------------------------------------------------------------------------------------------------------------------------------------------------------------------------------------------------------------------------------------------------------------------------------------------------------------------------------------------------------------------------------------------------------------------------------------------------------------------------------------------------------------------------------------------------------------------------------------------------------------------------------------------------------------------------------------------------------------------------------------------------------------------------------------------------------------------------------------------------------------------------------------------------------------------------------------------------------------------------------------------------------------------------------------------------------------------------------------------------------------------------------------------------------------------------------------------------------------------------------------------------------------------------------------------------------------------------------------------------------------------------------------------------------------------------------------------------------------------------------------------------------------------------------------------------------------------------------------------------------------------------------------------------------------------------------------------------------------------------------------------------------------------------------------------------------------------------------------------------------------------------------------------------------------------------------------------------------------------------------------------------------------------------------------------------------------------------------------------------------------------------------------------------------------------------------------------------------------------------------------------------------------------------------------------------------------------------------------------------------------------------------------------------------------------------------------------------------------------------------------------------------------------------------------------------------------------------------------------------------------------------------------------------------------------------------------------------------------------------------------------------------------------------------------------------------------------------------------------------------------------------------------------------------------------------------------------------------------------------------------------------------------------------------------------------------------------------------------------------------------------------------------------------------------------------------------------------------------------------------------------------------CCTCTGTCTCC-TTTTGATAAGGTGTATATGGATTATATTGGTCCCTTGCCACCTTCCCATGGGCATAATCACTGTTTGGTTATTGTTGATGCTTGTACTGGTTTTATATGGATTTACCCCACATGATATCAATCTGCCTCTACCACT-GTTAAAATTCTCGCCTCCTTCATTTCACTTGGGCTTCTACGTATCCTACACTCTG---------------------------------------------------------------------------------------------------------------------------------------------------------------------------------------------------------------------------------------------------------------------------------------------------------------------------------------------------------------------------------------------------------------------------------------------------------------------------------------------------------------------------------------------------------------------------------------------------------------------------------------------------------------------------------------------------------------------------------------------------------------------------------------------------------------------------------------------------------------------------------------------------------------------------------------------------------------------------------------------------------------------------------------------------------------------------------------------------------------------------------------------------------------------------------------------------------------------------------------------------------------------------------------------------------------------------------------------------------------------------------------------------------------------------------------------------------------------------------------------------------------------------------------------------------------------------------------------------------------------------------------------------------------------------------------------------------------------------------------------------------------------------------------------------------------------------------------------------------------------------------------------------------------------------------------------------------------------------------------------------------------------------------------------------------------------------------------------------------------------------------------------------------------------------------------------------------------------------------------------------------------------------------------------------------------------------------------------------------------------------------------------------------------------------------------------------------------------------------------------------------------------------------------------------------------------------------------------------------------------------------------------------------------------------------------------------------------------------------------------------------------------------------------------------------------------------------------------------------------------------------------------------------------------------------------------------------------------------------------------------------------------------------------------------------------------------------------------------------------------------------------------------------------------------------------------------------------------------------------------------------------------------------------------------------------------------------------------------------------------------------------------------------------------------------------------------------------------------------------------------------------------------------------------------------------------------------------------------------------------------------------------------------------------------------------------------------------------------------------------------------------------------------------------------------------------------------------------------------------------------------------------------------------------------------------------------------------------------------------------------------------------------------------------------------------------------------------------------------------------------------------------------------------------------------------------------------------------------------------------------------------------------------------------------------------------------------------------------------------------------------------------------------------------------------------------------------------------------------------------------------------------------------------------------------------------------------------------------------------------------------------------------------------------------------------------------------------------------------------------------------------------------------------------------------------------------------------------------------------------------------------------------------------------------------------------------------------------------------ACAAGGGAGGTGCCTTCACCTCTCACCAGATGCAAAGTTTTGCAAAGAGTTTTGGGATAGTGTTGGAATATAGCACACCTTATCACGCCCAAAGTGCTGGGGTTGTGGAAAGGAAA-------------------------------------------------------------------------------------------------------------------------------------------------------------------------------------------------------------------------------------------------------------AATGGAGAGATAAAATGAGCTTTAATGAAGCTATTGTTACGAAGGTCCCAACAGTGGTATTCTTTGATTCCTCTGGTACAGCTTGGACTTAATAACCTTCCTAGTAGTGACTGTCACTTAACTCCTTATAAATTGCTATTTGCAAAGGACATGACCACTCCTTTAGAACAACTGACT-TTATCTTCTCCTATCTCTCAACAGGAGCAGTTGGCACTGATAGATGAATTGGGAGCAGAACTGGCTTCTCCCCAGC------CTAACACTGATATTAATTCTGTTCCTCAAGTTTGGATTCCACAGGAAAGCAAGCTGGTACAGGAAAAGGTTGTTTAAAAGGATACTTCCTTAAGGCATCGCTGGAAAAAA-CCTGTAAAAAACTATTCTCAAAGTTTTGAGTCCCCGAACAGTAGAAATTCAGACATCACCAGGTAATTCTAAAATTGT-GTCTATA-GACAATTTGAAACGTAC-TCCCATCCACTATGATCAGGGTAATGATGGATTATTGTCAAATTCCACTTCAACCCCAACCTCTCCCACCAACAGCACTTGACTACTCTTTTGCTATAGATGAAGTGTGTCAAAAGGCACCTCTACCACAGC--AG-------------------------------------------------------------------------------------------------------------------------------------------------------------------------------------------------------------------------------------------------------------------------------------------------TCTCAGACAATATTTTTGGCCTAGGTACCGAAGATTTATATCTTGTTTTTC-ATGGAGCATCTTTGTC-TTCTCTTGCATAACTATTATAACTTTTAGTATTATTTTTT-CAGTCCTTAGTTT-AACATGGGCTCATACTGT-----TTCATAGGGATGGGCAAACAGAACCGAGTTCAGAAATTTGGTTCAGTTCGGTTCACTTCAGAAATTTGGTTCGGTCGACTGAACTATTCGAGTTCGGTCCAAACTCCGAACTTCCGAACAAAGTTCGGAAATTCCAACCCCATTGAACTAAATGGAATATTATCTTTTAGGGATGGGAGAACAGAGCTGAGTTCGGAAATTCCGTTCAGTTCAGTTCGGTTCGAAAATCGAGTTCGGTTCGGATGTTCGGTTGACCAAACTGGTCGAGTTCAGTCCGAACTCCAAACTTCCGAACCACGTTCGCCCATCCCTACGGTTTCACTACCCACTACTCCAATTCATTGGAACCTCTCAGAGGCACACAACGGTACTGTTGTGCATCGAAGGATGTATAATGCCAGACCTAAACATGCTCTTCATATAGAGGTTGTTCCAATACGTGTGGAGACTGCAGGT-ATTCCATTTGGGATCATACATAATCCCTTTCCTAAGCCTATTGTTTCCCAATGAAGTGAGCTGTTGGTGCCTTTTACTTTAAACAT-AG-----------------------------------------------------------------------------------------------------------------------------------------------------------------------------------------------------------------------------------------------------------------------------------------------------------------------------------------------------------------------------------------------------------------------------------------------------------------------------------------------------------------------------------------------------------------------------------------------------------------------------------------------------------------------------------------------------------------------------------------------------------------------------------------------------------------------------------------------------------------------------------------------------------------------------------------------------------------------------------------------------------------------------------------------------------------------------------------------------------------------------------------------------------------------------------------------------------------------------------------------------------------------------------------------------------------------------------------------------------------------------------------------------------------------------------------------------------------------------------------------------------------------------------------------------------------------------------------------------------------------------------------------------------------------------------------------------------------------------------------------------------------------------------------------------------------------------------------------------------------------------------------------------------------------------------------------------------------------------------------------------------------------------------------------------------------------------------------------------------------------------------------------------------------------------------------------------------------------------------------------------------------------------------------------------------------------------------------------------------------------------------------------------------------------------------------------------------------------------------------------------------------------------------------------------------------------------------------------------------------------------------------------------------------------------------------------------------------------------------------------------------------------------------------------------------------------------------------------------------------------------------------------------------------------------------------------------------------------------------------------------------------------------------------------------ACACC--AGAGCACTAGCCTATTGTTCTGGCTTGTTCTCAAAAGAACCCATAGCCACAGGGGTGGGGGGGCAGGGGCCTGGCCCACCTAGAAAAACCGCTTGCCCCCTCAACAGGAGATTTCCTATTGGGGGGCCCACCGCACATTCAAGCCCCGCCTGCTGCCTCCCTGCACCAATGCACGTGCACACATGTCCCCAGGAGGTCGTGCGAGACTTAGGGAGGAAGAGACTGCGCCTGTGCCGGCGTGCTCTCTCCCAAGCATGAGGCAGCCAGGAGCAGGCAGACGTTGGAGCAGAGGGATTTGAAGTGGCTGCAGCAGGCTGAGGCAAGTCAGGCTGCAGGTGACGCGCGTGAGTCAGACTCCATCCTTGGAGAGGCTGAGCTGCCCTGACCTCCACTCCACCCCCACCCCCACCTCACAGCGATCCGACTGGTGGCGGCACCCGGCGGCAGTCCTGCAGCAGCTGCAGCACTACAGCGGTGCCACGCCAGCAGCAGCCAAGGTGAGTCCGACTCCTTGTGCCGGTGTGTGTGTGTGTGTGTGTGTGTGTGCCTGGCTGACTGCCAGCAGGAACAGTGGATAAATCTCAGCACAGAGATCTTGCAGCCCCTTTCTGCCACCCGGGTCTGGTCTGAGTGAGCAGGAGGGGGAAGATTTGGGGGGTGGGGGGAGAGTGAGGTGAGGCGGCATCAGGTCAGGGAGAGGTGGGGGCAGGTCCTGCTCGTGGAGCAGCTGCCCTAGATTTTGAGGCGTACCCCCTTGACCCCCAATTTCCTCACCCCCTGTGGACATTGCTCCCCCTCCATCCAGCCCATATATCAACTGATTCCCCCATCCCCGCCATTTCTCAACCTTGCAGACCTGATCCCCCAATTCTTCTTCTAGGCACCAATTCTCTCCCCATTTTCCCCTCCCCCAAACCTTTCTTGGTAGCCCCCGATCCCTTCTCGGCACTAACCACCTCCACCCCAAGTGGGGACTGAGTCCCCTTCCTTAAGCCCTGAAGGTTCAGATTCTCCCCTGATATCCCCACCCCAGACTTCTTTCCTCTCCCCCTCCCATCCTTCTCTCCCCTCCCTTTCCTCCATGTGCCTCTAGGTGTGGCAAGAAACTGGAGACGTCTTGTTGCTTCACTTAGTTGAACTGGCTATGGGTGGGGGGCAGCATGAATTGATTATGGGCACAAATGAACTGATCTAAAAGGCTGTCTCTTTGCATGACGGCCATTTGGCATTTGTGCTCAATAGGCTGCCTTTTGGGGTGTCTTGTGTGCTTGATTGTGGTTTGGCCATTTGGAATGGAGTGCTCTGCATGTGTGCTTTTTGAATTGCTTTCTGCTTATGGAATGCCTGTAGTTCTTCTTCTTGAGTGTAGGCCCTCATATTTGCTCCCTTCACCAGAGCTCAGCCTGTCAGTACTTTGGGGTAGGACCTGGATCTAGGAGCCAGATCCAAGTATTTTAAAGATACCAAATAAAAACTAGCTGTAGGCTGAATTTGGTCCCTGGGCCTGAGGTTCCCCACCCCTGTCTAATAATTGATGACTTTACCACCCAAATGTTGGATTTAGGTGTTTCACCATCTGTCAGGATTACCACGGCCAGCCGCAGACTCACACCCTGAGGGCCGTTGCTTAGCAATGACCCGACATACAGGCACTTGAGAGGAGCTGCGGGCAGCGTGGCTGGGAGGCGGGGCTTCCCCCTGATCCAGGAACGCTCCTTACCCCGCCCACGTTGGGAGGAGGCTCAGTGGCTGGTTGGGGCCCCGCCCTGAGTACACCTGGGGCTACTTAGGATTTCTCTATAAGAGCTACCAGCAGGGCTTGGGATCCCCGCTGGTAATCATTTGTGAGAGGCTGGCCCCCTGCTGTTCCTTGGAGTTTCTTGTGTTCTGACCTTGATACGTGATTCCTGTGCGTGTGCTTGAGAGATTGATCCCGGTGTTCCAATCCTCGTGTCATGCGATTCAGTGAGTGAGTGTCTTGTGTTTGTCCTGTCCCCTTTCTAGCCCTGGTAGAGATCGATTGTGTGGGGTGTGGGTTGCCTTGTTTCCCCCTTCCAAGTCCTTGTTCCTTTCCAGACCTTCCTGTCAAGCCAAGCTAGTGTGTGAGCCCTGTCCTGCACTCCTCCCCTTCTCCCATTGGATCATTTCCCTTACCCCTCCGCTTCCTTTCCCCTGGGGTTAATCCTGTCCCCCTCGCTCCCTCACCCCTCCCAGCATGGTGCCCTGGGGCCTGGATATATCCCTGAGAGCTTGTTTTCCCCTTTTGTATTACCTCCTGCTCTTTTGGGGCAATTGGTTACCTCTTTGTTACGTCCCAATGATGAAAAGGGTTGCCCTCTGATTTGGGGGGAAAGTCCACCTATCACCCTGAGGGACATTGTGTCTCACCTGAGCGCGCTCCTTTTAAGAGGTAACCGCCCTGGTCTCTTTAACCCTCTATCCCTCCGCTTGTCCTCTCCCCTCTTCCCCCCTCCCCGTGACACCATCATAGTGTGCACTGACCCATGGTTCTCTGATCCTCTGCCCCATCCCTTAATCCCTGCCCCATTTTAAGCCCCGCCCACGTTGGGTTCTGGGAGCACACCTGATACCCTCCCTTATTATGCTTAGGGCCCCTCCAACTAAAAATTCCCGGCTAAGGCCCTTAGCTAACACACATCTTGCAAAGACTATAGAGGAAGACTTGCAAGATTTGGACAGTAGAAATGCACATTTTCTTGTTCCAGGTACAGATCCTTGGCATCAAA----------------------------------------------------------------------------------------------------------------------------------------------------------------------------------------------------------------------------------------------------------------------------------------------------------------------------------------------------------------------------------------------------------------------------------------------------------------------------------------------------------------------------------------------------CAAGCTATGCTGATAAAATGTGCTTTGCTTCCCAT-GGACATTG---------------------------------------------------------------------------------------------------------------------------------------------------------------------------------------------------------------------------------------------------------------------------------------------------------------------------------------------------------------------------------------------------------------------------------------------------------------------------------------------------------------------------------------------------------------------------------------------------------------------------------------------------------------------------------------------------------------------------------------------------------------------------------------------------------------------------------------------------------------------------------------------------------------------------------------------------------------------------------------------------------------------------------------------------------------------------------------------------------------------------------------------------------------------------------------------------------------------------------------------------------------------------------------------------------------------------------------------------------------------------------------------------------------------------------------------------------------------------------------------------------------------------------------------------------------------------------------------------------TTATATTGTTTCCTATGGGAAACCGAGGAAATGGCCAAGAGCTCATGTGTATGCAGAT---------------------------------------------------------------------------------------------------------------------------------------------------------------CACTGTGACAAACCTCAATTTTGGACTGACATTAAAACTGCAACACAGGGCCTGCCTCAGTGGTACCTAGCTATTGATGATTTTTCTGATCACTTGTGCTATGCTAAGCAGCAACGTTCTGGAGGTGAAGACCGTGA-TACAGAGTTCCAGGAG---GTCAGTTGCTCTATACTGGAGCAATTTTTTGCACATCTTTTTTATATAATACCTCTTGGTGGGATGAATCAAATTTATTTG------------------TGGATGTTTTTTTAGAATTAAAGTCTGTTTTGACTTCTTGTCTTGAAAATTCTA---CTACTGGGAAGCTCAAACCTAAGTGTTTATCATCTCAATGGCACGA------------------------------------------------------------------------------------------------------------------------------------------------------------------------------------------------------------------------------------------------------------------------------------------------------------------------------------------------------------------------------------------------------------------------------------------------------------------------------------------------------------------------------------------------------------------------------------------------------------------------------------------------------------------------------------------------------------------------------------------------------------------------------------------------------------------------------------------------------------------------------------------------------------------------------------------------------------------------------------------------------------------------------------------------------------------------------------------------------------------------------------------------------------------------------------------------------------------------------------TAATGGTGCTAATGAGATGTTTGTTGGTGTTACTGGGACTTCTTTTTGTGATATCCCTAGGTATCCTATTTTTCTCAATAGATCTGAGAGTATTGTTTCTGGTAAGAGTACCTTTGTTAATCATCAGTGACATCCCCTTGAATGTGGCAATGATAAAGCTCTCGCTGCTACTGGTTTACATTCATGGAATTGTGGGCCATGCAGTACTAATGTTA------CTATGAATCTCATGGGTAATT-ATACAGCCAATGAGAGGGTGAGTTTGGGAACTAAGCGTTGGTTTAATTTGATACAAGGTCCATTATTTGTCAACGCAACTTCATTTTTGGCTGATA-TTAGTTCTCAT--------------------------------------------------------------------------------------------------------------------------------------------------------------------------------------------------------------------------------------------------------------------------------------------------------------------------------------------------------------------------------------------------------------------------------------------------------------------------------------------------------------------------------------------------------------------------------------------------------------------------------------------------------------------------------------------------------------------------------------------------------------------------------------------------------------------------------------------------------------------------------------------------------------------------------------------------------------------------------------------------------------------------------------------------------------------------------------------------------------------------------------------------------------------------------------------------------------------------------------------------------------------------------------------------------------------------------------------------------------------------------------------------------------------------------------------------------------------------------------------------------------------------------------------------------------------------------------------------------------------------------------------------------------------------------------------------------------------------------------------------------------------------------------------------------------------------------------------------------------------------------------------------------------------TTTAGTTCTTACTGACCCCCTAAATATGTGGTATATTCCTACTACCTGATGGAATATTCATTTTT-AATTCATTAGAAAATTCC--------------------------------------------------------------------------------------------------------------------------------------------------------------------------------------------------------------------------------------------------------------------------------------------------------------------------------------------------------------------------------------------------------------------------------------------------------------------------------------------------------------------------------------------------------------------------------------------------------------------------------------------------------TGATATGGTTTATTTGACTAATTGGAATATTTTGAATACGAGTTTTTTTAGTAGTTACTGGAACAAATATTGCTCATGCTCATATGAAAGTACCATATGAATATGTCTCCACAGATGTTTTTGGAAACATAACATACTT----------ACATACTGATGAATGTCAAGATTTTGGATATTTGTTTTGCAAGCAAATAACACATGTTTCCCCTTGTGGGCTGGTACCACCTAATACTACTTCTTGTCCTATTAGGATTCAATCAAGTAATATTTCC----------------GTTGTTTTTATTGATTCCCTTACAGATGGATCATATTTA--ATTCTTGCTGGACAATCTGAATGTAATATTCTGGCTTTGCAACCTTCTATTGTAACAGTGAATAGCACAGTCAC----------------------------------------------------------------------------------------------------------------------------------------------------------TTGTTACGGCAGACAGTTTTTTCCACCTCCTAATTTGAGATCAATGCATTCTCAGATTACATTT--------------------------------------------------------------------------------------------------------------------------------------------TTCATACCTCACTTTTCTTTGCAATTTCCATTATTAACTG-CATCATAGCTAAATTACAAAG-GCCATAAATTACTCTTTTT-AATACACATGATGCAATTGAAGATACCTTGCAGGAAGTGAAGCAACTACTTCTAAGGATTGATATCCA-------GATTTTCCTCTCTGGCTCAATAGATTGACTCTAGCTATTTCTGCAGCCTGGCCTTCTTTAGCTAGTACGACTGGTTCCATTGCTCACGCTGCTACTTCCCTAGGTAATTCAATTTTAGGAACGGGTTTACAAATTATTACCTACCTCGAACCAGTTATAATTGCTATAGTGTTGATTGTACTATTCATCATCATTATTAAAATTTTTAGGTTCTTCTCTGGACTGCGTCTGAAAAAAGTATAAGTCTCCAAAGAAGATTG-ATGTCTCTTCCCTCACAACTAGTGAAGGAGATACCAGTGCTTTGTACCTTC-CTGATGTCTTTCTGAAGACTTGAAAGACTGGACATTTGTTGTTAAATTTTCTTTCTTGTATTGTATTCTACATTCATGAAACACATT---------------------------------------------------------------------------------------------------------------------------------------------------------------------------------------------------------------------------------------------------------------------------------------------------------------------------------------------------------------------------------------------------------------------------------------------------------------------------------------------------------------------------------------------CTCGCCAAAGAGAGGG
>QEPC01012034.1:c272386-248924
ATAGGCGCCCAA--CGTGGGGCTCGAGACATAAGAATATATAATTAAGTACACTGGGGTGTTCACCA-AACCATTAATTACTTTTGTCCTCTCGATATTTTCAAGTTTGTTAAGCTTGACTAAAAGAAAGGGA-TTTTT-GTGCATTTT-ATATCATGGCTATCCAATTAAACCAAGTGCCTTATGCACTATGGCTTTCTAGTCTGCAAAATGTGACAGTCAGCGATGGAGATGATTATTGCTTAGAAATAAGAAATGGAGGATGGGGAATTGGACACAGATTTCTAATTGTTTCTTTTGAAGCAAATGATGCAGG---------------------------------------------------------TGT--AATAGTTTCTATGAGACTAAGGGTGAAAACAGACATGATGCTAACCACCCTTTAACCACCCTTGGTGGTTATTTATGCATGTTTCAGGGCTGTATTGGTGCCCTATGCAGCCCTGAAACATGCATAAATAACCACCAAGGGTGGTTAAAGGCATGTCTGTTTTCACCCTAAGGGTATTTTCAGACGTTATGAGATCACAGTCAACCACAGTGAACCACGCTCAATCCCGCGGTGGGGCCAAAGCACCCTGAACATCTGTTTGGCGGCTGCCAGATGTTCACCAGTCAATACCCACATGGGGTCAAACTCAACCATGCTTCCGGAGCTCCCCCCCAGACCATCTCCAAAAGCGTGGTCAAAGAGATTCCCAATGGGAACCAACAAAAAGTAACATCTGGATGGCAACCACCAACTGTAATCAAAGAAAATTATTCCCAGCCAGGGAAAAAGCATGCAGCATCGCTGCCAGGCAACCAGCAACAACACAGGATGGGGAGGGAGATTTAAAGGGCACACAGCAGGAGCTGGGACGAGCCGCCCCGGCACCTTCCGGGTGCTTTGACCACGGCCCAGCCCAGGATCGGCATAACTTCTGTTGCGCTGCCCCGGACCGTGATCTGGCAGCCCAATTCCCTGCCATGGTCCCAGTCCCATCACATCTATTTGGGGCTTTTTTTTTACCACGGGGGGTGGTTGTTCGGTTCACCCCCACCGGGAATCCACCATGGTGAATCAGGACCGCGTAATGTCTGAAATCACCCTAAGAAATGTAGTTTTTAATCCATTGACAATGCTTGTGTTACCTATCAATAAGCAAGATTTGAACCTAATGGCAGGGATAGCAGTTGAAATTCCCCAAAATATAAGAAGACATGGGCCTATTTCTATATGTAATGCTGATTATATTTCTGGAAGTGGATATAATTATATTCCAGCTAC-----------------------------------------------------------------------------------------------------------------------------------------------------------------------------------------------------------------------------------------------------------------------------------------------------------------------------------------------------------------------------------------------------------CACTGAGGAACTGCGTGGCTTTAATGCAGCCCAGTGGGAACAGGAGT-----ACATTCTATTAAGGAGAGAATATTTAAATATGAGAGAATTTGCAAGAAGTAA-TATTGGAAGA----------------------------------------------------------------------------------------------------------------------------------------------------CATCCTGTTGTGCCAGGAGTACACCCAGCTGAAATTTCTGTCTTAAATATGGCAAATATACGGGCTGTAACTGGGCCCAATGCAA----AAGATTTTAAAGAAATTCCTATGTGGTTTGAATTCCATTTATCTGCTTTAGAAACTGTCACTTCCATAGCATCACCATTGCAGAAGATGA----GGTTATGCAATTCTCTGGTCCCAGCATCTGCAGCTTTAA---TAGAGCAAGAATGTAAAAATTGGGAAAGTGTATTGGCTAATTTTTATGTAAAAACTAATGGCCAAGTGGGCATAGCTGACTTACATGAAATTCTAAGAAAGATAACTCAAGAGCAAGGCATTATA-GGGACCTATGGGATTGGAATGAAATTTCTCTCTAATCATGATTTGATATGTGG-AAGTTTTTAAACCCTCTGTAAAGGCGATCTATTG---------------------------------------------------------------------------------------------------------------------------------------------------------------------------------------------------------------------------------------------------------------------------------------------------------------------------------------------------------------------------------------------------------------------------------------------------------------------------------------------------------------------------------------------------------------------------------------------------------------------------------------------------------------------------------------------------------------------------------------------------------------------------------------------------------------------------------------------------------------------------------------------------------------------------------------------------------------------------------------------------------------------------------------------------------------------------------------------------------------------------------------------------------------------------------------------------------------------------AAAGGTGCTATTCAATCTAAATTAGATTTGCTGATTACTGAGCAGGAAAAGACAAGGTCCTTCCCAAAAATTATCCAGGATATTTATA--AGACTCTGGGCAGAGATTATTTGGGAAATAATCCAAACAGAAAGAAT---CTTGAACAGGAAGGTTCTAAATCTAAGAAA------------------------------------------------------------------------------------------------------------------------------------------------------------------------------------------------------------------------------------------------------------------------------------------------------------------------------------------------------------------------------------------------------------------------------------------------------------------------------------------------------------------------------------------------------------------------------------------------------------------------------------------------------------------------------------------------------------------------------------------------------------------------------------------------------------------------------------------------------------TCTCCCTC------------------------------------------------------------------------------------------------------------------------------------------------------------------------------------------------------------------------------------------------------------------------------------------------------------------------------------------------------------------------------------------------------------------------------------------------------------------------------------------------------------------------------------------------------------------------------------------------------------------------------------------------------------------------------------------------------------------------------------------------AAATATTAATTCTAAAACTAAA-TTTGTTCTCCAGAATTCCCAGCCAAATT----------------------------------------------------------------------------------------------------------------------------------------------------------------------------------------------------------------------------------------------------------------------------------------------------------------------------------------------------------------------------------------------------------------------------------------------------------------------------------------------------------------------------------------ATAGAGGCAAA-GGAGGGAAGAACCAAGGCTCAAATAGAAAACAGTTTCAAGCTCAGAAGAGGCAGGATTCTAAAAATCCAGAAGGTGCAGCTACATATAACTTAAGGAAAGGATCACAG------------------------------------------------------------------------------------------------------------------------------------------------------------------------------------------------------------------------------------------------------------------------------------------------------------------------------------------------------------------------------------------------------------------------------------------------------------------------------------------------------------------------------------------------------------------TTTCCCCATAGAGACTTTGATAAATCAAAGCAAG---ATTTTAATTCCAGAGGTGGATTTAGAGGAAATAAATGAGGTTTTAATAAA-------AAAGGTAATTTTCAGCCCTCTAGAGACTTTCACCCCTTT-GATCAATTGACAT--------------------------------------------------------------------------------------------------------------------------------------------------------------------------------------------------------------------------------------------------------------------------------------------------------------------------------------------------------------------------------------------------------------------------------------------------------------------------------------------------------------------------------------------------------------------------------------------------------------------------------------------------------------------------------------------------------------------------------------------------------------------------------------------------------------------------------------------------------------------------------------------------------------------------------------------------------------------------------------------------------------------------------------------------------------------------------------------------------------------------------------------------------------------------------------------------------------------------------------------------------------------------------------------------------------------------------------------------------------------------------------------------------------------------------------------------------------------------------------------------------------------------------------------------------------------------------------------------------------------------------------------------------------------------------------------------------------------------------------------------------------------------------------------------------------------------------------------------------------------------------------------------------------------------------------------------------------------------------------------------------------------------------------------------------------------------------------------------------------------------------------------------------------------------------------------------------------------------------------------------------------------------------------------------------------------------------------------------------------------------------------------------------------------------------------------------------------------------------------------------------------------------------------------------------------------------------------------------------------------------------------------------------------------------------------------------------------------------------------------------------------------------------------------------------------------------------------------------------------------------------------------------------------------------------------------------------------------------------------------------------------------------------------------------------------------------------------------------------------------------------------------------------------------------------------------------------------------------------------------------------------------------------------------------------------------------------------------------------------------------------------------------------------------------------------------------------------------------------------------------------------------------------------------------------------------------------------------------------------------------------------CCTCACA-----AAAAGTTTCAGAAATTCCCTCTGTGACACAGGATGGCAGA-------CAAGCTCAAGTCAGTCTTGAATTTCCAATGGTGTCTGTAGAAATAGCAGATAAGGCTTTCACAGCTCTGATAGACACAGGGGCAAATCAATCTTTTATTCAATCAAAATGTTTGCCACATGTATATACAACTAAAGGTCAATGTATAGTTGAGTCTTATTTTTTAGAAGAGAAAGTAGTACCTCTTGTAAAATTACCTGTTCAGATAGCAGGACAATGTTTGGAAATTGAATTTGCAATATGTGATTTTACAAAACAT--------------------------------------------------------------------------------------------------------------------------------------------------------------------------------------------------------------------------------------------------------------------------------------------------------------------------------------------------------------------------------------------------------------------------------------------------------------------------------------------------------------------------------------------------------------------------------------------------------------------------------------------------------------------------------------------------------------------------------------------GATGTTGTCATAGCTCATGAAAGGGTTAAGGATTTGTTTCCAATAGGTTCAATAAACATAACGGGAACTC---AAGATAATAGGGGTGAGCAAATCAAAGAGCAAATTGCATCAGCTGACTGCGCAAAAAATGAAAAAA-CAAA---GTTGAGAGATATTTTATTCTTTCTGACACCATATTTT-CAGCAATTTGATAATCAAATTGGCCACAGGAAAATAAAGTCTCATGATTTATCTGTCAAA-ACACAGCTCAAACCGCAAAAGTAATATCCTATTAACAAAGCTGCAATTAATGATATTCAAAAGGTAATTAATGATTTAATTGCAGAAGGAGCATTGATTAGACAATATAGCTCCATGAATACTCCAGTATATCCAGTG------------------------------------------------------------------------------------------------------------------------------------------------------------------------------------------------------------------------------------------------------------------------------------------------------------------------------------------------------------------------------------------------------------------------------------------------------------------------------------------------------------------------------------------------------------------------------------------------------------------------------------------------------------CCTAAACCTAATGGGAAATGGCGTATGGTATTAGACTACCGTGCCCTAAACAGGGTTTCACCCTCTTTTAATGTGCAAAACCTACACATGTCTGGCATGCTAGGAAATTTGGAAAGGCACAGATACAAAACTACACTGGATTTATCTAATGGATTTGGAGCTCATCCTAGTAGAGAACAAGACAGATATTTGACTGCGTTTAGTGGGCAGGGAACACAGTACTGTTGGACT----------------ATTTAAATAGTCCAGCGTTGTTTTCAGCTGATGTCATTGAGCTTTTGAAAAATATTCCAGGTGTACATTCATATATGGATGACGTCTACTTTACAAATGAAGATTTAGATAAACATTTAGCTACATTAAAGCAAATTGTCACTGTTTTGGGAGAAGCAGGATATATTATCAATCTGAAAAAA-TCACAGATTTGTAGATGCAAAGTAAAGTTTCTTGGTTTCCTATTAACAGACTCTGGCAGAGGATTAACTCAGGAGTTCAAAGAAAAATTGTTGACATTGCCACGTCCTAAAACT------------------------------TTAAAAGAATTACAGTCAGTTTTAGGTTTTTTTAATGTTGCAAGAATATTGGTTCCTGACTATGCTCAGAGAACCAAACCCCTTTA---TAATCTAATTCCATTACCAAGCAAAGGGAATTTTTGGACCTTGGAAGCTCAGCAAACATTGGATAATCTGATAACCTTAATCAATCAAGCTGTTGAATTGAACACAAGAAACAGCACAGTGTCCCTAAAAATTCTAGTTGGAGACACACAGAAATTAGGATTTGCTTCATATTTCAATTATGGAGAATCTAAACCTCTGCAGTACATATCATATGTCTTCTCAAATGCAGAACAAAAGTTTTTGCCTATTGGAAGAATCTTATGTATGTGTAATCTTCCAATTTTAAA-AGGTAAAGATCTTGCACAGGGCCAAAAGATGATAGTAAAAACTCCTATTGCCTCC--TTAAGGCA-----GTTTAAAAAAGGATCAATATCCAATGCAAAAGCTCTTAATAGCAGATGGGTACAATGGATGTCACATTTTGAAAATCCACAAATAGAATTTGAATATGTGGAACCAAGCAATGATTTGGAAAATTTGCTTGCTTTTACTATTGAATCTGTATCTTCTAAAAA-TCATACCCCAGATAAACCTCTCCATGAATATAAAAAAC-TTGTCTATACTGATGGTTCAGCCATGTCATGTAAACAAGGCAAACACATGTGGAAAGCAGATTGTGCTGTTGTAATTGGGACATTTAATGATAAAGGAGAATATCATATGTCTGATAGTATTCAAATTCCTTTA-GGAAACAATACTGCTCAATATGCTGAGTTGATGACAGTACATAAAGCAATAGAGATCTCTCCTCCTGATGCAACTGTTCTCATTTGTACTGAGTCCTTCTATATAGCTAGAGGAATAAATGAAGAATTACCGATCTGGCGGTCTAATGGTTTTCTGGATAATAAA-TTAAAACCTTTGAAACATTCCCATAGATTGCAAAAATTAGCAACACTTTTGGATGACAAGCCATTGATTATTGTAATGCAC------ATGCCAGGCCATTCCAAATATGGATCTCATGTTAACAGGAACACCCTTGTAGACTTACTGGCAAAGGATGTAATGAAAGCATCCTCAGTCTATGTACTTA--------------------------------------------------------------------------------------------------------------------------------------------------------------------------------------------------CCCGGTCACAAGTTAAAAAA-TGCTTGGATGGGGAATTGACTCAGTGCATCAGCCCAGATTCCATTAACCCTACGAGTTACCCTTCTGCCTATGATTATGCCCTAAAAGATGGGAAGTGTGTTGT------------------------------------------AACATTCACTC-CGGGGAGAAACGTGTAATACCCCCTGTTAACACAAGACCTAACTTAATACAAGAGGCTCACAAAAGTCTTGGGTATGTTCACCAAGATGTTAATGCCACAGTTGAATCTTTACAGCATTCTTA--------TTGGTGTCCCTGACTGCGCAAACAAGTCCAATGGTGTTTGGCCTAGTGTGAACCTTGTCTAAGAACAAACTCTGGTCCAGTTACCAGACCACCTTACTTAAAAA-ATACTAAG--------------------------------------------------------------------------------------------------------------------------------------------------------------------------------------------------------------------------------------------------------------------------------------------------------------------------------------------------------------------------------------------------------------------------------------------------------------------------------------------------------------------------------------------------------------------------------------------------------------------------------------------------------------------------------------------------------------------------------------------------------------------------------------------------------------------------------------------------------------------------------------------------------------------------------------------------------------------------------------------------------------------------------------------------------------------------------------------------------------------------------------------------------------------------------------------------------------------------------------------------------------------------------------------------------------------------------------------------------------------------------------------------------------------------------------------------------------------------------------------------------------------------------------------------------------------------------------------------------------------------------------------------------------------------------------------------------------------------------------------------------------------------------------------------------------------------------------------------------------------------------------------------------------------------------------------------------------------------------------------------------------------------------------------------------------------------------------------------------------------------------------------------------------------------------------------------------------------------------------------------------------------------------------------------------------------------------------------------------------------------------------------------------------------------------------------------------------------------------------------------------------------------------------------------------------------------------------------------------------------------------------------------------------------------------------------------------------------------------------------------------------------------------------------------------------------------------------------------------------------------------------------------------------------------------------------------------------------------------------------------------------------------------------------------------------------------------------------------------------------------------------------------------------------------------------------------------------------------------------------------------------------------------------------------------------------------------------------------------------------------------------------------------------------------------------------------------------------------------------------------------------------------------------------------------------------------------------------------------------------------------------------------------------------------------------------------------------------------------------------------------------------------------------------------------------------------------------------------------------------------------------------------------------------------------------------------------------------------------------------------------------------------------------------------------------------------------------------------------------------------------------------------------------------------------------------------------------------------------------------------------------------------------------------------------------------------------------------------------------------------------------------------------------------------------------------------------------------------------------------------------------------------------------------------------------------------------------------------------------------------------------------------------------------------------------------------------------------------------------------------------------------------------------------------------------------------------------------------------------------------------------------------------------------------------------------------------------------------------------------------------------------------------------------------------------------------------------------------------------------------------------------------------------------------------------------------------------------------------------------------------------------------------------------------------------------------------------------------------------------------------------------------------------------------------------------------------------------------------------------------------------------------------------------------------------------------------------------------------------------------------------------------------------------------------------------------------------------------------------------------------------------------------------------------------------------------------------------------------------------------------------------------------------------------------------------------------------------------------------------------------------------------------------------------------------------------------------------------------------------------------------------------------------------------------------------------------------------------------------------------------------------------------------------------------------------------------------------------------------------------------------------------------------------------------------------------------------------------------------------------------------------------------------------------------------------------------------------------------------------------------------------------------------------------------------------------------------------------------------------------------------------------------------------------------------------------------------------------------------------------------------------------------------------------------------------------------------------------------------------------------------------------------------------------------------------------------------------------------------------------------------------------------------------------------------------------------------------------------------------------------------------------------------------------------------------------------------------------------------------------------------------------------------------------------------------------------------------------------------------------------------------------------------------------------------------------------------------------------------------------------------------------------------------------CCTCTGTCTCC-TTTTGATAAGGTGTATATGGATTATATTGGTCCTTTGCCACCTTCCAATGGGCATAATCACTGTTTGGTTATTATTGATGCTTGTACAGGTTTTGTATGGATTTACCCCACACGAGATCAATCTGCCTCTACCACT-GTTAGAACTCTCACCTCCTTCATTTCACTTGGGCTTCCATGTATCCTACACTCTG---------------------------------------------------------------------------------------------------------------------------------------------------------------------------------------------------------------------------------------------------------------------------------------------------------------------------------------------------------------------------------------------------------------------------------------------------------------------------------------------------------------------------------------------------------------------------------------------------------------------------------------------------------------------------------------------------------------------------------------------------------------------------------------------------------------------------------------------------------------------------------------------------------------------------------------------------------------------------------------------------------------------------------------------------------------------------------------------------------------------------------------------------------------------------------------------------------------------------------------------------------------------------------------------------------------------------------------------------------------------------------------------------------------------------------------------------------------------------------------------------------------------------------------------------------------------------------------------------------------------------------------------------------------------------------------------------------------------------------------------------------------------------------------------------------------------------------------------------------------------------------------------------------------------------------------------------------------------------------------------------------------------------------------------------------------------------------------------------------------------------------------------------------------------------------------------------------------------------------------------------------------------------------------------------------------------------------------------------------------------------------------------------------------------------------------------------------------------------------------------------------------------------------------------------------------------------------------------------------------------------------------------------------------------------------------------------------------------------------------------------------------------------------------------------------------------------------------------------------------------------------------------------------------------------------------------------------------------------------------------------------------------------------------------------------------------------------------------------------------------------------------------------------------------------------------------------------------------------------------------------------------------------------------------------------------------------------------------------------------------------------------------------------------------------------------------------------------------------------------------------------------------------------------------------------------------------------------------------------------------------------------------------------------------------------------------------------------------------------------------------------------------------------------------------------------------------------------------------------------------------------------------------------------------------------------------------------------------------------------------------------------------------------------------------------------------------------------------------------------------------------------------------------------------------------------------------------------------------------------------------------------------------------------------------------------------------------------------------------------------------------------------------------------------------------------------------------------------------------------------------------------------------------------------------------------------------------------------------------------------------------------------------------------------------------------------------------------------------------------------------------------------------------------------------------------------------------------------------------------------------------------------------------------------------------------------------------------------------------ACAAGGGAGGTGCATTCACCTCTCACCAAATGCAAGATTTTGTAAAGAGTTTTGTGATAGTGTTGGAATATAGCACACCTTATCACCCCCAAAGTGCTGGGGTTGTGGAAAGGAAA-------------------------------------------------------------------------------------------------------------------------------------------------------------------------------------------------------------------------------------------------------------AATTGAGAGATAAAACAAGCTTTAATGAAGCTATTGGTGAGGAGGTCCCGGCAGTGGTATTCTTTGCTTCCTCTGGTACAGCTTGGACTTAATAACCTTCCTAGGAGTGACTGTCACTTAACACCTTATAAATTGCTATTTGCAAAGGACATGACCACTCCTTTAGAACAACTGGCT-TTATCTTCTCCTATTTCTCAACAGGAGCAGTTGGCACTGATAGATGAATTGAGAGAAGAACTGACTTCTCCCCAGC------CTAACACTGA---TAATTCTGTTCCTTGAATTTGGATTCCACAGAAAGGCCAGCTGGTACAGAAAAAGGCTGTTTTAAAGGATACTTCCTTAAGACCTCGCTGGAAAAAA-ACTGTAT----GTGTTCTCAAAGTTTTGAGTCCTGGAGTAGTAGAAATTCAGACATCACCAGGTAATTTGAAAATAGT-GTCTATT-GACAACTTAAAACGCAC-TCCCATCCACTATGGTCAGGGTAATGATGGATTATTGTCAAATTCCACTTTAACCCCAACCTCTCCCCTCAACAGCACCTGATTACTCTCTTGCTATGGATGAAGTGTCTCAAAAGGCACCTCAGCCACAGCCAAA-------------------------------------------------------------------------------------------------------------------------------------------------------------------------------------------------------------------------------------------------------------------------------------------------CCTCAGACAATATTTTTGGCCTAGATACCAAAGATTCACATCTTATTTTTT-ATGGATCAATTTTGTA-TTCTTTTGCATAACTATTATAACTTTTACTATTGTTTTTT-CAGTCCTTCGTTT-AACATGGGCTCATACTGT-----TTCA-----------------------------------------------------------------------------------------------------------------------------------------------------------------------------------------------------------------------------------------------------------------------------------------------------------------------------CTACCCACTACTCCAATTCATTGGAACCTCTCAGAGGCACACAATGGTAGTGTTGTGTATCGAAGGATGCAAAATGCCAGACCTACACATGCTTTTCATATAGAGGTTGTTCCAGTACACTTGGAGACTGCATGTTATTCCATTTGGGATCATACATAATCCCTTTACGAAGCCTATTGTTTCCCAACAAAGTGAACTGATGGTTCCTTTTACTTTAAACAT-AG-----------------------------------------------------------------------------------------------------------------------------------------------------------------------------------------------------------------------------------------------------------------------------------------------------------------------------------------------------------------------------------------------------------------------------------------------------------------------------------------------------------------------------------------------------------------------------------------------------------------------------------------------------------------------------------------------------------------------------------------------------------------------------------------------------------------------------------------------------------------------------------------------------------------------------------------------------------------------------------------------------------------------------------------------------------------------------------------------------------------------------------------------------------------------------------------------------------------------------------------------------------------------------------------------------------------------------------------------------------------------------------------------------------------------------------------------------------------------------------------------------------------------------------------------------------------------------------------------------------------------------------------------------------------------------------------------------------------------------------------------------------------------------------------------------------------------------------------------------------------------------------------------------------------------------------------------------------------------------------------------------------------------------------------------------------------------------------------------------------------------------------------------------------------------------------------------------------------------------------------------------------------------------------------------------------------------------------------------------------------------------------------------------------------------------------------------------------------------------------------------------------------------------------------------------------------------------------------------------------------------------------------------------------------------------------------------------------------------------------------------------------------------------------------------------------------------------------------------------------------------------------------------------------------------------------------------------------------------------------------------------------------------------------------------------ACACC--AGAGTGCTAGCCTATTGTTCTGGCCTGTTCTCAAAAAAA---------------------------------------------------------------------------------------------------------------------------------------------------------------------------------------------------------------------------------------------------------------------------------------------------------------------------------------------------------------------------------------------------------------------------------------------------------------------------------------------------------------------------------------------------------------------------------------------------------------------------------------------------------------------------------------------------------------------------------------------------------------------------------------------------------------------------------------------------------------------------------------------------------------------------------------------------------------------------------------------------------------------------------------------------------------------------------------------------------------------------------------------------------------------------------------------------------------------------------------------------------------------------------------------------------------------------------------------------------------------------------------------------------------------------------------------------------------------------------------------------------------------------------------------------------------------------------------------------------------------------------------------------------------------------------------------------------------------------------------------------------------------------------------------------------------------------------------------------------------------------------------------------------------------------------------------------------------------------------------------------------------------------------------------------------------------------------------------------------------------------------------------------------------------------------------------------------------------------------------------------------------------------------------------------------------------------------------------------------------------------------------------------------------------------------------------------------------------------------------------------------------------------------------------------------------------------------------------------------------------------------------------------------------------------------------------------------------AGCTAACATACATCTTGCAAAGACTATAGAAGACGACTTGCGAGATTTGGACAGTAGAAATGCACATTTTCTTGTTCCAGGTACAGATCCTTGGCATCAAA----------------------------------------------------------------------------------------------------------------------------------------------------------------------------------------------------------------------------------------------------------------------------------------------------------------------------------------------------------------------------------------------------------------------------------------------------------------------------------------------------------------------------------------------------CAAGCTATGCTGATAAAATGTGCTTTGATTCCTAT-GGACATTGGGTGATTTCAGATGTTATGGGCGCCCGAATTACCACAGTGGATTCCCAGCAGTGGCGACCTGTCTAACCACCCCCCGCGGTCAAGAAAGGCCCCAAACAGATGTGACAGGAGCGGTACAATGGCAGGGAATTGGACCGGGAGACCACAGCCTGGAGCAGCGCAACAGACGTTACGCCGATCCCGGGCTGTGTTCAAAACACCCTGATAGCACCAGGGAGGGGTGGGACAAAGACATAGCCAGCTGAGGGCAAAGGAAGCCAAAAGCGCCTACAGGGAACGCCCACACAAGGGAAACGGGAAGGGAGGAGGAAGAGGGAGAAGTGCCGTTGAGGCAGCACACACAACAGGCACAGGGAAAACGAGGGCACAGTGGAACACACAGCACAAACACACGCCCGGGCGCACAAACACCCGCATGGGAAATGAAGGGAAGGGGGAGCACAGCAGGATGGACAACACACATGCCACATTGGGCACAGGGGGGAGGGGGGCAGGGACAGGGGGGAGGGAGGAACTGGCCCAGGGGCAGGGCAGGACATGGAGAACGGCATCCAGACCCCCACAATAGCACAGCCTGCACGGGCACCCCCACAGCTACACAGGCAGTCTCGGAATGGGGGACCCCATGGGGGCACAGCACAGACACAGGGGGAGACCACACAGTCCAAGTAGCAGCCTGGGAACGGTCCAGGCAGCTGGCAGGGAGCCCATCCAGCGCTAGGGTGTGATGGATGGGATGGAGGCAAGTCAGGGCCAAAGAGCGGAGCAGCTGGTCCACAAACCAGCCCCCCCCCCCGGAAGACATCAGGAGGTGCAGTCCAGGGGTCCCAGCACCCCACAGTCACAGAGGAACCCAAGGGGGGTGAGGGGGCACAGGCACAGGAGGGAGCACGGCCAGACCAGGAAGGACAGCAGCACCCGGGGTGCTGGAAGCCACCTCAGTGTTCAGGAAACAGCAACAGGTGATGACAGCCATGGAGGGGAACACCAGTCACGGAGGTGGATGGGGGGGCCGCAGAGGGGGCACAGACAGGGGCAGCGGGACCCCAGGCATCAGCCAGCACAGCACTGAGCCAGATACATCATGGAGGGAGCAGGCAGCGACCTGCAGCAGCAGGGCGGAGGCAGGAGGTCACAGCTGGGCACCATCCAGGGCCCGGAAGGCACAGAGGGCCTCAGAGCCAGCTGCAGGGGGCCGTCTCTTGGGAGATGGGCAGGCACCATGGCCGATGCAGCCACAGCGCCCACCCACATTGACCACGGCCCAGAATCCTGCCGCTGATTCCGGGCCGTGGTAGGGGGACAGACGATATGGTCCCCTTGATCATGGGCGGGAATCACATTCAACATGCAAGTGGAGATAGTCTGGCCAGGACCTCCGTTTGCGTGTTCAATGTGATTCCGCCCCCCCCCCGGTGATTCATGGGGATGAACATCTGGCGGAGAGCTTCCGTTCCCCCCAACAGACATGACGAGACCATGATCACCATGTGGGAATTCCCCGTGGTTGAGCGTGATCTTGTAACATCTGAAAATACCCATTGTTATTTTGTTTCCTATGAGAAACTGAGGAAATGGCCAAGACCTCATGTGTATGCAGAT---------------------------------------------------------------------------------------------------------------------------------------------------------------CACCGTGACAGATCTCAATTTTGGACTGACATTAAAACTGCAACACAAGGCCTGCTTCAGCGGTACCTAGCTATTGATAATTTTTCTGATCACTTGTGCTATGCTAAGCAGCAACATTCTGGAGGTGAAGACTGTGAATACAGAGTTCCAGGAG---GTCGGTTGCCCTATAGTGGAGCAATTTTTTGCACATCCTTTTTATATACCACCTCTTGGTGGGATGAATCAAATGTATCTG------------------TGCATGGTTCTTTAGAATGAAAGTACATTTTGACTTCTTGTCTTGCAAATTCTA---CTACTGGGAAGCTCAAACCTAATTGTTTATCCTCTCAATGGCACGA------------------------------------------------------------------------------------------------------------------------------------------------------------------------------------------------------------------------------------------------------------------------------------------------------------------------------------------------------------------------------------------------------------------------------------------------------------------------------------------------------------------------------------------------------------------------------------------------------------------------------------------------------------------------------------------------------------------------------------------------------------------------------------------------------------------------------------------------------------------------------------------------------------------------------------------------------------------------------------------------------------------------------------------------------------------------------------------------------------------------------------------------------------------------------------------------------------------------------------TGATGGTGCTAATGAGATGTTCATTGGTGTTACTGGGACTTCATTTTGTGATATTCCTAGGTATCCCATTTTCCTCAATAGACCTGAGAGTATTGTATCTTGTAAGAGTACCTTTGTTAATCATCAACAACAGCCTTTTGAATGTGGCAATGATAAAGCGCTCGCTACTAAGGGTTTACATTCATGGAATTGTGGGCCATGCAGTGTTAATATTA------CTGCAAAT----------ATC-ATACAGCCAAAGAGAGGGCGAGTTTGGGAAATAAGCGTTGGTTTAACTTGATACAAGGTCCATTATTTGTCAACGCTACTGCATTTTTTGCTGATAATTATGCCATTTATTTGCTGTATCAGAAATGTAAAACCTTATCTGAAAAACATTCTTTAGTTTCAGTGCTTCAGGCATTAGAAGAATTT-ATCATGGTACCTCAGGAAAAAGAAGATTATCCATGTACACATTTTTGTATTAATACTTCTTTAT------------------------------------------------------------------------------------------------------------------------------------------------------------------------------------------------------------------------------------------------------------------------------------------------------------------------------------------------------------------------------------------------------------------TACAGATGACCCCCAAAAGGGCGATATGGGGCAGAAATAAAACTCTTAATGATATTCATGTTTTAGCAACATCTAATGATACTATAGATAATTTTCCTTCTTCCACTTATACATCTAAGAAGATTTAAAAAGTAGAATCTTTGAATAATGCACGAATATTTAGAAAAAC-CAATTTCTTCCTTGCAAAATCTATGGAAACGATTTCTAGATTGCAGGATGCCAATAATATAAATTTAAGAAATGGAGTTTATTTGGTCAAGGATGCTTTAACTCAAGTGGCCTTGATAGTCAAACATGATTTGGCAGTTTTATTGGATGAATTGATTATGGAAATT---GTCACTCGGTTGCAAAAAAATTTTTTTT-TTTAAGCAATGGGCACGTTCCCT------------------------------------------------------------------------------------------------------------------------------------------------------------------------------------------------------------------------------------------------------------------------------------------------------------------------------------------------------------------------------------------------------------------------------------------------------------------------------------------------------------------------------------------------------------------------------------------------------------------------------------------------------------------------------------------------------------------------------------------------------------------------------------------------------------------------------TTGTTAACACTACTGAAATTCAACAATCCTTATCTTTAAGTGATGAGAAC-ATGCAAATC-TTACAGCACACAGTGCGTGCTTTGATTTTTAACATGAAACCATTACCAGATTCAGTTCTTACTGACCTCCTAAATATGTGGTATATTCCTACTACTCAATGGAATATT--------GATTCATTTGAAAATTTCTGGGTATTTTCAGACGTTACAGGGCCCAATTCGCCCCGTCACGGAAACACCCTAGGGATTCCCCGCCAGGATTAAAGCGACACCGCAAACAGATGTGCTGCCCGATCCCGGTGGGGAATCTGGGGGGGCAGGGCCATACAGTGCAATGCAACATGTGCCGCACAGCCCCGCCCCCCATGCTCCCCCAGTGACCCGCCCTCCCGGAAACAGGTGGGCGCTGTGGTCAATGCAGCCGCTGTGCCCGCCCGCCCCCGGGAAAGTGACCATGACCCAGAATCGGTGGCAGCACGGCCACCGATTCTGGGCTGCGGTCAGCAGCCAGACGTGACATTGACACGCTCAACCATGGGGACTTCCCAGTGCTTGAGCATGTCAACGTCCCATCTAGCCAGTGTTACGCCGGGTGGTCACCCCCATGAATCACGGGGGTGGGGTGGGGGAATCAGATTTACCATGCTTCTGTGCCTCCTCCGGAGAGGAGGCACAGAAGCATGGTAAATCTGATCCCCCCGCCCCAAGATTCACGGGGGTGAATATCTGGCGTAACACTGGCTAGACGTGACAAGATCATGCTCCCCATGTGAGAATCCACTGTGGTTGAGCGTGATCTCGTAATGTCTGAAAATACCCCCTGATATGGTTTATTTGACTAATTGGAATATTTTGAATATGGG-TTTTTTAGTAGCTACTGGAACAAATATTGCTCATGCTCATCTGAAACTACCATATGAATATGTCTCCACCGATGTTTTTGGAAACATAACATACTT----------ACATACTGATGAATGTCAAGATTTTGAATATTTGTTTTGCAAGCAAATTACACAT--TTCCCCTTGTGGACTGAATCCACCTAATACTTCTTCTTGTACTATTAGGATTCAATCAAGTAATATTTCA----------------CTTGCTTTTATTGATTCCCTTACAAATGGATCATATTTA--ATTCTTGCTGGACAATCCAAATGTAATATTCCAGCTTTGCAACCCTCTATCGTAACAGTGAAGAACATAGTCAC----------------------------------------------------------------------------------------------------------------------------------------------------------TTGTTATGGCAGACAACTTTTTCCACCTCTTAATTTGAGATCAATGCATTCTCAGGTTACATTT--------------------------------------------------------------------------------------------------------------------------------------------TTCATACCTCACTTTTCTTTGCAGTTTCCATTATTAACTGGCATTATAGCTAAATTGCAAAG-GTCAGAAATTACTCTTTTTTAATACACATGATGCAATTGAAGATACCTTGCAGGAAGTGAAGCAACTACTTCTAAGGATTGATATCCATGAAGGAGATTTTCTTCTATGGCTCAATAGATTGGCTACAGCTATTTCTGCAGCCTGGCCTTCTTTAGCTAGCATGGCTACTTACATTGCTCATGCTGCTACTTCCCTTGGTAATTCAATTTTAGGAACAGGTTTACAAATTATTACCTACCTCAA-CCAGTTATAATTGCTATAGTGTTCATTTTACTATTAATCATAGTTATTAAGATTTTTTGGTTCTTCTCTGGACTGCATCTGAAAGAAATATCAGCCACCAAAGAAGATTG-ATGTCTCTTCCCTCACTACTTGTGAAGAAGACACCAGTGCTTTGTACCTTC-CTGATGTCTTCCTGAAGACTGGAAAGACTGGACATTTGTTGTTAATTTTTCTTTCTTGTATTGTATTTGACATTCTTGAAACACATT---------------------------------------------------------------------------------------------------------------------------------------------------------------------------------------------------------------------------------------------------------------------------------------------------------------------------------------------------------------------------------------------------------------------------------------------------------------------------------------------------------------------------------------------CTCGCCAAAGAGAGGG
>QEPC01000841.1:c6487689-6464796
ATTGGTGCCCAA--TGTGGGGCATGAGACGTAAGAATATATAA----GTACACCCGGGCGTTCACCA-AACTGTTAACTATTTTACTACTCTTGGTACATCCAAGTTTGTTAAGCTTAACTAAA-GAAAAGAA-TTTTT-GTGCATAC--ATATCATGGCTATCCAATGGAACCAAGTGTCTTATACACAATGGGTTGCTACACTGCAAAATGTGAC------AGATGGAGAAGATTATTGCTTAGAAATACGAAATGACAAATGGGGTCTTGGACATCGATATTTAATCGTTTCTTTTAAAACCGATGATGCAGG---------------------------------------------------------AAT--AA-------------------------------------------------------------------------------------------------------------------------------------------------------------------------------------------------------------------------------------------------------------------------------------------------------------------------------------------------------------------------------------------------------------------------------------------------------------------------------------------------------------------------------------------------------------------------------------------------------------------------------------------------------------------------------------------------------------------------------------------------------------------------------------------------------------------------TGTGTTACCTATCAATAGGCAAAATTTGAACTTGATGTCAGGGAGAATTGTTGAAATTACCAGAGGCACAAGATGACATGGCCCTATTTCAATAAGTAATGCTGATTATATTTCTGGAAGTGAATTTAATTATACTTCAGCCAC-----------------------------------------------------------------------------------------------------------------------------------------------------------------------------------------------------------------------------------------------------------------------------------------------------------------------------------------------------------------------------------------------------------CACTGAGGAACTACAGGGTTTTAATGTGGGTCAGTGGGAACAAGAGT-----ACACTCTCTTGAGAAGGGAATATTTAAATCTGAGAGAATTTGCACGAATTTG-TGCTGGGAGAAAACCTATGTGTGAAAACAGACATGACGCTAACCACCCTTTGTGGTCATCTATGCATGTTTCAGGGCTGCATAGGGCACCAATACAGTCCTACAATATGCATAAACCACCAAGGGTGGTTAAAGTGTGGTTAGCGTCATGTCAGTTTTCACCCTATTATGCC-GGGGCACACCCAGCTGAAATTTCTATCTTAAATATGGCAAATATACAGACTGTGACAGGGCCCACTCCAA----AAGATTTTAAAGGAATTCCTATGTGGCTTGAATCCCACTTATCTGCTTTAGAAGCTGTTACTTGCACAGCAACACCATTGTAGAGGATAC----ATCTGTGTTATTCTCTAGTTCCAGCGTCTGCAGCTTTAA---CAGA-ATGGAGTGA---GATTGGGAAAGTGTTTTGGCTAATTTATATGTAAAAACTCATGGACAAGTGGCTATAGCAGATTTACATATAATTCTAAAGAAAATTACTCAAGTACAAGGCATTGTAAGGG-CTTATGGAGTAGGAATGAAATTTTTCCCTTAT---GATTTGATCTGGGG-GATTCTCAAAACTTTTTGCAAAGGTGATGTACTTAACCCTTACATTCGGTCTTTAAAAAAATTGCACTCGCTGCATCTTGGGGTCAATATGACTGCAATGGGAAAAACCCATTATAGGTGGAGTCTATTTATCCTCCAACTATAGTCTGTGGTCCCAAACCTTCAAACAAAGCCCTGGGAGCGAGCGCACGCACGCACGCACGCACACAGAGAAACACATGAAAGAGTCTGTTTTATGGGGATTGTTTTTAATTCCCTAAATTCGCCCCAAAGGCAAATTCTCTCATGCAAATTACTGGCTGTGCCTTATTGTCAAACTTTACTAAGCACAGTTAAGTACACTTAGCACCTTTATAGCCTGCTATTTGCATTTCTTTTGTTGCCTAGGATGCTTCAGGGCTTGTTTGCATTTTTTTGTTTGCCTAAGATTCTTATCTCCACAAACTGACCCCTGAAGGTAAACATAATACTTGCCTGAAGAAATGAAATCTAACAGTCCCAGACTTCTTGTCGCCACAAACTTACCCCAGAAGGGAAACTTAAAATTAGCCTGGAGAAATGAAACCTAACATTACCTGAACAGCTGAGAAATGACACAGCAAAGGTTTGTGTAAAGCCAAATAGGAAAACTCCATTGGCACCTTGTGTGCGTTTGCACCCTGGTACTTTTTTGGTCACTGGAGACAAATGATAAGAGATATCTGGTTGAAATTTGAGTATGTTATGGCCAGAGGTACCAGTGACAATGTTTTGCAAGCTCAAAGTTGTAGACCCAATACCTGGCATATTTTAATGGTTTTTTTCAGCCACGATACAAAGGCACAAAATAATGGCAGTGAAGGGGTTAATTTTCATTGTTGCTACCAGTATGAAGTGACCTTGAGTTCCATGTCCCCTTGCTATCTGAATGGTCCTTGAAAACTGTTTATTTTGGTTTATTTTAAGCTGGGGTCAATTTGACCCCAATTGAAATGCATTGGCTTGGGGTCAATTTGACCTCAATAGGCAAACTCAATGGAAAGCTGGGGTCCGTTTGAAAAATGCCACTTTTATGTTTATAGGAGACAAACGGTAAGAGGTATTAGGCTGAATCTCAGTATGTTACGGTGACAATGTCCTAAAAGCTCAAACTTGAAGAGCTACTAATTAACTTTTTAAAAATGTTTTTGTGCTCGCTGGGGTAAGTTTGACCCCATTACAGAAGGTAAGGGTTAAATCTGCTATTCAGTCCCAGTTAAATTTGCTGCTTACTGAGC-GGAAAAGGTAAGATCCTGCCCAAAAATTTTTCGGGACATATATA--AAACT--GGGCAGAAACTATCTAGGCGATAATCCAAATATGATAAAT---TATGATCAGGAAGGTGCTAAATCTAATAAA------------------------------------------------------------------------------------------------------------------------------------------------------------------------------------------------------------------------------------------------------------------------------------------------------------------------------------------------------------------------------------------------------------------------------------------------------------------------------------------------------------------------------------------------------------------------------------------------------------------------------------------------------------------------------------------------------------------------------------------------------------------------------------------------------------------------------------------------------------TCTTCCTC------------------------------------------------------------------------------------------------------------------------------------------------------------------------------------------------------------------------------------------------------------------------------------------------------------------------------------------------------------------------------------------------------------------------------------------------------------------------------------------------------------------------------------------------------------------------------------------------------------------------------------------------------------------------------------------------------------------------------------------------AAACACTAATGCTAAAAATAAA-TTTGTTCCTCATAATCTTCAACAAAATT----------------------------------------------------------------------------------------------------------------------------------------------------------------------------------------------------------------------------------------------------------------------------------------------------------------------------------------------------------------------------------------------------------------------------------------------------------------------------------------------------------------------------------------ATAGAGGAAGA-GGAGCAAAGGAACAAGGCTTAAATAAGAAACAATTCCAAGCTCAGAAAAGCCAGGACTCTGAAAAACCAGAAGGCACAGCTGAATATGACTTAAGGAAAGGTCCACAG------------------------------------------------------------------------------------------------------------------------------------------------------------------------------------------------------------------------------------------------------------------------------------------------------------------------------------------------------------------------------------------------------------------------------------------------------------------------------------------------------------------------------------------------------------------TTTCCCCATAGAGACTTTGATAGTCCAAAACAAG---ACTTTTACT--AGAGAAGGATATAAAGGGAATAAACGTGGTTTTAATAAA-------AGAGGTAACTTCCAACCCTCTAGAGACTTT----------GATCAACCCACAT--------------------------------------------------------------------------------------------------------------------------------------------------------------------------------------------------------------------------------------------------------------------------------------------------------------------------------------------------------------------------------------------------------------------------------------------------------------------------------------------------------------------------------------------------------------------------------------------------------------------------------------------------------------------------------------------------------------------------------------------------------------------------------------------------------------------------------------------------------------------------------------------------------------------------------------------------------------------------------------------------------------------------------------------------------------------------------------------------------------------------------------------------------------------------------------------------------------------------------------------------------------------------------------------------------------------------------------------------------------------------------------------------------------------------------------------------------------------------------------------------------------------------------------------------------------------------------------------------------------------------------------------------------------------------------------------------------------------------------------------------------------------------------------------------------------------------------------------------------------------------------------------------------------------------------------------------------------------------------------------------------------------------------------------------------------------------------------------------------------------------------------------------------------------------------------------------------------------------------------------------------------------------------------------------------------------------------------------------------------------------------------------------------------------------------------------------------------------------------------------------------------------------------------------------------------------------------------------------------------------------------------------------------------------------------------------------------------------------------------------------------------------------------------------------------------------------------------------------------------------------------------------------------------------------------------------------------------------------------------------------------------------------------------------------------------------------------------------------------------------------------------------------------------------------------------------------------------------------------------------------------------------------------------------------------------------------------------------------------------------------------------------------------------------------------------------------------------------------------------------------------------------------------------------------------------------------------------------------------------------------------------CCTCACA-----GAAAGCTGTAGAATCTCCTTCCATGACACAGGATGGCAGAAAACAAACAAG------TCAATCTTGAATTCCCAATGGTTTCAGTGAAAATAGCAGATAAGACTTTTGCTGCTTTAATAGATACAGGAGCTACCCAATCTTGTATCAAATCTAAATGTTTGC-----ATATATAATACTAAAGGGCA-----TAGTTCAATCTTATTTTTGGGATGAAAGATGTGTTCCTCTTGTAACATTACCTGTTCTGATAGCAGGACAATGTTTGAAAATTGAATTTGCAATCTGTGATAACACTAAGCAT--------------------------------------------------------------------------------------------------------------------------------------------------------------------------------------------------------------------------------------------------------------------------------------------------------------------------------------------------------------------------------------------------------------------------------------------------------------------------------------------------------------------------------------------------------------------------------------------------------------------------------------------------------------------------------------------------------------------------------------------GATGTAGTAATTGCCCAT-AAAAAGTTAGGAATTTATTTCCAGTATGTACAATTAGTATTATTGAAATCAGGAAAGATAACAGAAGTGAGCAAAT-AAAGAACAAATTACTTTAGCTGATTGTACTAAAAGTGAAAAAA-TAGA---ATTGAGA--TATTTTATACTC--TAAAATCATATTTTTCAGCAATTTGATAATCAGATTGGCACCAGGAAAACAAAGCATCATGATTTGTCTGTTAAG-AAACAGCCAAAGCCTCAAAAGCAGTATCCTATTAATAGAGCTGCTGTTAATGACATTCAGCAGGTCATTAATGATTTTATTGCACAAGGTGCATTAATTAACCAATATAGCTCTATGAATACTCCAGTATACCCAGTG------------------------------------------------------------------------------------------------------------------------------------------------------------------------------------------------------------------------------------------------------------------------------------------------------------------------------------------------------------------------------------------------------------------------------------------------------------------------------------------------------------------------------------------------------------------------------------------------------------------------------------------------------------CCTAAACCTAATGGGAAATGGTGCATGGTATTAGATTATTGTGCCCTAAATAGGGTATCACCCTGTTTTAGTGTGCAAAATCTCCATGTTTCTGGTATTCTAGGTAATTTGGAAAGACACAAATATAAAACTACACTGGATTTATTTAATAGTTTTTGGGCACATCCAACTAGAGAAGAGGATAGATATTTGACTGCTTTTACTTGGCACGAAACACAATACTGCTGGACACGTCTCCCTCAGGGCTACTTAAACAGTCCAGCTTTATTCTCAGCTGATGTTATTGGGCTTTTGAAAAATATTCCAGGTGTGTATTCATACATCGATGACAACTATTTTACACATGAA------------CATTTAGCTACATTAAAGCAAATTGTCACTATTTTGGGAGAAGCAGGATATATTATTAATCTAAGAAAG-TCACAACTTCGTAGAAGTAAAGTGATGTTTCTTGGTTTTCAATTAACAGACTCTGGCAGAGGGCTGACTCAGGAGTCCAAAGAAAAGCTTTTGACTTTTAAAAAACCTAAAACTGCTGCAATTCTCTTAAAATTTTACGGGCTT-----------------------------------------TAGAATTTTGGTTCCTGATTATGCTCAGAGAATCAAACCCCTTTA---TAATTTAATTCCATTAGCAAGTAAAGGGAATTTTTGGACTTTGGAAACACAGCAAGCATTGGATGAGCTGATAAGTTCAG-----CAGCCTGACTGATTAAACACAAGGAACAACACAGCTTCCCTAGAAATCCTAGTTAGTGCCCCTCA------AGGTCTTGCTTCATGTTTTAATTCTGGAGAAGCTATACCTCTGCAATATGTATCATATGTTTTTTCAAATGCAGAACAAGAATTCCTACCTATAGAAAAAGT--TGTGCATGTGTAATCTTGCAATTTTAAA-AGGTAAAGATCTTGCACAAGGCCAAAAGATAATAGTAAAAACTCCTATTGCCT-----AAAGACA-----AGTTAAAAAGGACTCTATTCCCAATGCAAAGGCTCTTCACAGCCAATGGGTACAATGGATGTCTCATATTGAAAATCCACAAATAGAGTTTGAATATGTGGAACCTAGCAGTGATATAGATCATCTGCCAGCTTTTTGTATTGAACTTGTATCTTTTAAAAA-TCTCACCCCAGATAAACCTCTCCATGAATATCAAAAGG-CTATTTATACT-ATGGTTCAGCCATGTCCTGTAAACAGGTTAAGCAAATGTGGAAGGCAGGTTGTGCTGTTGTAATTGGGACATTTGATGACAAAGGGGAATATCATATGA-TGACAATATTAAAATGCCTTTA-GGAAATAATACTGCACAATATGCTGAATTAATGGCAGGCCACAAGGAAAGAGAGATCTATCCTTCTGATG------------------------------------------GAATAAATTAGGAATTGTCAATCTGGCAGTCTAACGGTTTTCTGGATAATAAA-CGGAAGCTTTTGAAGCAAGCCCATAGATGGCAAAACTTAGCAACACTTTTGGATGATAAGCCATTGATTACTGTAATGCAC------GTGCCAGGCCATTCAAAGTTTGGCTCCCATGCTAATGGGAACACCCTTGTAGACTTACTGGCAAAGGAAGCAATGAAAGACCCCTCAGTCTGTGTACTTA--------------------------------------------------------------------------------------------------------------------------------------------------------------------------------------------------CCCGGTCTCAAATTAAGAAA-TGCTTAGACGGGGAATTGGCTCAATGTCTCAACACAG-----ATTAACCCTAAGGGTTACCCTTCTGCCTATGATTATGCCCTAGAAGA-------TGTGTTGT------------------------------------------AACATTCACAAACAGGGAGAAACATGTAATACCACCTGTTGACATAAGACCTATATTAATACAAAAGGCTCATAGTGGTCTTGGACATGTTCACCAAGGTGTTAATGCCACAGTTGAATCTTTACAGTATTCTTA--------TTGGTGGCCTGGACTGCACAAACAAGTCCAATGACGTTTGACCCAGCGTGAACCTTGCTTAAGAACAA-----GGT-----------------------------ATCCTAAG--------------------------------------------------------------------------------------------------------------------------------------------------------------------------------------------------------------------------------------------------------------------------------------------------------------------------------------------------------------------------------------------------------------------------------------------------------------------------------------------------------------------------------------------------------------------------------------------------------------------------------------------------------------------------------------------------------------------------------------------------------------------------------------------------------------------------------------------------------------------------------------------------------------------------------------------------------------------------------------------------------------------------------------------------------------------------------------------------------------------------------------------------------------------------------------------------------------------------------------------------------------------------------------------------------------------------------------------------------------------------------------------------------------------------------------------------------------------------------------------------------------------------------------------------------------------------------------------------------------------------------------------------------------------------------------------------------------------------------------------------------------------------------------------------------------------------------------------------------------------------------------------------------------------------------------------------------------------------------------------------------------------------------------------------------------------------------------------------------------------------------------------------------------------------------------------------------------------------------------------------------------------------------------------------------------------------------------------------------------------------------------------------------------------------------------------------------------------------------------------------------------------------------------------------------------------------------------------------------------------------------------------------------------------------------------------------------------------------------------------------------------------------------------------------------------------------------------------------------------------------------------------------------------------------------------------------------------------------------------------------------------------------------------------------------------------------------------------------------------------------------------------------------------------------------------------------------------------------------------------------------------------------------------------------------------------------------------------------------------------------------------------------------------------------------------------------------------------------------------------------------------------------------------------------------------------------------------------------------------------------------------------------------------------------------------------------------------------------------------------------------------------------------------------------------------------------------------------------------------------------------------------------------------------------------------------------------------------------------------------------------------------------------------------------------------------------------------------------------------------------------------------------------------------------------------------------------------------------------------------------------------------------------------------------------------------------------------------------------------------------------------------------------------------------------------------------------------------------------------------------------------------------------------------------------------------------------------------------------------------------------------------------------------------------------------------------------------------------------------------------------------------------------------------------------------------------------------------------------------------------------------------------------------------------------------------------------------------------------------------------------------------------------------------------------------------------------------------------------------------------------------------------------------------------------------------------------------------------------------------------------------------------------------------------------------------------------------------------------------------------------------------------------------------------------------------------------------------------------------------------------------------------------------------------------------------------------------------------------------------------------------------------------------------------------------------------------------------------------------------------------------------------------------------------------------------------------------------------------------------------------------------------------------------------------------------------------------------------------------------------------------------------------------------------------------------------------------------------------------------------------------------------------------------------------------------------------------------------------------------------------------------------------------------------------------------------------------------------------------------------------------------------------------------------------------------------------------------------------------------------------------------------------------------------------------------------------------------------------------------------------------------------------------------------------------------------------------------------------------------------------------------------------------------------------------------------------------------------------------------------------------------------------------------------------------------------------------------------------------------------------------------------------------------------------------------------------------------------------------------------------------------------------------------------------------------------------------------------------------------------------------------------------------------------------------------------------------------------------------------------------------------------------------------------------------------------------------------------------------------------------------------------------------------------------------------------------------------------------------------------------------------------------------------------CCT--GTCTTC-TTTTGATAAGGTGTATATGGATTATATTGGTCCCTTGCCACCTTCCCATGGGCATAATCAGTGCTTGGTTATTGTTGATGCTTGTACTGGATTTGTATGGATTTACCCCACATGGGATCAATCTGCCTCTACCACT-GTTAAGACTCTCACCTCCTTCATTTCGCTTGGGCTTCCGCGTATCCTGCACTCTG---------------------------------------------------------------------------------------------------------------------------------------------------------------------------------------------------------------------------------------------------------------------------------------------------------------------------------------------------------------------------------------------------------------------------------------------------------------------------------------------------------------------------------------------------------------------------------------------------------------------------------------------------------------------------------------------------------------------------------------------------------------------------------------------------------------------------------------------------------------------------------------------------------------------------------------------------------------------------------------------------------------------------------------------------------------------------------------------------------------------------------------------------------------------------------------------------------------------------------------------------------------------------------------------------------------------------------------------------------------------------------------------------------------------------------------------------------------------------------------------------------------------------------------------------------------------------------------------------------------------------------------------------------------------------------------------------------------------------------------------------------------------------------------------------------------------------------------------------------------------------------------------------------------------------------------------------------------------------------------------------------------------------------------------------------------------------------------------------------------------------------------------------------------------------------------------------------------------------------------------------------------------------------------------------------------------------------------------------------------------------------------------------------------------------------------------------------------------------------------------------------------------------------------------------------------------------------------------------------------------------------------------------------------------------------------------------------------------------------------------------------------------------------------------------------------------------------------------------------------------------------------------------------------------------------------------------------------------------------------------------------------------------------------------------------------------------------------------------------------------------------------------------------------------------------------------------------------------------------------------------------------------------------------------------------------------------------------------------------------------------------------------------------------------------------------------------------------------------------------------------------------------------------------------------------------------------------------------------------------------------------------------------------------------------------------------------------------------------------------------------------------------------------------------------------------------------------------------------------------------------------------------------------------------------------------------------------------------------------------------------------------------------------------------------------------------------------------------------------------------------------------------------------------------------------------------------------------------------------------------------------------------------------------------------------------------------------------------------------------------------------------------------------------------------------------------------------------------------------------------------------------------------------------------------------------------------------------------------------------------------------------------------------------------------------------------------------------------------------------------------------------------------------------------------------------------------------------------------------------------------------------------------------------------------------------------------------------------------------ACAAGGGAGGTGC-TTCACCTCTCATCAAATGCAAAGTTTTGCAAAGAGTTATGGGATAGTGTTGGAATATAGCACACCTTATCACCCCCAAAGTGCTGGGCTTGTGGAAAGGAAA-------------------------------------------------------------------------------------------------------------------------------------------------------------------------------------------------------------------------------------------------------------AATGGAGAAATAAAACGAGCTTTAACAAAGCTATTGGTAGGGAGACCCCGGCAGTGGTATTCTATGCTTCCTCTGGTACAGCTTGGACTTAATAATCTTCCTAGGAGTGACTGTCACATAACTCCTTATAAATTGTTATATGCAAAGGACATGACCACTCCTTTAGAACAGCTGGCT-TTACCTT---CTATTTCTCGACAGAAGCAGTTGGCATTCATAGATGAATAAAGGGAGGAACTGGCTTCTCCACAGC------CTAATGCTAATATTAATTTTGTTCCTCAAGTTTGGATTCCACAGGAAAGCCAGCTGGTACAGGAAAAGGCTGTTTTAAGAGATCCTTCCTTAAGGC--CGCTGGAAAAAG-CCTGTAC----CTATCATTCAAGTTTTGAGTCTCCGAGCAGTAGAAATTCAGACATCTCCAGGTAATTTGAAAATTGT-GTCTATT-GACAATTTAAAATGTAC-TCCCATCCACTATGGTCAGGGTAATGATGGACTATTGTCAATTCCCACTTATACCTCAGTCTCTCCCACAATCAGCACCTGACTACGTTCTTGCCATGGAAAAAGTGTCTCAAAAGGCACCTCAGCAACAGCCAAG-------------------------------------------------------------------------------------------------------------------------------------------------------------------------------------------------------------------------------------------------------------------------------------------------CCTTAGACATTATTTTTGTCCTCGGTACCGAAG-----CATCTTGTTTTTT-ATGGAGCATTTTAAATATTTTTTTGCTTAACCATTGTAACTTCTACTATTGTTTTTT-CAGTCCTTCATTTTAATATGGGCTCATACGGT-----TTCA-----------------------------------------------------------------------------------------------------------------------------------------------------------------------------------------------------------------------------------------------------------------------------------------------------------------------------TTACCTGCTACTCCAATCCATTGGAACCTCACTCAGGCACGTGATGGTAGTGTTGTGTATCGAAGGATGCATAATGCAAGACTTAAACGTGCTCTTCATTTAGAGGTTGTTCCAGTACATGTGGAGACTGCTGGT-ATTCAGTTTGGGATAGTACACCATCCCTTTCCTAAGCCTATTGTTACTCAACAAAGTG-ACTGTTGGTTCCTTTTACTCTAAACAT-AG-----------------------------------------------------------------------------------------------------------------------------------------------------------------------------------------------------------------------------------------------------------------------------------------------------------------------------------------------------------------------------------------------------------------------------------------------------------------------------------------------------------------------------------------------------------------------------------------------------------------------------------------------------------------------------------------------------------------------------------------------------------------------------------------------------------------------------------------------------------------------------------------------------------------------------------------------------------------------------------------------------------------------------------------------------------------------------------------------------------------------------------------------------------------------------------------------------------------------------------------------------------------------------------------------------------------------------------------------------------------------------------------------------------------------------------------------------------------------------------------------------------------------------------------------------------------------------------------------------------------------------------------------------------------------------------------------------------------------------------------------------------------------------------------------------------------------------------------------------------------------------------------------------------------------------------------------------------------------------------------------------------------------------------------------------------------------------------------------------------------------------------------------------------------------------------------------------------------------------------------------------------------------------------------------------------------------------------------------------------------------------------------------------------------------------------------------------------------------------------------------------------------------------------------------------------------------------------------------------------------------------------------------------------------------------------------------------------------------------------------------------------------------------------------------------------------------------------------------------------------------------------------------------------------------------------------------------------------------------------------------------------------------------------------------------ACACT--AGAGCACTTGCTTATTGTTCTGGTTTGCTTTCAAAAGAA----------------------------------------------------------------------------------------------------------------------------------------------------------------------------------------------------------------------------------------------------------------------------------------------------------------------------------------------------------------------------------------------------------------------------------------------------------------------------------------------------------------------------------------------------------------------------------------------------------------------------------------------------------------------------------------------------------------------------------------------------------------------------------------------------------------------------------------------------------------------------------------------------------------------------------------------------------------------------------------------------------------------------------------------------------------------------------------------------------------------------------------------------------------------------------------------------------------------------------------------------------------------------------------------------------------------------------------------------------------------------------------------------------------------------------------------------------------------------------------------------------------------------------------------------------------------------------------------------------------------------------------------------------------------------------------------------------------------------------------------------------------------------------------------------------------------------------------------------------------------------------------------------------------------------------------------------------------------------------------------------------------------------------------------------------------------------------------------------------------------------------------------------------------------------------------------------------------------------------------------------------------------------------------------------------------------------------------------------------------------------------------------------------------------------------------------------------------------------------------------------------------------------------------------------------------------------------------------------------------------------------------------------------------------------------------------------------------GCTAACACACATCTTGCAAAGGCTATAGAAGACGACTTGCAACATTTGGACAGTAGAAATGCACATTTTCTTGTTCCAGGTACAGATCCTTGGCATCAAA----------------------------------------------------------------------------------------------------------------------------------------------------------------------------------------------------------------------------------------------------------------------------------------------------------------------------------------------------------------------------------------------------------------------------------------------------------------------------------------------------------------------------------------------------GAAGCTATGCTCATAAAATGTGCTTTGCTTCCTAT-GGACATTG---------------------------------------------------------------------------------------------------------------------------------------------------------------------------------------------------------------------------------------------------------------------------------------------------------------------------------------------------------------------------------------------------------------------------------------------------------------------------------------------------------------------------------------------------------------------------------------------------------------------------------------------------------------------------------------------------------------------------------------------------------------------------------------------------------------------------------------------------------------------------------------------------------------------------------------------------------------------------------------------------------------------------------------------------------------------------------------------------------------------------------------------------------------------------------------------------------------------------------------------------------------------------------------------------------------------------------------------------------------------------------------------------------------------------------------------------------------------------------------------------------------------------------------------------------------------------------------------------------TTATTTTGTTTCATATGGGAAACCAAGAAAGTGGCCAAGGCCTCATGTTTATGCAGAT---------------------------------------------------------------------------------------------------------------------------------------------------------------CATTGTGACAGGCCTCAATTCTGGATTGACGTTAAAACTGCAACACAAGGCCTGCCTCAGTGGTATCTCGCTATTGATGATTTTTCTGATCACTTGTGCTATGCTAAGCAGCGACGTTCTGGAGGTGAAGACCGGGAATACAGAGTTCCAGGTG---GCCAGTTGCCCTATACTGGAGCAATTGTTTGCACGTCTTTTTTATACAGTAGCTCTTGGTGGGATGAATCAAATTTATCTG------------------TGGATGGTTCTTTAGAATTAAAGTCCGTTTTGGCTTCTTGTCTTGCAAATTCTACTACTGAGGAGGAGCTCAAAGCTAAGTGTTTAGCCTCTTAATGGCATGA------------------------------------------------------------------------------------------------------------------------------------------------------------------------------------------------------------------------------------------------------------------------------------------------------------------------------------------------------------------------------------------------------------------------------------------------------------------------------------------------------------------------------------------------------------------------------------------------------------------------------------------------------------------------------------------------------------------------------------------------------------------------------------------------------------------------------------------------------------------------------------------------------------------------------------------------------------------------------------------------------------------------------------------------------------------------------------------------------------------------------------------------------------------------------------------------------------------------------------TGATGGTGCTAATGAGATGTTTATTGGTGTTACTGGGACTTCGTTTTGTGATATCCCTAGGTTTCCTATTTTTCCCAATAGATCTGAAAGTATATCATCTTGTAAAAGTACTTTTGTTAATACAC---AACAGCCCCCTGAATGTGGCAA---------TGTTGCTGCTAAAGGTTTACATTCATGGGATTGTTAACCATGTAGTGTTAATATTA------CTGCGAATCTCATGAGTAATT-ATACAGCCAAAGAGAGGGAGAGTCTGGGAAAAGAGCGTTGGTTTAGCTTAGTACAAGGCCCATTATTTATCAACGGTACTCCATTTTTTGCTGACAAGTACGTCATTTATTTGCTGTATCAGAAA----AAAGTTTATCTGAACAACATTCTTTATTTTCAGTGCTTCGAGCGTTAGAAGATGTG-ATCATGGTACCGCAGGAAAATGAAGATTATCCCTGTACAAATTCCTGTATTAATGTTTCTTTAT------------------------------------------------------------------------------------------------------------------------------------------------------------------------------------------------------------------------------------------------------------------------------------------------------------------------------------------------------------------------------------------------------------------TACAGATGAACCCCAAAAGAGCTATATGGGGCACAAATAAAACGCTTAATAATATTCATGTTTTAGCAACACCTGATGATGCTTCAGAGAGTTTCCCTTCTTCCACCTATAAATCAAGAAAGATTTTACAGGTTGAAACTTTGAATAACGCACAAATATTTCAAAAAACATTTTTTTTTGCTAGCAAAATCTATGAAAAAGATTTCTAG--------------------------------------------------------------------------------------------------------------------------------------------------------------------------------------------CAATGGGCATGTTCCCTGTTCTAGTGTCAATATAAC---------------------------------------------------------------------------------------------------------------------------------------------------------------------------------------------------------------------------------------------------------------------------------------------------------------------------------------------------------------------------------------------------------------------------------------------------------------------------------------------------------------------------------------------------------------------------------------------------------------------------------------------------------------------------------------------------------------------------------------------------------------------------------------------------AGATTCAGCAATCTTTATTTTTAAGTGATG---AC-ATGTGAATT-CTAAAGCACACAGCTCGTGCTTTGATTTTTAACATGAAACCAATGCCAGATTCAGTTCTTACTGACCCACTAAACGTGTGGTATATTCCTACTTCCCAATGGAATATTCATTTTTTTATTCATTTAAAAATTCC--------------------------------------------------------------------------------------------------------------------------------------------------------------------------------------------------------------------------------------------------------------------------------------------------------------------------------------------------------------------------------------------------------------------------------------------------------------------------------------------------------------------------------------------------------------------------------------------------------------------------------------------------------AAAAGTAGTTTGGTATACTAAATGGTACATTATGAATATGGG-TTTTTTAATAGCTACT--------AATGAACCATGCCCATATGACACTACAATATGAATGTGTCGCCACAGATGCTTTTGGAAACATAACATA------------------CTGACAAATGTCAAGATTTTGGATATTTGTTTTGCAAGCAAATTAAACATACTTCCCCTTGTGGATTGGTACC--TTCGTACTACTACTTGTCCTATTAGGATTCAATCTAGTAATGTTTCA----------------TTTGTTTTTATTAACTCCCTTACAAATGGTTCATATATA--GTCCTTGCTGGAAAATCTGAATGCAATATTCCAGTCTTGCAACCGAGTACAGTAACAGTGAATTGCATGATCAT----------------------------------------------------------------------------------------------------------------------------------------------------------CT--TATGGCATACAGCTTTTTCCACCTGCTAATTTGGGATCAGTTCATTCTCAGGTAACATTT--------------------------------------------------------------------------------------------------------------------------------------------TTTGTTCCTCATTTTTCTTTGCAATTTCCATTATTGGCTGGCATAATAGCTAAATTGCAAAAAGACAGAAACTACTCTTTTT-AATACACATGATGCACTGGATAATATCCTGCAGGAAGTAAAGCAACTACTATTAAGGCTTGATAACCACGAGGGTGATTTTCCTCAATGGCTAACTAGAGTTGCTTCAGCTGTTTCTGCAGCCTGGCCTTTTTTAGCTAACATGGCTAACTCCATTATTCACACAGTTATTTCCATTGGTACTCCAATTTTAGGAATGGGTTTACAATTTCTTACCTACCTCAAACCAGTTTTAATTGCTATAGTATTGATTGCTTTGTTAATCA-----GTTAAGATTTTTAGATTCCTCTATGGGATGTGACTGAAAAAAGTGTCAGCCTCCAAAGAAGATTG-ATGCCTCTTCCCTCACAACTTGTGAAGAAGATACCAGTGAATTGTACCCTCACTGATGTCTTCCTGAAGAACTGTAAG----------TCTTGTTATTTTTTCTTTCTTGTTTTGTATAC---ATTCTTGAAACACATT---------------------------------------------------------------------------------------------------------------------------------------------------------------------------------------------------------------------------------------------------------------------------------------------------------------------------------------------------------------------------------------------------------------------------------------------------------------------------------------------------------------------------------------------CTCGCCAAAGAGAGGA
>QEPC01010723.1:239586-262976
--------------------------------------------------------------------------------------------------------------------------------------------------------------------------------------------------------------------------------------------------------------------------------------------------------------------------------------------------------------------------------------------------------------------------------------------------------------------------------------------------------------------------------------------------------------------------------------------------------------------------------------------------------------------------------------------------------------------------------------------------------------------------------------------------------------------------------------------------------------------------------------------------------------------------------------------------------------------------------------------------------------------------------------------------------------------------------------------------------------------------------------------------------------------------------------------------------------------------------------------------------------------------------------------------------------------------------------------------------ATACTCCAGCTAC-----------------------------------------------------------------------------------------------------------------------------------------------------------------------------------------------------------------------------------------------------------------------------------------------------------------------------------------------------------------------------------------------------------CACTGGGGAATGATGAGGCTTTAATGCAGCCCAGTGGGAACA---GT-----ACACTCTCTTGAGAAGGAAATATTTAAATCTGAGAGAATTTGCACGAAGTAA-TATTGCAAGA----------------------------------------------------------------------------------------------------------------------------------------------------AAACCTAATGTGCCAGGAATACACCAAGCTGAAATTTCTGTCATAAACATGGCAAATATACAGGCTGTAACTGGGCCCATTCCAA------GACTGTAAAGAAATTCTTATGTGGCTTGAATCCCACTTACCTTCTTTAGAAGCTGTCACTTCCACAGCAACACCATTGCAGAAGATGT----GTTTATGCAATTTTCTAGTTCTAGCATCTGCAGCCTTAA---CAGAGCAGGAATGTAATGATTGGGAGAGTGTTTTGTATAATTTATATGTAAAAATTCATGGAAAAGTGGGCATAGCTGATTTACATACAATTCTAAGGAAAATAACTCAAGAGCAAGGCATTGTAAGGG-CCTATGGGGTTGGAGTGAATTTTTTCTCTAATAATGATTTGATCTGGGG-AATCCTTAAAACTCTCTGTAAAGGTGATGTACTC---------------------------------------------------------------------------------------------------------------------------------------------------------------------------------------------------------------------------------------------------------------------------------------------------------------------------------------------------------------------------------------------------------------------------------------------------------------------------------------------------------------------------------------------------------------------------------------------------------------------------------------------------------------------------------------------------------------------------------------------------------------------------------------------------------------------------------------------------------------------------------------------------------------------------------------------------------------------------------------------------------------------------------------------------------------------------------------------------------------------------------------------------------------------------------------------------------------------------AAAGCTGCTATACAATCCAGATTAGATTTGCTGGCTACTGAGCAGGAAAAGATAAGGTGCTTCCCAAAAATTGTCCAAGACACATAAA--AAACTCTGTGCAGAAATTATTTGGGAGACAACCCAAATAGGAAAAAT---CTTGAACAGGAAGATTCTAAATCTAAGAAA------------------------------------------------------------------------------------------------------------------------------------------------------------------------------------------------------------------------------------------------------------------------------------------------------------------------------------------------------------------------------------------------------------------------------------------------------------------------------------------------------------------------------------------------------------------------------------------------------------------------------------------------------------------------------------------------------------------------------------------------------------------------------------------------------------------------------------------------------------TCTCCCTC------------------------------------------------------------------------------------------------------------------------------------------------------------------------------------------------------------------------------------------------------------------------------------------------------------------------------------------------------------------------------------------------------------------------------------------------------------------------------------------------------------------------------------------------------------------------------------------------------------------------------------------------------------------------------------------------------------------------------------------------AAATACTAATCCTAAAAATAAA-TTTGTTCCTCAGAATTCACAGCCAAATT----------------------------------------------------------------------------------------------------------------------------------------------------------------------------------------------------------------------------------------------------------------------------------------------------------------------------------------------------------------------------------------------------------------------------------------------------------------------------------------------------------------------------------------ATAGAGGCAGA-GGAGGAAAAAACCAAGGCTCAAATAGAAAACAAATCCAACCTCAGAAAAGCCAGGATTCTGAAAATCCAGAGGGCACAGTTGGATATGATTTAAAGAAAGAATCACAG------------------------------------------------------------------------------------------------------------------------------------------------------------------------------------------------------------------------------------------------------------------------------------------------------------------------------------------------------------------------------------------------------------------------------------------------------------------------------------------------------------------------------------------------------------------TTTCCTCATAGAGACTTTGATAAATCAAAACAAGAAGAATTTAATTCCAGAGGTGGATTTAGGGGGAATAAGAGTGGTTTTAATAAA-------AGAGGAAATTTTCAGCCCTCTAGAGACTTT----------GATGAATCAACAT--------------------------------------------------------------------------------------------------------------------------------------------------------------------------------------------------------------------------------------------------------------------------------------------------------------------------------------------------------------------------------------------------------------------------------------------------------------------------------------------------------------------------------------------------------------------------------------------------------------------------------------------------------------------------------------------------------------------------------------------------------------------------------------------------------------------------------------------------------------------------------------------------------------------------------------------------------------------------------------------------------------------------------------------------------------------------------------------------------------------------------------------------------------------------------------------------------------------------------------------------------------------------------------------------------------------------------------------------------------------------------------------------------------------------------------------------------------------------------------------------------------------------------------------------------------------------------------------------------------------------------------------------------------------------------------------------------------------------------------------------------------------------------------------------------------------------------------------------------------------------------------------------------------------------------------------------------------------------------------------------------------------------------------------------------------------------------------------------------------------------------------------------------------------------------------------------------------------------------------------------------------------------------------------------------------------------------------------------------------------------------------------------------------------------------------------------------------------------------------------------------------------------------------------------------------------------------------------------------------------------------------------------------------------------------------------------------------------------------------------------------------------------------------------------------------------------------------------------------------------------------------------------------------------------------------------------------------------------------------------------------------------------------------------------------------------------------------------------------------------------------------------------------------------------------------------------------------------------------------------------------------------------------------------------------------------------------------------------------------------------------------------------------------------------------------------------------------------------------------------------------------------------------------------------------------------------------------------------------------------------------------CCTAACA-----GAAAGCTTCAGAAACTCCCTCTGTGACACAGGATGGCAGAGAACAGACAAACTCAGGTCAGCCTTGAATTCTCAATGGTCTCTGTAGAAATAGCAGATAAGACTTTTACTCTTCTAATAGACACAAGGACAACTCAATCTTGTATTCAATCAAAATGTTTGCCACTTGTATATACAACTAAAGGGCAAAGTATACTTGAATCTTATTTTTTATAAGAGAAAATAGTGCCTCTTGTAAAATTACCTGTTCAGATAGCAGGACAATGTTTGGAAACTGAATTTGCAATATGTGATTTTACAAAATATAATCAGGGCCCCGATTCTTCCGCGGAATTTTTTTTTAAATTCCGCGGGAGTCAGGGCCCAATTCTGCGCCTCGGCGCAATTTACCATGGTACTTCCTGGCCCCTCCCGACGGGGTCTCTCAGGGCGACGCAGCCGGATGACGTCATCCACCTACGTCGCCCTGAGAGGCCCCGTCGGGAGGGGCCAGGAAGTACGAGCGCGCTGGACGGAGCAGCTGCTGCTGCCGTCTCTGGTAAGTTAATTAATTATCTAAAGGGGGGGAGGCAAGCCCTGGCAACTGGGGAGGCTGGGGAGGGGAAGCCCCGAGGGTTTTTTCATTCCCCTCCCCTCATGGAATCTCCTGCCCCACGTCCCCCCAGCGCAGGCTAGAAATTCTGCGCTGGGGTAAGCGAGGCAGGAGATTCCGTGGGGGGAGGGGAATTCCACTGGAAATCTGCGAATCGCAGACCCGCGTTTCCCTCGGGGCCCTGAATATAATATTGTCATAGCTGTCTACTGGTGAAAGTTGTGAGGAGGCCTTCCTCTCCTAGTTAGATGCTATTATTATTGAAATGTTAAATGGGAGGGCAGGGTTTTCTTGTGTATTATGATGTATTTGGTGTTGGGTTTCCCCTGCGTGGGATAAAAACCCTAATATTGTATTTATTATTAATGTGAGCTGTCTCGAGCCAACTTTGGTTGAGAGAGTGCGGGGTATAAATTAAAGATGAGATGAG---------ATAGCTCCTAAAGGGGTTAAGGATTTATTTCCAATAGGTTCAGTAAATAATATTGAAAACC---AAGACAATAGGAGTGAGCAAATTAAAAAGCAGATTGCATTAGCTGATTGTACTAAAAATGAAAAAA-CAAA---ATTGAGAGATATTTTATACTCTCTGAAACCATATTTT-CAGCAATTTGATAATCAAATTGGTCACAGGAAAATAAAGCCTCATGATTTGTCTGTCAAA-ACACAGCCAAAAACTCAAAAGCAATATCCTATTAATAAAGCTGCAATTAAGGATATTCAAAAAGTAATTAATTATTTAATTGCACAAGGAGCATTGATTTGACAATATAGCTCCATGAATACGCCAGTATATCCAGTG------------------------------------------------------------------------------------------------------------------------------------------------------------------------------------------------------------------------------------------------------------------------------------------------------------------------------------------------------------------------------------------------------------------------------------------------------------------------------------------------------------------------------------------------------------------------------------------------------------------------------------------------------------CCTAAGCCTAATGGAAAATGGCACATGGTAATAGACTACCGCACCCTAAACAGGGTTTCACCCTCTTTCAATGTGCAAAACCTGCACATGTCTGGTATGTTAGGAAATCTGGAAAGACACAAATACAAAACTACATTGGATTTATCTAATGGATTTTGGACTCACCCTATTAGAGAACAAGATATGTATTTGACTGCCTTTAG--------GAACACAGTACTGCTGGACTCACCTTCCTCAGGGCTGTTTAAACAGTCCAGCGTTGTTTTCAGCTGATGTCATAGAGCTTTTAAAAAATATTCCAGGTGTGCATTCATACATGGATGACATCTACTTTACAAATGAAGATTTAGATAAACATTTAGCTACATTAAAGCAAATTGTCATTGTTTTGGGAGAAGTAGGATATATTAATAATCTGAAAAAA-TCACAGATTTCTAGAAGCAAAGTGACGTTTCTTAGTTTTCAATTAACTGACTCTGGCAGAGGACTGCCTGAGGAGTTCAAAGAAAAACTGTTGACATTGCAACCTCCTAAAACT------------------------------TTAAAGGAATTGCAGTCAGTTTTAGGTTTTTTTAATGTTGCTAGAATATAGGTCCCTGACTATGCTC-GAGAGACAAACCTCTTTA---TAATCTAATTCCATTAGCAAGTAAAGGACATTTTTGGACTTTGGAATCACAGCAAGCACTAGATCAGCTGACAACCTCAAT----CAGACTGCAGAACTTAACACAAAGAACAACACAGCTTCTCTAGAAATTCTAGTTGGTGCCTCCAGGCAAGGAGGATTTGCTTCATATTTCAATTATGGAGAATCTAAACCCCTGCAGTACATAACTTATGTTTTT-CAAATGCAGAACAGAAATCTTTGCCTATTGAAAGAATTTTTTATATGTGCAACGTTGCAATTTTAAA-AGATAAAGACCTTGTACAAGGCCAAAAGATGATAGTAAAAACCCCTATTGCCTCT--TTAAGGCA-----GGTTAAAAAGGGCTCTATACCCAATGCAAAGGCTCTCCACAGCAGAAGGGTACAATGGATGTCGCATTTTGAAAATCCATAAATAGAGTTTTAATATGTGGAACAAAGCAATGATCTAGAGAATCTACCAGCTTTTTCTATTGAACCTGTATCTTCTAAAAA-TCTGACCCCAGATAAACCTAGCCATGAATATCAAAAGG-TTATTTATACTGATGGCTCAGTCATGTCTTGTAAACAGGGAAAACAGATGTGAAAGGCAGGTTGTGCTATTGTAATTGGGACATTTGATGACAAAGCGGAATCTC-------TGACAGTATTCAAATGCGTTTA-GGAAATAATACTATGCAATATGCTGAATTGATGGCAGTACATAATGCAATAGAAATCTCTCCTTCTGATGCATTTGTTCTCATTTGCACCGATTCCTTCTATATAGCTAGAGGATTAAATGAAGAAATGTCAATCTGGTGGTCTAATGGTTTTCTAGATAAAAAAACGAAAATCTTTGAAA---------------CAAAAATTAGCAACACTTTTGGATGACAACCCTTTGATTACTGTAATGCAC------GTGCCAGGCCATTCCAAATGTGGATCTCATGTTAATGTGAACACCCTTGTAGACTTACTGGCAAAGGATGCAATGAAAGCATCCTCAATCTGTGTACTTA--------------------------------------------------------------------------------------------------------------------------------------------------------------------------------------------------CCCAGTCTCAAGTTAAAAAA-TGTTTGAACGGGGAATTGGCTCAACGCATCAACCCAGATTCTATTAACCCTAAGGGATACCCTTCTGCCTATGATTATGCCCTAAAAGATGGGAAGTGTGTTTT------------------------------------------AACATTCACTAACAGGGAGAAACGTGTAATACCCCCTGTTGGCATAAGACTTAAATTAATACAAGAGGCTCACAATAGTCTTGGGCATGTTCACACAGGTGTTAATGCCACAGTTGAATCTTTACAGCATTCTTATTGGTGGTCTGGTGGCCTGGACTGTGCAAACAAGTCCAACGGCATTTGGGTCAATGTGAACCTTGTCTAAGAACAAACCCTGGTTCAGTTACCAGACCACCTTACTTAACAA-ATCCTAAG--------------------------------------------------------------------------------------------------------------------------------------------------------------------------------------------------------------------------------------------------------------------------------------------------------------------------------------------------------------------------------------------------------------------------------------------------------------------------------------------------------------------------------------------------------------------------------------------------------------------------------------------------------------------------------------------------------------------------------------------------------------------------------------------------------------------------------------------------------------------------------------------------------------------------------------------------------------------------------------------------------------------------------------------------------------------------------------------------------------------------------------------------------------------------------------------------------------------------------------------------------------------------------------------------------------------------------------------------------------------------------------------------------------------------------------------------------------------------------------------------------------------------------------------------------------------------------------------------------------------------------------------------------------------------------------------------------------------------------------------------------------------------------------------------------------------------------------------------------------------------------------------------------------------------------------------------------------------------------------------------------------------------------------------------------------------------------------------------------------------------------------------------------------------------------------------------------------------------------------------------------------------------------------------------------------------------------------------------------------------------------------------------------------------------------------------------------------------------------------------------------------------------------------------------------------------------------------------------------------------------------------------------------------------------------------------------------------------------------------------------------------------------------------------------------------------------------------------------------------------------------------------------------------------------------------------------------------------------------------------------------------------------------------------------------------------------------------------------------------------------------------------------------------------------------------------------------------------------------------------------------------------------------------------------------------------------------------------------------------------------------------------------------------------------------------------------------------------------------------------------------------------------------------------------------------------------------------------------------------------------------------------------------------------------------------------------------------------------------------------------------------------------------------------------------------------------------------------------------------------------------------------------------------------------------------------------------------------------------------------------------------------------------------------------------------------------------------------------------------------------------------------------------------------------------------------------------------------------------------------------------------------------------------------------------------------------------------------------------------------------------------------------------------------------------------------------------------------------------------------------------------------------------------------------------------------------------------------------------------------------------------------------------------------------------------------------------------------------------------------------------------------------------------------------------------------------------------------------------------------------------------------------------------------------------------------------------------------------------------------------------------------------------------------------------------------------------------------------------------------------------------------------------------------------------------------------------------------------------------------------------------------------------------------------------------------------------------------------------------------------------------------------------------------------------------------------------------------------------------------------------------------------------------------------------------------------------------------------------------------------------------------------------------------------------------------------------------------------------------------------------------------------------------------------------------------------------------------------------------------------------------------------------------------------------------------------------------------------------------------------------------------------------------------------------------------------------------------------------------------------------------------------------------------------------------------------------------------------------------------------------------------------------------------------------------------------------------------------------------------------------------------------------------------------------------------------------------------------------------------------------------------------------------------------------------------------------------------------------------------------------------------------------------------------------------------------------------------------------------------------------------------------------------------------------------------------------------------------------------------------------------------------------------------------------------------------------------------------------------------------------------------------------------------------------------------------------------------------------------------------------------------------------------------------------------------------------------------------------------------------------------------------------------------------------------------------------------------------------------------------------------------------------------------------------------------------------------------------------------------------------------------------------------------------------------------------------------------------------------------------------------------------------------------------CGTCTTTCCCC-TTTTGATAAGGTGTATATGGATTATAGTGGTCCCTTGCCCCCTTCCCATGGGCATAATCACTGTTTGGTTATTGTTGATGCTTGTACTGGATTTGTATGGATTTACCCCACACGAGTTCAATCTGCCTCTACCACT-GTTAGAACTCTCACCTCCTTCATTTTGCTTGGGCTTCTACGTATCCTACACTCTG---------------------------------------------------------------------------------------------------------------------------------------------------------------------------------------------------------------------------------------------------------------------------------------------------------------------------------------------------------------------------------------------------------------------------------------------------------------------------------------------------------------------------------------------------------------------------------------------------------------------------------------------------------------------------------------------------------------------------------------------------------------------------------------------------------------------------------------------------------------------------------------------------------------------------------------------------------------------------------------------------------------------------------------------------------------------------------------------------------------------------------------------------------------------------------------------------------------------------------------------------------------------------------------------------------------------------------------------------------------------------------------------------------------------------------------------------------------------------------------------------------------------------------------------------------------------------------------------------------------------------------------------------------------------------------------------------------------------------------------------------------------------------------------------------------------------------------------------------------------------------------------------------------------------------------------------------------------------------------------------------------------------------------------------------------------------------------------------------------------------------------------------------------------------------------------------------------------------------------------------------------------------------------------------------------------------------------------------------------------------------------------------------------------------------------------------------------------------------------------------------------------------------------------------------------------------------------------------------------------------------------------------------------------------------------------------------------------------------------------------------------------------------------------------------------------------------------------------------------------------------------------------------------------------------------------------------------------------------------------------------------------------------------------------------------------------------------------------------------------------------------------------------------------------------------------------------------------------------------------------------------------------------------------------------------------------------------------------------------------------------------------------------------------------------------------------------------------------------------------------------------------------------------------------------------------------------------------------------------------------------------------------------------------------------------------------------------------------------------------------------------------------------------------------------------------------------------------------------------------------------------------------------------------------------------------------------------------------------------------------------------------------------------------------------------------------------------------------------------------------------------------------------------------------------------------------------------------------------------------------------------------------------------------------------------------------------------------------------------------------------------------------------------------------------------------------------------------------------------------------------------------------------------------------------------------------------------------------------------------------------------------------------------------------------------------------------------------------------------------------------------------------------------------------------------------------------------------------------------------------------------------------------------------------------------------------------------------------------------ACAAGGGAGGTGACTTCACCTCTCACCAAATGCAAGGTTTTGCAAAGAGTTTTGGGATAGTGTTAGAATATAGCACACCTTATCACCCCCAAAGTGCTGGGGTTGTGGAAAGGAAAAATTATTATTATTATTATTATTAACAAACATTTATATAGTGCCAGCAGTGTACCTGGCACTTTACAAAGTAATAAAACAGACACGGTCCCTGCCCCTAGGGCTTACAATCTGAGAGACAGGAGCTGGGGGAGAGACTTAGGAAGGGGAACAGAGGGAGAGACAAGGGGTCTAACATTCATGAAGATGCGAGGTCTCAAGTGCACGTACTTGGCTTGGTTACGATGAGAATGACAGCAGGCAGGTCCATGTTGCAAGGATAAGGGTAAATGAGCTTTAACCAAGCTATTTGTGGGGAGATCCCGGCAGTGGTATTCTTTGCTTCCTCTGGTACAGCTTGGACTTAATAACCTTCCTAGGAGTGACTGTCACTTAACTCCTTATAAATTGCTATTTCAAAAGGACATGACTACTCCTTTAGAACAGCTGACT-TTACCTTCTTCTATTTCCCGACAGGAGCAGTTGGCACTGATAGAAGGACTGATAGCAGAACTGGCTTCTCCCCAGCCTGATATTAACACTGATATTAATTCTGTTCCTCGAGTTTGGATTCCACAGGAAGGCCAGCTGGTACAGGAAAAGGATGTTTTAAACGATCCTTCCTCGAGGCCTCGCTGGAAAAAG-CCTGTAC----CTGTTCTCAAAGTTTTGAGCCCTCGAGCAGTAGAAATTCAGACATCACCACGTAATTCAAAAATGCT-GTCTATT-GACAATTTAAAAGTTAC-TCCCATCTACTATGGTCAGGGTAATGATGGATTATTGTCAAATTCCACTTCAACCCCATCCTCTCCCACCAACAGCACCTGACTACTCTCTTTCTATAGATGAAGTGTCTCAAAAGACACCTCTGCCACAACTAAGGGTGATTTCAGACGTTACGGGGCCCATTGGCCCCGTACTGAAATAATCGAATTCCATCCCCGCCGGGATCACCCCATCACGCCACAACAGACGTGCCAGGGGGATCCCAGCGGGGAATTGGGGAGGGGGCGGGGCCGCACAGCGCAGCGTGTGTTGAATGCAATCCCAAGCCGTGGTAACATCTGGGGGGAAACATCCGTTTCCCCCAACAGACGTTACGTGATCACAGCCACCATGCGGAATTGAGCGTGGCTCACTGTGATATCGTAACGTCTAAAATCATCCCAAGTCTCAGACAATATTTTTGGCCTAGGTACTGAAAATGTACATCTTGTTTTTTTATGGAGCATTTTTGTT-TTCTTTTGCACAACTATTCTAACTTCTACTATTGTTTTTT-CTGTCCTTCGTTT-AACATGGGATCATACTGT-----TTTC-----------------------------------------------------------------------------------------------------------------------------------------------------------------------------------------------------------------------------------------------------------------------------------------------------------------------------TTACCCGCTACTCCAATTCATTGGAACCTCTCCGAGGCACACAATGATAGTGTTGTGTATCGAAGGATGCATAATGCCAGACCTAAACATGCTCTCCATATAGAGGTTGTTCCAGTAGACGTGGAGAATGCAGGT-ATTCAGTTTCGGATAATTCATAATCCCTTTTCTAAGCCTATTGTTTCTCAACAAAGTGAACTGTTGGTTCCTTTTACTTTAAACAT-AG-----------------------------------------------------------------------------------------------------------------------------------------------------------------------------------------------------------------------------------------------------------------------------------------------------------------------------------------------------------------------------------------------------------------------------------------------------------------------------------------------------------------------------------------------------------------------------------------------------------------------------------------------------------------------------------------------------------------------------------------------------------------------------------------------------------------------------------------------------------------------------------------------------------------------------------------------------------------------------------------------------------------------------------------------------------------------------------------------------------------------------------------------------------------------------------------------------------------------------------------------------------------------------------------------------------------------------------------------------------------------------------------------------------------------------------------------------------------------------------------------------------------------------------------------------------------------------------------------------------------------------------------------------------------------------------------------------------------------------------------------------------------------------------------------------------------------------------------------------------------------------------------------------------------------------------------------------------------------------------------------------------------------------------------------------------------------------------------------------------------------------------------------------------------------------------------------------------------------------------------------------------------------------------------------------------------------------------------------------------------------------------------------------------------------------------------------------------------------------------------------------------------------------------------------------------------------------------------------------------------------------------------------------------------------------------------------------------------------------------------------------------------------------------------------------------------------------------------------------------------------------------------------------------------------------------------------------------------------------------------------------------------------------------------------------ACACC--AGAGCGCTTGCTTATTGTTCTCTCTTGTTCTCAAAAGTA----------------------------------------------------------------------------------------------------------------------------------------------------------------------------------------------------------------------------------------------------------------------------------------------------------------------------------------------------------------------------------------------------------------------------------------------------------------------------------------------------------------------------------------------------------------------------------------------------------------------------------------------------------------------------------------------------------------------------------------------------------------------------------------------------------------------------------------------------------------------------------------------------------------------------------------------------------------------------------------------------------------------------------------------------------------------------------------------------------------------------------------------------------------------------------------------------------------------------------------------------------------------------------------------------------------------------------------------------------------------------------------------------------------------------------------------------------------------------------------------------------------------------------------------------------------------------------------------------------------------------------------------------------------------------------------------------------------------------------------------------------------------------------------------------------------------------------------------------------------------------------------------------------------------------------------------------------------------------------------------------------------------------------------------------------------------------------------------------------------------------------------------------------------------------------------------------------------------------------------------------------------------------------------------------------------------------------------------------------------------------------------------------------------------------------------------------------------------------------------------------------------------------------------------------------------------------------------------------------------------------------------------------------------------------------------------------------------GCTAACACACATCTCGCAAAGACTATAGAAGAAGACTTGTGAGATTTGGACAGTAGAAATGCACATTTTCTTGTTCCAGGTACAGATC---------AAA----------------------------------------------------------------------------------------------------------------------------------------------------------------------------------------------------------------------------------------------------------------------------------------------------------------------------------------------------------------------------------------------------------------------------------------------------------------------------------------------------------------------------------------------------GAAGCTATGCTGATAAAATGTGCTTTGCTGCCTAT-GGACATTG---------------------------------------------------------------------------------------------------------------------------------------------------------------------------------------------------------------------------------------------------------------------------------------------------------------------------------------------------------------------------------------------------------------------------------------------------------------------------------------------------------------------------------------------------------------------------------------------------------------------------------------------------------------------------------------------------------------------------------------------------------------------------------------------------------------------------------------------------------------------------------------------------------------------------------------------------------------------------------------------------------------------------------------------------------------------------------------------------------------------------------------------------------------------------------------------------------------------------------------------------------------------------------------------------------------------------------------------------------------------------------------------------------------------------------------------------------------------------------------------------------------------------------------------------------------------------------------------------------TTATTTTGATTCCTATGGGAAACCAAGGAAATGGCCAAGACCTCATATATATGCTGAT---------------------------------------------------------------------------------------------------------------------------------------------------------------CACTGAGACAGACCTCAATATTGGACTGACATTAAAACTGCAACCCAAGGCCTGCCTCAGTGGTTCCTAGCTATTGATGATTTTTTT-ATCACTTGCGCTATGCTAAGCAACAGCGTTCTGGAGGTGAAGATCATGAATACAGAGTTCCAGGTG---GCCAGTTGCCCTATACTGGAGCAATTTTTTGCACATCTTTTTTATAGAATGCCTCTTGGTGAGATGAATTAAAATTATCTG------------------TGGATGGTGCTTTAGAATTAAAGTCCATTTTGACTTCTTGTCTTGCAAATTCTA---CTACTGGGGAGCTCAAACAGAAGTGGTTAGCTTTTCAATGGCATCA------------------------------------------------------------------------------------------------------------------------------------------------------------------------------------------------------------------------------------------------------------------------------------------------------------------------------------------------------------------------------------------------------------------------------------------------------------------------------------------------------------------------------------------------------------------------------------------------------------------------------------------------------------------------------------------------------------------------------------------------------------------------------------------------------------------------------------------------------------------------------------------------------------------------------------------------------------------------------------------------------------------------------------------------------------------------------------------------------------------------------------------------------------------------------------------------------------------------------------TAATGGTGCTAATGAGATGTTTATTGGTGTTACTGGGACTTCATTTTGTGATATCCCTAGGTATCCTATTTTTCTCAATAGATCTGAGATTATTGTATCTTGTAAAAGTACTTCTGTTAACACTCAACAACAGCCTCTTGAATGTGACAGTGATAAAGCTCTTGCTGCTAAGGGTTTACATTCATGGAATTGTGGACCATGTAGTGTTAATGTTA------CTGCAAATCTCATGGGTAATT-ATACAACCAAAGAGAGGGCGAATTTGGGAAATAAGCATTAGTTTAACTTGGTACAACGTCCATTATTTGTTAATGCAACTCCATTTTTTGCTGATAATTATGCCATTTATTCGCTATATCAGAAATGTAAAACTTTATCTGAAAAACATTCTTTATTTTCAGTGCTTCAAGCATTAGAAGATTTT-ATCATAATACCTCAGGAAAATGAAGATCATCCTTGTACACCTTCCTGTATTAATGCTTCTTTATAGGGACGTGCGAACGAGGTTCAGAAGTTCGGAGTTCGGACCGAACTTCAATAGTTCGGTTGACCGAACCAAACTTTCGAATGAAACTCGAATTCGACTGAACTGTTCAACGAGGTTCAGAAGTTCGGAGTTCGGACCGAACTTCAATAGTTCGGTTGACCGAACCAAACTTTCGAATGAAACTCGAATTCGACTGAACTGTTTGGTCGTATCTGAACCAGTTTGGAAAGCAAAAAATCCCCAAACAACCCAGTTTTTAATGTACGAACTCGGTTCAGAAGTTCAGAATTCGACTGAATTCGAATAGTTCAGTTAACCGAACCAAACTTTTGAACCGAACTCGATTTTTGAACTGAACCAAATTTCCTAACTCGGTTCTGTTTGCACATCCCTACTTCTTTATTACAGATGAACCCCAAAAGAGCAATATGGGGCACAAATAAAACTC--ACTAATATTCATATTTCAGCAACACTTGATGATGCTACAGATAGTTTCCCTTCTTCCACTTATAAGTCAAGGAAGATTTTACAAGTAA-------------TGAACAAATATTTAGAAAAAC-CAATATCTTGCTTGCAAAATCTATGTAAAAGGTTTCTAGATTACAGGATGCCAATAATATAAATTTAAGAAATGGAGTTTATTTGGTCAAGGACGCTTTAATTCAATTGACCTTCATAGTGAAACATGATTTGGCAGTTTTGTCTGATGAATTGATTATGGAAATTATT---------------------------------------GGGCATGTTCCCTGGACTATTGTTAGTAGGGCTGGGAAACCGGTAGAATCCGGTATTCGATAATGCTGGTATCGGGTGTACCGGCATTATCGGATTTGGCCCGCTAATCCGGACCCGGTACCGGATTTAGGGCTACCGGTTTTTTTACATTGCAGCCATTTAAAAATGGCTGCAATGTAAAAAAAATTAAAGCCCCAGCAAAAAAGTTTTTAAAAAAACACGCTCCCCGAGTCCAGGCTGCGCGGGTGGAAGGGGGGACACCCCCCACCCACCCTGCCCAGCCTGGCTTTTTGTTTAAAAAAAGAGTAAGCGTGACCCCGAGGCAAGGCGAGCCCCCCCCAGCACCAGCGGCCGCGGCGTCCCCGCAGCCGCCGGTAAGTATGACCCTGACCCGATCCCTGGGGGGGTGTTTAACACCCCCACCCCCTCCAGGG-ATCACCCCTACTAAAGGCTCAGTGCGCTTGCCGCTCTTACCTGTGGGAGCTCCGGCGGCGGCGGGCGGTCCGGCGGCCTCAGCGCCGGCTGTGGCTGCCGGCGTCAGGACGCTGTAGGCCTTCCGGGGAAAAACAAAAAGCCAGGCTGGGCAGGGTGGGTGGGGGGTGTCCCCCCTTCCACCCGCGCAGCCTGGGAGGGGGAGGGGGAGGGAATTTAATTTATTTCATTGGTTTCAATGGGGACACAGCGCCCCATTGAAACCAATGAAATAAATCCGGTACCGGTATACCGGATTTAAACTGGGAATCCGGTTTTCGGGGAACCGGTAACCGGTAAATCCGGTAACCGGTAATGGGCCCGTGGTCCCACCACTAATTGTTAGTACTACTGAGATTCAGTAATCCTTATCTTTAAGTGATGAAAAC-ATGTGAATC-CTATAGCACACAGCTCATGCTTCAATTTTTAACATGAAACCATTACCAGATTCAGTTCTTACCGACCCCCTAAATATGTAGCATATTCATACTGCATGATGGAATATTCATTTTTTAATTCATTTGAAAATTCC--------------------------------------------------------------------------------------------------------------------------------------------------------------------------------------------------------------------------------------------------------------------------------------------------------------------------------------------------------------------------------------------------------------------------------------------------------------------------------------------------------------------------------------------------------------------------------------------------------------------------------------------------------TAGTATGGTTTATTTGACTAATTGGAATATTTTTAATATGGG-TTTTTTAGTAGCTACTGGAACCAATATTTCTCATGCCCATATGAAACTACCATATGAATATGTCTCCACAGATGTTTTTGGAAACATAACATACTT----------ACATACTGATGAATGCAAAGATTTTAGATATTTGTTTTGCAAACAAATGACACATGTTTCCCCTTGTGGATTAGTCCCACTTAGTACTTCTT---GTCCTATTAGGATTCAATCAAGTAATATTTCA----------------TTTGTTTTTATTGACTCCCTTACCAATGGTTCATACATA--ATCCTTGATGGAAGATCTGAATGCAATATTCTGGCTTTGCAGTCTAATATCATAACAGTAAATCACACAATCAC----------------------------------------------------------------------------------------------------------------------------------------------------------TTGCTATGGGAGACAACTTTTTCCACCTCCTAATTTGTGATCAATGCATTCTCAGGTTACATTT--------------------------------------------------------------------------------------------------------------------------------------------TTTGTACTTCCATTTTCTTTGCAATTTCCATTATTAACTGGCATCATAGCTAAATTGCAAAG-GTCAGAAATTACTCTTTTT-AATACACATGATACAATTG----------GCAGGAAGTAAAGCAACTACTTCTAAGAATTTATATTCATGAAGGTGATTTTCCTCTATGGCTCACTAGATTGGCTACAGATGTTTCTGCAGCCTGGCCTTCTTTAGCTAACATGGCTAACTCTAAGCTTCATACTGTTACTGCCATTGGTTCTTCAATTTTAGGAACGGGTATAGAAATTATTACCTACCTCAAACCAGTTTTCATTCCTATAGTGTTGATTGTATTGTTAATCATAGTTATTAAGATTTTTCGGTTCTTCTATGGAATGCGTCTGAAAAGAGTGTCAGCATCCAAAGAAGATTG-ATGTCTCTTCCCTCACGACTTGTGAAGAAGATACCAGTGCTTTATACCCTTCCTGATATCTCCCTGAGGACTTGAAAGACTGGACATTTATTGTTAATTTTTCTTTCTTGTTTTGTAT---ACATTCTTGAAACACATT---------------------------------------------------------------------------------------------------------------------------------------------------------------------------------------------------------------------------------------------------------------------------------------------------------------------------------------------------------------------------------------------------------------------------------------------------------------------------------------------------------------------------------------------CTCGTCAAAGAGAGGG
>QEPC01004481.1:c1544180-1520869
ATTGGTGCCCAA--CGTGGGGCTCGAGACATAAGAATATATAATTAAGTACACCAGGGTGTTCACCA-GACTGTTAACTACTTTTGTCCTCTCAATATATTCGAGTTTGTTACGCTTAATTAAAAGAAAAGGA-TTTT--GTGCATTTT-ATATCATGGCCATTCAATTAAACCAAGTGCCTTATGCACTATGGGTTGCTAATCTGCAAAATGTAACAATCAGAGATGGAGATGATTATTGTTTAGAAATAAGAAATGGAGAATGTGGAATTGGACACAGATATCTAATTGTTTCTTTTGAAGCAAATGATGCAGG---------------------------------------------------------TGT--AATCATTTCTATGAGACCAAG------------------------------------------------------------------------------------------------------------------------------------------------------------------------------------------------------------------------------------------------------------------------------------------------------------------------------------------------------------------------------------------------------------------------------------------------------------------------------------------------------------------------------------------------------------------------------------------------------------------------------------------------------------------------------------------------------------------------------------------------------------------------AGATGTAGTTTGTAATCCATTGACAATGCCCGTGTTACCTATCAATAGGCAAAAT---AACCTAATGGCAAGGATAGTAGTTGAAATTCCCAGAAATATAAGGAGGCATGGACCTATTTCTATAGGTAATACTGATTATATTTCTGGAAGTGGATATAATTATACTCCAGCTAC-----------------------------------------------------------------------------------------------------------------------------------------------------------------------------------------------------------------------------------------------------------------------------------------------------------------------------------------------------------------------------------------------------------CACTGAGGAATTGTGTGGCTTTAATGCAGTCCAGTGGGAACAGGAGT-----ACACTCTATTAAGGAGAGAATATTTAAATTTGAGAGAATTTGCAAGAAGTAA-TGTTGGAAGA----------------------------------------------------------------------------------------------------------------------------------------------------CATCCAGTTGTGCCAGGAGCACACCTAGCTGAAATTTCTGTCTTAAATATGGCAAATATAAGGGCTGTAATTGGGTCCACTCCCA----AGGATTTTAAAGAAATTCCTATGTGGTTTGAATCCCATTTATCTGCTTTAGAAGTTGTGACTTCCACAGCATCACCATTGCAGAAGATGA----GGTTATGCAGTTCTCTAGTCCCAGCATCTGCTTCTTTGAGTGTAATGCAAGAGTGTAATAATTGGGAACATGTATTGGCTAATTTATATGTAAAAACTCATGGCCAAGTCGGCATAGCTGACTTAAATGAAATTCTAAGAAAGATAACTCCAGAGCAAGGCATTGTAAGGG-CCTATGGGGTTGGAATGAAATTTCTCTCTAATCATGCTTTGATATGGGG-AATCCTTAAAACCCTCTGTAAAGGTGATGTATTG---------------------------------------------------------------------------------------------------------------------------------------------------------------------------------------------------------------------------------------------------------------------------------------------------------------------------------------------------------------------------------------------------------------------------------------------------------------------------------------------------------------------------------------------------------------------------------------------------------------------------------------------------------------------------------------------------------------------------------------------------------------------------------------------------------------------------------------------------------------------------------------------------------------------------------------------------------------------------------------------------------------------------------------------------------------------------------------------------------------------------------------------------------------------------------------------------------------------------AAAGCTGCCATTCAATCTAAATTAGATTTGCTGATTACTGAGCAGGAAAAAATAAGGTCCTTCCCAAAAATTGTACAAAATATTTATA--AGACTT--GGGAGAGATTATTTGGGAGATAATCCAAATAGAAAGAAT---CTTGAACAGGAAGGTTCTAAATCTAAGAAA------------------------------------------------------------------------------------------------------------------------------------------------------------------------------------------------------------------------------------------------------------------------------------------------------------------------------------------------------------------------------------------------------------------------------------------------------------------------------------------------------------------------------------------------------------------------------------------------------------------------------------------------------------------------------------------------------------------------------------------------------------------------------------------------------------------------------------------------------------CCTCCCTC------------------------------------------------------------------------------------------------------------------------------------------------------------------------------------------------------------------------------------------------------------------------------------------------------------------------------------------------------------------------------------------------------------------------------------------------------------------------------------------------------------------------------------------------------------------------------------------------------------------------------------------------------------------------------------------------------------------------------------------------AAATACTAATTCTAGAAAAAAAAATTGTTACCCAGAATTCTCAGCCAAATT----------------------------------------------------------------------------------------------------------------------------------------------------------------------------------------------------------------------------------------------------------------------------------------------------------------------------------------------------------------------------------------------------------------------------------------------------------------------------------------------------------------------------------------ATAGAGGCAAA-GGAGGGAAGAACCAAGGCTCAAATACAAAGCAGTTCCAAGCTCAGAAAGACCAGGATTCTGAAAATCCAGACAGTGCAGCTACATATGACTTAAGGAAAGGATCACAG------------------------------------------------------------------------------------------------------------------------------------------------------------------------------------------------------------------------------------------------------------------------------------------------------------------------------------------------------------------------------------------------------------------------------------------------------------------------------------------------------------------------------------------------------------------TTTCCCCATAGAGACTTTGATAAATCAAAGCAAG---ATTTTAATTCCAGAGGTGGATTTAGAGGAAATAAACGAGGTTTTAATAAA-------AGAGGAAACTATCAGTCCTCTAAAGACTAT----------GATCAACTGACAT--------------------------------------------------------------------------------------------------------------------------------------------------------------------------------------------------------------------------------------------------------------------------------------------------------------------------------------------------------------------------------------------------------------------------------------------------------------------------------------------------------------------------------------------------------------------------------------------------------------------------------------------------------------------------------------------------------------------------------------------------------------------------------------------------------------------------------------------------------------------------------------------------------------------------------------------------------------------------------------------------------------------------------------------------------------------------------------------------------------------------------------------------------------------------------------------------------------------------------------------------------------------------------------------------------------------------------------------------------------------------------------------------------------------------------------------------------------------------------------------------------------------------------------------------------------------------------------------------------------------------------------------------------------------------------------------------------------------------------------------------------------------------------------------------------------------------------------------------------------------------------------------------------------------------------------------------------------------------------------------------------------------------------------------------------------------------------------------------------------------------------------------------------------------------------------------------------------------------------------------------------------------------------------------------------------------------------------------------------------------------------------------------------------------------------------------------------------------------------------------------------------------------------------------------------------------------------------------------------------------------------------------------------------------------------------------------------------------------------------------------------------------------------------------------------------------------------------------------------------------------------------------------------------------------------------------------------------------------------------------------------------------------------------------------------------------------------------------------------------------------------------------------------------------------------------------------------------------------------------------------------------------------------------------------------------------------------------------------------------------------------------------------------------------------------------------------------------------------------------------------------------------------------------------------------------------------------------------------------------------------------------CCTCACA-----AAAAGCTTCAGAAA----------------------------------------------------------------------------------------------------------------------------------------------------------TATATACAACTAAAGGTCAATGTATAGTTGAGTCTTATTTTTTAGAAGAGAAAGTAGTACCTCTTGTAAAATTACCTGTTCAGATAGCAGGACAATGTTTGGAAACTGAATTTGCAATATGTGATTTTACAAAACAT--------------------------------------------------------------------------------------------------------------------------------------------------------------------------------------------------------------------------------------------------------------------------------------------------------------------------------------------------------------------------------------------------------------------------------------------------------------------------------------------------------------------------------------------------------------------------------------------------------------------------------------------------------------------------------------------------------------------------------------------GATGTTGTCATAGCTCATGAAAGGGTTAAGGATTTGTTTCCAATAGGTTCAATAAACTTAACTGGAACTC---AAGATAATAGGGGTGAGCAAAGCAAAGAGCAAACTGCATCAGCTGACTGTGCAAAAAATGAAAAAA-TAAA---ATTGAGAGATATTTTATACTCTCTGAAACCATATTTT-CAGCAATTTGATAATCAAATTGGCCACAGGAAAATAAAGCCTCATGATTTGTCTGTCAAA-ACTCAGCCCAAATTGCAAAAGTAATATCCTATTAACAAAGCTGCAATTAATGATATTCAAAAGGTAATTGATTATTTAATTGCACAAGGAGCATTGATTAAACAATATAGCTCCATGAATACTCCAGTATATCCAGTG------------------------------------------------------------------------------------------------------------------------------------------------------------------------------------------------------------------------------------------------------------------------------------------------------------------------------------------------------------------------------------------------------------------------------------------------------------------------------------------------------------------------------------------------------------------------------------------------------------------------------------------------------------CCGAAACCTAATGGGAAATGGTGTATGGTATTAGACTACCACGCTCTAAACAGGGTTTCAACCTCTTGTAATGTACAAAACCTACACATGTCTGGCATGTTAGGAAATTTGGAAAGGCACAAATATAAAACTTCACTGCATTTATCTAATGGATTTTGGGCTCATCCTATTAGAGAACAAGACAGATATTTGACTGCATTTAGTTGGCAGGGTACACAGTACAGTTGGACACACCTTCCTCAAGGCTATTTAAATAGTCCAGCATTGTTTTCAGCTGACGTAATTCAGCTTTTGAGAAATATTCCAGGTGTACATTCATATATGTATGACATCTACTTTACAAATGAAGATTTAGATCAACATTTAGCTACATTAAAGCAAATTGTCACTGTTTTGGGAGAAGCAGGATATATTA---ATCTGAAAAAA-TCACAGATTTGTAGAAGCAAGGTAAAGTTCCTTGGTTTCTTATTAA---ACTCTGGCAGAGGATCAACTCAGGAATTCAAAGAAAAACTGTTGACATTGCAGCCTCCTAAAACT------------------------------TTAAAAGAATTGCAGTCAGTTTTAGGTTTTTTAAATGTTGCAAGAATATTGGTTCCTGACTATACTCAGAGAGCCAAACCCCTTTA---TAATCTAATTCCATTAGCAAGCAAAGGAAATTTTTAGACCTTGGAAGCTCAGCAAACACTGGATAATCTGATAACCTTAATTAACCAAGCTGTTGAATTAAACACAAGAAACAGCACAGTCTCCCTAGAGATTCTAGTTGGAGCCACACAAAAAAGAGAATTCGCTTCATATTTCAATTATGGAGAATCTAAACCTCTACAGTACATATCATATGTCTTTTCAAATGCAGAACAAAAGGTTTTGCCTATTGAAAGAATCTTATGTATGTGTAATCTTGCAACTTTAAA-AGGTAAAGATCTTGCACAGGGCCAAAAGATGATAGTAAAAACTCCTATTGCCTCC--TTAAGGCA-----GGTTAAAAAAGGATCAGTACCCAATGCAAAAGCTCTTCATAGCAGATGGGTACAATTGATGTCACATTTTGAAAATCCACAAATAGAATTTGAATATGCGGAACCGAGCAATGATTTAGAAAATTTGCCAGCTTTTACTATTGAACCTGTATCTTCTAAAAA-AAAGACCCCAGATAAACCTCTCCATGAATATCAAAAAG-TTATCAATACTGATGGTTCAGCCATGTCATGTAAGCAAGG---------------------TTATGCTGTTGTAATTGGGACATTTAATGATAAAGGGGAATATCATATGTCTGATAATATTCAAATGCCTTTA-GGGAACAATACTGCGCAATACGCGGAGTTAATGGCTGTACATAAAGCAATAGAGATCTCTCCTCCTGATAAAACTGTTCTCATTTGTACTGATTCCTTCTATATAGCTAGAGGAATAAATGAAGAATTACCGATCTGGCGGTCTAATGGTTTTCTAGATAATAAA-CAAAAACCTTGGAAACATGCCCATAGATGGCAAAAATTAGCAACACTTTTGGATGACAAGCCATTGATTACTGTAATGCAC------GTGCCAGGCCATTCCAAATATGGATCTCATGTTAACGGGAACACCCTTGTAGACTTACTGACAAAGGAAGCAATGAAAGCATCCTCAATCTGTGTACTTA--------------------------------------------------------------------------------------------------------------------------------------------------------------------------------------------------CCCGATCACAAGTAAAAAAAATGCTTGGATGGGGAATTGACTCAGTGCATCAGTACAGATTCCATTAACCCTAAGGGTTACCCTTCTGCCTATGATTATGCCCTAAAAGATGGGAAGTGTGTTGT------------------------------------------AACATTCACCAACAGGGAGAAACGTGTAATACCCCCTGTTGACACAAGACCTAACTTAATACAAGAGGCTCACAATAGTCTTGGGCATGTTCACCAAGGTTTTAATGCCACCGTTGAATCTTTACAGCGTTCTTA--------C-GGTGGCTTGGACTGCGCAAACAAGTCCAACGGCGTTTAGCCCAGTGTGAACCTTGTCAAAGAACAAACCCTGGTCCAGTTACCAGACCACTTTACTTAAAAA-ATACTAAG--------------------------------------------------------------------------------------------------------------------------------------------------------------------------------------------------------------------------------------------------------------------------------------------------------------------------------------------------------------------------------------------------------------------------------------------------------------------------------------------------------------------------------------------------------------------------------------------------------------------------------------------------------------------------------------------------------------------------------------------------------------------------------------------------------------------------------------------------------------------------------------------------------------------------------------------------------------------------------------------------------------------------------------------------------------------------------------------------------------------------------------------------------------------------------------------------------------------------------------------------------------------------------------------------------------------------------------------------------------------------------------------------------------------------------------------------------------------------------------------------------------------------------------------------------------------------------------------------------------------------------------------------------------------------------------------------------------------------------------------------------------------------------------------------------------------------------------------------------------------------------------------------------------------------------------------------------------------------------------------------------------------------------------------------------------------------------------------------------------------------------------------------------------------------------------------------------------------------------------------------------------------------------------------------------------------------------------------------------------------------------------------------------------------------------------------------------------------------------------------------------------------------------------------------------------------------------------------------------------------------------------------------------------------------------------------------------------------------------------------------------------------------------------------------------------------------------------------------------------------------------------------------------------------------------------------------------------------------------------------------------------------------------------------------------------------------------------------------------------------------------------------------------------------------------------------------------------------------------------------------------------------------------------------------------------------------------------------------------------------------------------------------------------------------------------------------------------------------------------------------------------------------------------------------------------------------------------------------------------------------------------------------------------------------------------------------------------------------------------------------------------------------------------------------------------------------------------------------------------------------------------------------------------------------------------------------------------------------------------------------------------------------------------------------------------------------------------------------------------------------------------------------------------------------------------------------------------------------------------------------------------------------------------------------------------------------------------------------------------------------------------------------------------------------------------------------------------------------------------------------------------------------------------------------------------------------------------------------------------------------------------------------------------------------------------------------------------------------------------------------------------------------------------------------------------------------------------------------------------------------------------------------------------------------------------------------------------------------------------------------------------------------------------------------------------------------------------------------------------------------------------------------------------------------------------------------------------------------------------------------------------------------------------------------------------------------------------------------------------------------------------------------------------------------------------------------------------------------------------------------------------------------------------------------------------------------------------------------------------------------------------------------------------------------------------------------------------------------------------------------------------------------------------------------------------------------------------------------------------------------------------------------------------------------------------------------------------------------------------------------------------------------------------------------------------------------------------------------------------------------------------------------------------------------------------------------------------------------------------------------------------------------------------------------------------------------------------------------------------------------------------------------------------------------------------------------------------------------------------------------------------------------------------------------------------------------------------------------------------------------------------------------------------------------------------------------------------------------------------------------------------------------------------------------------------------------------------------------------------------------------------------------------------------------------------------------------------------------------------------------------------------------------------------------------------------------------------------------------------------------------------------------------------------------------------------------------------------------------------------------------------------------------------------------------------------------------------------------------------------------------------------------------------------------------------------------------------------------------------------------------------------------------------------------------------------------------------------------------------------------------------------------------------------------CCTCTGTCTCC-TTTCGATAAGGTGTATATGGATTATATTGGTCCTTTGCCACCTTCCCATGGGCATAATCACTGTTTGGTTATTGTTGATGCTCGTACTAGTTTTGTATGGATTTACCCCACATGAGATCAATCTGCCTCTACCACT-GTTAGAACTCTCACCTCCTTCATTTGGCTTGGGCTTCCACGTATCCTACACTCTG---------------------------------------------------------------------------------------------------------------------------------------------------------------------------------------------------------------------------------------------------------------------------------------------------------------------------------------------------------------------------------------------------------------------------------------------------------------------------------------------------------------------------------------------------------------------------------------------------------------------------------------------------------------------------------------------------------------------------------------------------------------------------------------------------------------------------------------------------------------------------------------------------------------------------------------------------------------------------------------------------------------------------------------------------------------------------------------------------------------------------------------------------------------------------------------------------------------------------------------------------------------------------------------------------------------------------------------------------------------------------------------------------------------------------------------------------------------------------------------------------------------------------------------------------------------------------------------------------------------------------------------------------------------------------------------------------------------------------------------------------------------------------------------------------------------------------------------------------------------------------------------------------------------------------------------------------------------------------------------------------------------------------------------------------------------------------------------------------------------------------------------------------------------------------------------------------------------------------------------------------------------------------------------------------------------------------------------------------------------------------------------------------------------------------------------------------------------------------------------------------------------------------------------------------------------------------------------------------------------------------------------------------------------------------------------------------------------------------------------------------------------------------------------------------------------------------------------------------------------------------------------------------------------------------------------------------------------------------------------------------------------------------------------------------------------------------------------------------------------------------------------------------------------------------------------------------------------------------------------------------------------------------------------------------------------------------------------------------------------------------------------------------------------------------------------------------------------------------------------------------------------------------------------------------------------------------------------------------------------------------------------------------------------------------------------------------------------------------------------------------------------------------------------------------------------------------------------------------------------------------------------------------------------------------------------------------------------------------------------------------------------------------------------------------------------------------------------------------------------------------------------------------------------------------------------------------------------------------------------------------------------------------------------------------------------------------------------------------------------------------------------------------------------------------------------------------------------------------------------------------------------------------------------------------------------------------------------------------------------------------------------------------------------------------------------------------------------------------------------------------------------------------------------------------------------------------------------------------------------------------------------------------------------------------------------------------------------------------------ACAAGGGAGGTGCCTTCACCTCTCACCAGATGCAAAGTTTTGCAAAGAGTTTTAGGATAGTGTTGGAATATAGCACACCTTATCACCCCCAAAGTGCTGTGGTTGTGGAAAAGAAA-------------------------------------------------------------------------------------------------------------------------------------------------------------------------------------------------------------------------------------------------------------AATGGAGAGATAAAACGAGCTTTAACAAAGCTATTGGTGGGGAGATCCTGGCAGTGGTATTCTTTGCTTCCTCTGGTACAGCTTGGACTTAATAATCTTCCTAGGAGTGACTGTCACTTAACTCCTTATAAATTGCTATTTGCAAAGGACATGACCACTCCTTTAGAACAACTGGCTTTTATCTTCTCCTATCGCTCAACAGGAGCAGTTGGCACTGATAGATGAATTGAGAGCAGAACTGGTTTCTCCCCAGC------CTAACACTGATATTAATTCTGTTCCTCGAGTTTGGATTCCACAGGAAAGCCAGCTGGTACAGGAAAAAGCTGTTTTAAAGGATTCTTCCTTAAGGCCTTGCTGGAAAAAA-C-TGTAC----CTATTCTCAAAGTTTTGAGTCCCCGAGCAGTATAAATTCAGACATCACCAGGTAATTCGAAAATTGT-GTCTATT-GACAACTTAAAGCGTAC-TCCCATCTACTATGGTCAGGGTGATGATGGATTATTGACAAATTCCACTTCAACCCCAACCTCTCCCACCAACAGCACCTGATTACTCTCTTGCTATGTATGAAGTGTCCCAAAAGGCACCTCAGCCACAGCCAAA-------------------------------------------------------------------------------------------------------------------------------------------------------------------------------------------------------------------------------------------------------------------------------------------------CCTCAGACAATATTTTTGACCTAGGTACCGAAGATTTACATCTTGCTTTTT-CTGGAGCATTTTTGTC-TTCTTTTGCATAACTATTATAATTTTTACTATTGTTTTTT-CAGTCCTTCATTT-AACATGGGCTCATACTGTAGTCTTTCA-----------------------------------------------------------------------------------------------------------------------------------------------------------------------------------------------------------------------------------------------------------------------------------------------------------------------------CTACCCGCTACTCCAATTCATTGGAACCTCTCAGAGGCACACAATGGTACTGTTATGTATCGAAGTATGCATAATGCCAGACCTAAACGTGCTCTTCATATAGAGGTTGTTCCAGTACTCGTGGAGACTGCAGGT-ATTTCATTTGGGTTCATACATAATCCCTTTCTTAAGTCTATTGTTTCTCAACGAAGTGAACTTTTGGTGCCTTTTACTTTAAACAT-AG-----------------------------------------------------------------------------------------------------------------------------------------------------------------------------------------------------------------------------------------------------------------------------------------------------------------------------------------------------------------------------------------------------------------------------------------------------------------------------------------------------------------------------------------------------------------------------------------------------------------------------------------------------------------------------------------------------------------------------------------------------------------------------------------------------------------------------------------------------------------------------------------------------------------------------------------------------------------------------------------------------------------------------------------------------------------------------------------------------------------------------------------------------------------------------------------------------------------------------------------------------------------------------------------------------------------------------------------------------------------------------------------------------------------------------------------------------------------------------------------------------------------------------------------------------------------------------------------------------------------------------------------------------------------------------------------------------------------------------------------------------------------------------------------------------------------------------------------------------------------------------------------------------------------------------------------------------------------------------------------------------------------------------------------------------------------------------------------------------------------------------------------------------------------------------------------------------------------------------------------------------------------------------------------------------------------------------------------------------------------------------------------------------------------------------------------------------------------------------------------------------------------------------------------------------------------------------------------------------------------------------------------------------------------------------------------------------------------------------------------------------------------------------------------------------------------------------------------------------------------------------------------------------------------------------------------------------------------------------------------------------------------------------------------------------ACACC--AGAGCGCTAGCCTATGGTTCTGGCTTGTTCTCAAAAGAA----------------------------------------------------------------------------------------------------------------------------------------------------------------------------------------------------------------------------------------------------------------------------------------------------------------------------------------------------------------------------------------------------------------------------------------------------------------------------------------------------------------------------------------------------------------------------------------------------------------------------------------------------------------------------------------------------------------------------------------------------------------------------------------------------------------------------------------------------------------------------------------------------------------------------------------------------------------------------------------------------------------------------------------------------------------------------------------------------------------------------------------------------------------------------------------------------------------------------------------------------------------------------------------------------------------------------------------------------------------------------------------------------------------------------------------------------------------------------------------------------------------------------------------------------------------------------------------------------------------------------------------------------------------------------------------------------------------------------------------------------------------------------------------------------------------------------------------------------------------------------------------------------------------------------------------------------------------------------------------------------------------------------------------------------------------------------------------------------------------------------------------------------------------------------------------------------------------------------------------------------------------------------------------------------------------------------------------------------------------------------------------------------------------------------------------------------------------------------------------------------------------------------------------------------------------------------------------------------------------------------------------------------------------------------------------------------------------GCTAACACACATCTTGCAAAGACTATAGAAGAAGAATTGTAAGATTTGGACAGTAGAAATGCACATTTTCTTGGTCCAGGTACAGATCCTTGGCATCAAA----------------------------------------------------------------------------------------------------------------------------------------------------------------------------------------------------------------------------------------------------------------------------------------------------------------------------------------------------------------------------------------------------------------------------------------------------------------------------------------------------------------------------------------------------CAAGCTATGCTGATAAAATGTGCTTTGCTTCCTAT-GGACATTG---------------------------------------------------------------------------------------------------------------------------------------------------------------------------------------------------------------------------------------------------------------------------------------------------------------------------------------------------------------------------------------------------------------------------------------------------------------------------------------------------------------------------------------------------------------------------------------------------------------------------------------------------------------------------------------------------------------------------------------------------------------------------------------------------------------------------------------------------------------------------------------------------------------------------------------------------------------------------------------------------------------------------------------------------------------------------------------------------------------------------------------------------------------------------------------------------------------------------------------------------------------------------------------------------------------------------------------------------------------------------------------------------------------------------------------------------------------------------------------------------------------------------------------------------------------------------------------------------------TTATTTTCTTTCCTATGGGAAACTGAGGAAATGGCCAAGACCTCATGTGTATGCAGAT---------------------------------------------------------------------------------------------------------------------------------------------------------------CACTGTGACAGAACTCAATTTTGGACTGACATTAAAACTGCAACACAAGGCTTGCCTCAGTGGTACCTAGCTATTGATTATTTTTCTGATCACTTGCGCTATGCTAAGCAGCAACTTTCTGGAGGTGAAGACCGTGAATACAGAGTTCCAGGAG---GTCAGTTGCCCTATACTGGAGCAATTTTTGGCACATCTTTTTCAAATAATACCTTTTGGTGGGATTAATCAAATTTATCTG------------------TGGATAGTTCTTTGGAATTAAAATCTGTTTTGACTTCTTGTCTTGCAAATTCTA---CTACCGGGAAGCTCAAACCTAAGTGTTTATCCTCTCAATGGCATGA------------------------------------------------------------------------------------------------------------------------------------------------------------------------------------------------------------------------------------------------------------------------------------------------------------------------------------------------------------------------------------------------------------------------------------------------------------------------------------------------------------------------------------------------------------------------------------------------------------------------------------------------------------------------------------------------------------------------------------------------------------------------------------------------------------------------------------------------------------------------------------------------------------------------------------------------------------------------------------------------------------------------------------------------------------------------------------------------------------------------------------------------------------------------------------------------------------------------------------TAATGGTGCTAATGAGATGTTTGTTGGTGTTACTGGAACTTCATTTTGTGATATCCCTAGGTATCCTATTTTTCTCAATAGATCTGAGAGCATTGTATCTTGTAAGAGTACCTTTGTTAATCATCAACAACAGCCCCTTGAATGTGGCACTGATAAAACGCTCACTGCTAAGGGTTTACATTCATGGAATTGTGGGCCATGCAGTGTTAATATTA------CTACGAATCTCATGGGAAATT-ATACAGCCAAAGAGAGGGCAAGTTTGGGAAATAAGTGTTGGTTTAACTTGATACAAGGTCCATTATTTGTCAACGCTACTCCTTTTTTTGCTGATAATTATGTCATTTATTTGCTGTATCA----------------TCTGAAAAACAT----TATTTTCAGTGCTTCAAACATTAGAAGAATTT-ATCATGGTACCTCAGGAAAATGAAGATTACCCATGTACACATTTTTGTATTAATGCTTCTTTAT------------------------------------------------------------------------------------------------------------------------------------------------------------------------------------------------------------------------------------------------------------------------------------------------------------------------------------------------------------------------------------------------------------------TACAGATGAGCCCCAAAAGGGCGATATAGGGCACAAATAAAACTCTTAATGATATTAATACTTTAGCAACATCTGATGATACTATAGAGAGTTTTCTTTCTTCCACTTATAAATCTAGGAAGATTTTACAAGTAGAATCTTTGAATAATGCACAGATATTTAGAAAAAC-TAATTTCTTGCTCGCAAAATCTATGGAAAAGATTTCTAGATTGCAGGATGCCAATAACATAAATTTAAGAAATGGAGTTTATTTGGTCAAGGATGCTTTAACTCAAGTGGCCTTGATAGTCAAACATGATTTGGCAGTTTTATCTGATGAACTGATTATGGAAATTATTGTCACTCGGTTGCAGAAAATTATTTTTTCTTTAAGCAATAGGCACGTTCCCTGGACTA------------------------------------------------------------------------------------------------------------------------------------------------------------------------------------------------------------------------------------------------------------------------------------------------------------------------------------------------------------------------------------------------------------------------------------------------------------------------------------------------------------------------------------------------------------------------------------------------------------------------------------------------------------------------------------------------------------------------------------------------------------------------------------------------------------------------TTGTTAACACTACTGAGATCCAGCAATCCTTATCTTTAACTGATGAGAAC-ATGTGAATTATTACAGCACACAGTGCGTGCTTTGATTTTTAACATGAAACCATTACCAGATTCAGTTCTTACTGACCCCCTAAATTTGTGGTATATTCCTACTACTCGATGGAATATTCATTTTTTGATTCATTTGAAAATTCC--------------------------------------------------------------------------------------------------------------------------------------------------------------------------------------------------------------------------------------------------------------------------------------------------------------------------------------------------------------------------------------------------------------------------------------------------------------------------------------------------------------------------------------------------------------------------------------------------------------------------------------------------------TAGTATGGTTTATTTGACTAATTGGAATATTTTGAATATGGG-TTTCTTATTAGCCACTGGAACTAATATCGCTCATGCTCATATGAAACTACCATATGAATATGTCTCCACAGATGTTTTTGGAAAGATAACATACTT----------ACATACTGACGAATGTCAAGATTTTGGATACTTGTTTTGCAAGCAAATTACAC--GTTTCCCCTTGTGGGTTGGTTCCACCTAGTACTACTTCTTGTCCTTTT------------AGTAATATTTCC----------------CTTGTTTTTATTGATTCCCTTACAAATGGATCATCTTTA--ATTCTTGCTGGACAATCTGAATGTAATATTCTGGCTTTGCAACCTTCTATCGTAACAGTGAATAGCACAATCAC----------------------------------------------------------------------------------------------------------------------------------------------------------TTGTTATGGCAGACAGCTTTTTCCACCTCCTAATTTGAGATCAATGCATTCTCAGGTTACATTTATGCTGATGACACTCAACTCTATCTCTCTACTCCCTCTCTCTCTTCCTCTGTTCAATCTCGTCTCATCAACTGTCTCTCTGACATCTCTACCTGGATGTCTCAACGTCAACTCAAACTCAACATGGCTAAAACTGAACTC-------------------------------------------------------------------------------------------------------------------------------------------------------------------------------------------------------------------------------------------------------------------------------------------------------------------------------------------------------------------------------------------------------------------------------------------------------------------------------------------------------------------------------------------------------------------------------------------------------------------------------------------------------------------------------------------------------------------------------------------------------------------------------------------------------------------------------------------------------------------------------------------------------------------------------------------------------------------------------------------------------------------------------------------------------------------------------------------------------------------------------------------
>QEPC01007453.1:1-18402
-----------------------------------------------------------------------------------------------------------------------------------------------------------------------------------------------------------------------------------------------------------------------------------------------------------------------------------------------------------------------------------------------------------------------------------------------------------------------------------------------------------------------------------------------------------------------------------------------------------------------------------------------------------------------------------------------------------------------------------------------------------------------------------------------------------------------------------------------------------------------------------------------------------------------------------------------------------------------------------------------------------------------------------------------------------------------------------------------------------------------------------------------------------------------------------------------------------------------------------------------------TGATGGTAGGGATAGTAGTTGAAATTCCCCAAAGTATAAGAAGGCATGGGCCTATTTCTATAAGTAATGCTGATTATATTTCTGGAAGTGGATATAATTATACTCCAGCTAC-----------------------------------------------------------------------------------------------------------------------------------------------------------------------------------------------------------------------------------------------------------------------------------------------------------------------------------------------------------------------------------------------------------CACTGAGGAATTGTGTGGCTTTAATGTAGCCCAGTGTTAACAGGAGT-----ACACTCTATTAAGGAGAGAATATTTAAATCTGAGAGAATTTGCATGAAGTAA-TGTTGGAAGA----------------------------------------------------------------------------------------------------------------------------------------------------CAACCTGTTGTGCCAGGAGCACACCCAGCTGAAATTTCTGTCTTAAATATGGCAATTATAAGGGCTGTAACTGGGCCCACTCCAC----AGGATTTTAAAGAAATTCCTATGTGGTTTGAATCCCATTTATCTGCTTTAGAAGCTATCACTTCCACAGCATCACCATTGCAGAAAATGA----GGTTATGCAATTCTCTAGTCCCAGCATCTGCTCCTTTGA---TAGCGCAAGAGTGTAATGATTGGGAAAGTGTATTGGCTAATTTATATGTCAAAACCAATGGACAAGTGGGCATAGCTGTCTTACATTAAATTCTAAGAAAGATAACCCAAGAGCAAGGTGTTGTAAGGG-CCTATGGGGTTGGAATGAAATTTCTCTCTAATCATGATTTGATATGGGGGAATCCTTAAAGCCCTCTGTAAAGGTGATGTATTG---------------------------------------------------------------------------------------------------------------------------------------------------------------------------------------------------------------------------------------------------------------------------------------------------------------------------------------------------------------------------------------------------------------------------------------------------------------------------------------------------------------------------------------------------------------------------------------------------------------------------------------------------------------------------------------------------------------------------------------------------------------------------------------------------------------------------------------------------------------------------------------------------------------------------------------------------------------------------------------------------------------------------------------------------------------------------------------------------------------------------------------------------------------------------------------------------------------------------AAAGCTGCCATTCAGTCTAAATTAGATTTGCTGATTACTGAGCAGGAAAAAATAAGGTCCTTCCCCAAAATTGTACAGGATATTTGCA--AGACTCTGGGTAGAGATTATTTGGGAAATAATCCAAATAGGAAAAAT---CTTGAACAGGAAGATTCTAAATCTAAGAAA------------------------------------------------------------------------------------------------------------------------------------------------------------------------------------------------------------------------------------------------------------------------------------------------------------------------------------------------------------------------------------------------------------------------------------------------------------------------------------------------------------------------------------------------------------------------------------------------------------------------------------------------------------------------------------------------------------------------------------------------------------------------------------------------------------------------------------------------------------TCTCCCTC------------------------------------------------------------------------------------------------------------------------------------------------------------------------------------------------------------------------------------------------------------------------------------------------------------------------------------------------------------------------------------------------------------------------------------------------------------------------------------------------------------------------------------------------------------------------------------------------------------------------------------------------------------------------------------------------------------------------------------------------AGATGCTAATTCTAGAAAAAAA-ATTGTTCCCCAGAATTCCTAGCCAAATT----------------------------------------------------------------------------------------------------------------------------------------------------------------------------------------------------------------------------------------------------------------------------------------------------------------------------------------------------------------------------------------------------------------------------------------------------------------------------------------------------------------------------------------ATAGAGGGAAAAGGAGGGAAGAACCAAGGGTCAAATAGAAAGCAGTTCCAAGCTCAGAAAGACCAGGATTCTGAAAATTCAGAAGGTGCAGCTATATATGATTTAAGGAAAGGATTACAG------------------------------------------------------------------------------------------------------------------------------------------------------------------------------------------------------------------------------------------------------------------------------------------------------------------------------------------------------------------------------------------------------------------------------------------------------------------------------------------------------------------------------------------------------------------TTTCCCCATAGAGACTTTGATAAATCAAAACAAG---ATTTTAATTCCAGAGGTGGATTTAGAGGAAATAAA-GAAGTTTTAATTAA-------AAAGGGAACTTTCAGCCCTTT-------------------GATCAACTGACAT--------------------------------------------------------------------------------------------------------------------------------------------------------------------------------------------------------------------------------------------------------------------------------------------------------------------------------------------------------------------------------------------------------------------------------------------------------------------------------------------------------------------------------------------------------------------------------------------------------------------------------------------------------------------------------------------------------------------------------------------------------------------------------------------------------------------------------------------------------------------------------------------------------------------------------------------------------------------------------------------------------------------------------------------------------------------------------------------------------------------------------------------------------------------------------------------------------------------------------------------------------------------------------------------------------------------------------------------------------------------------------------------------------------------------------------------------------------------------------------------------------------------------------------------------------------------------------------------------------------------------------------------------------------------------------------------------------------------------------------------------------------------------------------------------------------------------------------------------------------------------------------------------------------------------------------------------------------------------------------------------------------------------------------------------------------------------------------------------------------------------------------------------------------------------------------------------------------------------------------------------------------------------------------------------------------------------------------------------------------------------------------------------------------------------------------------------------------------------------------------------------------------------------------------------------------------------------------------------------------------------------------------------------------------------------------------------------------------------------------------------------------------------------------------------------------------------------------------------------------------------------------------------------------------------------------------------------------------------------------------------------------------------------------------------------------------------------------------------------------------------------------------------------------------------------------------------------------------------------------------------------------------------------------------------------------------------------------------------------------------------------------------------------------------------------------------------------------------------------------------------------------------------------------------------------------------------------------------------------------------------------------CCTCACA-----GAAAGCTTCAGAAACTCCCTCTGTGACACAGGATGGCAGAGAACAGACAAGCTCAGGTCAGCCTTGAATTTCCAATGGTCTCTGTAGAAATAGCAGATAAGGCTTTCACAGCTCTGATAGACACAGGGGCAAATCAATGTTGTATTCAATCAAAATGTTTGCCACATGTATCTACAACTAAAGGTCAATGTATAGCTGAGTGTTATTTTTTAGAAGAGAAAGTAGAACCTCCTGTAAAATTACCTGTTCAGATAGCAGGGCAATGTTTGGAAACTGAATTTGCAATATGTGATTTTACAAAACAT--------------------------------------------------------------------------------------------------------------------------------------------------------------------------------------------------------------------------------------------------------------------------------------------------------------------------------------------------------------------------------------------------------------------------------------------------------------------------------------------------------------------------------------------------------------------------------------------------------------------------------------------------------------------------------------------------------------------------------------------GATGTTGTCATAGCTCATGAAAGGGTTAAGGATTTGTTTCCAATAGGTTCAATAAACATAATTGGAACTC---AAGATAATAGGGGTGAGCAAATCAAAGAGCAAATTGCATCAGCTGACTGTGCAAAAAATGAAAAAA-TAAA---ATTGAGAGATATTTTATACTCTTTGAAACCATATTTT-CAGCAATTTGATAATCAAATTGGCCACAGGAAAATAAAGCCTCATGATTTGTCTGTTAAA-ACACAGCCCAAACTGCAAAAGCAATATCCTATTAACAAAACTGCAATTAATGATATTCAAAAAGTAATTGATGATTTAATTGCACAAGAAGCATTGATTAGACAATATAGCTCCATAAATACTCCAGTATATCCAGGG------------------------------------------------------------------------------------------------------------------------------------------------------------------------------------------------------------------------------------------------------------------------------------------------------------------------------------------------------------------------------------------------------------------------------------------------------------------------------------------------------------------------------------------------------------------------------------------------------------------------------------------------------------CCTAAACCTAATGGGAAATGGTGTATGGTATTAGACTACCGCGCCCTAAACAGGGTTTCAGCCTCTTTTAATGTGCAAAACCTACACATGTCTGGCATGTTAGGAAATTTGGAAAGGCACAAATATAAAACTACACTGGATTTATCTAATGGATTTTGGGCTCATCCTATTAGAGAACAAGACAGATATTTGACTGCGTTTAGTTGGCAGGGTACACAGTACTGTTGGACACGCCTTCCTCAAGGCTATTTAAATAGTCCAGCGTTGTTTTCAGCTGACGTAATTCAGCTTTTGAGAAATATTCCAGGTGTACATTCATATATGGATGACATCTACTTTACAAATGAAGATTTAGATCAACATTTAGCTACATTAAAGCAAATTGTCACTGTTTTGGGAGAAGCAGGATATATTATCAATCTGAAAAAAATCACAGATTTGTAGAAGCAAGGTAAAGTTCCTTGGTTTCTTATTAACAGACTCTGGCAGAGGATTAACTCAGGAATTCAAAGAAAAACTGTTGACATTGCAACCTCCTAAAACT------------------------------TTAAAAGAATTGCAGTCAGTTTTAGGTTTTTTAAATGTTGCAAGAATATTGGTTCCTGACTATGCTCAGAGAACCAAACCCCTTTA---TAATCTAATTCCATTAGCAAGCAAAGGAAATTTTTGGACCTTGGAAGCTCAGCAAACATTGGATAATTTGATAACCTTAATTAACCAAGCTGTTGAATTAAACACAAGAAACAGCACAGTCTCCCTAGAGATTCTAGTTGGAGCCACACAAAAAGGAGGATTCGCTTCATATTTCAATTATGGAGAATCTAAACCTCTGCAGTACATATCATATGTCTTCTCAAATGCAGAACAAAAGTTTTTGCCTATTGAAAGAATCTTATGTATGTGTAATCTTGCAATTTTAAA-AGGTAAAGATCTTGCACAGGGCCAAAAGATGATAGTAAAAACTCCTATTGCCTCC--TTAAGGCA-----GGTTAAAAAAGGATCAATACCCAATGCAAAAGCTCTTCATAGCAGATGGGTACAATGGATGTCACATTTTGAAAATCCACAAATAGAATTTGAATATGTGGAACCGAGCAATGATTTAGAAAATTTGCCAGCTTTTACTATTGAACCTGTATCTTCTAAAAA-ACAGACCCCAGATAAACCTCTCCATGAATATCAAAAAG-TTATCTATACTGATGGTTCAGCCATGTCATGTAAGCAAGGCAAACACATGTGGAAAGCAGGTTATGCTGTTGTAATTGGGACATTTAATGATAAAGAGGAATATCATATGTCTGATAGTATTCAAATGCCTTTA-GGGAACAATACTGCGCAATACGCGGAGTTGATGGCTGTACATAAAGCAATAGAGATCTCTCCTCCTGATGAAACTGTTCTCATTTGTACTGATTCCTTCTATATAGCTAGAGGAATAAATGAAGAATTACCGATCTGGCGGTCTAATGGTTTTCTAGATAATAAA-CAAAAACCTTTGAAACATGCCCATAGATGGCAAAAATTAGCAACACTTTTGGATGACAAGCCATTGATTACTGTAATGCAC------GTGCCAGGCCATTCCAAATATGGATCTCATGTTAACGGGAACACCCTTGTAGACTTACTGGCAAAGGAAGCAATGAAAGCATCCTCAGTCTGTGTACTTA--------------------------------------------------------------------------------------------------------------------------------------------------------------------------------------------------CCCGATCACAAGTAAAAAAA-TGCTTGGATGGGGAATTGACTCAATGCATCAGCCCAGATTCCATTAACCCTAAGGGTTACCCTTCTGCCTATGATTATGCCCTAAAAGATGGGAAGTGTGTTGT------------------------------------------AACATTCACTAACGGGGAGAAACGTGTAATACCCCCTGTTGACACAAGACCTAACTTAATACAAGAGGCTCACAATAGTCTTGGGCATGTTCACCAAGGTGTTAATGCCACAGTTGAATCTTTACAGTGTTCTTA--------TTGGTGACCTGGACTGTGCAAACAAGTCCAATGGCGTTTGGCCCAGTGTGAACCTTGTCTAAGAACAAACCCTGTTCCAGTTACCAGACCACCTTATTTAAAAA-ATACTAAG--------------------------------------------------------------------------------------------------------------------------------------------------------------------------------------------------------------------------------------------------------------------------------------------------------------------------------------------------------------------------------------------------------------------------------------------------------------------------------------------------------------------------------------------------------------------------------------------------------------------------------------------------------------------------------------------------------------------------------------------------------------------------------------------------------------------------------------------------------------------------------------------------------------------------------------------------------------------------------------------------------------------------------------------------------------------------------------------------------------------------------------------------------------------------------------------------------------------------------------------------------------------------------------------------------------------------------------------------------------------------------------------------------------------------------------------------------------------------------------------------------------------------------------------------------------------------------------------------------------------------------------------------------------------------------------------------------------------------------------------------------------------------------------------------------------------------------------------------------------------------------------------------------------------------------------------------------------------------------------------------------------------------------------------------------------------------------------------------------------------------------------------------------------------------------------------------------------------------------------------------------------------------------------------------------------------------------------------------------------------------------------------------------------------------------------------------------------------------------------------------------------------------------------------------------------------------------------------------------------------------------------------------------------------------------------------------------------------------------------------------------------------------------------------------------------------------------------------------------------------------------------------------------------------------------------------------------------------------------------------------------------------------------------------------------------------------------------------------------------------------------------------------------------------------------------------------------------------------------------------------------------------------------------------------------------------------------------------------------------------------------------------------------------------------------------------------------------------------------------------------------------------------------------------------------------------------------------------------------------------------------------------------------------------------------------------------------------------------------------------------------------------------------------------------------------------------------------------------------------------------------------------------------------------------------------------------------------------------------------------------------------------------------------------------------------------------------------------------------------------------------------------------------------------------------------------------------------------------------------------------------------------------------------------------------------------------------------------------------------------------------------------------------------------------------------------------------------------------------------------------------------------------------------------------------------------------------------------------------------------------------------------------------------------------------------------------------------------------------------------------------------------------------------------------------------------------------------------------------------------------------------------------------------------------------------------------------------------------------------------------------------------------------------------------------------------------------------------------------------------------------------------------------------------------------------------------------------------------------------------------------------------------------------------------------------------------------------------------------------------------------------------------------------------------------------------------------------------------------------------------------------------------------------------------------------------------------------------------------------------------------------------------------------------------------------------------------------------------------------------------------------------------------------------------------------------------------------------------------------------------------------------------------------------------------------------------------------------------------------------------------------------------------------------------------------------------------------------------------------------------------------------------------------------------------------------------------------------------------------------------------------------------------------------------------------------------------------------------------------------------------------------------------------------------------------------------------------------------------------------------------------------------------------------------------------------------------------------------------------------------------------------------------------------------------------------------------------------------------------------------------------------------------------------------------------------------------------------------------------------------------------------------------------------------------------------------------------------------------------------------------------------------------------------------------------------------------------------------------------------------------------------------------------------------------------------------------------------------------------------------------------------------------------------------------------------------------------------------------------------------------------------------------------------------------------------------------------------------------------------------------------------------------------------------------------------------------------------------------------------------------------------------------------------------CCTCTGTCTTC-TTTTGATAAGGTGTATATGGATTGTATTGATCCCTTGCCACCTTCCCATGGGCATAATCACTGTTTGGTTATTGTTGATGCTTGTACTAGTTTTGTATGGATTTACCCCACACGAGATCAATCTGCCTCTACCACT-GTTAGAACTCTCACCTCCTTCATTTCACTTGGGCTTTCATGTATCCTACACTCTG---------------------------------------------------------------------------------------------------------------------------------------------------------------------------------------------------------------------------------------------------------------------------------------------------------------------------------------------------------------------------------------------------------------------------------------------------------------------------------------------------------------------------------------------------------------------------------------------------------------------------------------------------------------------------------------------------------------------------------------------------------------------------------------------------------------------------------------------------------------------------------------------------------------------------------------------------------------------------------------------------------------------------------------------------------------------------------------------------------------------------------------------------------------------------------------------------------------------------------------------------------------------------------------------------------------------------------------------------------------------------------------------------------------------------------------------------------------------------------------------------------------------------------------------------------------------------------------------------------------------------------------------------------------------------------------------------------------------------------------------------------------------------------------------------------------------------------------------------------------------------------------------------------------------------------------------------------------------------------------------------------------------------------------------------------------------------------------------------------------------------------------------------------------------------------------------------------------------------------------------------------------------------------------------------------------------------------------------------------------------------------------------------------------------------------------------------------------------------------------------------------------------------------------------------------------------------------------------------------------------------------------------------------------------------------------------------------------------------------------------------------------------------------------------------------------------------------------------------------------------------------------------------------------------------------------------------------------------------------------------------------------------------------------------------------------------------------------------------------------------------------------------------------------------------------------------------------------------------------------------------------------------------------------------------------------------------------------------------------------------------------------------------------------------------------------------------------------------------------------------------------------------------------------------------------------------------------------------------------------------------------------------------------------------------------------------------------------------------------------------------------------------------------------------------------------------------------------------------------------------------------------------------------------------------------------------------------------------------------------------------------------------------------------------------------------------------------------------------------------------------------------------------------------------------------------------------------------------------------------------------------------------------------------------------------------------------------------------------------------------------------------------------------------------------------------------------------------------------------------------------------------------------------------------------------------------------------------------------------------------------------------------------------------------------------------------------------------------------------------------------------------------------------------------------------------------------------------------------------------------------------------------------------------------------------------------------------------------------------ACAAGGGAGGTGCATTCACCTCTCACCAGATGCAAAGTTTTGCAAAGAGTTTTGGGATAGTGTTGGAATATAGTACACCTTATCACCCCCAAAGTGCTGGGGTTGTGGAAAGGAAA-------------------------------------------------------------------------------------------------------------------------------------------------------------------------------------------------------------------------------------------------------------AATAGAGAGATGAAATGAGCTTTAACGAAGCTATTGGTGGGGAGGTCCTGGCAGTGGTATTCTTTGTTTCCTCTGGTACAGCTTGTACTTAGTAACCTTCCTAGGAGTGACTGTCACGTAACCCCTTATAAATTGCTATTTGCAAAGGACATCACCACTCTTTTAGAACAACTGGCT-TTATCTTCTCCTATTTCTTGACAGGAGCAGTTGGCACTGATAGATGAATTGAGAGCAGAACTGGCTTCTCCCCAAC------CTAACACTGATATTAATTCTGTTCCTCGAGTTTGGATTTCACAGGAAAGCCAGCTGGTACAGGAGAAGGCTGTTTTATAGGATCCTTCCTTAAGGCCTTGCTGAAAAAAA-CCTGTAC----CTATTCTCAAAGTTTTGAGTTCCCGAGCAGTAGAAATTCAGACATCACCAGGTAATTCGAAAATTGT-GTCTATA-GACAATTTAAAATGTAAGTGTGATCCACTATGGTCAGGGTAATGATGGATT---GTCAAATTCCACTTCAATTCCAACCTCTCCCACTAACAGCACCTGATTACTCTTTTGCTATAGATCAAGTGTCTCAAAAGGTACCTCAGCCACAGCCAAA-------------------------------------------------------------------------------------------------------------------------------------------------------------------------------------------------------------------------------------------------------------------------------------------------CCTCCAACAATATTTTTAGCCTAGGTACCGAAGATTTACATCTTGTTTTTT-GTGGAGCATTTTTGTC-TTCTTTTCCATAACTATTATAATTCTTACTATTGTTTTTT-CAGTCCTTTGTTT-AACATGGGCTCATACTGT-----TTCA-----------------------------------------------------------------------------------------------------------------------------------------------------------------------------------------------------------------------------------------------------------------------------------------------------------------------------CTACCCGCTACTCCAATTCATTGGAACCTCTCAGAAGCACACAATGGTACTGTTGCACATCGAAGGATGCATAATGCCAGACCTATACGTGCTCTTCATATAGAGGTTGTTCCAGTACTCGTGGAGACTGCAGTT-ATTCCATTTGGGATCATACATAATCCCCTTCCTAAGCCTATTGTTTCCCAATGAAGTGAACTGATGGTGCTTTTTACTTTAAACAT-AGGGTATC-TTCAGATGCTACGAGATGA---CGGGATGGGGGTCCTCATGGGGGTGTGCTGTTGCTCAAGCCAGGGCGTAAGGAGCTCAGCGAGCCAGAGCATGGTGAGCTTGTCCA--TCCTAAAGT---GGGTCCTCCAGGCTGTCTCATCCCACTTGGCCAGCGGCCTGGCCCACCAACCCTGTGCCCGCTCAGTGACCCATATCCACCTGTCAATGGGCATAGCGAGCAGGGATGCC--------TGGCGCATGGTCTCCCTCC----CCCATTG---------GAGG--TGCCCAGCCGCCACATGGATCGCCACAGGCTGGATTCAGCCTTGTCTCACAGCCTGCTGGTCTGCCCT--GGA--GAGCCTCTGCGCCCTGAGCC---GGGCAAGGGCTCTCCTGCACCCATGGTAGGTCCTGTGGGCCCTTTCAGTTCTCCAGGCCAGGGAAACCCGCAGGCAG-GCGCCCAGGTGCTGCTCTGCGGTAAGGAGGCGCC-----GCTGCTTGGTGTAGTCGTGGTACCACTCGGC--TGCGAGCATGAG-GTGCATCCAGTAGGCAGCTGCCCTGTCCCGCTCCATGGTGG-----TGGGGGTCCCGGGGGTTCGGGGACGGTTATG---ATGGTCCTCTGATGACCTGGGTGGCCCGGGGCCCCGCCCCCAGCTGGCCGGGCCTCTCAATGCAATGCTGGTGTCCGTGGGCGTGCGGTTGGGTGCACCTGCTGTCCTCGCATGGGGCCTAGCATGCACACGGACGGACAGGCGCGCGTGGCTGTGCATTCCTTGTGCAGCTGCATACCTTCAGCCATCATCCCCCTTCCCCTCTCCCTGTTTGCAACACCCTGTCATTGCCGGCCTGATTAGCCATCCTGTTTGGGCGCTTGTTTCCTGCAGCTGTGCCAGGTCTGCACCCCACACCTCACTCTGTTGCTATACAATGTTGCAGCCCATGGCTGCCTGTCCTGTCCTTGGGACCCCTCGGAGCCCCCCCCTGGCCCTGGAGGGTATGTGTGCCCCCCTGTCCATGGTGTTATTCTCCCTGTCTAGATGGACCATGGCTGGTTGTGCATCCACTGGGCTCCCACTTCCCGGCCCCCACGGGGCCCCCCATAGCTTGACCTTCCACGAGACCATGTCCCTGTGTGACCTGTGGCATACCCTGGCCGTGCAGCTGCTCCTGGGCTGCCCGGACAGCCAGTCGGGTGCTTATGCGAGTCTGAGCTCTGGTCTTCGCTACTTCGGCTATGAGGAGAGCGCTCGTGATTGCCGACTGCATGCGGAGACTCTGGGGCTGATTCCCTTCCCCGATGGGTGCATTCCAGAGATGAGGTGTTCTCATGTGGCCTGGTTCATGGCTGAGACCATGTCCACGCTGTCTGTGTGCAGCCTGGCCACCTACATGATCTGCCTTGCGGAGGGGGGCCCTGCCTTGGCCGTGTCCTACTTTGGCTGTGTTCACTGGGCCCGCGGGTACCAGCGCTCCCGTGGGGCGGTATATCACCGGCTGTAAAGCTGGGACAGCTTCCGTGACCCCCTGCTGCTGCCTGCTGCATGTCTGAGCCTACCACGGTGGAGCTGTCAGTGCTGTCGGGCATGTGAGCCCGTTCGGATGTGCAGTTGGGGCTGTCCATGCAGGATCCATTCGAAGCCTACTACCTGATCGCCCACCACATGCCCTTGTTGGGGTACCACCGGGGCATGATTCATTGGCCCCACCTGGTTCATCGGGCAGGGCACCCGGCCCCATGGCCCGTCGTGGGCCCCAGCAGCTGGCTGTGAGTCCCGGTGTGCCTCCCAGTTGCCTGCCCCCATGTGGGCTCCTGCCCCTGCCCGGGGGCCAGTTTCTGCTGGCTGATACCCCCTGATGCCTCTGCTGTGCTGCCTGCTTCCCAGGTTGCTGCTGCCCCTGCCTGTGGCTCCGGGCCCCCTCCGCACCCCCGGCTGCCTCCACACCCAGTGTTCCCCTCTGTGGTTGCCTTCCCCGATGCCTGGATCCGGCTCTGCATGGTCTCACAGACCCGCTTGTGTCCAGTGGACTGTCCTCACCCGCCAGCGCTGCCACCTGTAGCCCCTGCCCCCCCTTGGGTGCCTGTGTGACCTCGGGGTTCTGGGGCCCCTGGACTTCCTCCTGGGGGGAGGGTTTGCGTCCTTGGACCTGCTGCACTGTACCAGCTCTCCTGCCTGCCCTCCATTGGCCCCTTGCCAGGGTGTGGGGTCTGCATGTGCCTCCTGGACCGTTCCCGGCACCGTGTGGGCTCCCATTGTACCTTGGTCCTGAGCTCCTGGGGCCCCCCCATTCTGGGATTGTCTGTGTTGCTGTGGGGGTGCCCGTGTGGACAGTTCTGCTGTGGGGGTTGTGGTTGCTGTTGACAGTGTCCTGCCCTGCCCCTGTGCCCTCCCCCCCCCTTCCTTGTTCTGCGGCCTCCCCCCCTCGAGCCCAGTGTGCCTTGTGTGTTGTCCAGGCACCCGTGTCCCCCCTTCCCTTCCTTTCCCTTCTGTGTGTGTGTGTGTGTGTGCCCGGGTGTGTGTTTGTGCTTAGTGTTCCGCTATGCCCCCATTGTCTGTGTGCCCGTTGTGTGTGGTACCTGGCCGGCTCTTCTCCCTCTCCCCCCTCCCTTCCCATTTTCCTTGTGTGGGCATTCCCTTTTGTGCCTTTTGGCTTCGTTTGCCCTCTGGCGGCCATGTCTGTGTCCCACCCCTGCCCGGTGGGTTCTGGGTGTTTTGACCACGGCCGTGAATCGGCATCATGTCTGTTGCGCTGCCCCGGCCCATGATATGCCGGCCCGATTCCCTGCCATGGTTCCAGTCACGTCACGTCTGTTCGGGGCTTTTATTCACCCGGGGGGTGGTTGTTCGGTTCACCCCCACCGGGAATCCACTGTGGTGAACCGGGCACCCGTAACATCTGAAATCACCCATAGACACC--AGAGCACTAGTCTATTGTTCTGGTTTGTTCTCAAAAGAA----------------------------------------------------------------------------------------------------------------------------------------------------------------------------------------------------------------------------------------------------------------------------------------------------------------------------------------------------------------------------------------------------------------------------------------------------------------------------------------------------------------------------------------------------------------------------------------------------------------------------------------------------------------------------------------------------------------------------------------------------------------------------------------------------------------------------------------------------------------------------------------------------------------------------------------------------------------------------------------------------------------------------------------------------------------------------------------------------------------------------------------------------------------------------------------------------------------------------------------------------------------------------------------------------------------------------------------------------------------------------------------------------------------------------------------------------------------------------------------------------------------------------------------------------------------------------------------------------------------------------------------------------------------------------------------------------------------------------------------------------------------------------------------------------------------------------------------------------------------------------------------------------------------------------------------------------------------------------------------------------------------------------------------------------------------------------------------------------------------------------------------------------------------------------------------------------------------------------------------------------------------------------------------------------------------------------------------------------------------------------------------------------------------------------------------------------------------------------------------------------------------------------------------------------------------------------------------------------------------------------------------------------------------------------------------------------------------GCTAACACACATCTTGCAAAGACTATAGAAGAAGACTTGCAAGATTTGGATAATAGAAATGCACATTTTCTTGTTCCAGGTACAGATCCTTGGCATCAAA----------------------------------------------------------------------------------------------------------------------------------------------------------------------------------------------------------------------------------------------------------------------------------------------------------------------------------------------------------------------------------------------------------------------------------------------------------------------------------------------------------------------------------------------------CAAGCTATGCTGATAATATGTGCCTTGCTTTCTAT-GGACATCG---------------------------------------------------------------------------------------------------------------------------------------------------------------------------------------------------------------------------------------------------------------------------------------------------------------------------------------------------------------------------------------------------------------------------------------------------------------------------------------------------------------------------------------------------------------------------------------------------------------------------------------------------------------------------------------------------------------------------------------------------------------------------------------------------------------------------------------------------------------------------------------------------------------------------------------------------------------------------------------------------------------------------------------------------------------------------------------------------------------------------------------------------------------------------------------------------------------------------------------------------------------------------------------------------------------------------------------------------------------------------------------------------------------------------------------------------------------------------------------------------------------------------------------------------------------------------------------------------------CTATTTTGTTTCCTATGGGAAACCAAGGAAATGGCCAAGACCTCATGTGTATGCAGAT---------------------------------------------------------------------------------------------------------------------------------------------------------------CACTCTGACAAACCTCAATTTTGGACTGACATTGAAACTGCAACACAAGGCCTGCCTCAGTGGTACCTAGTTATTGATGATTTTTCTGATCACTTGCACTATGCTAAGCAGCAACGTTCTGGAGGTGAAGACCATGAATACAGAGTTTCAGGAGCAGGTCAATTGCCCTATACTGGAGCAATTTTTGGCACATCCTTTTTATATAGTACCTCTTGGTGGGATGAATCAAATTTATTTGATTCTAAAGAACCATCTGTGCATGGTTCTTTAGAATTAAAGTCTATTTTGACTTCTTGTCTTGAAAATTCTA---CTACTGGGATGCTCAAGCCTAAGTGTTTATCCTCTCAATGGCATGA------------------------------------------------------------------------------------------------------------------------------------------------------------------------------------------------------------------------------------------------------------------------------------------------------------------------------------------------------------------------------------------------------------------------------------------------------------------------------------------------------------------------------------------------------------------------------------------------------------------------------------------------------------------------------------------------------------------------------------------------------------------------------------------------------------------------------------------------------------------------------------------------------------------------------------------------------------------------------------------------------------------------------------------------------------------------------------------------------------------------------------------------------------------------------------------------------------------------------------TAATGGTACTAATGAGATGTTTATTGGTTTTACTGGGACTTCATTTTGTTGTATCCCTAGGTATCCTATTTTTCTCAATAGATCTGAGAGTATTGTTTCTTGTAAGAGTACCTTTGTTAATCAAC---GACAGCCCCTTGAATGTGGCAATGATAAAGATCTCACTGCTAAGGGTTTACATTCATGGAATTGTGGCCCATGCAGTGTTAATATTA------CTATGAATCTCA-----------TACAGCCAAAGAGAGGGCGAGTTTGGGAAATAAGCGTTGGTTTAACTTGATACAAGATCCATTATTTGTCAACGCTACTCCATTTTTTGCTGATAATTATGC--TTTATTCGCTCTATCAGAAATGTAAAACCTTACCTGAAAAACATTCTTTATTTTCAGTGCTTCAAGCAATATAACAATTT-ATCATGGTACCTCTGGAAAATGAAGATTATCCGTGTACACATTCTTGTATTAATGCTTCTTTAT------------------------------------------------------------------------------------------------------------------------------------------------------------------------------------------------------------------------------------------------------------------------------------------------------------------------------------------------------------------------------------------------------------------TACAGATGAACCCCAAAAGGGCTATATGGGGCACAAATAAAACTCTTAATGATATTCATGTTTTAGCAACATCTGATGATACTATAGAGAGTCTTCCTTCTTCCACCTATAAATTTAGGAAGATTTTACAAGCAGAATCTTTGAATAATGCACAAATATTTAGAAAAAC-CAATTTCTTGCTCACAAAATCTATGGAAAAATTTTCTAGATTGCAGGATGCCAATAATATAAATTTAAGAAATGGAGTTTATTTGGTCAAGGATGCTTTAACTCAAGTGGCCTTGA------------------------------------------------------------------------------------------------------------------------------------------------------------------------------------------------------------------------------------------------------------------------------------------------------------------------------------------------------------------------------------------------------------------------------------------------------------------------------------------------------------------------------------------------------------------------------------------------------------------------------------------------------------------------------------------------------------------------------------------------------------------------------------------------------------------------------------------------------------------------------------------------------------------------------------------------------------------------------------------------------------------------------------------------------------------------------------------------------------------------------------------------------------------------------------------------------------------------------------------------------------------------------------------------------------------------------------------------------------------------------------------------------------------------------------------------------------------------------------------------------------------------------------------------------------------------------------------------------------------------------------------------------------------------------------------------------------------------------------------------------------------------------------------------------------------------------------------------------------------------------------------------------------------------------------------------------------------------------------------------------------------------------------------------------------------------------------------------------------------------------------------------------------------------------------------------------------------------------------------------------------------------------------------------------------------------------------------------------------------------------------------------------------------------------------------------------------------------------------------------------------------------------------------------------------------------------------------------------------------------------------------------------------------------------------------------------------------------------------------------------------------------------------------------------------------------------------------------------------------------------------------------------------------------------------------------------------------------------------------------------------------------------------------------------------------------------------------------------------------------------------------------------------------------------------------------------------------------------------------------------------------------------------------------------------------------------------------------------------------------------------------------------------------------------------------------------------------------------------------------------------------------------------------------------------------------------------------------------------------------------------------------------------------------------------------------------------------------------------------
>QEPC01003596.1:126723-149521
ATTGGCGCCCAA--TGTGGGGCTCGAGACATAAGAATATATAATTAATTACACCGGGGTGTTCACCA-GACTGTTAACTACTTTTGTCCTCTCGATATATTCGAGTTTGTTGAGCTTAACTAAA-GAAAAGAA-TTTT--GTGTGTTTT--TATCATGGCTATCCAATTAAACCAAGTGCCTTATGCACTATGGGTTGCTAGTCTGCAAAATGTGACAGTCAGAGATGGAGATGATTATTGCTTAGAAATAAGAAATGGAGAATGGGGAATTGGACACAGATTTCTAATTGTTTCTTTTGAGGCAAATGATGCAGG---------------------------------------------------------TGT--AATAGTTTCTATGAGACTAAG------------------------------------------------------------------------------------------------------------------------------------------------------------------------------------------------------------------------------------------------------------------------------------------------------------------------------------------------------------------------------------------------------------------------------------------------------------------------------------------------------------------------------------------------------------------------------------------------------------------------------------------------------------------------------------------------------------------------------------------------------------------------AAATGCAGTTTTTAATCCATTGACAATGCCTGTGTTACCTATCAATAGGCAAGATTTGAATTTAGTGGCAGGGATAGCAGTTGAAATTCCCAAAAGTATAAGAAGACATGGGCCTATTTCTATAAGTAATGCTGATTATATTTCTGGAAGTGGAAATAATTATACTCCAGCTAC-----------------------------------------------------------------------------------------------------------------------------------------------------------------------------------------------------------------------------------------------------------------------------------------------------------------------------------------------------------------------------------------------------------CACTGAGGAACTGCGTGGCTTTAATACAGCCCAGTGGGAACAGGAGT-----ACACTCTGTTAAGGAGAGAATATTTAAATCTGAGAGAATTTGCACAAAGTAA-TGTTGGACTA----------------------------------------------------------------------------------------------------------------------------------------------------CAACCTGTTGTGCCAGGAGTACACCCAGCTGAAATTTCTGTCTTAAATATGGCAAATATACGGGCTGTAACAGGGCCCACTCCAA----AAGATTTAAAATAAATTCCTATGTGGTTTGAATGCCATTTATCTGCTTTAGGAGCTGTCACTTCCACAGCATCACCATTACAGATGATGA----GGGTATGCAATTCTCTGGTTCCAGCATCTGCAGCTTTGA---TAGAGCAAGAA---------------------------------------------------------------------------------------AAGATAACTCAAGAGCAAGGCATTGTAAGGG-CCTATGGGGTTGGAATGAAATTTCTTTCTAATCATGATTTGATATGGGG-AATTCTTAAAGCCCTCTGTAAAGGTG-------------------------------------------------------------------------------------------------------------------------------------------------------------------------------------------------------------------------------------------------------------------------------------------------------------------------------------------------------------------------------------------------------------------------------------------------------------------------------------------------------------------------------------------------------------------------------------------------------------------------------------------------------------------------------------------------------------------------------------------------------------------------------------------------------------------------------------------------------------------------------------------------------------------------------------------------------------------------------------------------------------------------------------------------------------------------------------------------------------------------------------------------------------------------------------------------------------------------------------------------------------------------------------------------------------------------------------------------------------------------------------------------------------------------------------------------------------------------------------------------------------------------------------------------------------------------------------------------------------------------------------------------------------------------------------------------------------------------------------------------------------------------------------------------------------------------------------------------------------------------------------------------------------------------------------------------------------------------------------------------------------------------------------------------------------------------------------------------------------------------------------------------------------------------------------------------------------------------------------------------------------------------------------------------------------------------------------------------------------------------------------------------------------------------------------------------------------------------------------------------------------------------------------------------------------------------------------------------------------------------------------------------------------------------------------------------------------------------------------------------------------------------------------------------------------------------------------------------------------------------------------------------------------------------------------------------------------------------------------------------------------------------------------------------------------------------CCAGTCAAATT----------------------------------------------------------------------------------------------------------------------------------------------------------------------------------------------------------------------------------------------------------------------------------------------------------------------------------------------------------------------------------------------------------------------------------------------------------------------------------------------------------------------------------------ATAGAAGCAAA-GGAGGCAAGAACCAGGGCTCAAATAGAAAGCAGTTCCAAACTCAGAAAAACCAGGATTCTGAAAATTCAGAAGGTGCAGCTGCATATGACTTAAGGAAAGGATCACAG------------------------------------------------------------------------------------------------------------------------------------------------------------------------------------------------------------------------------------------------------------------------------------------------------------------------------------------------------------------------------------------------------------------------------------------------------------------------------------------------------------------------------------------------------------------TTTCCCCATAGAGACTTTGATAAATCAAAGCAAG---AATTTAATTCCAGAGGTGGATTTAGAAGAAATAAATGAGGTTTTAATGAA-------AAAGGGAACTTTCAGCCCTCTAGAGACTTTCAGCCCTTT-GATCAATTTACAT--------------------------------------------------------------------------------------------------------------------------------------------------------------------------------------------------------------------------------------------------------------------------------------------------------------------------------------------------------------------------------------------------------------------------------------------------------------------------------------------------------------------------------------------------------------------------------------------------------------------------------------------------------------------------------------------------------------------------------------------------------------------------------------------------------------------------------------------------------------------------------------------------------------------------------------------------------------------------------------------------------------------------------------------------------------------------------------------------------------------------------------------------------------------------------------------------------------------------------------------------------------------------------------------------------------------------------------------------------------------------------------------------------------------------------------------------------------------------------------------------------------------------------------------------------------------------------------------------------------------------------------------------------------------------------------------------------------------------------------------------------------------------------------------------------------------------------------------------------------------------------------------------------------------------------------------------------------------------------------------------------------------------------------------------------------------------------------------------------------------------------------------------------------------------------------------------------------------------------------------------------------------------------------------------------------------------------------------------------------------------------------------------------------------------------------------------------------------------------------------------------------------------------------------------------------------------------------------------------------------------------------------------------------------------------------------------------------------------------------------------------------------------------------------------------------------------------------------------------------------------------------------------------------------------------------------------------------------------------------------------------------------------------------------------------------------------------------------------------------------------------------------------------------------------------------------------------------------------------------------------------------------------------------------------------------------------------------------------------------------------------------------------------------------------------------------------------------------------------------------------------------------------------------------------------------------------------------------------------------------------------------TCTCACATCCTTACATCCTTCAGAAACTCTCTCTGTGACACAGGATGGCAGAGAACAGACAAGCTCAGGTCAGCCTTGAGTTTCCAATGGTCTCTGTAGAAATAGCAGATAAGGCTTTTACAGCTCTGATAGACACAGGGGCAAATCAATCTTGTATTCAATCAAAATGTTTGCCACATGTATATACAAGTAAAGGTTAATGTATAGTTGAGTCTTATTTTTTAGAAGAGAAAGTAGTACCTCATGTAAAATTACCTGTTCAGATAACAGGACAATGTTTGGAAATTGAATTTGCAATATATGATTTTACAAAACAT--------------------------------------------------------------------------------------------------------------------------------------------------------------------------------------------------------------------------------------------------------------------------------------------------------------------------------------------------------------------------------------------------------------------------------------------------------------------------------------------------------------------------------------------------------------------------------------------------------------------------------------------------------------------------------------------------------------------------------------------GATGTTGTCATAGCTCATGAAAGGGTTAAGGATTTGTTTCCAATAGGTTCAATAAACATAATTGGAATTC---AAGATAATTGGGGTGAGCAAATTAAAGAGCAAATTGCATCAGCTGACCGTGCAAAAAATGAAAAAA-AAAA---ACTGAGAGATATTTTATACTCTCTGAAACCATGTTTT-CAGAAATTTGATAATCAAATTGGCCACAGGAAAATAAAGCCTCATGATTTATCTGTCAAA-ACACAGCCCAAACCGCAAAAGCAATATTCCATTAACAAAGTTGCAATTAATGATATTCAAAAAGTAATTAATGATTTAATTGCACAAGGAGCATTGATTAGACAATATAGCTCCATGAATACTCCACTATATCCAGTG------------------------------------------------------------------------------------------------------------------------------------------------------------------------------------------------------------------------------------------------------------------------------------------------------------------------------------------------------------------------------------------------------------------------------------------------------------------------------------------------------------------------------------------------------------------------------------------------------------------------------------------------------------CCTAAACCTAATGGGAAATGGCATATGGTATTAGACTACCGTGCCCTAAACAGGGTTTCATCCTCTTTTAATGTGCAAAACCTATACATGTCTGGCATGCTAGGAAATTTGGAAAGACACAAATACAAAACTACACTGGATTTATCTAATGGATTTTGGGCCCATCCTATTAGAGAACAAGACAGATATTTGACTGCTTTTAGTTGGCAGGGAACACAATACTGTTGGACACGCCTTCCTCAAGGTTATTTAAATAGTCCAGTGTTGTTTTCAGCTGACGTGATTGAGCTTTTGAAAAATATTCCAGGTGTGCATTCATACATGGATGACATCTGCTTTACAAATGAAGATTTAGATAAACATTTAGCTACATTAAAGCAAATTGTCACTGTTTGGGGAGAAGCAGGATATATTATCAATCTGAAAAAA-TCACAGATTTGTAGAAGGAAAGTAAAGTTTCTTGGATTCCAATTAACTGACTCAGGCAGAGAACTGACTCAGGAGTTCAAAGAAAAACTGTTGACATTGCAACCTCCTAAAACT------------------------------TTAAAAGAATTGCAGTCAGTTTTAGGTTTTTTAAATGTTGCTAGAATATTGGTCCCTGACTATGCTCAGAGAACCAAACCCCTTTA---TAATCTAATTCCATTAGCAAGCAAAGGGAATTTTTGGACCTTGGAAGCTCAGCAAACATTGGATAATCTGATAACCTTAATTAACCAAGCTGTTGAATTGAACACAAGAAACAGCATTACTTCCTTAGAAATCCTAGTTAGTGCCACACAGAAAGGAGGATTTGCTTCATATTTCAATTACGGAGAATCTAAACCTCTGCAGTACATATCATATGTCTTCTCAAACGCAGAACAAAAGTTTTTGCCTATTGAAAGAATCTTATGTATGTGTAATCATGCAATTTTAAA-AGGTAAAGATCTTGCACAGGGCCAAAAGATGATAGTAAAAACGCCTATTGCCTCC--TTAAGGCAAGGCAGGTTAAAAAGGGTTAAACAACCAATGCAAAAGCTCTTCATAGCAGATGGGTACAATGGATGTCACATTTTGAAAATCCACAAATAGAATTTTAATATGTGGAAGCAAGCAATGATTTAGAAAATTTGCCAGCTTTTACTATTGAACCTGTATCTTCTAAAAA-TCATACCTCAGATAAACCTCTCCATGAATATCAAAAAG-TTATCTATACTGATGGTTCAGCCATGTCATGTAAAAAAGGCAAACACATGTGGAAAGCAGGTTGTGCTGTTGTAATTGGGACATTTAATGATAAAGGGGAATATGATATGTCTGATAGTATTCAAATGCCTTTAAGGAAACAATAGTGCACAATATGCTGAGTTGATGGCAGTACATAAAGCAAGAGAGATCGTTCCTCCTGATGCAACGGTTCTCATTTGTACTGATTCCTTCTATATAGCTAGAGGAATAAATGAAGAATTACTGATCTGGTGGTCTAATGGTTTTCTGGATAATAAA-TGAAAACCTTTGAAACATGCCCATAGATGGCAAAAATTAGCAACACTTTTGGATGATAACCCATTGATTACTGTAATGCAC------GTGCCAGGCAATTCCAAATATGGATCTCATGTTAATGGGAACACCCTTGTAGACTTACTGGCAAAGGAAGCAATGAAAGCATCCTCAGTCTGTGTACTTA--------------------------------------------------------------------------------------------------------------------------------------------------------------------------------------------------CACGGTCGCAAGTTAAAAAA-TGCTTGGATGAGGAATTGACTCAGTGCATCAGCCCAGATTCCATTAACCCTAAGGGTTACCCTTCTGCCTACGATTATGCCCTAAAAGATGGGAAGTGTGCTGT------------------------------------------AACATTTACTAACAGGGAGAAATGTGTAATACCCCCTGTCGACACAAGGCCTAAGTTAATACAAGAGGCTCACAGTAGTCTTGGGCATGTTCACCAAGGTGTTAATGCCACAGTTAAATCTTTACAGCATTCTTA--------TTGGTGGCCCAGACTGCAAAAACAAGTCTAACGGCATTTGGCCCAGTGTGAACCTTGTCTAAGAACAAGCCCTGGTCCAGTTACCAGACCACCTTATTTAAAAA-ATCCTAAG--------------------------------------------------------------------------------------------------------------------------------------------------------------------------------------------------------------------------------------------------------------------------------------------------------------------------------------------------------------------------------------------------------------------------------------------------------------------------------------------------------------------------------------------------------------------------------------------------------------------------------------------------------------------------------------------------------------------------------------------------------------------------------------------------------------------------------------------------------------------------------------------------------------------------------------------------------------------------------------------------------------------------------------------------------------------------------------------------------------------------------------------------------------------------------------------------------------------------------------------------------------------------------------------------------------------------------------------------------------------------------------------------------------------------------------------------------------------------------------------------------------------------------------------------------------------------------------------------------------------------------------------------------------------------------------------------------------------------------------------------------------------------------------------------------------------------------------------------------------------------------------------------------------------------------------------------------------------------------------------------------------------------------------------------------------------------------------------------------------------------------------------------------------------------------------------------------------------------------------------------------------------------------------------------------------------------------------------------------------------------------------------------------------------------------------------------------------------------------------------------------------------------------------------------------------------------------------------------------------------------------------------------------------------------------------------------------------------------------------------------------------------------------------------------------------------------------------------------------------------------------------------------------------------------------------------------------------------------------------------------------------------------------------------------------------------------------------------------------------------------------------------------------------------------------------------------------------------------------------------------------------------------------------------------------------------------------------------------------------------------------------------------------------------------------------------------------------------------------------------------------------------------------------------------------------------------------------------------------------------------------------------------------------------------------------------------------------------------------------------------------------------------------------------------------------------------------------------------------------------------------------------------------------------------------------------------------------------------------------------------------------------------------------------------------------------------------------------------------------------------------------------------------------------------------------------------------------------------------------------------------------------------------------------------------------------------------------------------------------------------------------------------------------------------------------------------------------------------------------------------------------------------------------------------------------------------------------------------------------------------------------------------------------------------------------------------------------------------------------------------------------------------------------------------------------------------------------------------------------------------------------------------------------------------------------------------------------------------------------------------------------------------------------------------------------------------------------------------------------------------------------------------------------------------------------------------------------------------------------------------------------------------------------------------------------------------------------------------------------------------------------------------------------------------------------------------------------------------------------------------------------------------------------------------------------------------------------------------------------------------------------------------------------------------------------------------------------------------------------------------------------------------------------------------------------------------------------------------------------------------------------------------------------------------------------------------------------------------------------------------------------------------------------------------------------------------------------------------------------------------------------------------------------------------------------------------------------------------------------------------------------------------------------------------------------------------------------------------------------------------------------------------------------------------------------------------------------------------------------------------------------------------------------------------------------------------------------------------------------------------------------------------------------------------------------------------------------------------------------------------------------------------------------------------------------------------------------------------------------------------------------------------------------------------------------------------------------------------------------------------------------------------------------------------------------------------------------------------------------------------------------------------------------------------------------------------------------------------------------------------------------------------------------------------------------------------------------------------------------------------------------------------------------------------------------------------------------------------------------------------------------------------------------------------------------------------------------------------------------------------------------------------------------------------CCTCTGTCTCC-TTTTGATAAGGTGTATATGGATTATATTGGTCCTTTATCACCTTCCCATGGGCATAATCACTGTTTGGTTATTGTTGATGCTTGCACTAGTTTTGTATGGATTTACCCCACACGAGATCAATCTGGCTCTACCACT-GTTAAAATTCTCACCTCCTTCATTTCGCTTGGGTTTCCATGTATCCTACACTCTGGGTGATTTCAGACGTTACGGGTGCCCAGTTCACCACAGTGGATTCCCGGTGGGGGTGAACCAAACAACCACCCCCCGGGGTGAATAAAAGCACCGAACAAACGTGACAGGGCTGGAACCATGGCAGGGAATCGGGCCGGCAAATCATGGGCTAGGGCAGCACAACAGACGTGATGCCGATTCCCGGCCGTGGTCAAAACACCCAGAATCCACCAGGCAGGGACGGGACACAGACATGGCCGCCTGAGGGCAAACGAAGCCAAAAGGCACAAAAGGGAACGCCTGCACAAGGGAAACGGGAAGGGAGGGGGAAAGGGGGAAGAGCCGGACAGGTACCACACACAACAGGCACATAGACAATGGGGGCACAGTGGAACACACAGCACAAGCCCGGGCACACACACACACACACAGAAGGGAAAGGAAGGGAAGGGGGGACACTGGGCATCATGACTGCAGCCGGAGTTGCCCATGAAGATGTCTATGAACTGGTCCCGGTGATCCACAACCGCCTGCAGCTGCAGGGAGTGATACCTGTGCCTGTTTACATACTCTGCAGTCTCCCCTGCAGAGGGGCGGAGGATCTCAACGTGGGTGCCATCCATGGCACCCATGCAGTTGGGGAAGCCTCCGGCCGTGAACCCCGACATCACAGCCTCCTGGTCCACCAGCTGGATCGTTCTGTCCAGGAGCACGCCCTCCACAGCCTTGCACACATCCCGGAGGATACAGGCAACGGTGCTCAGGCCAACCCCGAAGTGCTGGGAGACGGACCGGCAGGAGTCGGACGTAGCTAGGACCCAGACACCTATAGCCACCCGCTGGACCATGGGGATGGGGGTCCTCATGGGGGTGTGCTATCGCTCAAGCCAGGGCGTAAGGAGCTCAGCGAGCTGGAGCAGGGTGAGCTTGTCCATCCTAAAGTGGGCCCTCCAGGCTGCCTCGTCCCACTGGGCCAGCGCCCTGGCCCACCAACCCTGTGCCCACTCAGCGACCCATAACCGCCTGTCAATGGTCATAGCGAGCAGGGCTGCTGGGCGCATGGTCTCCCTCCCCCATTGGAGGCGCCCAGCCGCCTTGTGTAGTGCTGCAGGCCGGGTTCGGCCCCGGCTCACAGCCTGCTGGTCTGCCCTGGAGACCCTCTGCACCCTGAGCCAGGCAAGGGCTCTCCTGCGGCCATGGTGGGCCCTGTGGGCCCTTGCAGCTCTCCAGGCCAGAGAAACCTGCAGCCAGGCGCCCAGGTGCTGCTTCGCGGTAAGGAGGCACAGCTGCTCTGTGGAGTCATGGTACCACTTGGCTGCGAGCGCAAGGTGCATCCAGTAGGCGGCTTGGGGATGGGGTGGGGGTGCCAAGGGGCCCAGCATGGGGCCCTGGGCAGTCAGGGTGCCAGGCAGAGCGCCTGCCATCACATAGGCACACATGGTGCCGCATGAAGGAACAAGGAGGTCCCAATATCATGGGACCTGTCCATATTGGCAGAGTGCTCCCGCACCATCCCTGTGGTGGCCTGCTCCAGCCACCCGAGCGCTTCCAGCTGCCTGCTGTGCTCCCGGCGCTCCCGCCTCCGCTCCAGGCATACCTCAGCCTGGAGCCGCATGTTCCACGCCTCCACCCACTCCAGGGACCGCTCAATGGCTGCCTCCATCCAGTCCACAGCCACTATCATCCTCTCCCCGTTCCGCCAAGGTCTGGATGATGTCCTCTGCCTGGTCCTCCCTCCACCGGCGGATCCGTGCCCGGTACTCCCTCATGCACTGTGCTGGGGGCACGGGCCCTGGAGACAGTGGCTGTTGGGGTTGCTCTGTAGGTTACAGGAAGGTGAGTCACCTGCTGACCCGGGAGCCCACCCTCAGCCCCGGGATGGGACTGGGGCTCCATGGCCCCCCAGGCGTGTCACCTGGCCCCTTCCCACCCCCTCCCACCCCCTCTGACTGTCCCGGGACCCCCTCTCGGCACCCCAGTGGGCCCTCCCACCCGGACCGCGTGCCTCACCTGGTTCATCTGCCTGCTGCCTGGGCTCCTCAGCGCCTGCCTGCTCACTCGCCTGGGTCTGGTGTTGGGGTGTTCTGTGCCCTGTGAGTGATGAGGGGGGTTGTTGGTGTAGGGATGTGCAGTTGGGCGACCAGGGCCCAGGCCCCCTTCCCGCCTTGCTTGTGGGGGGCTGGGGCAGGCCCCATCCCGTCCATCCCCCCCTTGGCCCCTGCCCCCATGGGCCTGGTCCCTCTCCCCTCCCCGTCACCCGCATACCCTTGATGTCGGTCTCCGATCCTTCCAAAGCCGGCCCCTCGGTGTGGGACTGCTCCCCCATGGACCACTGGCTGAGGGTGATGAGGGTGCCGGCCTTGGACTCTGCCTGTCCGGCCTGGGGGTGGGTGCTCTCCAGGCTGCTGTCCAGGGGGGACCTTCAGGTGCCGGAGGTCCCAGGGCGGTCCTCCTGGTGGTCCGGGGCCCTGGGGCTTGTGTCCACCAGGGGGGTGGTGAGGGGAGGGGGTACCTCAGCCCATTCCCTGCCCCGGACCACTACGCTCCCCATGAGCCGTGGGGCGACTATTGAGCCCTTCATGTGCAGGATTCAGTCAAGGGCATCATAGAAGGGGGCGGTCCAGGCTCCATCTCCGGACCACCTATTGTTGTCCCTTATGGCCTCGTACCTCCTCTTCAGCTCCTCGTCCTTGGAGCGGCACTGTGCCATGGTGTGATGCCCCGCCTCCTCCATTTCCCGCACTATGTCCTGGTAGACATGCTCATTCCGCTGGTTGAGCGTGAGCTCCAGCTGGTACTACAGGATCCCCCAGATCTGTATGAAGTCCCAGGTCTCCTGCAGCCCCCACTGGCCCCCTCTGTGGTAGGGCTTCTTCCCTCATCTCCCCTGTGGGTCCTTCTCCTCCTCCACTGCCTCTTCCACTACCTCCTCCTCCGCCTGGGCTGGGCTGGTGTCCTCCGGGGACTTGTCCACCCAGGCCCTTTTCCGTGTCTGCAGGACACGGGGGGGGGGGGCCCCTCCCACCCCCTCTGACTGTCCCGGGACCCCCTCTCGGCACCCCAGTGGGCCCTCCCACCCGGACCGCGTGCCTCACCTGGTTCATCTGCCTGCTGCCTGGGCTCCTCAGCGCCTGCCTGCTCACTCGCCTGGGTCTGGTGTTGGGGTGTTCTGTGCCCTGTGAGTGATGAGGGGGGTTGTTGGTGTAGGGATGTGCAGTTGGGCGACCAGGGCCCAGGCCCCCTTCCCGCCTTGCTTGTGGGGGGCTGGGGCAGGCCCCATCCCGTCCATCCCCCCCTTGGCCCCTGCCCCCATGGGCCTGGTCCCTCTCCCCTCCTCGTCACCCGCATACCCTTGATGTCGGTCTCCGATCCTTCCAAAGCCGGCCCCTCGGTGTGGGACTGCTCCCCCATGGACCACTGGCTGAGGGTGATGAGGGTGCCGGCCTTGGACTCTGCCTGTCCGGCCTGGGGGTGGGTGCTCTCCAGGCTGCTGTCCAGGGGGGACCTTCAGGTGCCGGAGGTCCCAGGGCGGTCCTCCTGGTGGTCCGGGGCCCTGGGGCTTGTGTCCACCAGGGGGGTGGTGAGGGGAGGGGGTACCTCAGCCCATTCCCTGCCCCGGACCACTACGCTCCCCATGAGCCGTGGGGCGACTATTGAGCCCTTCATGTGCAGGATTCAGTCAAGGGCATCATAGAAGGGGGCGGTCCAGGCTCCATCTCCGGACCACCTATTGTTGTCCCTTATGGCCTCGTACCTCCTCTTCAGCTCCTCGTCCTTGGAGCGGCACTGTGCCATGGTGTGATGCCCCGCCTCCTCCATTTCCCGCACTATGTCCTGGTAGACATGCTCATTCCGCTGGTTGAGCGTGAGCTCCAGCTGGTACTACAGGATCCCCCAGATCTGTATGAAGTCCCAGGTCTCCTGCAGCCCCCACTGGCCCCCTCTGTGGTAGGGCTTCTTCCCTCATCTCCCCTGTGGGTCCTTCTCCTCCTCCACTGCCTCTTCCACTACCTCCTCCTCCGCCTGGGCTGGGCTGGTGTCCTCCGGGGACTTGTCCACCCAGGCCCTTTTCCGTGTCTGCAGGACACGGGGGGGGGGGGAGGTTATGGTTGGGTGCAGTTCTGGCCCCTCTCGTGGGCCACCCCCTTTCCCCCCATCCCTGCCAGAAGCCTGGGCTGGCCCCCTTCCCCCCTGAGTGCCCCCTGTTCCCCTCCCCTTGTTTCCCCTTACCCGTTTCCGGAGTGCCTCCTCCCCTGGTTCGGCTGATGTCCCCGGGGCGTCCTGTCCTGGCTGCTGCGGGTGTTGTCCCTCCACCTCCTCCATCCTCAGCACAACCCCTGCCTCCCCCTCCGCTCCCTCCACCACTGCCACTGCCTCCTCCACCTTCGCTCTCTCGCCCACCGCTCTCTTCCGCCTCCCTCTTCGCTCCATCCCGCCACTCTTCCCTGCTGCAGATTTCCCTTTAAATCTCCCTCCGGTGGATGTGTTGTTGCTGGTTGCCTGGCAGTGACGCTGCATGCTTTGTCCCCGGCTGGGAATCATTTTCTTTGGTTCCGGCTGGTGATTGCCCTCCAGACGTTACTTTTTGTTGTTTCCTGGTGGGAATCTCTTTGACCACGCTTTCGGAGATTGTCCGGCAGGGAGCCCTGGAAGCGTGGTTGAAATTGACCCCATGTGGGTATTGACCATGGTGAACATCTGGCGGCCGCCGAACAGATGTTCATGGCACTTTGGCCCCGTTGCGGGAGTGACCGTGGTTCACTGTGGTTGAGCGTGATCTTGTAACGTCTGAAAATACCCTGTGACAAGGGAGGCACCTTCACCTCTCACCAAATGCAAGAATTTGCAAAGTGTTTTGGGATAGTGTTGGAATATAGCACGCCTTATCACCCCCAAAGTGCTGGGGTTATGGAAAGGAAA-------------------------------------------------------------------------------------------------------------------------------------------------------------------------------------------------------------------------------------------------------------AATGGAGAGATAAAATGAGCTTTAACAAAGTTTTTGGTGGGGAGGTCCTGGCAGTGGTATTCTCTGCTTCCTCTGGTACAGCTTGGACTTAATAACCTTCCTAGGAGTGACTGTCACTTAACTCCTTATAAATTGCTATTTGCAAAGGACATGACCACTCCTTTAGAAC---TGGCT-TTATCTTCGCCTATTTCTCAACAGGAGCAGTTGGCACTGATAGATGAATTAAGAGCAGAACTTGCTTCTCCCCAGC------CTAACACTGATATTAATTCTGTTCCTCGAATTTGGATTCCACAGGAAGGCCAGCTGGTACAGGAAAAGGCTGTTTTAAAGGATTCTTCCTTACGGCCTCTCTGGAAAAAAATCTGTAC----CTATTCTCAAAGTTTTGAGTCCCTGAGCAGTAGAAATTCAGACATCACCAGGTAATTCGAAAGTAGT-GTCTATT-GACAACTTAAAGCGCAC-TCCCATCCACTATGGTGAGGGTAATGATGAATTATTGTCAAATTCCACTTCAACCCCAACCTCTCCCACCAACAGTACCTGACTACTCTCTTGCTATGGACGAAGTGTCTCAAAAGGCACCTCTGCCACAGCCAAA-------------------------------------------------------------------------------------------------------------------------------------------------------------------------------------------------------------------------------------------------------------------------------------------------CCTCGGACAATATTTTTGGCCTAGGTACCAAAGGTTTACATCTTGTTTTTT-GTGGAGCATTTTTGTA-TTATTTTGCATAACTATTCTAACTTTTACTATTGTTTTTT-CAGTCCTTCGTTT-AACATGGGCTCATACCGT-----TTCG-----------------------------------------------------------------------------------------------------------------------------------------------------------------------------------------------------------------------------------------------------------------------------------------------------------------------------TTACCAGCTACTCCAAGTCATTGGAACCTCTCTGAGGCACACAATGGTAGTGTTGTGTATCGAAGGATCCATAATGCCAGACCTACATGTGCTCTTAATATCGAGGTTGTTCCAGTACTCGTGGAGACTGCAGGT-ATTCCATTTGGGATCATACATAATCCCTTTCCTAAGCCTATTGTTTCCCAATGAAGGGAACCGATGGTTCCTTTTACTTTAAACAT-AG-----------------------------------------------------------------------------------------------------------------------------------------------------------------------------------------------------------------------------------------------------------------------------------------------------------------------------------------------------------------------------------------------------------------------------------------------------------------------------------------------------------------------------------------------------------------------------------------------------------------------------------------------------------------------------------------------------------------------------------------------------------------------------------------------------------------------------------------------------------------------------------------------------------------------------------------------------------------------------------------------------------------------------------------------------------------------------------------------------------------------------------------------------------------------------------------------------------------------------------------------------------------------------------------------------------------------------------------------------------------------------------------------------------------------------------------------------------------------------------------------------------------------------------------------------------------------------------------------------------------------------------------------------------------------------------------------------------------------------------------------------------------------------------------------------------------------------------------------------------------------------------------------------------------------------------------------------------------------------------------------------------------------------------------------------------------------------------------------------------------------------------------------------------------------------------------------------------------------------------------------------------------------------------------------------------------------------------------------------------------------------------------------------------------------------------------------------------------------------------------------------------------------------------------------------------------------------------------------------------------------------------------------------------------------------------------------------------------------------------------------------------------------------------------------------------------------------------------------------------------------------------------------------------------------------------------------------------------------------------------------------------------------------------------------------ACATC--AGAGTACTAGCCCATTGTTCTGACTTGTTCTCAAAAGAA----------------------------------------------------------------------------------------------------------------------------------------------------------------------------------------------------------------------------------------------------------------------------------------------------------------------------------------------------------------------------------------------------------------------------------------------------------------------------------------------------------------------------------------------------------------------------------------------------------------------------------------------------------------------------------------------------------------------------------------------------------------------------------------------------------------------------------------------------------------------------------------------------------------------------------------------------------------------------------------------------------------------------------------------------------------------------------------------------------------------------------------------------------------------------------------------------------------------------------------------------------------------------------------------------------------------------------------------------------------------------------------------------------------------------------------------------------------------------------------------------------------------------------------------------------------------------------------------------------------------------------------------------------------------------------------------------------------------------------------------------------------------------------------------------------------------------------------------------------------------------------------------------------------------------------------------------------------------------------------------------------------------------------------------------------------------------------------------------------------------------------------------------------------------------------------------------------------------------------------------------------------------------------------------------------------------------------------------------------------------------------------------------------------------------------------------------------------------------------------------------------------------------------------------------------------------------------------------------------------------------------------------------------------------------------------------------------------GCTAACACACATCTTGCAAAGACTATAGAAGAC---TTGCGAGATTTGGACAGTAGAAAAGCACATTTTCTT-TTCTATGTACAGATCCTTGGCA---------------------------------------------------------------------------------------------------------------------------------------------------------------------------------------------------------------------------------------------------------------------------------------------------------------------------------------------------------------------------------------------------------------------------------------------------------------------------------------------------------------------------------------------------------CAAGCTATGCTGATAAAATGTGCTTTGCTTCCTAT-GGACATTG---------------------------------------------------------------------------------------------------------------------------------------------------------------------------------------------------------------------------------------------------------------------------------------------------------------------------------------------------------------------------------------------------------------------------------------------------------------------------------------------------------------------------------------------------------------------------------------------------------------------------------------------------------------------------------------------------------------------------------------------------------------------------------------------------------------------------------------------------------------------------------------------------------------------------------------------------------------------------------------------------------------------------------------------------------------------------------------------------------------------------------------------------------------------------------------------------------------------------------------------------------------------------------------------------------------------------------------------------------------------------------------------------------------------------------------------------------------------------------------------------------------------------------------------------------------------------------------------------------TTATTTTGTTTCCTATGGGAAACCGAGGAAATGGCCAAGACCTCATGTGTATGCAGAT---------------------------------------------------------------------------------------------------------------------------------------------------------------CACTGTGACAGACCTCAATTTTGGACTGACTTTAAAACTTTAAAAC------TGCCTCAGTGGTACCTAGCTATTGATGATTTTTCTGATCACTTGCGCTATGCTAAGCAGCAACGTTCTGGCGGTGAAGATCATGAATACAGAATTCCAGGCG---GCCAATTGCCCTATAGTGGAGCAAATTTTTGCACATCTTTTTTATAT---ATCTCTTGGTGAGATTAATCAAATTTATCTG------------------TGGATGGTTCTTTAGAATTAAAGTCTATTTTGACTTCTTGTCTTGCAAATTCTA---CTACTGGGAAGCTCAAACCTAAGTGTTTATTCTCTCAATGGCATGA------------------------------------------------------------------------------------------------------------------------------------------------------------------------------------------------------------------------------------------------------------------------------------------------------------------------------------------------------------------------------------------------------------------------------------------------------------------------------------------------------------------------------------------------------------------------------------------------------------------------------------------------------------------------------------------------------------------------------------------------------------------------------------------------------------------------------------------------------------------------------------------------------------------------------------------------------------------------------------------------------------------------------------------------------------------------------------------------------------------------------------------------------------------------------------------------------------------------------------TAATGGTGCTAATGAGATGTTTATTGATGTTACTGGGACTTCATTTTGTGATATCCCTAGGTATCCTATTTTTCTCAATAGATCTGAAAGTATTGTATCTTGTAAGAGTACCTTTATTAATACTCGACAACAGCCCTTTGAATGTGGCAATGATAAGGCTCGCGCTGCTAAGGGTTTATATTCATGGAATTGTGGCCCATGCAGTGTTAATATTA------CTGCAAATCTCATGGGTTATA-CA------------------------------------------------------------------------------------------------------------------------------------------------------------------------------------------------------------------------------------------------------------------------------------------------------------------------------------------------------------------------------------------------------------------------------------------------------------------------------------------------------------------------------------------------------------------------------------------------------------------------------------------------------------------------------------------------------------------------------------------------------------------------------------------------------------------------------------------------------------------------------------------------------------------------------------------------------------------------------------------------------------------------------------------------------------------------------------------------------------------------------------------------------------------------------------------------------------------------------------------------------------------------------------------------------------------------------------------------------------------------------------------------------------------------------------------------------------------------------------------------------------------------------------------------------------------------------------------------------------------------------------------------------------------------------------------------------------------------------------------------------------------------------------------------------------------------------------------------------------------------------------------------------------------------------------------------------------------------------------------------------------------------------------------------------------------------------------------------------------------------------------------------------------------------------------------------------------------------------------------------------------------------------------------------------------------------------------------------------------------------------------------------------------------------------------------------------------------------------------------------------------------------------------------------------------------------------------------------------------------------------------------------------------------------------------------------------------------------------------------------------------------------------------------------------------------------------------------------------------------------------------------------------------------------------------------------------------------------------------------------------------------------------------------------------------------------------------------------------------------------------------------------------------------------------------------------------------------------------------------------------------------------------------------------------------------------------------------------------------------------------------------------------------------------------------------------------------------------------------------------------------------------------------------------------------------------------------------------------------------------------------------------------------------------------------------------------------------------------------------------------------------------------------------------------------------------------------------------------------------------------------------------------------------------------------------------------------------------------------------------------------------------------------------------------------------------------------------------------------------------------------------------------------------------------------------------------------------------------------------------------------------------------------------------------------------------------------------------------------------------------------------------------------------------------------------------------------------------------------------------------------------------------------------------------------------------------------------------------------------------------------------------------------------------------------------------------------------
>QEPC01001533.1:c7858472-7835865
ATTGGCACCCAA--C-TGGGGCTCGAGACAAAAGAATATATAATTAAGGACACTGGGGTGTTCACCA-GACTGTTAACTTCTTTTGTCCTCTTGATATATTTGAGTTTGTTAAGCTTAACTAAAAGAAAAGGA-TTTT--GTGCATTTT-ATATCATGGCCATTCAATTAAACCAAGTGCCTTATGCACTATGGGTTGCTAATCTGCAAAATGTAACAGTCAGAGATGGAGATGATTATTGTTTAGAAATAAGAAATGGAGAATGGGGAATTGGACACAGATTTCTAATTGTTTCTTTTGAAGCAAATGATGCAGG---------------------------------------------------------TGT--AATAGTTTCTATGAGACCAAG------------------------------------------------------------------------------------------------------------------------------------------------------------------------------------------------------------------------------------------------------------------------------------------------------------------------------------------------------------------------------------------------------------------------------------------------------------------------------------------------------------------------------------------------------------------------------------------------------------------------------------------------------------------------------------------------------------------------------------------------------------------------AGATGTAGTTTTTAATCCATTGACAATGCCTGTGTAAACTATCAATAGTCAAGATTTGAACCT---------GATAGTAGTTTAAATTCCCAGAAATATAAGAAGGCATGGGCCTATTT-TATAGGTAATGCTGATTACATTTCTGGAAGTGGATATAATTATACTC-AGCTAC-----------------------------------------------------------------------------------------------------------------------------------------------------------------------------------------------------------------------------------------------------------------------------------------------------------------------------------------------------------------------------------------------------------CACTGAGGAATTGCGTGGCTTTAATGCAGCCCAGTGGGAACAGGAGT-----ACACTCTATTAAAGACAGAATATTTAAATCTGAGAGAATTTGCAAGAAGGAA---------------------------------------------------------------------------------------------------------------------------------------------------------------------GTTGTGGCAGGAGCACACCCAGCTGAAATTTCTGTCTTAAATATGGCAAATATAAGGACTGTAATGGGGCCCACTCCCA----AGGATTTTAAAGAAATTCCTATGTGGTTTGAATCTCATTTATCTGCTTTAGAAGCTGTCAGTTCCACAGCATCACCATTGCAGAAGATGA----GGTTATGCAATTCTCTAGTCCCAGCATCTGCTTCTTTGA---TAGAGCAGGAGTGTAATAATTGGGAAAGTGTATTGGCTAATTTATATGTAAAAACTCATGGCCAAGTGGGCATAGCTGAC--AAATGAAATTCTAAGAAAGGTAACTCAAGAGCAAGGCATTGTAAGGG-CCAACAGGGGTGGAATGAAATTTCTCTCTAACCATGATTTGATATGGGG-AATCCTTAAAACCCTCTGTAAAGGTTATGTATTG---------------------------------------------------------------------------------------------------------------------------------------------------------------------------------------------------------------------------------------------------------------------------------------------------------------------------------------------------------------------------------------------------------------------------------------------------------------------------------------------------------------------------------------------------------------------------------------------------------------------------------------------------------------------------------------------------------------------------------------------------------------------------------------------------------------------------------------------------------------------------------------------------------------------------------------------------------------------------------------------------------------------------------------------------------------------------------------------------------------------------------------------------------------------------------------------------------------------------AAAGCTGCCATTCAATTGAAATTAGATTTGCTGATTACTGAGCAGGAAAAAATAAGGTCCTTCCCCAAAATTGTACAGGATATTTATA--AGACTCTGGGGAGAGATTATTTGGGAAATAATCCAAATAGGAAGAAT---CTTGAACAAGAAGGTTCTAAATCTAAAAAA------------------------------------------------------------------------------------------------------------------------------------------------------------------------------------------------------------------------------------------------------------------------------------------------------------------------------------------------------------------------------------------------------------------------------------------------------------------------------------------------------------------------------------------------------------------------------------------------------------------------------------------------------------------------------------------------------------------------------------------------------------------------------------------------------------------------------------------------------------TCTCCCTC------------------------------------------------------------------------------------------------------------------------------------------------------------------------------------------------------------------------------------------------------------------------------------------------------------------------------------------------------------------------------------------------------------------------------------------------------------------------------------------------------------------------------------------------------------------------------------------------------------------------------------------------------------------------------------------------------------------------------------------------AAAGACTAATTCTAAAAAAAAA-TTTGTTCCCCAGAATTCTCAGCCAAATT----------------------------------------------------------------------------------------------------------------------------------------------------------------------------------------------------------------------------------------------------------------------------------------------------------------------------------------------------------------------------------------------------------------------------------------------------------------------------------------------------------------------------------------ATAGAGGCAAA-GGAAGGAAGAACCAAGGCTCAAATAGAAAGCAGTTCCGAGCTCAGAAAGACCAGAATTCTGAAAATCCAGACAGTGCAGCTACATATGACTTAAGAAAAGGATC--AG------------------------------------------------------------------------------------------------------------------------------------------------------------------------------------------------------------------------------------------------------------------------------------------------------------------------------------------------------------------------------------------------------------------------------------------------------------------------------------------------------------------------------------------------------------------TTTCCCCATAGAGACTTTGATAAATCAAAGCAAG---ATTTTAATTCCAGAGGTGGATTTAGAGGAAATAAACGAGGTTTTAGTAAA-------AGAGGAAACTATCAGTCCTCTAAAGACTAT----------TATCAACTGACAT--------------------------------------------------------------------------------------------------------------------------------------------------------------------------------------------------------------------------------------------------------------------------------------------------------------------------------------------------------------------------------------------------------------------------------------------------------------------------------------------------------------------------------------------------------------------------------------------------------------------------------------------------------------------------------------------------------------------------------------------------------------------------------------------------------------------------------------------------------------------------------------------------------------------------------------------------------------------------------------------------------------------------------------------------------------------------------------------------------------------------------------------------------------------------------------------------------------------------------------------------------------------------------------------------------------------------------------------------------------------------------------------------------------------------------------------------------------------------------------------------------------------------------------------------------------------------------------------------------------------------------------------------------------------------------------------------------------------------------------------------------------------------------------------------------------------------------------------------------------------------------------------------------------------------------------------------------------------------------------------------------------------------------------------------------------------------------------------------------------------------------------------------------------------------------------------------------------------------------------------------------------------------------------------------------------------------------------------------------------------------------------------------------------------------------------------------------------------------------------------------------------------------------------------------------------------------------------------------------------------------------------------------------------------------------------------------------------------------------------------------------------------------------------------------------------------------------------------------------------------------------------------------------------------------------------------------------------------------------------------------------------------------------------------------------------------------------------------------------------------------------------------------------------------------------------------------------------------------------------------------------------------------------------------------------------------------------------------------------------------------------------------------------------------------------------------------------------------------------------------------------------------------------------------------------------------------------------------------------------------------------------CCTCACA-----AAAAGCTTCAGAACCTCCCTGTGTGACACAGGATGGCAGAGAACAGACAAGCTCAGGTCAGTCTTTAATTTCCAATGGTCTCTGTAGAAATAGCAGATAAGGCTTTCACAGTTCTGATAGACAGAGGGGCAAATCAATCTTGTATCCAATCAAAATGTTTGCCACATGTATATACATGTAAAGGTCAATGTATAGTTGAGTCTTATTTTTTAGAAGAGAAAATAGTACCTCTTGTAAAATTATCTGTTCAGATAGCAGGACAATGTTTGGAAATTGAATTTGCAATATGTGATTTTACAAAACAT--------------------------------------------------------------------------------------------------------------------------------------------------------------------------------------------------------------------------------------------------------------------------------------------------------------------------------------------------------------------------------------------------------------------------------------------------------------------------------------------------------------------------------------------------------------------------------------------------------------------------------------------------------------------------------------------------------------------------------------------GATGTTGTCATAGCTCATGAAAGGGTTAAGGATTTGTTTCCAATAGGTTCAATAAACGTAATTGGAACTC---AAGATAATAGGGATGAGCAAATCAAAGCGCAAATTGCATCAGCTGACTGTGCAAAAAATGAAAAAA-TAAA---ATGGAGAGATATTTTATACTCTTTGAAACCATATTTT-CAGCAATTTGATAATCAAATTGGCCACAGGAAAATAAAGCCTCATGATTTGTCTGTCAAA--------------------------------------------------------------------------------------------------------------------------------------------------------------------------------------------------------------------------------------------------------------------------------------------------------------------------------------------------------------------------------------------------------------------------------------------------------------------------------------------------------------------------------------------------------------------------------------------------------------------------------------------------------------------------------------------------------------------------------------------------------------------------------------------------------------------------------------------------------------------------------------------------------------------------------------------------------------------------------------------------------------------------------------------------------------------------------------------ACATAATTCAGCTTTTGAGAAATATTCCAGGTGTACATTCATATATGGATGACATCTACTTTACAAATGAAGATTTAGATCAACATTTAGCTATATTAAAGCAAATTGTCATTGTTTTGGGAGAAGCAGGATATATTATCAATCTGAAAAAAATCACAGATTTGTAGAAGCAAGGTAAAGTTCCTTGGTTTCCTATTAACAGACTCTGGCAGAGGATTAACTCAGGAATTCAAAGAAAAACT--TGACATTGCAGCCTCCTAAAACT------------------------------TTAAAAGAATTGCAGTCAGTTTTAGGTTTTTTAAATGTTGCAAGAATATTGGTTCCTGACTATGCTCAGAGAACCAAACCCCTTTA---TAATCTAATTCCATTAGCAAGTAAAGGAAATTTTTGGACCTTGGGAGCTCAGAAAACATTGGATAATGTGATAACCTTAATTAACCAAGCTGTTGAACTGAACACAAGAAACAGCACAGTCTCCCTAGAGATTGTAGTTGGAGTCACACAAAAAGGAGGATTCGCTTTGTATTTCAATTATGGAGAATCTAAACCTCTGTAGTACATATCATATGTCTTCTCAAATGCAGAAGAGAAGTTTTTGCCTATTGAAAGAATCTTATGTACGTGTAATCTTGCAATTTTAAA-AGGTAAAGATCTTGCACAGGGCCAAAAGATGATAGTAAAGACTCCTATTGCCTCC--TTAAGGCA-----GGTTAAAAAAGAAGCAATACCCAATGCGAAAGCTCTTCATAGCAGATGGGTACAATGGACGTCACATTTTGAAAATCCACAAACAGATTTTGAATATGTGGAACCGAGCAATGATTTAGAAAATTTGCCAGCTTTTACGATTGAACCTGCATTTTCTAAAAA-ACAGACCCCAGATAAACCTCTCCATGAATATCAAAAAG-TTATCTATACTGATGGTTCAGCCATGTCATGTAAGCAAGGCAAACACATGTGGAAAGCAGGCTATGCTGTTGTAATTGGGACATTTAATGATAAAGAGGAATATCATATGTCTGATAGCATTCAAATGCCTTTA-GGGAACAATACTGCGCAATATGCGGCGTTGATGGCTGTACATAAAGCAATAGAGATCTCTCCTCCTGATTAAACTGTTCACATTTGTACT-ATTCCTTCTATATAACTAGAGGAATAAATGAAGACTTACCGATCTGGCAGTCTAATGGTTTTGTAGATAATAAA-CTAAAACCTTTGAAACATGCCAATAGAAGGCAAAAATTAGCAACACTTTTGGATGACAAGCCATTGATTACTGTAATGCAC------GTGCCAGGCCATTCCAAATATGGATCTCATGTTAACGGGAACACCCTTGTAGACTTACTGGCAAAGGAAGCAATGAAAGCATCTTCAGTCTGTGTACTTA--------------------------------------------------------------------------------------------------------------------------------------------------------------------------------------------------CCCGATCACAAGTAAAAAAA-TGTTTGGATGGGGAATTAATTCAATGCATCAGCCCAGATTCCATTAACCCTAAGGGTTACCCTTCTGCCTATGATTATGCCCTAAAAGATGGGAAGTGTGTTGT------------------------------------------AACATTCACCAACGGGGAGAAACGTGTAATACGCCCTATTGACACAAGACCTAACTTAATACAAGAGGCTCACAATAGTCTTGGACATGTTCACCAAGATGTTAATGCCACCGTTGAATCTTTACAGCATTCTTA--------CTGGTGGCCTGGACTGCGCAAACACGTCCAATGGCGTTTGCCCCAGTGTGAACCTTGTCTAAGAACAAACCCTGGTCCAGTTACCAGACCACCTTACTTAAAAA-ATACTAAG--------------------------------------------------------------------------------------------------------------------------------------------------------------------------------------------------------------------------------------------------------------------------------------------------------------------------------------------------------------------------------------------------------------------------------------------------------------------------------------------------------------------------------------------------------------------------------------------------------------------------------------------------------------------------------------------------------------------------------------------------------------------------------------------------------------------------------------------------------------------------------------------------------------------------------------------------------------------------------------------------------------------------------------------------------------------------------------------------------------------------------------------------------------------------------------------------------------------------------------------------------------------------------------------------------------------------------------------------------------------------------------------------------------------------------------------------------------------------------------------------------------------------------------------------------------------------------------------------------------------------------------------------------------------------------------------------------------------------------------------------------------------------------------------------------------------------------------------------------------------------------------------------------------------------------------------------------------------------------------------------------------------------------------------------------------------------------------------------------------------------------------------------------------------------------------------------------------------------------------------------------------------------------------------------------------------------------------------------------------------------------------------------------------------------------------------------------------------------------------------------------------------------------------------------------------------------------------------------------------------------------------------------------------------------------------------------------------------------------------------------------------------------------------------------------------------------------------------------------------------------------------------------------------------------------------------------------------------------------------------------------------------------------------------------------------------------------------------------------------------------------------------------------------------------------------------------------------------------------------------------------------------------------------------------------------------------------------------------------------------------------------------------------------------------------------------------------------------------------------------------------------------------------------------------------------------------------------------------------------------------------------------------------------------------------------------------------------------------------------------------------------------------------------------------------------------------------------------------------------------------------------------------------------------------------------------------------------------------------------------------------------------------------------------------------------------------------------------------------------------------------------------------------------------------------------------------------------------------------------------------------------------------------------------------------------------------------------------------------------------------------------------------------------------------------------------------------------------------------------------------------------------------------------------------------------------------------------------------------------------------------------------------------------------------------------------------------------------------------------------------------------------------------------------------------------------------------------------------------------------------------------------------------------------------------------------------------------------------------------------------------------------------------------------------------------------------------------------------------------------------------------------------------------------------------------------------------------------------------------------------------------------------------------------------------------------------------------------------------------------------------------------------------------------------------------------------------------------------------------------------------------------------------------------------------------------------------------------------------------------------------------------------------------------------------------------------------------------------------------------------------------------------------------------------------------------------------------------------------------------------------------------------------------------------------------------------------------------------------------------------------------------------------------------------------------------------------------------------------------------------------------------------------------------------------------------------------------------------------------------------------------------------------------------------------------------------------------------------------------------------------------------------------------------------------------------------------------------------------------------------------------------------------------------------------------------------------------------------------------------------------------------------------------------------------------------------------------------------------------------------------------------------------------------------------------------------------------------------------------------------------------------------------------------------------------------------------------------------------------------------------------------------------------------------------------------------------------------------------------------------------------------------------------------------------------------------------------------------------------------------------------------------------------------------------------------------------------------------------------------------------------------------------------------------------------------------------------------------------------------------------------------------------------------------------------------------------------------------------------------------------------------------------------------------CCGCTGTCTCC-TTTTCATAAGGTGTATATGGATTATATTGGTCCTTTGCCACCTTCCCATGGGCATAATCACTGTTTGGTTATTGCCAATGCTTGTACTAGTTTTGTATGGATTTACCCCACACGAGATCAATCTGCCTCTACCACT-GTTAGAACTCTCACCTGCTTCATTTCGCTTGGGCTTCCACGTATCCTACACACTG---------------------------------------------------------------------------------------------------------------------------------------------------------------------------------------------------------------------------------------------------------------------------------------------------------------------------------------------------------------------------------------------------------------------------------------------------------------------------------------------------------------------------------------------------------------------------------------------------------------------------------------------------------------------------------------------------------------------------------------------------------------------------------------------------------------------------------------------------------------------------------------------------------------------------------------------------------------------------------------------------------------------------------------------------------------------------------------------------------------------------------------------------------------------------------------------------------------------------------------------------------------------------------------------------------------------------------------------------------------------------------------------------------------------------------------------------------------------------------------------------------------------------------------------------------------------------------------------------------------------------------------------------------------------------------------------------------------------------------------------------------------------------------------------------------------------------------------------------------------------------------------------------------------------------------------------------------------------------------------------------------------------------------------------------------------------------------------------------------------------------------------------------------------------------------------------------------------------------------------------------------------------------------------------------------------------------------------------------------------------------------------------------------------------------------------------------------------------------------------------------------------------------------------------------------------------------------------------------------------------------------------------------------------------------------------------------------------------------------------------------------------------------------------------------------------------------------------------------------------------------------------------------------------------------------------------------------------------------------------------------------------------------------------------------------------------------------------------------------------------------------------------------------------------------------------------------------------------------------------------------------------------------------------------------------------------------------------------------------------------------------------------------------------------------------------------------------------------------------------------------------------------------------------------------------------------------------------------------------------------------------------------------------------------------------------------------------------------------------------------------------------------------------------------------------------------------------------------------------------------------------------------------------------------------------------------------------------------------------------------------------------------------------------------------------------------------------------------------------------------------------------------------------------------------------------------------------------------------------------------------------------------------------------------------------------------------------------------------------------------------------------------------------------------------------------------------------------------------------------------------------------------------------------------------------------------------------------------------------------------------------------------------------------------------------------------------------------------------------------------------------------------------------------------------------------------------------------------------------------------------------------------------------------------------------------------------------------------------------ACAAGAGAGGTGCCTTCACCTCTCACCAGATGCAAAGTTTTGCAAAGAGTTTTGGGATAGTGTTGGAATATAGCACACCTTATCACCCCCAAAGTGCTGGGGTTGTGGAAAGGAAG-------------------------------------------------------------------------------------------------------------------------------------------------------------------------------------------------------------------------------------------------------------AATGGACAGATAAAACGAGCTTTAACAAAGCTATTGGTGGGGAGATCCAGGCAGTGGTATTCTTTGCTTCCTCTGGTACAGCTTGGACTTAATAAACTTCCTAGGAGTGACTGTCACTTAACTTCTTATAAATTGCTATTTGCAAAAGACATGACCACTCCTTTAGAACAACTGGCT-TTATCTTCTCCTCTCTCTCGACAGGAGCAGTTGGCACTGATAGAGGAATTGAGAGCAGAACTGGCTTCTCCCAAGC------CTAACACGGATATTAATTCTGTTCCTCGAGTTTGGATTCCATAGGAAAGCCAGCTGGTACAGGAAAAGGCTGTTTTAAAGGATCCTTCCTTAAGGCCTCGCTGGAAAAAA-CCTGTAC----CTATTCTCAAAGTTTTGAGTCCCTGAGCAGTAGAAATTCAGACATCACCAGGTAATTCAAAAATTGT-GTCTATT-GACAACTTAAAGCGCAC-TCCTATCTACTATGGTCAGGGTGATGATGGATTATTGTCAAATTCCACTTCAACCCCAACCTCTCCCACCAACAGCACCGGATTACTCTCTTGCTATGGATGAAGTGTCTCAAAAGGCACCTCAGCCACAGCCAAA-------------------------------------------------------------------------------------------------------------------------------------------------------------------------------------------------------------------------------------------------------------------------------------------------CGTCAGACAATATTTTTGGCCTAGGTATCGAAGATTTACATCTTGTTTTTT-GTGGAGCATTTTTGTC-TTCTTTTGCATAACTATTATAACTTTTACTATTGTTTTTT-TAGTCCTTTGTTT-AACACGGGCTCATACTGT-----TTCA-----------------------------------------------------------------------------------------------------------------------------------------------------------------------------------------------------------------------------------------------------------------------------------------------------------------------------CTACCCGCTACTCCAATTCATTGGAACCTCTCAGAGGCACACAATGGTACTATTCTGTATTGAAGGACGCATAATGCCAGACCTAAACGTGCTCTTCATATAGAGGTTGTTCCAGTACTAGTGGAGACTGCAGGT-ATTCCATTTGGGATCATACATAATCCCTTTCCTAAGCCTGTTGTTGCTCAACAAAGTGAACTGTTGGTGCCTTTTACTTTAAACATAAG-----------------------------------------------------------------------------------------------------------------------------------------------------------------------------------------------------------------------------------------------------------------------------------------------------------------------------------------------------------------------------------------------------------------------------------------------------------------------------------------------------------------------------------------------------------------------------------------------------------------------------------------------------------------------------------------------------------------------------------------------------------------------------------------------------------------------------------------------------------------------------------------------------------------------------------------------------------------------------------------------------------------------------------------------------------------------------------------------------------------------------------------------------------------------------------------------------------------------------------------------------------------------------------------------------------------------------------------------------------------------------------------------------------------------------------------------------------------------------------------------------------------------------------------------------------------------------------------------------------------------------------------------------------------------------------------------------------------------------------------------------------------------------------------------------------------------------------------------------------------------------------------------------------------------------------------------------------------------------------------------------------------------------------------------------------------------------------------------------------------------------------------------------------------------------------------------------------------------------------------------------------------------------------------------------------------------------------------------------------------------------------------------------------------------------------------------------------------------------------------------------------------------------------------------------------------------------------------------------------------------------------------------------------------------------------------------------------------------------------------------------------------------------------------------------------------------------------------------------------------------------------------------------------------------------------------------------------------------------------------------------------------------------------------------------GCACC--AGAGCGCTAGCTTATTGTTCTGGCTTGTTCTCAAAAGAA----------------------------------------------------------------------------------------------------------------------------------------------------------------------------------------------------------------------------------------------------------------------------------------------------------------------------------------------------------------------------------------------------------------------------------------------------------------------------------------------------------------------------------------------------------------------------------------------------------------------------------------------------------------------------------------------------------------------------------------------------------------------------------------------------------------------------------------------------------------------------------------------------------------------------------------------------------------------------------------------------------------------------------------------------------------------------------------------------------------------------------------------------------------------------------------------------------------------------------------------------------------------------------------------------------------------------------------------------------------------------------------------------------------------------------------------------------------------------------------------------------------------------------------------------------------------------------------------------------------------------------------------------------------------------------------------------------------------------------------------------------------------------------------------------------------------------------------------------------------------------------------------------------------------------------------------------------------------------------------------------------------------------------------------------------------------------------------------------------------------------------------------------------------------------------------------------------------------------------------------------------------------------------------------------------------------------------------------------------------------------------------------------------------------------------------------------------------------------------------------------------------------------------------------------------------------------------------------------------------------------------------------------------------------------------------------------------------GCTAACACACATATTGCAAAGACTATAGAAGATGACTTACGAGATGTGGACAGTAGAAATGCACATTTTCTTGTTCCAGGTACAGATTCTTGGCATCAAA----------------------------------------------------------------------------------------------------------------------------------------------------------------------------------------------------------------------------------------------------------------------------------------------------------------------------------------------------------------------------------------------------------------------------------------------------------------------------------------------------------------------------------------------------TAAGCTATGCTGATAAAATGTGCTTTGCTTCCTAT-GGACATTG---------------------------------------------------------------------------------------------------------------------------------------------------------------------------------------------------------------------------------------------------------------------------------------------------------------------------------------------------------------------------------------------------------------------------------------------------------------------------------------------------------------------------------------------------------------------------------------------------------------------------------------------------------------------------------------------------------------------------------------------------------------------------------------------------------------------------------------------------------------------------------------------------------------------------------------------------------------------------------------------------------------------------------------------------------------------------------------------------------------------------------------------------------------------------------------------------------------------------------------------------------------------------------------------------------------------------------------------------------------------------------------------------------------------------------------------------------------------------------------------------------------------------------------------------------------------------------------------------------TTCTTTTGTTTCCTATGAGAAACTGAGGAAATGGCCAAGACCTCATGTGTATGTAGAT---------------------------------------------------------------------------------------------------------------------------------------------------------------CACTGTGACAGACCTCAATTTTGGACTGACATTAAAACTGCAATACAAGTCCTGCTTCAGTGGTACCTAGCTACTGATGATTTTTCTGATCACTTGCGCTATGCTAAGCAGCAACTTTCTGGAGGTGAAGACCATGAATACAGAGTTCCAGGTG---GTCAGTTGCCCTATACTGGAGCAATTTTTTGCACATAGTTTTTATATAATACCTCTTGGTGGGATGAATCAAATTTATCTG------------------TGGATGGTTCTTTAGAATTAAAGACTGTTTTGACTTCTTGTCTTGAAAATTCTA---CTACCGGGAAACTAAAACCTAAGTGTTTATCCTCTCAATGGCATGAGTGGTGCGGGGGCTGGTTAGTCCGGCCTCGCTCTGCTTGGATGGGGATTTGTCCCAGACCCACTGTGAGGAGTTTGTCATCTACTTTGCAGACAAGATCGCTCGGATTCAGAGCGACTTTGACGCTGGATTAGGGGCAGTGGGTGGAGAGCGTGAGGTGACGGAGGCCCCGTCCGGTCGATCTTTGTGGGGGGAGTTTCAGAAAGTGACGCCAGCCGATGCAGTGGATGTCCTGGGGTCTGTGAGGGCCACCTGTTGTGAACTTGATCCATGCCTGTCCTGGTTAGTAAAAGCTTCCAGGGAGACATTGGGGACGGTGCTGGCAAGGGTAGTGAACACATCTTTGCAGCAGGGGAGGTTGTCACCCAGTCTCAAGGAGACTGTGGTGCGCCCCCTGCTGAAAAAAACATCTTTAGACGTGGATGCGCTCGCCAGTTACCGACCTGTGTCTAACCTTCCCTTTTTAGGGAAGGTTATTGAGCGGACCTGGCCTCCCTCATCCATGCCTTTGTCACCTCGAGGCTGGACTACTGCAACGCGCTCTACGTGGGGCTTCCCTTGTGCCTGGTTCGGAGGCTGCAGCTAGTGCAGAATGCGGCAGCCCGCCTCGTTTTGGGGACGGGTCGTCGTGAGCACATAACACCTGCGCTCCAGGCTCTGCACTGGTTGCCGATAGCGTGCCGAGCCAGGTTCAAGGTGTTGGTATTAATTTACAAGGCCCTTCATGGTCTTGGTTCCTCATACCTCAGGGACCGCCTCGCCCTCCGTGCCCCAGAGCAGCTCCTTCGGTCTGCCGGGGGTGCCTTCTTGGAGGTCCCCCGTGTAAAGCTGTGGGCCACTATGGAGAGGGCATTCTTGGAACTCCCTCCTGGGACTCCCTCCCGCCTTTGGGACTCCCTCCCGGAGGAGCCTTGCCTGGCCCCAAGCCTTTTGACATTCCAGCGAAGATGCAAAACCTGGCTGTTTGCCCAGGCCTTGGGGGGGGGGGGCGAGGGGGGTTAAATGGGTTTTATCTCCCCGACCCTATTTATTTGGTTAAAGAGTTCCCAGGCCCTGTTTTACCAATTGTTGTTGTATTTTTATTGAGTTTAAAATGGTTTTATATGTGTTTTAATATATGTTTTGTGTTTGGAAGCCACCTCGAGCTGTTTGCAGGAGGGGCAGGGTAAAAATTAAATAACTAAATAAATAATGATGCTAATGAGATGTTTGTTGGTGTTACTGGGACTTCATTTTGTGATATCCCTAGGTATCCTATTTTTCTCAATAGATCTGAGAGTATTGTATCTTGTAAGAGTACATTTGTTAATCATCAACAACAGCTCCTTGAATGTGGCACTGATAAAACGTTCACTGCTAAGGGTTTACATTCATGGAATTGTGGGCCATGTAGTGTTAATATTA------CTACGAATCTCATGGGTAATT-ATACAGCCAAAGAGAGGGCGAGTTTGGGAAATAAGTGTTGGTTTAACTTGATACAAGGTCCATTATTTGTCAACACTACGCCTTTTTTTGCTGATAATTATGCCATTTATTCGCTATATCAGAAATGTACAACTTTATCTGAAAAACATTCTTTATTTTCAG-GCTTCAAACATTAGAAGCATTT-ATCATGCTACCTCAGGAAAATGAAGATTACCCGTGTACACATTTTTGTATTAATGCTTCTTTAT------------------------------------------------------------------------------------------------------------------------------------------------------------------------------------------------------------------------------------------------------------------------------------------------------------------------------------------------------------------------------------------------------------------TA--------------------------------------------------------------------------------------------------------------------------------------------------------------------------------------------------------------------------------------------------------------------------------------------------------------------------------------------------------------------------------------------------------------------------------------------------------------------------------------------------------------------------------------------------------------------------------------------------------------------------------------------------------------------------------------------------------------------------------------------------------------------------------------------------------------------------------------------------------------------------------------------------------------------------------------------------------------------------------------------------------------------------------------------------------------------------------------------------------------------------------------------------------------------------------------------------------------------------------------------------------------------------------------------------------------------------------------------------------------------------------------------------------------------------------------------------------------------------------------------------------------------------------------------------------------------------------------------------------------------------------------------------------------------------------------------------------------------------------------------------------------------------------------------------------------------------------------------------------------------------------------------------------------------------------------------------------------------------------------------------------------------------------------------------------------------------------------------------------------------------------------------------------------------------------------------------------------------------------------------------------------------------------------------------------------------------------------------------------------------------------------------------------------------------------------------------------------------------------------------------------------------------------------------------------------------------------------------------------------------------------------------------------------------------------------------------------------------------------------------------------------------------------------------------------------------------------------------------------------------------------------------------------------------------------------------------------------------------------------------------------------------------------------------------------------------------------------------------------------------------------------------------------------------------------------------------------------------------------------------------------------------------------------------------------------------------------------------------------------------------------------------------------------------------------------------------------------------------------------------------------------------------------------------------------------------------------------------------------------------------------------------------------------------------------------------------------------------------------------------------------------------------------------------------------------------------------------------------------------------------------------------------------------------------------------------------------------------------------------------------------------------------------------
>QEPC01005417.1:c296132-272842
[truncated: 519,340 more chars]
