# Supplementary material for: The First Co-Opted Endogenous Foamy Viruses and the Evolutionary History of Reptilian Foamy Viruses
Source: Viruses. 2019 Jul 12;11(7):641. doi: 10.3390/v11070641 (PMC6669660; doi:10.3390/v11070641)
Supplement: Supplementary file 1 [file viruses-11-00641-s001.zip › viruses-512695-suppl/Data S2 Alignment of ERV-Spuma-Spu sequences – long terminal repeat portion.fas]

>QEPC01001126.1:1133626-1156713_3LTR
TATCATGTATCCTGTATATAG-GAATATATTTTT--GACCATCTGTGTTTCAATATATTGGAAATCCGAATTAGCCTCTCTGTATGATGA-CTTCCTAAA-GAGCTGACCTAGAGTG----------------------------------------------------------------------------------------------------------------------------------------------------------------------------------------------------------------------------------------------------------------------------------------------------------------------------------------------------------------------------------------------------------------------------------------------------------------------------------------------------------------------------------------------------------------------------------------------------------------------------------------------------------------------------------------------------------------------------------------------------------------------------------------------------------------------------------------------------------------------------------------------------------------------------------------------------------------------ACCTTTCTATT----------------------------------------------------------------------------------------------------------------------------------------------------------------------------------------------------------------------------------------------------------------------------------------------------------------------------------------------------------------------------------------------------------------------------------------------------------------------------------------------------------------------------------------------------------------------------------------------------------------------------GAACTCTTGACCAGATACTGGAA----------------------------------------------------------------------------------------------------------------------------------------------------------------------------------------------------------------------------------------------------------------------------------------------------------------------------------------------------------------------------------------------------------------------------------------------------------------------------------------------------------------------------------------------------------------------------------------------------------------------------------------------------------------------------------------------------------------------------------------------------------------------------------------------------------------------------------------------------------------------------------------------------------------------------------------------------------------------------------------------------------------------------------------------------------------------------------------------------------------------------------------------------------------------------------------------------------------------------------------------------------------------------------------------------------------------------------------------------------------------------------------------------------------------------------------------------------------------------------------------------------------------------------------------------------------------------------------------------------------------------------------------------------------------------------------------------------------------------------------------------------------------------------------------------------------------------------------------------------------------------------------------------------------------------------------------------------------------------------------------------------------------------------------------------------------------------------------------------------------------------------------------------------------------------------------------------------------------------------------------------------------------------------------------------------------------------------------------------------------------------------------------------------------------------------------------------------------------------------------------------------------------------------------------------------------------------------------------------------------------------------------------------------------------------------------------------------------------------------------------------------------------------------------------------------------------------------------------------------------------------------------------------------------------------------------------------------------------------------------------------------------------------------------------------------------------------------------------------------------------------------------------------------------------------------------------------------------------------------------------------------------------------------------------------------------------------------------------------------------------------------------------------------------------------------------------------------------------------------------------------------------------------------------------------------------------------------------------------------------------------------------------------------------------------------------------------------------------------------------------------------------------------------------------------------------------------------------------------------------------------------------------------------------------------------------------------------------------------------------------------------------------------------------------------------------------------------------------------------------------------------------------------------------------------------------------------------------------------------------------------------------------------------------------------------------------------------------------------------------------------------------------------------------------------------------------------------------------------------------------------------------------------------------------------------------------------------------------------------------------------------------------------------------------------------------------------------------------------------------------------------------------------------------------------------------------------------------------------------------------------------------------------------------------------------------------------------------------------------------------------------------------------------------------------------------------------------------------------------------------------------------------------------------------------------------------------------------------------------------------------------------------------------------------------------------------------------------------------------------------------------------------------------------------------------------------------------------------------------------------------------------------------------------------------------------------------AATCAG-----------------------------------------------------------------------------------------------------------------------------------------------------------------------------------------------------------------------------------------------------------------------------------------------------------------------------------------------------------------------------------------------------------------------------------------------------------------------------------------------------------------------------------------------------------------------------------------------------------------------------------------------------------------------------------------------------------------------------------------------------------------------------------------------------------------------------------------------------------------------------------------------------------------------------------------------------------------------------------------------------------------------------------------------------------------------------------------------------------------------------------------------------------------------------------------------------------------------------------------------------------------------------------------------------------------------------------------------------------------------------------------------------------------------------------------------------------------------------------------------------------------------------------------------------------------------------------------------------------------------------------------------------------------------------------------------------------------------------------------------------------------------------------------------------------------------------------------------------------------------------------------------------------------------------------------------------------------------------------------------------------------------------------------------------------------------------------------------------------------------------------------------------------------------------------------------------------------------------------------------------------------------------------------------------------------------------------------------------------------------------------------------------------------------------------------------------------------------------------------------------------------------------------------------------------------------------------------------------------------------------------------------------------------------------------------------------------------------------------------------------------------------------------------------------------------------------------------------------------------------------------------------------------------------------------------------------------------------------------------------------------------------------------------------------------------------CCTGTATACTGGGAATAGAAGATACAATCA--------------------------------------------------------------------------------------------------------------------------------------------------------------------------------------------------------------------------------------------------------------------------------------------------------------------------------------------------------------------------------------------------------------------------------------------------------------------------------------------------------------------------------------------------------------------------------------------------------------------------------------------------------------------------------------------------------------------------------------------------------------------------------------------------------------------------------------------------------------------------------------------------------------------------------------------------------------------------------------------------------------------------------------------------------------------------------------------------------------------------------------------------------------------------------------------------------------------------------------------------------------------------------------------------------------------------------------------------------------------------------------------------------------
>QEPC01001126.1:1133626-1156713_5LTR
TGTCATGTATCCTGTATATAG-GCATATATTGTT--GACCAACTGTGTTTCAATATATTGGAAATCAGAATTAGCCTCTCTATATGATGA-CTTCCTAAA-GAGCTGTCCTATAGTG----------------------------------------------------------------------------------------------------------------------------------------------------------------------------------------------------------------------------------------------------------------------------------------------------------------------------------------------------------------------------------------------------------------------------------------------------------------------------------------------------------------------------------------------------------------------------------------------------------------------------------------------------------------------------------------------------------------------------------------------------------------------------------------------------------------------------------------------------------------------------------------------------------------------------------------------------------------------ACCTTTCTACTAGTGGTGGGACCCCGGGCCCATTACCGGCTACCGGATTTACCGGTTACCAGTTCTGCGAAAACCGGATTCCCGGATTAAATCCGGTATGCTGGTACCGGATTTATTTCATTGGTTTCAATGGGGCACTGTGTCCCCATTGAAACCAATGAAATAAATTAATTCCTTCCCCCTCCCCCTCCCCCTCCCAGGCTGCGCGGGTGGAAGGGGGGACACCCCCCACCCACCCTGCCCAGCCTGGATTTTTGTTTTAAAAAAGAGTAAAGAAAGACCCAGAGGCGAGGCGAGGCGAGCCCACCCCCCAGCACCAGCGGCCGCGGCATCCCCGCAGCCGCTGGTAAGTATGACCCGATCCCTGGGGGTGTGTGTGTTTAACACCCCCCCCCCCAGGGATCACCCCTACTAAAGGTCAGTGAAAAAAACTTTTGCTGGGGCAGTTTTTTTACATTGCAGCCATTTTTAATGGCTGCAATGCAAAAAAAATCCGGTACCCTGGAATCCGGTACCCAGTCCGGATTACCGGGTCGAATCCGATAATGCCGGTACGCCCGATACCGGCATTATCGGATACCGGATTCTACCGGTTTCCCACCCCTACTTTCTACTGAATTCTTGACCAGATACTGGAA----------------------------------------------------------------------------------------------------------------------------------------------------------------------------------------------------------------------------------------------------------------------------------------------------------------------------------------------------------------------------------------------------------------------------------------------------------------------------------------------------------------------------------------------------------------------------------------------------------------------------------------------------------------------------------------------------------------------------------------------------------------------------------------------------------------------------------------------------------------------------------------------------------------------------------------------------------------------------------------------------------------------------------------------------------------------------------------------------------------------------------------------------------------------------------------------------------------------------------------------------------------------------------------------------------------------------------------------------------------------------------------------------------------------------------------------------------------------------------------------------------------------------------------------------------------------------------------------------------------------------------------------------------------------------------------------------------------------------------------------------------------------------------------------------------------------------------------------------------------------------------------------------------------------------------------------------------------------------------------------------------------------------------------------------------------------------------------------------------------------------------------------------------------------------------------------------------------------------------------------------------------------------------------------------------------------------------------------------------------------------------------------------------------------------------------------------------------------------------------------------------------------------------------------------------------------------------------------------------------------------------------------------------------------------------------------------------------------------------------------------------------------------------------------------------------------------------------------------------------------------------------------------------------------------------------------------------------------------------------------------------------------------------------------------------------------------------------------------------------------------------------------------------------------------------------------------------------------------------------------------------------------------------------------------------------------------------------------------------------------------------------------------------------------------------------------------------------------------------------------------------------------------------------------------------------------------------------------------------------------------------------------------------------------------------------------------------------------------------------------------------------------------------------------------------------------------------------------------------------------------------------------------------------------------------------------------------------------------------------------------------------------------------------------------------------------------------------------------------------------------------------------------------------------------------------------------------------------------------------------------------------------------------------------------------------------------------------------------------------------------------------------------------------------------------------------------------------------------------------------------------------------------------------------------------------------------------------------------------------------------------------------------------------------------------------------------------------------------------------------------------------------------------------------------------------------------------------------------------------------------------------------------------------------------------------------------------------------------------------------------------------------------------------------------------------------------------------------------------------------------------------------------------------------------------------------------------------------------------------------------------------------------------------------------------------------------------------------------------------------------------------------------------------------------------------------------------------------------------------------------------------------------------------------------------------------------AATCAG-----------------------------------------------------------------------------------------------------------------------------------------------------------------------------------------------------------------------------------------------------------------------------------------------------------------------------------------------------------------------------------------------------------------------------------------------------------------------------------------------------------------------------------------------------------------------------------------------------------------------------------------------------------------------------------------------------------------------------------------------------------------------------------------------------------------------------------------------------------------------------------------------------------------------------------------------------------------------------------------------------------------------------------------------------------------------------------------------------------------------------------------------------------------------------------------------------------------------------------------------------------------------------------------------------------------------------------------------------------------------------------------------------------------------------------------------------------------------------------------------------------------------------------------------------------------------------------------------------------------------------------------------------------------------------------------------------------------------------------------------------------------------------------------------------------------------------------------------------------------------------------------------------------------------------------------------------------------------------------------------------------------------------------------------------------------------------------------------------------------------------------------------------------------------------------------------------------------------------------------------------------------------------------------------------------------------------------------------------------------------------------------------------------------------------------------------------------------------------------------------------------------------------------------------------------------------------------------------------------------------------------------------------------------------------------------------------------------------------------------------------------------------------------------------------------------------------------------------------------------------------------------------------------------------------------------------------------------------------------------------------------------------------------------------------------------------CCTGTATACTGG-AATAGAAGATACAATCA---AGTCTGTCTCTTAAAGAGATCTACATTTTTTGTTGACTAGAGTCAAGGTACATGACTCCCAGGCAGGGCAGGAAGAGGCCTTGTTTGTTTGGAGCTTACTCATTGTTAA---------------------------------------------------------------------------TCCTATCTTAAATGATAGACACCTGTTTTAGAATGTATCAACAGGCTTCTTACTATGTATTTTAAGAAAA--CTCTCCCTGTCAGCAGTCTTGACCTGACGTCATTTTTAGCTGACTTCCAAGCAAATTTCATTCTATAAGAAGGGAGAGGAGAAATTGATTTTTCAGAAAGC-TTCC-TTCCCTGAAGCTTCTCTCACTTCTTTCATATGGCAGTACGGGC-AAAGGACTGGGT-AATATGT---TATATCCTATATGATGCATTGAGTCAACTATAGCAATAATACTTAGATCATACGTTATATCTTATAGATGTTAAGATCTTTGAACTTGCAACA-GAGCTGTTCCTTGAACA-GAAGTGTCCTCTTAAAGTCATGTATTTTTAACTTACACTGTT--TCTTTTGTACTATGTCTTTATTTGAACTTAAGTAAACTATTGCTTCATATTTTTATAATATCCTTAA-GTCTCATAGCTTCATTTATACAAATAA-ATGG-TTTTTACAATGCTTTGCTAAGCTGGCTGGCTTATTAGCAAAGTGTAAACTGAGTTTCCACATATTGGAAAAGAGC-GCCCTATA-TCCAGACCAGATCAT-----------------------------------------------------------------------------------------------------------------------------------------------------------------------------------------------------------------------------------------------------------------------------------------------------------------------------------------------------------------------------------------------------------------------------------------------------------------------------------------------------------------------GTCAGGCCTGGACCACTAAGCGCAAATTCCTTTTGAGGAAACTGAGGCACAA-CGCGACA-----
>QEPC01001533.1:c7858472-7835865_5LTR
TGTCATGTATCTTGTATATAG-GCATATATGTTT--GACCATCTGTGTTTCAATATACTGGAAATCAGAATTAGCCTTTCTGTATGACGA-CTTCTTAAAAGAGCTGTCCTATAGTG----------------------------------------------------------------------------------------------------------------------------------------------------------------------------------------------------------------------------------------------------------------------------------------------------------------------------------------------------------------------------------------------------------------------------------------------------------------------------------------------------------------------------------------------------------------------------------------------------------------------------------------------------------------------------------------------------------------------------------------------------------------------------------------------------------------------------------------------------------------------------------------------------------------------------------------------------------------------ACCTTTCTACT----------------------------------------------------------------------------------------------------------------------------------------------------------------------------------------------------------------------------------------------------------------------------------------------------------------------------------------------------------------------------------------------------------------------------------------------------------------------------------------------------------------------------------------------------------------------------------------------------------------------------GAACTCTTGACCAGATACTGGAA----------------------------------------------------------------------------------------------------------------------------------------------------------------------------------------------------------------------------------------------------------------------------------------------------------------------------------------------------------------------------------------------------------------------------------------------------------------------------------------------------------------------------------------------------------------------------------------------------------------------------------------------------------------------------------------------------------------------------------------------------------------------------------------------------------------------------------------------------------------------------------------------------------------------------------------------------------------------------------------------------------------------------------------------------------------------------------------------------------------------------------------------------------------------------------------------------------------------------------------------------------------------------------------------------------------------------------------------------------------------------------------------------------------------------------------------------------------------------------------------------------------------------------------------------------------------------------------------------------------------------------------------------------------------------------------------------------------------------------------------------------------------------------------------------------------------------------------------------------------------------------------------------------------------------------------------------------------------------------------------------------------------------------------------------------------------------------------------------------------------------------------------------------------------------------------------------------------------------------------------------------------------------------------------------------------------------------------------------------------------------------------------------------------------------------------------------------------------------------------------------------------------------------------------------------------------------------------------------------------------------------------------------------------------------------------------------------------------------------------------------------------------------------------------------------------------------------------------------------------------------------------------------------------------------------------------------------------------------------------------------------------------------------------------------------------------------------------------------------------------------------------------------------------------------------------------------------------------------------------------------------------------------------------------------------------------------------------------------------------------------------------------------------------------------------------------------------------------------------------------------------------------------------------------------------------------------------------------------------------------------------------------------------------------------------------------------------------------------------------------------------------------------------------------------------------------------------------------------------------------------------------------------------------------------------------------------------------------------------------------------------------------------------------------------------------------------------------------------------------------------------------------------------------------------------------------------------------------------------------------------------------------------------------------------------------------------------------------------------------------------------------------------------------------------------------------------------------------------------------------------------------------------------------------------------------------------------------------------------------------------------------------------------------------------------------------------------------------------------------------------------------------------------------------------------------------------------------------------------------------------------------------------------------------------------------------------------------------------------------------------------------------------------------------------------------------------------------------------------------------------------------------------------------------------------------------------------------------------------------------------------------------------------------------------------------------------------------------------------------------------------------------------------------------------------------------------------------------------------------------------------------------------------------------------------------------------AATCAG-----------------------------------------------------------------------------------------------------------------------------------------------------------------------------------------------------------------------------------------------------------------------------------------------------------------------------------------------------------------------------------------------------------------------------------------------------------------------------------------------------------------------------------------------------------------------------------------------------------------------------------------------------------------------------------------------------------------------------------------------------------------------------------------------------------------------------------------------------------------------------------------------------------------------------------------------------------------------------------------------------------------------------------------------------------------------------------------------------------------------------------------------------------------------------------------------------------------------------------------------------------------------------------------------------------------------------------------------------------------------------------------------------------------------------------------------------------------------------------------------------------------------------------------------------------------------------------------------------------------------------------------------------------------------------------------------------------------------------------------------------------------------------------------------------------------------------------------------------------------------------------------------------------------------------------------------------------------------------------------------------------------------------------------------------------------------------------------------------------------------------------------------------------------------------------------------------------------------------------------------------------------------------------------------------------------------------------------------------------------------------------------------------------------------------------------------------------------------------------------------------------------------------------------------------------------------------------------------------------------------------------------------------------------------------------------------------------------------------------------------------------------------------------------------------------------------------------------------------------------------------------------------------------------------------------------------------------------------------------------------------------------------------------------------------------------------TCTGTATACTGG-AATAGATGATATAATCA---AGTCTGTCTC--AATGAAATTAACAGTTTCTGTTGACTAGTCTCAAGATACGTGACTCTCAGGCAGGGCAGGAAAAGGCCTTGTTTGTTTGGAGTTTACCCATTGTTAA---------------------------------------------------------------------------TCCTATCTAATACGATAGCAACCTGTTT-AGTATGTATCAACAGGCTTCTTACTATGTATTTTGAGAAAAAACCCTCCCTGTCAGCAGTTTTGACCTGATGTCATTTTTAGCTGACCTCCAAGCATCTTTTATTCTATAAGAAGAGAGAGGAAAGATGGATTTTTCAGAAAGC-TTCC-TTTCCTGA-GTTTTTCTCA--TCTTCCATCTGGCAGAACTGGG-CAAGAACTGGGT-AATATGAACGTATAT-TAATATGATGCATTGAGTCAACCATAGCAATAATACTTAGAGCATATGTTATATCTTAGAGATGTTAAGATGTTTGAATTTGTAATA-GAGCTGTTCTCTGAAAA-GAAATGTCTTTCTAA-GTCATGTACTTTTAACTGACAACGTT--TCTTTTGTACTATGTCTTTATTTGAACTTAGGTAAACAATTGCTTCATATTTT-ATAATATTCATAA-GTCTCATAGCCTCATTTAAATAAATAA-ATTG-TCTTTACTATACTTTGCTGTGCTGGCTGGTTTATTAGCAAAGTGTAAACTCGAATTCCACATATTGGAAAAGAGC-GCCCTATA-TCCAGATCAGATCAT-----------------------------------------------------------------------------------------------------------------------------------------------------------------------------------------------------------------------------------------------------------------------------------------------------------------------------------------------------------------------------------------------------------------------------------------------------------------------------------------------------------------------GTCAGGTCTGGACCACTAAGCACAAATTCCTTTTGGAGAAACCGAGGCACAA-CGTGACA-----
>QEPC01003194.1:c6056215-6033020_3LTR
TGTCATGTATCCTGTATATAG-GCATATATGTTT--GACCATCTGTGCTTCAATATATTGGAAATCA------GCCTCTCTGTATGATGG-CTTCTTAAAAGAGCTGTCCTACAGTG----------------------------------------------------------------------------------------------------------------------------------------------------------------------------------------------------------------------------------------------------------------------------------------------------------------------------------------------------------------------------------------------------------------------------------------------------------------------------------------------------------------------------------------------------------------------------------------------------------------------------------------------------------------------------------------------------------------------------------------------------------------------------------------------------------------------------------------------------------------------------------------------------------------------------------------------------------------------ACCTTTCTACT----------------------------------------------------------------------------------------------------------------------------------------------------------------------------------------------------------------------------------------------------------------------------------------------------------------------------------------------------------------------------------------------------------------------------------------------------------------------------------------------------------------------------------------------------------------------------------------------------------------------------GAACTCTTGACCAGATACTGGAA----------------------------------------------------------------------------------------------------------------------------------------------------------------------------------------------------------------------------------------------------------------------------------------------------------------------------------------------------------------------------------------------------------------------------------------------------------------------------------------------------------------------------------------------------------------------------------------------------------------------------------------------------------------------------------------------------------------------------------------------------------------------------------------------------------------------------------------------------------------------------------------------------------------------------------------------------------------------------------------------------------------------------------------------------------------------------------------------------------------------------------------------------------------------------------------------------------------------------------------------------------------------------------------------------------------------------------------------------------------------------------------------------------------------------------------------------------------------------------------------------------------------------------------------------------------------------------------------------------------------------------------------------------------------------------------------------------------------------------------------------------------------------------------------------------------------------------------------------------------------------------------------------------------------------------------------------------------------------------------------------------------------------------------------------------------------------------------------------------------------------------------------------------------------------------------------------------------------------------------------------------------------------------------------------------------------------------------------------------------------------------------------------------------------------------------------------------------------------------------------------------------------------------------------------------------------------------------------------------------------------------------------------------------------------------------------------------------------------------------------------------------------------------------------------------------------------------------------------------------------------------------------------------------------------------------------------------------------------------------------------------------------------------------------------------------------------------------------------------------------------------------------------------------------------------------------------------------------------------------------------------------------------------------------------------------------------------------------------------------------------------------------------------------------------------------------------------------------------------------------------------------------------------------------------------------------------------------------------------------------------------------------------------------------------------------------------------------------------------------------------------------------------------------------------------------------------------------------------------------------------------------------------------------------------------------------------------------------------------------------------------------------------------------------------------------------------------------------------------------------------------------------------------------------------------------------------------------------------------------------------------------------------------------------------------------------------------------------------------------------------------------------------------------------------------------------------------------------------------------------------------------------------------------------------------------------------------------------------------------------------------------------------------------------------------------------------------------------------------------------------------------------------------------------------------------------------------------------------------------------------------------------------------------------------------------------------------------------------------------------------------------------------------------------------------------------------------------------------------------------------------------------------------------------------------------------------------------------------------------------------------------------------------------------------------------------------------------------------------------------------------------------------------------------------------------------------------------------------------------------------------------------------------------------------------------------------AATCAG-----------------------------------------------------------------------------------------------------------------------------------------------------------------------------------------------------------------------------------------------------------------------------------------------------------------------------------------------------------------------------------------------------------------------------------------------------------------------------------------------------------------------------------------------------------------------------------------------------------------------------------------------------------------------------------------------------------------------------------------------------------------------------------------------------------------------------------------------------------------------------------------------------------------------------------------------------------------------------------------------------------------------------------------------------------------------------------------------------------------------------------------------------------------------------------------------------------------------------------------------------------------------------------------------------------------------------------------------------------------------------------------------------------------------------------------------------------------------------------------------------------------------------------------------------------------------------------------------------------------------------------------------------------------------------------------------------------------------------------------------------------------------------------------------------------------------------------------------------------------------------------------------------------------------------------------------------------------------------------------------------------------------------------------------------------------------------------------------------------------------------------------------------------------------------------------------------------------------------------------------------------------------------------------------------------------------------------------------------------------------------------------------------------------------------------------------------------------------------------------------------------------------------------------------------------------------------------------------------------------------------------------------------------------------------------------------------------------------------------------------------------------------------------------------------------------------------------------------------------------------------------------------------------------------------------------------------------------------------------------------------------------------------------------------------------------------ACTGTATACCGG-AATAGACAATGTAATCA---AGTCTGTCTCTTAACGAAATTAACAGTTTCTGTTGACTAGTCTCAAGATACATGACTCTCAGGCAGGGCAGGAAAAGGCCTTGTTTATTTGGAGTTTACTCATTGTTAA---------------------------------------------------------------------------TCCTATCTTATACGATAGGAACCTGTTT-AGTATGTATCAACAGGCTTCTTACTATGTATTTTGAGAAAAGCCCCTCCCTATCAGCAGTTGTGACCTGACGTCATTTTTAGCTGACCTCCAAGCATCTTTCATTCTATAAGAAGAGAGAGGAAAGATGGATTTTTCAGAAAGC-TTCC-TTTCCTGAAGCTTTTCTCA--TCTTCTATCTGGCAGAATCGGGTAAAGGACTGGGT-AATATGT---TATATCCAATATGATGCACTGAGTCAACCATAGCAATAATACTTAGAGCATATGTTATATCTTATAGATGTTAAGATATTTGAATTTGTAACA---GCTGTTCTTTGAACAAGACATGTCTTTCTAA-GTCATGTACTTTTAACTGGCACTGTT--TCTTTTGTACTATGCCTTTATTTGAACTTA-----ACTATTGCTTCATATTTTTATAATATTCTTAAAGTCTCATAGCCTCATTTATTTAAATGA-ATTGGTCTTTTCTATATTTTGCTGAGCTGGCTGGCTGATTAGCAAAGTGTAAACTCGAATTCCACATATTGGAAAAGAGC-GCCCTATA-TCCAGACCAGATCAT-----------------------------------------------------------------------------------------------------------------------------------------------------------------------------------------------------------------------------------------------------------------------------------------------------------------------------------------------------------------------------------------------------------------------------------------------------------------------------------------------------------------------GTCAGGCCTGGACCACTAAACGCAAATTCCTTTTGGGGAAACTGAGGCACAA-CGCGACA-----
>QEPC01003194.1:c6056215-6033020_5LTR
TGTCATGTATCCGGTATATAG-GCATATATGTTT--GACCATCTGTGTTTCAATATATTGGAAATCA------GCCTCTCTGTATGATGA-CTTCTTAAAAGAGCTGTTCTATAGTG----------------------------------------------------------------------------------------------------------------------------------------------------------------------------------------------------------------------------------------------------------------------------------------------------------------------------------------------------------------------------------------------------------------------------------------------------------------------------------------------------------------------------------------------------------------------------------------------------------------------------------------------------------------------------------------------------------------------------------------------------------------------------------------------------------------------------------------------------------------------------------------------------------------------------------------------------------------------ACCTTTCTACT----------------------------------------------------------------------------------------------------------------------------------------------------------------------------------------------------------------------------------------------------------------------------------------------------------------------------------------------------------------------------------------------------------------------------------------------------------------------------------------------------------------------------------------------------------------------------------------------------------------------------GAACTCTTGACCAGATATTGGAA----------------------------------------------------------------------------------------------------------------------------------------------------------------------------------------------------------------------------------------------------------------------------------------------------------------------------------------------------------------------------------------------------------------------------------------------------------------------------------------------------------------------------------------------------------------------------------------------------------------------------------------------------------------------------------------------------------------------------------------------------------------------------------------------------------------------------------------------------------------------------------------------------------------------------------------------------------------------------------------------------------------------------------------------------------------------------------------------------------------------------------------------------------------------------------------------------------------------------------------------------------------------------------------------------------------------------------------------------------------------------------------------------------------------------------------------------------------------------------------------------------------------------------------------------------------------------------------------------------------------------------------------------------------------------------------------------------------------------------------------------------------------------------------------------------------------------------------------------------------------------------------------------------------------------------------------------------------------------------------------------------------------------------------------------------------------------------------------------------------------------------------------------------------------------------------------------------------------------------------------------------------------------------------------------------------------------------------------------------------------------------------------------------------------------------------------------------------------------------------------------------------------------------------------------------------------------------------------------------------------------------------------------------------------------------------------------------------------------------------------------------------------------------------------------------------------------------------------------------------------------------------------------------------------------------------------------------------------------------------------------------------------------------------------------------------------------------------------------------------------------------------------------------------------------------------------------------------------------------------------------------------------------------------------------------------------------------------------------------------------------------------------------------------------------------------------------------------------------------------------------------------------------------------------------------------------------------------------------------------------------------------------------------------------------------------------------------------------------------------------------------------------------------------------------------------------------------------------------------------------------------------------------------------------------------------------------------------------------------------------------------------------------------------------------------------------------------------------------------------------------------------------------------------------------------------------------------------------------------------------------------------------------------------------------------------------------------------------------------------------------------------------------------------------------------------------------------------------------------------------------------------------------------------------------------------------------------------------------------------------------------------------------------------------------------------------------------------------------------------------------------------------------------------------------------------------------------------------------------------------------------------------------------------------------------------------------------------------------------------------------------------------------------------------------------------------------------------------------------------------------------------------------------------------------------------------------------------------------------------------------------------------------------------------------------------------------------------------------------------------------------------------------------------------------------------------------------------------------------------------------------------------------------------------------------------------------AATCAG-----------------------------------------------------------------------------------------------------------------------------------------------------------------------------------------------------------------------------------------------------------------------------------------------------------------------------------------------------------------------------------------------------------------------------------------------------------------------------------------------------------------------------------------------------------------------------------------------------------------------------------------------------------------------------------------------------------------------------------------------------------------------------------------------------------------------------------------------------------------------------------------------------------------------------------------------------------------------------------------------------------------------------------------------------------------------------------------------------------------------------------------------------------------------------------------------------------------------------------------------------------------------------------------------------------------------------------------------------------------------------------------------------------------------------------------------------------------------------------------------------------------------------------------------------------------------------------------------------------------------------------------------------------------------------------------------------------------------------------------------------------------------------------------------------------------------------------------------------------------------------------------------------------------------------------------------------------------------------------------------------------------------------------------------------------------------------------------------------------------------------------------------------------------------------------------------------------------------------------------------------------------------------------------------------------------------------------------------------------------------------------------------------------------------------------------------------------------------------------------------------------------------------------------------------------------------------------------------------------------------------------------------------------------------------------------------------------------------------------------------------------------------------------------------------------------------------------------------------------------------------------------------------------------------------------------------------------------------------------------------------------------------------------------------------------------------TCTGTATACTGG-AATAGACGATGTAATCA---AGTCTGTCTCTGAATGAAATTAACAGTTTCTGTTGACTAGCCTCAAGATACATGACTC--AGGCAGGGCAGGAAAAGGCCTTGTTTGTTTGGAGTTTACTCATTATTAA---------------------------------------------------------------------------TCCTATCTTATACGATAGGAACCTGCTT-AGTATGTATCAACAGACGTCTTACTATGTATTTTGAGAAAAAACCCTCCCTGTCAGCAGTCGTGACCTGACGTCATTTTTAGCTAACCTCCAAGCATCTTTCATTCTATAAGAAGAGAGAGGAAAGATGGTTTTTTCAGAAAGC-TTCC-TTTCCTGAAGCTTTTCTCA--TCTTCCATCTGGCAGAATCGGGTAAAGGACTGGGT-AATATGT---TATATCCAATATGATGCACTGAGTCAACCATAGCAATAATACTTAGAGCATATGTTATATCTTATAGATGTTAAGATATTTGAATTTGTAACA-GAGCTGTTCTTTGAACAAGACATGTCTTTCTAA-GTCATGTACTTTTAACTGGCACTGTT--TCTTTTGTACTATGTCTTTATTTGAACTTA-----ACTATTGCTTCATATTTTTATAATATTCTTAAAGTCTCATAGCCTCATTTATATAAATGA-ATTGGTCTTTTCTATAATTTGCTGAGCTGGCTGGCTGATTAGCAAAGTGTAAACTCGAATTCCACATATTGGAAAAGAGC-GCCCTATA-TCCAGACCAGATCAT-----------------------------------------------------------------------------------------------------------------------------------------------------------------------------------------------------------------------------------------------------------------------------------------------------------------------------------------------------------------------------------------------------------------------------------------------------------------------------------------------------------------------GTCAGGCCTGGACCACTAAGCGCAAATTCCTTTTGGAGAAACTGAGGCACAA-CGTGACA-----
>QEPC01003596.1:126723-149521_5LTR
TGTCATGTATCCTGTATATAG--CATATATTTTTTTTACCAT--TTGTTTCAATATATTGGAAATCAGAATTGGCCTCTCTGCATGATGA-----ATAAA-AAGCTGTCCTATAGTG----------------------------------------------------------------------------------------------------------------------------------------------------------------------------------------------------------------------------------------------------------------------------------------------------------------------------------------------------------------------------------------------------------------------------------------------------------------------------------------------------------------------------------------------------------------------------------------------------------------------------------------------------------------------------------------------------------------------------------------------------------------------------------------------------------------------------------------------------------------------------------------------------------------------------------------------------------------------ACCTTTCTATT----------------------------------------------------------------------------------------------------------------------------------------------------------------------------------------------------------------------------------------------------------------------------------------------------------------------------------------------------------------------------------------------------------------------------------------------------------------------------------------------------------------------------------------------------------------------------------------------------------------------------GAACTCTTGACCAGATACTGGAATAGGGGATGT------------------------------------------------------------------------------------------------------------------------------------------------------------------------------------------------------------------------------------------------------------------------------------------------------------------------------------------------------------------------------------------------------------------------------------------------------------------------------------------------------------------------------------------------------------------------------------------------------------------------------------------------------------------------------------------------------------------------------------------------------------------------------------------------------------------------------------------------------------------------------------------------------------------------------------------------------------------------------------------------------------------------------------------------------------------------------------------------------------------------------------------------------------------------------------------------------------------------------------------------------------------------------------------------------------------------------------------------------------------------------------------------------------------------------------------------------------------------------------------------------------------------------------------------------------------------------------------------------------------------------------------------------------------------------------------------------------------------------------------------------------------------------------------------------------------------------------------------------------------------------------------------------------------------------------------------------------------------------------------------------------------------------------------------------------------------------------------------------------------------------------------------------------------------------------------------------------------------------------------------------------------------------------------------------------------------------------------------------------------------------------------------------------------------------------------------------------------------------------------------------------------------------------------------------------------------------------------------------------------------------------------------------------------------------------------------------------------------------------------------------------------------------------------------------------------------------------------------------------------------------------------------------------------------------------------------------------------------------------------------------------------------------------------------------------------------------------------------------------------------------------------------------------------------------------------------------------------------------------------------------------------------------------------------------------------------------------------------------------------------------------------------------------------------------------------------------------------------------------------------------------------------------------------------------------------------------------------------------------------------------------------------------------------------------------------------------------------------------------------------------------------------------------------------------------------------------------------------------------------------------------------------------------------------------------------------------------------------------------------------------------------------------------------------------------------------------------------------------------------------------------------------------------------------------------------------------------------------------------------------------------------------------------------------------------------------------------------------------------------------------------------------------------------------------------------------------------------------------------------------------------------------------------------------------------------------------------------------------------------------------------------------------------------------------------------------------------------------------------------------------------------------------------------------------------------------------------------------------------------------------------------------------------------------------------------------------------------------------------------------------------------------------------------------------------------------------------------------------------------------------------------------------------------------------------------------------------------------------------------------------------------------------------------------------------------------------------------------------------------------------------------------------------------------------------------------------------------------------------------------------------------------------------------------------------------AATCAG-----------------------------------------------------------------------------------------------------------------------------------------------------------------------------------------------------------------------------------------------------------------------------------------------------------------------------------------------------------------------------------------------------------------------------------------------------------------------------------------------------------------------------------------------------------------------------------------------------------------------------------------------------------------------------------------------------------------------------------------------------------------------------------------------------------------------------------------------------------------------------------------------------------------------------------------------------------------------------------------------------------------------------------------------------------------------------------------------------------------------------------------------------------------------------------------------------------------------------------------------------------------------------------------------------------------------------------------------------------------------------------------------------------------------------------------------------------------------------------------------------------------------------------------------------------------------------------------------------------------------------------------------------------------------------------------------------------------------------------------------------------------------------------------------------------------------------------------------------------------------------------------------------------------------------------------------------------------------------------------------------------------------------------------------------------------------------------------------------------------------------------------------------------------------------------------------------------------------------------------------------------------------------------------------------------------------------------------------------------------------------------------------------------------------------------------------------------------------------------------------------------------------------------------------------------------------------------------------------------------------------------------------------------------------------------------------------------------------------------------------------------------------------------------------------------------------------------------------------------------------------------------------------------------------------------------------------------------------------------------------------------------------------------------------------------------------CCTGTATACTGG-AATAGGAGATGTAATTAGCCACTCTGTCTCTTAAAGAAGTCAACATTCACTGTTGACTAGAGTCAAGAGACATGACTCCCAAGCAGGGTAGGAAAAGGCCTTGTTTGTTTGGAGTTTACTCATTGTTAA---------------------------------------------------------------------------TCCTATTTTAGATGATAGCAACCTGTTT-AGTATGTATTAACAGGCTTCTTACTATGTACTCTGAGAAAA--CCCTCCCTGTCAGCAGTTTTGACCTGACGTCATTTTTAGCTGACTTCCAAGCAATTTTCATTCCATAAGAAGGGAGAGGAGAAATGGATTTTTCAGAAACAGTTCC-TTCCTTGGAGCTTTTCTCA--TA-TCCATATGGCAGTATGGGACAAAGGACTGGGT-AATATGAATATATATTCTTTATGATGCATTGAGTCAACCATAGCAATAATACTTAGAGCATATGTTATATTTTATACATGTTAAGATCTTTGAACTTGTAACA---ACTGTTCCTTGAACA-GAAATGTCTTCTCAA-ACCATGTG-TTTTAACTGACACAGTTTTTCTTTTGTACTATGTCTTTATTTGAACTTAAGTAAACTATTGCTTCATATTTTTATAATATTCTTAA-GTCTCATAGCTTCATTTA--TAAATAA-ATTG-TCTTTACAATACTTTGCTGAGCTGGCTGGCTTATTCGCAAAGTGTAAAGTGAGTTTCCACATATTGGAAAAGAGC-ACCCTGTA-TCCAGACCAGATCAT-----------------------------------------------------------------------------------------------------------------------------------------------------------------------------------------------------------------------------------------------------------------------------------------------------------------------------------------------------------------------------------------------------------------------------------------------------------------------------------------------------------------------GTCAGG-CTGGACCACTAAGCGCATTTTCCCTTTGAGGAAACTGAGGCACAAACGTGACA-----
>QEPC01004481.1:c1544180-1520869_3LTR
--------------------------------------------------------------------------------------------------------------------------------------------------------------------------------------------------------------------------------------------------------------------------------------------------------------------------------------------------------------------------------------------------------------------------------------------------------------------------------------------------------------------------------------------------------------------------------------------------------------------------------------------------------------------------------------------------------------------------------------------------------------------------------------------------------------------------------------------------------------------------------------------------------------------------------------------------------------------------------------------------------------------------------------------------------------------------------------------------------------------------------------------------------------------------------------------------------------------------------------------------------------------------------------------------------------------------------------------------------------------------------------------------------------------------------------------------------------------------------------------------------------------------------------------------------------------------------------------------------------------------------------------------------------------------------------------------------------------------------------------------------------------------------------------------------------------------------------------------------------------------------------------------------------------------------------------------------------------------------------------------------------------------------------------------------------------------------------------------------------------------------------------------------------------------------------------------------------------------------------------------------------------------------------------------------------------------------------------------------------------------------------------------------------------------------------------------------------------------------------------------------------------------------------------------------------------------------------------------------------------------------------------------------------------------------------------------------------------------------------------------------------------------------------------------------------------------------------------------------------------------------------------------------------------------------------------------------------------------------------------------------------------------------------------------------------------------------------------------------------------------------------------------------------------------------------------------------------------------------------------------------------------------------------------------------------------------------------------------------------------------------------------------------------------------------------------------------------------------------------------------------------------------------------------------------------------------------------------------------------------------------------------------------------------------------------------------------------------------------------------------------------------------------------------------------------------------------------------------------------------------------------------------------------------------------------------------------------------------------------------------------------------------------------------------------------------------------------------------------------------------------------------------------------------------------------------------------------------------------------------------------------------------------------------------------------------------------------------------------------------------------------------------------------------------------------------------------------------------------------------------------------------------------------------------------------------------------------------------------------------------------------------------------------------------------------------------------------------------------------------------------------------------------------------------------------------------------------------------------------------------------------------------------------------------------------------------------------------------------------------------------------------------------------------------------------------------------------------------------------------------------------------------------------------------------------------------------------------------------------------------------------------------------------------------------------------------------------------------------------------------------------------------------------------------------------------------------------------------------------------------------------------------------------------------------------------------------------------------------------------------------------------------------------------------------------------------------------------------------------------------------------------------------------------------------------------------------------------------------------------------------------------------------------------------------------------------------------------------------------------------------------------------------------------------------------------------------------------------------------------------------------------------------------------------------------------------------------------------------------------------------------------------------------------------------------------------------------------------------------------------------------------------------------------------------------------------------------------------------------------------------------------------------------------------------------------------------------------------------------------------------------------------------------------------------------------------------------------------------------------------------------------------------------------------------------------------------------------------------------------------------------------------------------------------------------------------------------------------------------------------------------------------------------------------------------------------------------------------------------------------------------------------------------------------------------------------------------------------------------------------------------------------------------------------------------------------------------------------------------------------------------------------------------------------------------------------------------------------------------------------------------------------------------------------------------------------------------------------------------------------------------------------------------------------------------------------------------------------------------------------------------------------------------------------------------------------------------------------------------------------------------------------------------------------------------------------------------------------------------------------------------------------------------------------------------------------------------------------------------------------------------------------------------------------------------------------------------------------------------------------------------------------------------------------------------------------------------------------------------------------------------------------------------------------------------------------------------------------------------------------------------------------------------------------------------------------------------------------------------------------------------------------------------------------------------------------------------------------------------------------------------------------------------------------------------------------------------------------------------------------------------------------------------------------------------------------------------------------------------------------------------------------------------------------------------------------------------------------------------------------------------------------------------------------------------------------------------------------------------------------------------------------------------------------------------------------------------------------------------------------------------------------------------------------------------------------------------------------------------------------------------------------------------------------------------------------------------------------------------------------------------------------------------------------------------------------------------------------------------------------------------------------------------------------------------------------------------------------------------------------------------------------------------------------------------------------------------------------------------------------------------------------------------------------------------------------------------------------------------------------------------------------------------------------------------------------------------------------------------------------------------------------------------------------------------------------------------------------------------------------------------------------------------------------------------------------------------------------------------------------------------------------------------------------------------------------------------------------------------------------------------------------------------------------------------------------------------------------------------------------------------------------------------------------------------------------------------------------------------------------------------------------------------------------------------------------------------------------------------------CA-GAGCTGTTCTCTGAACA-GAAATGTCTTTCTAA-GTCATGTACTTTTAACTGACACTGTT--TCTTTTGTACTATGTCTTTATTTGAACTTAAGTAAACTATTGCTTCATGTTTT-ATAATATTCATAA-GTCTCATAGCCTCATTTATATAAATGA-ATTGGTCTTTACTATACTTTGCTGAGCTGGCTGGCTTATTAGCAAAGTGTAAACTCGAATTCCACATATTGGAAAAGAGC-GCCCTCTA-TCCAGACCAGATCAT-----------------------------------------------------------------------------------------------------------------------------------------------------------------------------------------------------------------------------------------------------------------------------------------------------------------------------------------------------------------------------------------------------------------------------------------------------------------------------------------------------------------------GTCAGGCCTGGACCACTAAGTGCATTTTCCTTTTGGAGAAACCGAGGCACAA-TGCGACA-----
>QEPC01004481.1:c1544180-1520869_5LTR
TGTCATGTATCCTGTATATAG-GCATATATGTTT--GACCATCTGTGTTTCAATATATTGGAAATCAGAATTAGCTTCTCGGTATGATGA-TTTCTTAAAAGAACTGTCCTATAGTG----------------------------------------------------------------------------------------------------------------------------------------------------------------------------------------------------------------------------------------------------------------------------------------------------------------------------------------------------------------------------------------------------------------------------------------------------------------------------------------------------------------------------------------------------------------------------------------------------------------------------------------------------------------------------------------------------------------------------------------------------------------------------------------------------------------------------------------------------------------------------------------------------------------------------------------------------------------------ACCTTTCTACT----------------------------------------------------------------------------------------------------------------------------------------------------------------------------------------------------------------------------------------------------------------------------------------------------------------------------------------------------------------------------------------------------------------------------------------------------------------------------------------------------------------------------------------------------------------------------------------------------------------------------GAACTCTTGACCAGATACTGGAA----------------------------------------------------------------------------------------------------------------------------------------------------------------------------------------------------------------------------------------------------------------------------------------------------------------------------------------------------------------------------------------------------------------------------------------------------------------------------------------------------------------------------------------------------------------------------------------------------------------------------------------------------------------------------------------------------------------------------------------------------------------------------------------------------------------------------------------------------------------------------------------------------------------------------------------------------------------------------------------------------------------------------------------------------------------------------------------------------------------------------------------------------------------------------------------------------------------------------------------------------------------------------------------------------------------------------------------------------------------------------------------------------------------------------------------------------------------------------------------------------------------------------------------------------------------------------------------------------------------------------------------------------------------------------------------------------------------------------------------------------------------------------------------------------------------------------------------------------------------------------------------------------------------------------------------------------------------------------------------------------------------------------------------------------------------------------------------------------------------------------------------------------------------------------------------------------------------------------------------------------------------------------------------------------------------------------------------------------------------------------------------------------------------------------------------------------------------------------------------------------------------------------------------------------------------------------------------------------------------------------------------------------------------------------------------------------------------------------------------------------------------------------------------------------------------------------------------------------------------------------------------------------------------------------------------------------------------------------------------------------------------------------------------------------------------------------------------------------------------------------------------------------------------------------------------------------------------------------------------------------------------------------------------------------------------------------------------------------------------------------------------------------------------------------------------------------------------------------------------------------------------------------------------------------------------------------------------------------------------------------------------------------------------------------------------------------------------------------------------------------------------------------------------------------------------------------------------------------------------------------------------------------------------------------------------------------------------------------------------------------------------------------------------------------------------------------------------------------------------------------------------------------------------------------------------------------------------------------------------------------------------------------------------------------------------------------------------------------------------------------------------------------------------------------------------------------------------------------------------------------------------------------------------------------------------------------------------------------------------------------------------------------------------------------------------------------------------------------------------------------------------------------------------------------------------------------------------------------------------------------------------------------------------------------------------------------------------------------------------------------------------------------------------------------------------------------------------------------------------------------------------------------------------------------------------------------------------------------------------------------------------------------------------------------------------------------------------------------------------------------------------------------------------------------------------------------------------------------------------------------------------------------------------------------------------------------AATCAA-----------------------------------------------------------------------------------------------------------------------------------------------------------------------------------------------------------------------------------------------------------------------------------------------------------------------------------------------------------------------------------------------------------------------------------------------------------------------------------------------------------------------------------------------------------------------------------------------------------------------------------------------------------------------------------------------------------------------------------------------------------------------------------------------------------------------------------------------------------------------------------------------------------------------------------------------------------------------------------------------------------------------------------------------------------------------------------------------------------------------------------------------------------------------------------------------------------------------------------------------------------------------------------------------------------------------------------------------------------------------------------------------------------------------------------------------------------------------------------------------------------------------------------------------------------------------------------------------------------------------------------------------------------------------------------------------------------------------------------------------------------------------------------------------------------------------------------------------------------------------------------------------------------------------------------------------------------------------------------------------------------------------------------------------------------------------------------------------------------------------------------------------------------------------------------------------------------------------------------------------------------------------------------------------------------------------------------------------------------------------------------------------------------------------------------------------------------------------------------------------------------------------------------------------------------------------------------------------------------------------------------------------------------------------------------------------------------------------------------------------------------------------------------------------------------------------------------------------------------------------------------------------------------------------------------------------------------------------------------------------------------------------------------------------------------------------CCTGCATACTTG-AATAGACGATATAATCA---AGTCTGTCTCTTAATGAAATTAACAGTTTCTGTTGATAAGAGTCAAGATACGTGACTCCCTGGCAGGGCAGGAAAAAGCCTTGTTTGTTTGGAGTTTACTCATTGTTAA---------------------------------------------------------------------------TTCTATCTT--ATGATAGCAACCTGTTT-AGTATGTATCAACAGGCTTCTTACTATGTATTTTGAGAAAAACCCCTCCCTGTCAGCAGTTTTGACCTGATGTCATTTTTAGCTCACCTCCAAGCATCTTTCATTCTATTAGAAGAGAGAGGAAAGATGGATTTTTCAGAAAGC-TTCC-TTTCCCGAAGCTTCTCTCACTTCTTTCATCTGGCAGAATGGGG-GAAGGACTGGGT-AATATGT---TATATCCTATACGATGCATTGGGTCAACCATAGCAATAATACTTAGAGCATATGTTATATCTTATAGATGT-AAGATCTTTGAACTTGTAATAAGAGCTGTTCTCTGAACA-GAAATGTCTTTCTAA-GTCATGTACTTTTAACTGACACTGTT--TCTTTTGTACTATGTCTTTATTTGAACTTAAGTAAACTATTGCTTCATGTTTT-ATAATATTCATAA-GTCTCATAGCCTCATTTATATAAATGA-ATTGGTCTTTACTATACTTTGCTGAGCTGGCTGGCTTATTAGCAAAGTGTAAACTCGAATTCCACATATTGGAAAAGAGC-GCCCTATA-TCCAAACCAGTTCAT-----------------------------------------------------------------------------------------------------------------------------------------------------------------------------------------------------------------------------------------------------------------------------------------------------------------------------------------------------------------------------------------------------------------------------------------------------------------------------------------------------------------------GTCAGGCCTGGACCACTAAGTGCATTTTCCTTTTGGGGAAACCGAGGCACAA-CACGACA-----
>QEPC01005417.1:c296132-272842_3LTR
TGTCATTTATCCTGTATATAG-GCATATATGTTT--GACCATCTGTGTTTCAATATATTGGAAATCAGAATTAGCC--TCTGTATGATGA-CTTCTTAAAAGAGCTGTCCTATAGTG----------------------------------------------------------------------------------------------------------------------------------------------------------------------------------------------------------------------------------------------------------------------------------------------------------------------------------------------------------------------------------------------------------------------------------------------------------------------------------------------------------------------------------------------------------------------------------------------------------------------------------------------------------------------------------------------------------------------------------------------------------------------------------------------------------------------------------------------------------------------------------------------------------------------------------------------------------------------ACCTTTCTACT----------------------------------------------------------------------------------------------------------------------------------------------------------------------------------------------------------------------------------------------------------------------------------------------------------------------------------------------------------------------------------------------------------------------------------------------------------------------------------------------------------------------------------------------------------------------------------------------------------------------------GAACTCTTGACCAGATACTGGAA----------------------------------------------------------------------------------------------------------------------------------------------------------------------------------------------------------------------------------------------------------------------------------------------------------------------------------------------------------------------------------------------------------------------------------------------------------------------------------------------------------------------------------------------------------------------------------------------------------------------------------------------------------------------------------------------------------------------------------------------------------------------------------------------------------------------------------------------------------------------------------------------------------------------------------------------------------------------------------------------------------------------------------------------------------------------------------------------------------------------------------------------------------------------------------------------------------------------------------------------------------------------------------------------------------------------------------------------------------------------------------------------------------------------------------------------------------------------------------------------------------------------------------------------------------------------------------------------------------------------------------------------------------------------------------------------------------------------------------------------------------------------------------------------------------------------------------------------------------------------------------------------------------------------------------------------------------------------------------------------------------------------------------------------------------------------------------------------------------------------------------------------------------------------------------------------------------------------------------------------------------------------------------------------------------------------------------------------------------------------------------------------------------------------------------------------------------------------------------------------------------------------------------------------------------------------------------------------------------------------------------------------------------------------------------------------------------------------------------------------------------------------------------------------------------------------------------------------------------------------------------------------------------------------------------------------------------------------------------------------------------------------------------------------------------------------------------------------------------------------------------------------------------------------------------------------------------------------------------------------------------------------------------------------------------------------------------------------------------------------------------------------------------------------------------------------------------------------------------------------------------------------------------------------------------------------------------------------------------------------------------------------------------------------------------------------------------------------------------------------------------------------------------------------------------------------------------------------------------------------------------------------------------------------------------------------------------------------------------------------------------------------------------------------------------------------------------------------------------------------------------------------------------------------------------------------------------------------------------------------------------------------------------------------------------------------------------------------------------------------------------------------------------------------------------------------------------------------------------------------------------------------------------------------------------------------------------------------------------------------------------------------------------------------------------------------------------------------------------------------------------------------------------------------------------------------------------------------------------------------------------------------------------------------------------------------------------------------------------------------------------------------------------------------------------------------------------------------------------------------------------------------------------------------------------------------------------------------------------------------------------------------------------------------------------------------------------------------------------------------------------------------------------------------------------------------------------------------------------------------------------------------------------------------------------------------------AATCCA-----------------------------------------------------------------------------------------------------------------------------------------------------------------------------------------------------------------------------------------------------------------------------------------------------------------------------------------------------------------------------------------------------------------------------------------------------------------------------------------------------------------------------------------------------------------------------------------------------------------------------------------------------------------------------------------------------------------------------------------------------------------------------------------------------------------------------------------------------------------------------------------------------------------------------------------------------------------------------------------------------------------------------------------------------------------------------------------------------------------------------------------------------------------------------------------------------------------------------------------------------------------------------------------------------------------------------------------------------------------------------------------------------------------------------------------------------------------------------------------------------------------------------------------------------------------------------------------------------------------------------------------------------------------------------------------------------------------------------------------------------------------------------------------------------------------------------------------------------------------------------------------------------------------------------------------------------------------------------------------------------------------------------------------------------------------------------------------------------------------------------------------------------------------------------------------------------------------------------------------------------------------------------------------------------------------------------------------------------------------------------------------------------------------------------------------------------------------------------------------------------------------------------------------------------------------------------------------------------------------------------------------------------------------------------------------------------------------------------------------------------------------------------------------------------------------------------------------------------------------------------------------------------------------------------------------------------------------------------------------------------------------------------------------------------------------------CCTGTATACTGG-AATAGACGATGTAATCA---AGTCTGTCTCTTAATGAAATTAACAGTTTCTGTTGACTAGTCTCAAGATACGGGTCTCTCAGGCAGGGCAG---AAGGCCTTGTTTGTTTGGAGTTTACTCATTGTTAA---------------------------------------------------------------------------TCCTATCTTATATGATAGCAACCTGTTT-AGTACGTATCAACAGGCATCTTACTATGTATTATAAGAAAAACACCTCCCTGTCAGCAGTCTTGACCCAATGTCATTTTTAGCTGACCTCCAAGCATCTTTCATTCTATAAGAAG--AGAGGAAAGATGGATTTTTCAGAAAGC-TTCC-TTTCCTGAAGCTTCTCTCACTGCTTTCATCTGGCAGAATGGGG-AAAGGACTGGGT-AATATGT---TATATCCTATATGATGCATTGGGTCAACCATAGCAATAATACTTAGAGCATATGTTATA-------GATGTTAAGATCTTTGAATTTGTAACA-GAGCTGTTCTCTGAACA-GAAATGTCTTTCTA---------------------------------------------------------------------TTGCTTCATATTTT-ATAATATTCATAA-GTCTCATAGCTTCATTTATATTAATAA-ATTG-TCTTTACTATACTTTGCTGAGCTGGCTGGCTTATTAGCAAAGTGTAAACTCGAATTCCACATATTGGAAAAGAGC-GCCCTATA-TCCAGACCAGATCAT-----------------------------------------------------------------------------------------------------------------------------------------------------------------------------------------------------------------------------------------------------------------------------------------------------------------------------------------------------------------------------------------------------------------------------------------------------------------------------------------------------------------------GTCAGGCCTGGACCACTAAGCGCAAATTCCTTTTGGGGAAACCAAGGCACAA-TGCAACA-----
>QEPC01005417.1:c296132-272842_5LTR
TGTCATGTATCCTGTATATAG-GCATATATGTTT--GACCATCTGTGTTTCAATATATTGGAAATCAGAATTAGCCTCTCTGTATGATGA-CTTCTTAAAAGAGCTGTCCTATAGTG----------------------------------------------------------------------------------------------------------------------------------------------------------------------------------------------------------------------------------------------------------------------------------------------------------------------------------------------------------------------------------------------------------------------------------------------------------------------------------------------------------------------------------------------------------------------------------------------------------------------------------------------------------------------------------------------------------------------------------------------------------------------------------------------------------------------------------------------------------------------------------------------------------------------------------------------------------------------ACCTTTCTACT----------------------------------------------------------------------------------------------------------------------------------------------------------------------------------------------------------------------------------------------------------------------------------------------------------------------------------------------------------------------------------------------------------------------------------------------------------------------------------------------------------------------------------------------------------------------------------------------------------------------------GAACTCTTGACCAGATACTGGAA----------------------------------------------------------------------------------------------------------------------------------------------------------------------------------------------------------------------------------------------------------------------------------------------------------------------------------------------------------------------------------------------------------------------------------------------------------------------------------------------------------------------------------------------------------------------------------------------------------------------------------------------------------------------------------------------------------------------------------------------------------------------------------------------------------------------------------------------------------------------------------------------------------------------------------------------------------------------------------------------------------------------------------------------------------------------------------------------------------------------------------------------------------------------------------------------------------------------------------------------------------------------------------------------------------------------------------------------------------------------------------------------------------------------------------------------------------------------------------------------------------------------------------------------------------------------------------------------------------------------------------------------------------------------------------------------------------------------------------------------------------------------------------------------------------------------------------------------------------------------------------------------------------------------------------------------------------------------------------------------------------------------------------------------------------------------------------------------------------------------------------------------------------------------------------------------------------------------------------------------------------------------------------------------------------------------------------------------------------------------------------------------------------------------------------------------------------------------------------------------------------------------------------------------------------------------------------------------------------------------------------------------------------------------------------------------------------------------------------------------------------------------------------------------------------------------------------------------------------------------------------------------------------------------------------------------------------------------------------------------------------------------------------------------------------------------------------------------------------------------------------------------------------------------------------------------------------------------------------------------------------------------------------------------------------------------------------------------------------------------------------------------------------------------------------------------------------------------------------------------------------------------------------------------------------------------------------------------------------------------------------------------------------------------------------------------------------------------------------------------------------------------------------------------------------------------------------------------------------------------------------------------------------------------------------------------------------------------------------------------------------------------------------------------------------------------------------------------------------------------------------------------------------------------------------------------------------------------------------------------------------------------------------------------------------------------------------------------------------------------------------------------------------------------------------------------------------------------------------------------------------------------------------------------------------------------------------------------------------------------------------------------------------------------------------------------------------------------------------------------------------------------------------------------------------------------------------------------------------------------------------------------------------------------------------------------------------------------------------------------------------------------------------------------------------------------------------------------------------------------------------------------------------------------------------------------------------------------------------------------------------------------------------------------------------------------------------------------------------------------------------------------------------------------------------------------------------------------------------------------------------------------------------------------------------------------------AATCAGGTTTAAAATACAGTATCCATATAATCTGGCTCCAACATTTAAAATCAATAAATTACATATGACTAAAAACACATATGAACAGAGCCATGAACATAAAATACATACAAATCAGATAAAACATTCACATGGTACTAAACCCCTCCTATAACAATCAGGGCAATACCACAATATTGATGATACAACTAAGAGCACGAGCTAAACAGGTTAACGTCGCTCCAACTGGTATGTCCACTTTGCCAGGTTAAGCAATCCCGGGAGGGTATTTAACTTCATACATAGTTGAAAAAGCTGTGCCGGGGGCAAGAAAAGGCGATCATTAATCCAGGGGGGTAAATATAATTCCCACCAATAAGAGGTTAAAGGGCACACAAACAGAACGTGAGGGAGATCTTCAGCCAACCCCAGGTTGCAACAGCAAATCCGCTCTTTATATGGGATCCCCCTACGCCTGCCTTCCAGTACCCTAATGGGGATAACGTCAAACCACAGCAGGGTCAAGGCCCTCCTCAGATTAGGGTCAGTCAACTCCATCAGATAGGGCTCACACGGAGTCATTCTTGATGGCTTGATACATCGGAGCACAACGCACCACCTGGGTGGCCCCTAAATCCTGTTGAACAGCTTGATCTTTCAATCGTTTCAATATTATTATGGCCCTCCCCATAGCTTGTAACCCTGCCACCATCTCAGGAGACAGTCCCAGGTTCAACAATTGTGAATGAACCTTGGAGCGCCACAAACTAGAGGCGGACCACACTGAGGCCTCCTCCAGACATAGACGGGGCAACCGGTCTCCCAGCATGGTAATCACCTTCAGCCAGTACCTTAAAGGGTAGAAGGCCAGCTCAGTACTTAATGGTAGAGAACCCGTTTCCAGTCTTAACAGACAAGCCGGAGTATTTCGTGGTACTCCCAGTAAAGAGCTCAGCAGCAGATTTTGCAACGCCTCCAACCCGGTGCCTGCGAAATAAGCCCAGATTTCTGCCCCATAGAATGTGCCAAGTTTATATTTTAAATTAAAAAGTTTCAGCGCCGGGGGAATATACCGGCCCCCATGGGATCTCCAGAATCTAAGAAGCCCCCCGATCACCTGCCTCAACTTAAGGCAGACACCTTTAAAATGTGGGGACCAAGGTACCTTGCTGCTAAAGATCAGCCCCAGATACCTATATGACCCTGACCCTACCTGCTCTAACCTAACCCCGTCCAACAGCCAGGATTGATTCCTCAAGCCCCGTCCTGCCACCACTACCTTAGATTTGTCGTAGTTAATCTGGAGCTGTGACTCCCTACAAAAATTGCTAACCACTTGCAGCATTCTATCCATTCCTATCGCTGAGGGTGATAATAACACCATGTCGTCAGCATAGAGTAAAACTGGAACCGAACGAGACCCCACTCTAGCAGGGAGCAAAAAAATCACTGTGTAGTCTGTCGACAATACCATTTATTAAAAAATTAAATAAGAACGGAGCCAGCACACAGCCCTGCTTGACCCCATTAGTGGCTCGGATTGGCTGGGAGAGCTGGGCACTACCCCTTGGTCTAATCCTAAGGATAGAATGGGAACACAAAGCCTGGATCAAAAAGATCAGCCGCCGGTCCATATTAGTGGCATACAATCTACTCCACAATATGTCCCTATTGACCAAATCAAACGCCAAGCGGAGATCCAAAAAATGTCATTACTAGTCTACTGGATTGAATTTTAACGTACTTCTCTAGCATATACCACAACATAAAAGCTTGGTCCATGGTTGAGCGTCCCGCGTGAAAACCTGCCTGCTTCTCTGGGAAGAAACCGGCCCTCTCAGCCCATACCTCCAGCCTAAGAAGCAGGAAGCGGGCAAAAACTTTAGCCACCACGCACAGGAGGCTCATGGGCCGGTAATTCTTTGGCAAGCTCCTGTCCCCCCCCCCCCCTTATAAATTGGTAGCACGATACTGATGTTCCAACCAGCCGGTATCGTTCTGCTGGAACAAATTACAGTAAACACCTTGGCAAGGACAGGAGCCCACCAATCCATATTGTGCTTAAAAAGGTCCACAGGTATCCCATCTATACCAGGGGCCCGCCGAGATTTAAATTTGCCCAGCAACATGCACACTTCCTCAGGCTCCACCGGGGGCCATCCCTACAAAAATCAAGGTTTAGAACAGTGATGTCAGGTGTCCTCGAGAAGATCCCACTGAAGTGGGCATGCCAAGCATCCCACTCCAGGGAACCCTGGACCCAAGGAGCTTTAAATCCACCCTTCACCAGCACCCAAAAACGAACCTGATCTTTAGCTTGCACTGCTTGGATAAGAGCCTCCCAGGCCTTGGCCTGGAAGGCCTTTTTCTTTTCCCCAAGTAATTTCTTATACTGCCTCTTGACCTTAATATACTGTGCAACCCTAACTGTTCTAGAATAATTTTTAAGAGCCCTGACACACCTCCGAAGGGCACATCTGCCATTTCTACACTCCTCATCGAACCATTTAGGCACAGATGGCAAAGAAGCCACTCCCAAACCCACCGAAGTTTTAGGGGCCAAGTACTTCCCACAACAATTCAAAAGTTCTGCAAATAGTGAATAGCAGACAGAGGGAGATTGTAGCTGGGAAGCCATTAAAAGAGAGTGTAGCTGTTTAAAACTATCCTGCACATAAAGCCCTAAACACCTCCCAGCCATATTATCTGACCATTTTAATCGTGGAGCTACACTAAGATCCCCGCCCTCCCGGGGAGTAGATGAAATAACTGATTCTAGACCCACCTCAGGGCTGATATCCAACAGTAGTACAATTGGGAAGTGGTCACTAAGCCCTTCCCTCAGGACTACAAAATCCCGACATTGCTCATAATAGGCATCCTGGATACAAAAATAGTCAACAACACTGGATCCCACTTGGGAGAGGTACGTATAATGCCCCTCCTCATCCGAGCGCGACCTCCCATTTACCACCTTC-------------------------------------------------------------------------------------------------------------------------------------------------------------------------------------------------------------------------------------------CAACCTGTTT-AGTATGTATCAACAGGCTTCTTACTATGTATTTTAAGAAAAACACCTCCCTGTCAGCAGTCTTGACCCGACGTCATTTTTAGCTGACCTCCAAGCATCTTTCATTCTATAAGAA---AGAGGAAAGATGGATTTTTCAGAAAGC-TTCC-TTTCCTGAAGCTTCTCTCACTTCTTTCATCTGGCAGAATGGGG-AAAGGACTGGGT-AATATGT---TATATCCTATATGATGCATTGAGTCAACCATAGCAATAATACTAAGAGCATATGTTATATCTTATAGATGTTAAGATCTTTGAATTTGTAACA-GAGCTGTTCTCTGAACA-GAAATGTCTTTCTAA-GTCATGTACTTTTAACTGACATTGTT--TCTTTTGTACT--GTCTTTATTTGAACTTAAGTAAACTATTGCTTCATATTTT-ATAAT---CATAA-GTATCATAGCTTCATTTATATAAATAA-ATTG-CCTTTACTATACTTTGCTGAGCTGGCTGGCTTATTAGCAAAGTGTAAAATTGAATTCCACATATTGGAAAAGAGC-GCCCTATAATCCAGACCAGATCAT-----------------------------------------------------------------------------------------------------------------------------------------------------------------------------------------------------------------------------------------------------------------------------------------------------------------------------------------------------------------------------------------------------------------------------------------------------------------------------------------------------------------------GTCAGGCCTGGACCACTAAGTGCAAATTC-TTTTGGGGAAACCAAGGCACAA-CGCGACA-----
>QEPC01006022.1:1207051-1230420_3LTR
TGCCATGTATCCTGTATAAAAAGCATATAATTTT--GGCCATCTGTGTTTCAATGTATTAATAATTAGAATTAGCC--TCTGCATGGTGAACTTCTGAT--GAACTGTTTC-TA-TG----------------------------------------------------------------------------------------------------------------------------------------------------------------------------------------------------------------------------------------------------------------------------------------------------------------------------------------------------------------------------------------------------------------------------------------------------------------------------------------------------------------------------------------------------------------------------------------------------------------------------------------------------------------------------------------------------------------------------------------------------------------------------------------------------------------------------------------------------------------------------------------------------------------------------------------------------------------------ACCTTTCTACT----------------------------------------------------------------------------------------------------------------------------------------------------------------------------------------------------------------------------------------------------------------------------------------------------------------------------------------------------------------------------------------------------------------------------------------------------------------------------------------------------------------------------------------------------------------------------------------------------------------------------GAACTCTTGACCATATACTGGGAGAGAGAGATGATCAGTCTGTCTCTTAAGGATTACATAGCTAGGCCTGCACAAACATTTCCTGTTGACCAGTGTCAAGTCATTACATTTGGCGGTTTCCCAGTGGGAATCGCTTTGACCATGCTTCCGGGGATGGTCCTGTCCTGACCTCCTGAAGCGTGGTTGGCTTTAGCCCCTCCAGGTAATTTACCATGGTGAACATCTGGATACCGCTGATCAGATGTTCACAGCTGTTTGGCCACACCACAGAATTGACCGTGGTTCACTGTGGTTGACCGTGGTATTGTCACGTCTGAAATTACCCTGTGTGTTGCTCATTGCCTGGCAGCTTTTGCCACGGCTGGGGATCATTTTGTTTGATCCCACCTGGTGGTTGCCATTCAGTCGTTACGTTCGGCGGTTTCCTGGTGGGAATCTTTTTGACCACAATTCCAGGGAATGGTCCCGTCCCGACCTTCAGAACTGTGGTTGGATTTGGCCCCTACGGGTGATTGACTGTGATGAACATTGGATGCCACTGATCAGATGTTCAGGGCTCTTTGGCCACGCCACGGGATTGAGTGTGGTTCACTGTGGTTGACTGTGATCTCATAACGTCTGAAATTACCCTTAGAATTAGCCTCTGTATGGTGAACTTCTGAGAAACTGTTTCTATAATGACCTTTTTACTGAACTCTTGACCATATACAGGGAGAGAGATATGATCAGTCTGTCTCTTAAGGATTACATAGCTAGGCCTGCACAAACATTTCCTGTTGACCAGTGTCAAGGGACGTGACTCCCTAAACAAGGGCAGGGAAAGGTCTTGTTTATCTAAAGAAACCTGACATCTTAATCATTGCTAAATCTTATCTTGTTTACAACTTACTTTGAGAAACCTCAGAGAGTAAGGGGGCTACTGTCAATCAAAGGTGTCATATGACCAGAAGTCCCACCCCCTGTCAGTGTTCCTTGTCTCCGGAAGTCCCTCCCTGTGCAGGCAGATGTGACATAGGGGGAAATGACGTGGGTAAGGCAACCCCCTGAGCAGGCGGATGTAACGTAGGGGGGGGAATGGCGTGTCGCTCCAGGATAGGCCAGGGGTAGGCTGACTTGCAGAAATGGGGATCGCGTGACAGAGCTGAGCTAATAGGGGAGTGTTTTGCCAGTCCTGGTGGCACTGTGGGTAACCATGTGAGGGTGCAAAGCCAATCATAACCATTTCCAAGGTATGAATGTTGGGGGAGCCATTTTGTGAGCCCTCAGACACCACTTTTTACAACTGAAAATGGCATTCCTAGCTGACACCACTCCTGTGAGGCCTATGGAGTTCAGCACGCCTCCAGCAGTGGTGAGACGTCTACTTAGAAAGCATTATATTTCAAGTTCAGAGGACGATGTTACCAAGAAGGGGCCTGTGGCTAAGGTTCTTTTTAGCACACCGATTCATGATGAAGAACCCCGAATGGGAGCGCAGACACCGCCGGTATTGCCAATTTACGTGGAAGCTGATCAGCGCAGTTCGCCAGTTTTGTCGCAGGTAAGGGTGATTTAATGAGGGGGTGTAGGGGGGTACAAATGTAACCGCGTGATACATGGTTTGCTAATTTTTTCATACTCTTTGATTTTTATTCAGGAGCTGCTTGAAAGAGCCCCTGCAGATGACATTCTGGATGAAAGTAAGCCAGAGGCCCCAGCCTGTTTTTGCCTAGAGAGTAAAGAGCCAGAGCAGGGAGCACATGTTACCCTGCAGAGGCAGCTGGGTTTGGAGGTAAACGAGACAGACTATCCTCAGCCTTCAGAGCATTTATTAAGTCTATCGTGAGAGCCTCGCTGTATGAGATTTTAAAGCATTGTTAAAGGGAAAAGCTGCTTGCAGACTGTGAGACCTGTGAAATAGAGGACCCTTCACAACACCATCATGATTGTGTAACCTGGACATCTGAGGACAGAAACAGAAAACTTAAATTTGTATGTGATAACCTTTGCCTGCAAAACGTGTTTCATATTCAAATGATGTTGGCATATGCTTTACAAGCTTTATGTATTACCCAGGACACTTTTAACCTAACTCTTGTGTTGTTTTAAAAAGTGGAGGCATCTCCTCACCCTGAAGACAGGTTAGATTGTATCCCTAAACCATCTGATAAACGCATATTAGAATTTGTAGACACCATGATTAAAAAGCGTAATTACAAGTCTTTTTTTAAAAAAATGTATGTGTGACCTTTTTTATGTATTAAACAAGTCTGTAAATAAAGTAACAGATGCTTAAGTTTGTGCTTGTATTTTTTTTAATACCTTTGCTGATAAATTTGTCTAGCTTTTTAATTTGTAATTCACTGCCACCATCCAGTGGTGAAAGAGGGTTATAGCAGGCCACTTTGTTCATGCTTAAAGCTCTTGGATTCTGGCCAATAAGGGACAGGGGCTGCCATGGCTTTGCAAGGTTTTAAAAGACTCTGCCCCCTATTGGGCCAGATTGTTCATGCTTAAAGCTCTTGGATTCTGGCCAATAAGGGGCAGGGGGCTGTCCTGGCTTTGCAACGTTTTAAAAGACTCTGCCCTCCAGGTGTCCTGTCCCATTTTGCAAAGCCTCTGCCCAGAAGAACTCATTGCAAGCAGTATTTAGGTGATTAAGACTGCATGGCAAGGGGGGGTGTTTACTACATTGTTTGTTAGAAGTCTTTTGTGGGAGCTGGAAATGTTTTTTACTAGCACATGGTGGGGTGGGCTCTAGTTTTAGTACATGTTATGGGAAGAGCTTTAAATGGCTCTTTAAGTTTCAACTAGGGCATGATTTAATTAGGTAGGACTTTTGCTGAGAGTGGATGACTCATGGTGTAAGGTCAGTGTGTTTTTTTAATTAGCCAGGGTGCATGGTGTATGGAATAGCATGCTTTGATTTACTGCATAGGCTATTTCAGCTCCTACAGGGGCATGGGGTGCTCTGCATTGCTTGTTAGAAGTAGCAGACGGTGGGGTGGTTTTCTAGTTTAAAAATAAATGTTAGAGCCTCTTGCTTGCAGCATTTAGGAGTGTGTGAGCACATGTTCTGGGGAGGGTTTTAAAATGCAGCCATGATGGTCCACATACTTTTCATAGCTTCTTTGAGTTTATGTAAATCCATTGTGGCTCTTTGTAAGTTTAAACTAGGGTGTGACTTAATTAGGGAGGGGCTTTGTTGAGAGCGGATGACTCATGGTGTAAGGCCAGTGTGTTTTTTGAATTAGCCAGGGTGCATGGTAAATGATATAGCATGCTTTGATTTTAAAGTCAGTTTTTAAAAAGAGTATCACTATTTTTCTATCTTTTAGATTAGACCATACCATGCCTGTCCTTAAAGCTTCTCTCTGTGCTTCGCTAAGTGTCTGTTTTTGCAAGGGCTTGGGGGGAGGCTTCAATGAAAAATAAATAAATAACAATGTCTTTTCCTTTCAGACCTGCTGCAAGCCATGGACAAACTTGAGGAGACAACCGTGGGTCAGATATATAATGACAACGATGGTAAAGGTGAGGGGTTTTTTGTTTGTTTTTTATAAAGCAAAAGTTTTTCTTTAACAATATTAAGCACCTTTTGTTTTTATTTTTATTTAGAGGGAGAACACAGTTCTTCATCTAGTAGAGTGTGTGATCCTCCTGAAACAAGGCAGGAAACTGATATGTAAAAATAAAATAAAATGAAAAGACTAGCTTATTGCATGCTTTTTTAAAAAAAAAGATGCAATCTCTGATTTTTTTAATTTTCAGATGTATCCAGGACAAAACACAAATACAAATTTTAAAAAGTCACTTTCAAGAGGAGACATTGTGAGGCTGAAGGTACCAATACAATTTTTGAATTTACTTTTTTTATTTTACTGGTTTGCTTTTAAACTAGTTGTAATTAGTTTTCTTTATTTTTACTACCTAGAAGATGAAGAATTTTGGTCAAGTTCAAAGAGGTCCTCTATGCTGATTCCTGGCCTTCCTATCCCTGGTAATCATAGATGCAAATGTGAAAAAAAAAATAATCTTCCCTGACCTATAGAGGGCCTAAAATGTTCTTCTTTTTTGTATGTGTTTAGGGACTAGTGCAGCGGCGAGCACAGAATTAGCCCCAGATGACATAGGAACAGCGCCCTTCCAGCCAGCATGCGCTAGTAGTACTACGCCAACCTCTCCCTCACTGTTTCTTTCTAGGGATGGCCAGAATCTGGAAATGAAGGACCTTAAAGAAGCATCTCTGTTTTTTTTCAAAAATCATAAGGTTCTATGCATACCTTGATGATAACTATAAGCATCAGAGGGAGAAACTTTATAAGCTGGTTTCAGAAAGTTAAAGTGCAGGGAATGTCCTGCCAAAACACTTTAGTAATTGTTTAAAGAAATTACAGGCATTGTGTGATGCAATAAAGATGCCTCAACAACATTTTCAAAGTGTTTCTGGTTCCCAAAACAAATCTAATGAGGGGGACCCTCAGATTACTTCTAGCGGGGAGAGCCATTCTGCTTCTATGTCTCCCCTGGAGGAGGCTGAGGAACCCCTCTCAATCGAGGAGGTCTACCTCAAGCTTGTGGATCAGTGGGAGCAGCACATTGGAAAGTACCAGGCTACGCAATATGGCAGTGGCTATTGTTTTGTTAATATAGAGCATGTAGCTGACCCAGAGTGTGCAGAACATGCCATGTTTAATTGTATTCAGAAGCTCTTGGAAGAACTTCAAGCTGATGTCTCCCCCGATGATTTTTTGCAAGTCCGCTTAACCGGCATGGGGCTGCCTGGACCTATTTGTTCTGTGAGACAAAAGAAAGATTAATTTAATGCCGATGTAATATCAGGTTGCTTGCAAAGTAACACTCAAGCTAGTTTTAGCGATGACATGCGTGTACAAGTGCTGGTAATTAAAAACCCTGGGGGTGGAGGAAGAAGAGTGCTTAAAACCATCCCTAAGGATAATATTGTCAATATAAAAAGGCGTGTCTGAGGGCTCACAAAATGGCTCCCCCAACATTCATACCCTGGAAATGGTTCTGATTGGCTTTGCGCCCTCACATGGTTACCCACAGTGCCACCAGGACTGGAAAAACACTCCCCTATTGGCTCAGCTCTGTCACGCGACCCCCATTTCTGCAAGTCAGCCTACCCCTGACCTATCCTGGAGTGACACGTCATTTCCCCCCTACGTTACATCCACCTGCTATGGGGGTTGCCTTACCCACGTCATTTCCCCCTATGTCACATCCGCCTGCTCAGGGGGTCGCCTTACCCACATCATTTCCCCCTATGTCACATCCACCTGGTCAGGGAGGGACTTCCGGGGACAAGGAACACTGACAGGGGGCGGGACTTCTGGTCATGTGACACCTTTGATTGACAGTAGCCCCCTTACTCTCTAA-------------------------------------------------------------------------------------------------------------------------------------------------------------------------------------------------------------------------------------------------------------------------------------------------------------------------------------------------------------------------------------------------------------------------------------------------------------------------------------------------------------------------------------------------------------------------------------------------------------------------------------------------------------------------------------------------------------------------------------------------------------------------------------------------------------------------------------------------------------------------------------------------------------------------------------------------------------------------------------------------------------------------------------------------------------------------------------------------------------------------------------------------------------------------------------------------------------------------------------------------------------------------------------------------------------------------------------------------------------------------------------------------------------------------------------------------------------------------------------------------------------------------------------------------------------------------------------------------------------------------------------------------------------------------------------------------------------------------------------------------------------------------------------------------------------------------------------------------------------------------------------------------------------------------------------------------------------------------------------------------------------------------------------------------------------------------------------------------------------------------------------------------------------------------------------------------------------------------------------------------------------------------------------------------------------------------------------------------------------------------------------------------------------------------------------------------------------------------------------------------------------------------------------------------------------------------------------------------------------------------------------------------------------------------------------------------------------------------------------------------------------------------------------------------------------------------------------------------------------------------------------------------------------------------------------------------------------------------------------------------------------------------------------------------------------------------------------------------------------------------------------------------------------------------------------------------------------------------------------------------------------------------------------------------------------------------------------------------------------------------------CCTCATTGTAAGCCTTCTTGACCTGATGTCATTTA-AACTGACTTATATACAT-TTTCATTCTATAAAGAGGCAGACGAAAAACTGATTCTTCAGAAAGCTCTCCATTCCCTGGAG-TTTCCTCA--CCTTCATTATGGCAGTATGGGACACAGAACTGGGTGAATAAGAAAGTATATACT-TTTGATGCATTGAGC---------CAACAATACTTAAAGCAT--GTTATTTCTCATAGATGTTAAGAATTTTGAATTTGTAATA-GAACTGTTCCTTGAACA-GAAATGTCCTTTTAA-ATCATGTATTTGTAACTCAAAGGTTC--TCGTTTGTACCATGTTTTTGTTTGAATTTAAGTAAACTAT-GCTTTATATTT--ATAACATTCTTT--GGCTCATGACCTCATTTA--TAAATAATATTG-TCTTTACAATATTTTGCTGAGCTGGTTGGCTT-TTAGCACAGTGTAAACTAAGTTTCCAAATATTGGAAGATAGTCGCCTTATA-TCCAGGCCAGATTAT-----------------------------------------------------------------------------------------------------------------------------------------------------------------------------------------------------------------------------------------------------------------------------------------------------------------------------------------------------------------------------------------------------------------------------------------------------------------------------------------------------------------------GACTGA-CTGGACCACTAAGCGCATTTTCCTTTTGAGGAAAATGAGGCACAA-TGCAACA-----
>QEPC01006862.1:1543490-1566400_3LTR
TGTCATGTATCCTGTATATAG-GTATATATTTTT--GACCATCTGTGTTTCAATATATTGGAAAGCAGAATTGGTCCCTCTGTATTATGA-CTTCCTAAA-GAGCTGTCTTATAGTG----------------------------------------------------------------------------------------------------------------------------------------------------------------------------------------------------------------------------------------------------------------------------------------------------------------------------------------------------------------------------------------------------------------------------------------------------------------------------------------------------------------------------------------------------------------------------------------------------------------------------------------------------------------------------------------------------------------------------------------------------------------------------------------------------------------------------------------------------------------------------------------------------------------------------------------------------------------------ACCTTCCTACT----------------------------------------------------------------------------------------------------------------------------------------------------------------------------------------------------------------------------------------------------------------------------------------------------------------------------------------------------------------------------------------------------------------------------------------------------------------------------------------------------------------------------------------------------------------------------------------------------------------------------GAACTCTTGACCAGATACTGGAATAGGAGATGT------------------------------------------------------------------------------------------------------------------------------------------------------------------------------------------------------------------------------------------------------------------------------------------------------------------------------------------------------------------------------------------------------------------------------------------------------------------------------------------------------------------------------------------------------------------------------------------------------------------------------------------------------------------------------------------------------------------------------------------------------------------------------------------------------------------------------------------------------------------------------------------------------------------------------------------------------------------------------------------------------------------------------------------------------------------------------------------------------------------------------------------------------------------------------------------------------------------------------------------------------------------------------------------------------------------------------------------------------------------------------------------------------------------------------------------------------------------------------------------------------------------------------------------------------------------------------------------------------------------------------------------------------------------------------------------------------------------------------------------------------------------------------------------------------------------------------------------------------------------------------------------------------------------------------------------------------------------------------------------------------------------------------------------------------------------------------------------------------------------------------------------------------------------------------------------------------------------------------------------------------------------------------------------------------------------------------------------------------------------------------------------------------------------------------------------------------------------------------------------------------------------------------------------------------------------------------------------------------------------------------------------------------------------------------------------------------------------------------------------------------------------------------------------------------------------------------------------------------------------------------------------------------------------------------------------------------------------------------------------------------------------------------------------------------------------------------------------------------------------------------------------------------------------------------------------------------------------------------------------------------------------------------------------------------------------------------------------------------------------------------------------------------------------------------------------------------------------------------------------------------------------------------------------------------------------------------------------------------------------------------------------------------------------------------------------------------------------------------------------------------------------------------------------------------------------------------------------------------------------------------------------------------------------------------------------------------------------------------------------------------------------------------------------------------------------------------------------------------------------------------------------------------------------------------------------------------------------------------------------------------------------------------------------------------------------------------------------------------------------------------------------------------------------------------------------------------------------------------------------------------------------------------------------------------------------------------------------------------------------------------------------------------------------------------------------------------------------------------------------------------------------------------------------------------------------------------------------------------------------------------------------------------------------------------------------------------------------------------------------------------------------------------------------------------------------------------------------------------------------------------------------------------------------------------------------------------------------------------------------------------------------------------------------------------------------------------------------------------------------------------------------------------------------------------------------------------------------------------------------------------------------------------------------------------------------AATGAT-----------------------------------------------------------------------------------------------------------------------------------------------------------------------------------------------------------------------------------------------------------------------------------------------------------------------------------------------------------------------------------------------------------------------------------------------------------------------------------------------------------------------------------------------------------------------------------------------------------------------------------------------------------------------------------------------------------------------------------------------------------------------------------------------------------------------------------------------------------------------------------------------------------------------------------------------------------------------------------------------------------------------------------------------------------------------------------------------------------------------------------------------------------------------------------------------------------------------------------------------------------------------------------------------------------------------------------------------------------------------------------------------------------------------------------------------------------------------------------------------------------------------------------------------------------------------------------------------------------------------------------------------------------------------------------------------------------------------------------------------------------------------------------------------------------------------------------------------------------------------------------------------------------------------------------------------------------------------------------------------------------------------------------------------------------------------------------------------------------------------------------------------------------------------------------------------------------------------------------------------------------------------------------------------------------------------------------------------------------------------------------------------------------------------------------------------------------------------------------------------------------------------------------------------------------------------------------------------------------------------------------------------------------------------------------------------------------------------------------------------------------------------------------------------------------------------------------------------------------------------------------------------------------------------------------------------------------------------------------------------------------------------------------------------------------------------CCTGTATACTGG-AATAGGAGATGTAATTAGCCAGTCTGTCTCTTAAAGAAAT---CATTTTCTGTAGACCACTCTCAAGATACGTGACTCCCAAGCAGGGCAGGAAGAGGCCTTGTTTGTTTGGAGTTTACTCATTGTTAA---------------------------------------------------------------------------TCCTATCTTAGATGATAGCAACCTGTTTTAGTATTTTTCAACAGGCTTCTTACTATGTACTCTGAGAAAA--CCCTCCCTGTCAGCAGTTTTGACCTAACGTTATTTTTAGCTGACTTCCAAGCA--TTTCCCTCCATAAGAAGGGAGAGGAGAAATGGATTTTTCAGAAACAGTTCC-TTCCTTGGAACTTTTCTCA--CA-TCCATATGACAGTATGGGACAAAGGACTGGGT-AATATGA-----------------TGCATTGAGTTAACCATAGCAATAATACTTAGAGCATATGTTATATCTTATAGATGTTAACATTTTTGAACTTGTAACA-CAGCTGTTCCTTGAACA-GAAATGTCCTCTTAA-ACCATGTA-TTTTAACTGACACTGTT--TCTTTTGTACTATGTCTTTATTTGAAATTAAGTAAACTGTTGCTTTATATTT--ATAATATTCTTA--GTTGTATAGCTTCATTTA--TAAATTA-ATTG-TCTTTACAATACTTTGCTGAGC-AATTGGCTTATTAGCATAGTGTAAACTGAGTTTCCACATATTGGAAAAGAGC-GCCCTATA-TCCAGATCAGATCAT-----------------------------------------------------------------------------------------------------------------------------------------------------------------------------------------------------------------------------------------------------------------------------------------------------------------------------------------------------------------------------------------------------------------------------------------------------------------------------------------------------------------------GTCAGGCCTGGACCACTAAGCGCAAATTCCCTTTGAGGAAACTGAGGCACAA-TGCGACA-----
>QEPC01007453.1:1-18402_5LTR
TGTCATGTATCCTGTATATAG-GCATACATTTTT--GACCATTTGTGTTTCAATATATTGGAAATCAGAATTAGCCTCTCTGTATGATGA-CTTACTAAA-GAGCTGTCCTATAGTG----------------------------------------------------------------------------------------------------------------------------------------------------------------------------------------------------------------------------------------------------------------------------------------------------------------------------------------------------------------------------------------------------------------------------------------------------------------------------------------------------------------------------------------------------------------------------------------------------------------------------------------------------------------------------------------------------------------------------------------------------------------------------------------------------------------------------------------------------------------------------------------------------------------------------------------------------------------------ATCTTTCTACT----------------------------------------------------------------------------------------------------------------------------------------------------------------------------------------------------------------------------------------------------------------------------------------------------------------------------------------------------------------------------------------------------------------------------------------------------------------------------------------------------------------------------------------------------------------------------------------------------------------------------GAACTCTTGACCAGATACTGGAA----------------------------------------------------------------------------------------------------------------------------------------------------------------------------------------------------------------------------------------------------------------------------------------------------------------------------------------------------------------------------------------------------------------------------------------------------------------------------------------------------------------------------------------------------------------------------------------------------------------------------------------------------------------------------------------------------------------------------------------------------------------------------------------------------------------------------------------------------------------------------------------------------------------------------------------------------------------------------------------------------------------------------------------------------------------------------------------------------------------------------------------------------------------------------------------------------------------------------------------------------------------------------------------------------------------------------------------------------------------------------------------------------------------------------------------------------------------------------------------------------------------------------------------------------------------------------------------------------------------------------------------------------------------------------------------------------------------------------------------------------------------------------------------------------------------------------------------------------------------------------------------------------------------------------------------------------------------------------------------------------------------------------------------------------------------------------------------------------------------------------------------------------------------------------------------------------------------------------------------------------------------------------------------------------------------------------------------------------------------------------------------------------------------------------------------------------------------------------------------------------------------------------------------------------------------------------------------------------------------------------------------------------------------------------------------------------------------------------------------------------------------------------------------------------------------------------------------------------------------------------------------------------------------------------------------------------------------------------------------------------------------------------------------------------------------------------------------------------------------------------------------------------------------------------------------------------------------------------------------------------------------------------------------------------------------------------------------------------------------------------------------------------------------------------------------------------------------------------------------------------------------------------------------------------------------------------------------------------------------------------------------------------------------------------------------------------------------------------------------------------------------------------------------------------------------------------------------------------------------------------------------------------------------------------------------------------------------------------------------------------------------------------------------------------------------------------------------------------------------------------------------------------------------------------------------------------------------------------------------------------------------------------------------------------------------------------------------------------------------------------------------------------------------------------------------------------------------------------------------------------------------------------------------------------------------------------------------------------------------------------------------------------------------------------------------------------------------------------------------------------------------------------------------------------------------------------------------------------------------------------------------------------------------------------------------------------------------------------------------------------------------------------------------------------------------------------------------------------------------------------------------------------------------------------------------------------------------------------------------------------------------------------------------------------------------------------------------------------------------------------------------------------------------------------------------------------------------------------------------------------------------------------------------------------------------------------TATCAG-----------------------------------------------------------------------------------------------------------------------------------------------------------------------------------------------------------------------------------------------------------------------------------------------------------------------------------------------------------------------------------------------------------------------------------------------------------------------------------------------------------------------------------------------------------------------------------------------------------------------------------------------------------------------------------------------------------------------------------------------------------------------------------------------------------------------------------------------------------------------------------------------------------------------------------------------------------------------------------------------------------------------------------------------------------------------------------------------------------------------------------------------------------------------------------------------------------------------------------------------------------------------------------------------------------------------------------------------------------------------------------------------------------------------------------------------------------------------------------------------------------------------------------------------------------------------------------------------------------------------------------------------------------------------------------------------------------------------------------------------------------------------------------------------------------------------------------------------------------------------------------------------------------------------------------------------------------------------------------------------------------------------------------------------------------------------------------------------------------------------------------------------------------------------------------------------------------------------------------------------------------------------------------------------------------------------------------------------------------------------------------------------------------------------------------------------------------------------------------------------------------------------------------------------------------------------------------------------------------------------------------------------------------------------------------------------------------------------------------------------------------------------------------------------------------------------------------------------------------------------------------------------------------------------------------------------------------------------------------------------------------------------------------------------------------------------CCTGTATACTGG-ACTAGAAGATACAATCA---AGTCTGTCTCTTAAAGAAATCCACATTTTCTGTTGGCCAGTCTCAAGATA---------------------------------------------------------------------------------------------------------------------------------------------------------------------------------------------------------------------------------------------------------------------------------------------------------------------------------------------------------------------------------------------------------------------------------------------------------------------------------------------------------------------------------------------------------------------------------------------------------------------------------------------------------------------------------------------------------------------------------------------------------------------------------------------------------------------------------------------------------------------------------------------------------------------------------------------------------------------------------------------------------------------------------------------------------------------------------------------------------------------------------------------------------------------------------------------------------------------------------------------------------------------------------------------------------------------------------------------------------
>QEPC01012034.1:c272386-248924_3LTR
TGTCATGTATCCTGTATATAG-GCATATATTTTT--GACCATTTGTGTTTCAATATATTGGAAATCAGAATTAGTCTCTCTGTAGGATGA-CTTCCTAAA-GGGCTGTCCTATAGTTGCCACGGGGGTTGGGGGAAAAGGTTTGGAAGAAAAGAGAAAGTAAGGTGAGAGGGGAAAGGGGGCAGGGAAAAAGGGGCGGCTTCCTCTTGTCGTAAGCAATCTATCTGAGTATAATAATCCCTCAGGGTGTTGGGTGGACTTTCCCTCCTACTCAGAGGGCAACCCGTTTCATCATTGGGATAGTAGAGAGGAAGCCAATTGCCCCAGGGAAGGAAAAGCACAAAGGAATTTCTCAGTCGTTCAGGGAGATATACAGGAACCTGGACATCGTGAAGATCTGTGGCAGGAAGGTAGGGGGAAATGGTCCTGGGGAAGGGAGCAGACGGGAAGGGATGGCAGGGAGTAAGGAAGGTGAAGGGGGGTAGGACTTGCGCTCAGGGAAAGGGATATGGTAAGGGAAGAGAAGGGAGGACTTGAGGATATGGAACAACAGGAGCTAGGGAACCAAACACCAGAATCTTAAACCACGTATACAGGAGCACAAACTAAGACTTAACAAGACAAACAGATCACCACTCTTACCACCATTCACTCTACACCAGGAAGGGGGAGAACACCAGGAACAGTCACTCAGGTCTCACTCTTGATCAAGGTTTCAGGCAACAAGGAGCAATACAAGGTACCGGGGGGCCAGCTTCTCAAAATGATTACCGGCGGCTGCTTCTAGCCCCACCGGTGTATTATATAGCCGGAAGCCCAAAAGGGATTAGCGTGCTCTGGGCGGGGCCTCAATCTGCCTCTGAGTCTCCCCCTACGAGCAGAATGCCTGGAGCCTGGACGGGGCCTGAGTTCTCCTGCAAGCATGGAGAGGCCCTGCCCGCTAATCACGGCGAGCCTGATGCCTCTGATCTCTCTTCTCCCTAGGATGCCTCTGGGTGACAGGATGCCTGCTGATTCCAATCCCCCTATCAGCGCAAACCCTGACAATAGTGACCTTTCTACT----------------------------------------------------------------------------------------------------------------------------------------------------------------------------------------------------------------------------------------------------------------------------------------------------------------------------------------------------------------------------------------------------------------------------------------------------------------------------------------------------------------------------------------------------------------------------------------------------------------------------GAACGCTTGACCAGATACTGGAA----------------------------------------------------------------------------------------------------------------------------------------------------------------------------------------------------------------------------------------------------------------------------------------------------------------------------------------------------------------------------------------------------------------------------------------------------------------------------------------------------------------------------------------------------------------------------------------------------------------------------------------------------------------------------------------------------------------------------------------------------------------------------------------------------------------------------------------------------------------------------------------------------------------------------------------------------------------------------------------------------------------------------------------------------------------------------------------------------------------------------------------------------------------------------------------------------------------------------------------------------------------------------------------------------------------------------------------------------------------------------------------------------------------------------------------------------------------------------------------------------------------------------------------------------------------------------------------------------------------------------------------------------------------------------------------------------------------------------------------------------------------------------------------------------------------------------------------------------------------------------------------------------------------------------------------------------------------------------------------------------------------------------------------------------------------------------------------------------------------------------------------------------------------------------------------------------------------------------------------------------------------------------------------------------------------------------------------------------------------------------------------------------------------------------------------------------------------------------------------------------------------------------------------------------------------------------------------------------------------------------------------------------------------------------------------------------------------------------------------------------------------------------------------------------------------------------------------------------------------------------------------------------------------------------------------------------------------------------------------------------------------------------------------------------------------------------------------------------------------------------------------------------------------------------------------------------------------------------------------------------------------------------------------------------------------------------------------------------------------------------------------------------------------------------------------------------------------------------------------------------------------------------------------------------------------------------------------------------------------------------------------------------------------------------------------------------------------------------------------------------------------------------------------------------------------------------------------------------------------------------------------------------------------------------------------------------------------------------------------------------------------------------------------------------------------------------------------------------------------------------------------------------------------------------------------------------------------------------------------------------------------------------------------------------------------------------------------------------------------------------------------------------------------------------------------------------------------------------------------------------------------------------------------------------------------------------------------------------------------------------------------------------------------------------------------------------------------------------------------------------------------------------------------------------------------------------------------------------------------------------------------------------------------------------------------------------------------------------------------------------------------------------------------------------------------------------------------------------------------------------------------------------------------------------------------------------------------------------------------------------------------------------------------------------------------------------------------------------------------------------------------------------------------------------------------------------------------------------------------------------------------------------------------------------------------------------TATCAG-----------------------------------------------------------------------------------------------------------------------------------------------------------------------------------------------------------------------------------------------------------------------------------------------------------------------------------------------------------------------------------------------------------------------------------------------------------------------------------------------------------------------------------------------------------------------------------------------------------------------------------------------------------------------------------------------------------------------------------------------------------------------------------------------------------------------------------------------------------------------------------------------------------------------------------------------------------------------------------------------------------------------------------------------------------------------------------------------------------------------------------------------------------------------------------------------------------------------------------------------------------------------------------------------------------------------------------------------------------------------------------------------------------------------------------------------------------------------------------------------------------------------------------------------------------------------------------------------------------------------------------------------------------------------------------------------------------------------------------------------------------------------------------------------------------------------------------------------------------------------------------------------------------------------------------------------------------------------------------------------------------------------------------------------------------------------------------------------------------------------------------------------------------------------------------------------------------------------------------------------------------------------------------------------------------------------------------------------------------------------------------------------------------------------------------------------------------------------------------------------------------------------------------------------------------------------------------------------------------------------------------------------------------------------------------------------------------------------------------------------------------------------------------------------------------------------------------------------------------------------------------------------------------------------------------------------------------------------------------------------------------------------------------------------------------------------CCTGTATACTGG-AATAGGAGATGAAATTAGCCAGTCTGTCTCTTAAAGAAATCAACATTCACTGTTGACTAGAGTCAAGATACACGACTCCCAAGCAGGG-----------------------------------------TACTTCCTACCCTGCTTGGGAGCCGTGTATCTTGACTCTAGTCAACAGTGAATGTTGATTTCTTTAAGAGACAGA------CTTAGATGATAGAAACCTGTTTTAGAATGTATTAACATGCTTCTTACTATGTACTTTGAGAAAA--CCCTCCCTGTCAGCATCTTTGACCTGATGTCATTTTTAGCTGACTTCCAAGCAAACCTCATTCTATAAGAAGGGAAAGGAGAAATGGATTTTTCAGAAACAGTTCC-TTCTATGGAGCTTTTCTCA--TA-TCCATCTGGCAGAATGG-------------GT-AATATGAATGTATAT-TAATATGATGCATTGAGTCAACCATAGCAATAATACTTAGAGCATATGTTATATCTTATAGACGTTAAGATCTTTGAACTTGTAACA-GAGCTGTTCTTTGAACAAGAAATGTCTTTCTAA-GTCATGTA-TTTTAACTGACAC--TT--TCTTTTGTACTATGTCTTTATTTGAACTTAAGTAAGCTTTTGCTTCATATTTTCATAATATTCTTAA-GTCTCATAGCTTCATTTA--TACATGA-ATTG-TCTTTACAATACTTTGCTGAGCCGGCTGGCGTATTAGCATAGTGTAAACTGAGTTTCCACATATTGGAAAAGAGT-GCCCTATA-TCCAGACCAGATCAT-----------------------------------------------------------------------------------------------------------------------------------------------------------------------------------------------------------------------------------------------------------------------------------------------------------------------------------------------------------------------------------------------------------------------------------------------------------------------------------------------------------------------GTCAGGCCTGGACCACTAAATGCAATATCCCTTTGAGGAAACTGAGGCACAA-TGTGACA-----
>QEPC01012034.1:c272386-248924_5LTR
TGTCATGTATCCTGTATATAG-GCATATATTTTT--GACCATTTCTATTTAAATATATTGGAAATCAGAATTAGCCTTTCTGTATGATGA-CTTCCAAAA-GAGCTGTCCTATAGTG----------------------------------------------------------------------------------------------------------------------------------------------------------------------------------------------------------------------------------------------------------------------------------------------------------------------------------------------------------------------------------------------------------------------------------------------------------------------------------------------------------------------------------------------------------------------------------------------------------------------------------------------------------------------------------------------------------------------------------------------------------------------------------------------------------------------------------------------------------------------------------------------------------------------------------------------------------------------ACCTTTCTACT----------------------------------------------------------------------------------------------------------------------------------------------------------------------------------------------------------------------------------------------------------------------------------------------------------------------------------------------------------------------------------------------------------------------------------------------------------------------------------------------------------------------------------------------------------------------------------------------------------------------------CAACGCTTGACCAGATACTGGAA----------------------------------------------------------------------------------------------------------------------------------------------------------------------------------------------------------------------------------------------------------------------------------------------------------------------------------------------------------------------------------------------------------------------------------------------------------------------------------------------------------------------------------------------------------------------------------------------------------------------------------------------------------------------------------------------------------------------------------------------------------------------------------------------------------------------------------------------------------------------------------------------------------------------------------------------------------------------------------------------------------------------------------------------------------------------------------------------------------------------------------------------------------------------------------------------------------------------------------------------------------------------------------------------------------------------------------------------------------------------------------------------------------------------------------------------------------------------------------------------------------------------------------------------------------------------------------------------------------------------------------------------------------------------------------------------------------------------------------------------------------------------------------------------------------------------------------------------------------------------------------------------------------------------------------------------------------------------------------------------------------------------------------------------------------------------------------------------------------------------------------------------------------------------------------------------------------------------------------------------------------------------------------------------------------------------------------------------------------------------------------------------------------------------------------------------------------------------------------------------------------------------------------------------------------------------------------------------------------------------------------------------------------------------------------------------------------------------------------------------------------------------------------------------------------------------------------------------------------------------------------------------------------------------------------------------------------------------------------------------------------------------------------------------------------------------------------------------------------------------------------------------------------------------------------------------------------------------------------------------------------------------------------------------------------------------------------------------------------------------------------------------------------------------------------------------------------------------------------------------------------------------------------------------------------------------------------------------------------------------------------------------------------------------------------------------------------------------------------------------------------------------------------------------------------------------------------------------------------------------------------------------------------------------------------------------------------------------------------------------------------------------------------------------------------------------------------------------------------------------------------------------------------------------------------------------------------------------------------------------------------------------------------------------------------------------------------------------------------------------------------------------------------------------------------------------------------------------------------------------------------------------------------------------------------------------------------------------------------------------------------------------------------------------------------------------------------------------------------------------------------------------------------------------------------------------------------------------------------------------------------------------------------------------------------------------------------------------------------------------------------------------------------------------------------------------------------------------------------------------------------------------------------------------------------------------------------------------------------------------------------------------------------------------------------------------------------------------------------------------------------------------------------------------------------------------------------------------------------------------------------------------------------------------------------------------------AATCAG-----------------------------------------------------------------------------------------------------------------------------------------------------------------------------------------------------------------------------------------------------------------------------------------------------------------------------------------------------------------------------------------------------------------------------------------------------------------------------------------------------------------------------------------------------------------------------------------------------------------------------------------------------------------------------------------------------------------------------------------------------------------------------------------------------------------------------------------------------------------------------------------------------------------------------------------------------------------------------------------------------------------------------------------------------------------------------------------------------------------------------------------------------------------------------------------------------------------------------------------------------------------------------------------------------------------------------------------------------------------------------------------------------------------------------------------------------------------------------------------------------------------------------------------------------------------------------------------------------------------------------------------------------------------------------------------------------------------------------------------------------------------------------------------------------------------------------------------------------------------------------------------------------------------------------------------------------------------------------------------------------------------------------------------------------------------------------------------------------------------------------------------------------------------------------------------------------------------------------------------------------------------------------------------------------------------------------------------------------------------------------------------------------------------------------------------------------------------------------------------------------------------------------------------------------------------------------------------------------------------------------------------------------------------------------------------------------------------------------------------------------------------------------------------------------------------------------------------------------------------------------------------------------------------------------------------------------------------------------------------------------------------------------------------------------------------------CCTGTATACTGG-AATAGGAGATGTAATTAGCCAGTCTGTCTCTTAAAGAAATCAACATTCACTGTTGACTAGAGTCAAGATACATGACTCCCAAGTAGGGCAGGAAGAGGCCTT---TGTTTGGAGTATACTCATTGTTAA---------------------------------------------------------------------------TCTTATATTAGATGATAGAAACCTGTTTTAGAATGTATTAACAGGCTTCTTACTATGTACTTTGAGAAAA--CCCTCCC-ATCAGCAATTTTGACCTGACGTCATTTTTAGTTGACTTCCAAGCAAACCTCATTCTATAAGAAGGGAGAGGAGAAATGGATTTTTCACAAACAGTTTC-TTCTATGGAGCTTTTCTCA--TA-TCCATCTGACAGAATGGGGCAAAGGACTGGGT-AATATGAATGTATAT-TAATATGATGCATTCAGTAAACCACAGCAATAATACTTAGAGCATATATTATATTTTATAGATGTTAAGATCTTTGAACTTGTAACA-GAGCTGTTCTTTGAACAAGAAATGTCTTTCTAA-GTCATGTA-TTTTAACTGACAC--TT--TCTTTTGTACT--GTCTTTATTTGAACTTAACTAAACTATTGCTTCATATTTGTATAATATTCTTAA-GTCTCATAGCTTAATTTA--TACATTA-ATTG-TCTTTACAATACTTTGCTGAGCTGGCTGGCTTATTAGCATAGTGTAAACTGAGTTGCCACATATTGGAAAAGAGC-ACCCTATA-TCCAGACCAGATCATGGGTGATTTCAGACATGACAGGGTGCCCATTGGCCCCAGCATGGAATCACCTTTTGACTCCCTGCCAGAATCAAAATGGCACATCAACAGACGAGCCGGCTGATCCCGGAGGGAAATTGGGGGAGGGGGCGGGGCTGCGTGGTGCTACGTGTGGCCACACAGCCCCACCCACGTTCCCCAGACCACCCGCCCTCTGGGAGATGGGCTGGCACAGCAGCCAATGGGGTGCTGCACCCGATTCCATTCCGGTGTCTGGACCCCGGCCCGGAATTCGTGGCGGTAACAGACTTTACCGGCCGCCAATTCTGGGTCGTGGTTCAATTAACCACACTTTCGGAGATGGTGCCAGGACCATCCTCAAAAGCATGGTTAATTTGCTCACCACCAGTGGTTCACCATGGTGAACATCTGGCAGCGAGCAAACATACGTTACGCGACCATCCACCACCACAGGGAATTGTCTGTGGTTGACCATGATTGTGTAACGTCTGAAAACACCCCATGTCAGGCCTGGACCACTAAGTGCAAATTCCCTTTGAGGAAACTGAGGCACAA-TGCAATA-----
>QEPC01012515.1:c453615-426165_5LTR
------------------------------------------------------------------------------------------------------------------------------------------------------------------------------------------------------------------------------------------------------------------------------------------------------------------------------------------------------------------------------------------------------------------------------------------------------------------------------------------------------------------------------------------------------------------------------------------------------------------------------------------------------------------------------------------------------------------------------------------------------------------------------------------------------------------------------------------------------------------------------------------------------------------------------------------------------------------------------------------------------------------------------------------------------------------------------------------------------------------------------------------------------------------------------------------------------------------------------------------------------------------------------------------------------------------------------------------------------------------------------------------------------------------------------------------------------------------------------------------------------------------------------------------------------------------------------------------------------------------------------------------------------------------------------------------------------------------------------------------------------------------------------------------------------------------------------------------------------------------------------------------------------------------------------------------------------------------------------------------------------------------------------------------------------------------------------------------------------------------------------------------------------------------------------------------------------------------------------------------------------------------------------------------------------------------------------------------------------------------------------------------------------------------------------------------------------------------------------------------------------------------------------------------------------------------------------------------------------------------------------------------------------------------------------------------------------------------------------------------------------------------------------------------------------------------------------------------------------------------------------------------------------------------------------------------------------------------------------------------------------------------------------------------------------------------------------------------------------------------------------------------------------------------------------------------------------------------------------------------------------------------------------------------------------------------------------------------------------------------------------------------------------------------------------------------------------------------------------------------------------------------------------------------------------------------------------------------------------------------------------------------------------------------------------------------------------------------------------------------------------------------------------------------------------------------------------------------------------------------------------------------------------------------------------------------------------------------------------------------------------------------------------------------------------------------------------------------------------------------------------------------------------------------------------------------------------------------------------------------------------------------------------------------------------------------------------------------------------------------------------------------------------------------------------------------------------------------------------------------------------------------------------------------------------------------------------------------------------------------------------------------------------------------------------------------------------------------------------------------------------------------------------------------------------------------------------------------------------------------------------------------------------------------------------------------------------------------------------------------------------------------------------------------------------------------------------------------------------------------------------------------------------------------------------------------------------------------------------------------------------------------------------------------------------------------------------------------------------------------------------------------------------------------------------------------------------------------------------------------------------------------------------------------------------------------------------------------------------------------------------------------------------------------------------------------------------------------------------------------------------------------------------------------------------------------------------------------------------------------------------------------------------------------------------------------------------------------------------------------------------------------------------------------------------------------------------------------------------------------------------------------------------------------------------------------------------------------------------------------------------------------------------------------------------------------------------------------------------------------------------------------------------------------------------------------------------------------------------------------------------------------------------------------------------------------------------------------------------------------------------------------------------------------------------------------------------------------------------------------------------------------------------------------------------------------------------------------------------------------------------------------------------------------------------------------------------------------------------------------------------------------------------------------------------------------------------------------------------------------------------------------------------------------------------------------------------------------------------------------------------------------------------------------------------------------------------------------------------------------------------------------------------------------------------------------------------------------------------------------------------------------------------------------------------------------------------------------------------------------------------------------------------------------------------------------------------------------------------------------------------------------------------------------------------------------------------------------------------------------------------------------------------------------------------------------------------------------------------------------------------------------------------------------------------------------------------------------------------------------------------------------------------------------------------------------------------------------------------------------------------------------------------------------------------------------------------------------------------------------------------------------------------------------------------------------------------------------------------------------------------------------------------------------------------------------------------------------------------------------------------------------------------------------------------------------------------------------------------------------------------------------------------------------------------------------------------------------------------------------------------------------------------------------------------------------------------------------------------------------------------------------------------------------------------------------------------------------------------------------------------------------------------------------------------------------------------------------------------------------------------------------------------------------------------------------------------------------------------------------------------------------------------------------------------------------------------------------------------------------------------------------------------------------------------------------------------------------------------------------------------------------------------------------------------------------------------------------------------------------------------------------------------------------------------------------------------------------------------------------------------------------------------------------------------------------------------------------------------------------------------------------------------------------------------------------------------------------------------------------------------------------------------------------------------------------------------------------------------------------------------------------------------------------------------------------------------------------------------------------------------------------------------------------------------------------------------------------------------------------------------------------------------------------------------------------------------------------------------------------------------------------------------------------------------------------------------------------------------------------------------------------------------------------------------------------------------------------------------------------------------------------------TTATAACCTATATGATGCATTGAGTGAACCAAAGCAATAATACTTAGAGCATATGTTATATCTTATAGATGTTAAGATCTTTGAATTTGTAACA-GAGCTGTTCTCTGAACA-GAAATGTCTTTCTAA-GTCATGTGCTTTTAACTGACAG--TT--TCTTTTGTACTATGTCTTTATTTGAACTTAAGTAAACTATTGCTTCATATTTT-ATAATATTCTTAGAGTCTCATAGCCTCATTTATATAAATGA-ATTGGTCTTTACCATACTTTGCTGAGTTAGCTGGTTTATTAGCAAAGTGTAAACTCGAATTCCACATATTGGAAAAGAGC-GCCCTATA-TCCAGACCAGATCAT-----------------------------------------------------------------------------------------------------------------------------------------------------------------------------------------------------------------------------------------------------------------------------------------------------------------------------------------------------------------------------------------------------------------------------------------------------------------------------------------------------------------------GTCAGGCCTGGACCACTAAGCTCAAATTCCTTTTGGGGAAACCGAGGCACAA-TGCGACA-----
>Consensus_sequence_ERV-Spuma-Spu_LTR
TGTCATGTATCCTGTATATAG-GCATATATTTTT--GACCATCTGTGTTTCAATATATTGGAAATCAGAATTAGCCTCTCTGTATGATGA-CTTCTTAAAAGAGCTGTCCTATAGTG----------------------------------------------------------------------------------------------------------------------------------------------------------------------------------------------------------------------------------------------------------------------------------------------------------------------------------------------------------------------------------------------------------------------------------------------------------------------------------------------------------------------------------------------------------------------------------------------------------------------------------------------------------------------------------------------------------------------------------------------------------------------------------------------------------------------------------------------------------------------------------------------------------------------------------------------------------------------ACCTTTCTACT----------------------------------------------------------------------------------------------------------------------------------------------------------------------------------------------------------------------------------------------------------------------------------------------------------------------------------------------------------------------------------------------------------------------------------------------------------------------------------------------------------------------------------------------------------------------------------------------------------------------------GAACTCTTGACCAGATACTGGAA----------------------------------------------------------------------------------------------------------------------------------------------------------------------------------------------------------------------------------------------------------------------------------------------------------------------------------------------------------------------------------------------------------------------------------------------------------------------------------------------------------------------------------------------------------------------------------------------------------------------------------------------------------------------------------------------------------------------------------------------------------------------------------------------------------------------------------------------------------------------------------------------------------------------------------------------------------------------------------------------------------------------------------------------------------------------------------------------------------------------------------------------------------------------------------------------------------------------------------------------------------------------------------------------------------------------------------------------------------------------------------------------------------------------------------------------------------------------------------------------------------------------------------------------------------------------------------------------------------------------------------------------------------------------------------------------------------------------------------------------------------------------------------------------------------------------------------------------------------------------------------------------------------------------------------------------------------------------------------------------------------------------------------------------------------------------------------------------------------------------------------------------------------------------------------------------------------------------------------------------------------------------------------------------------------------------------------------------------------------------------------------------------------------------------------------------------------------------------------------------------------------------------------------------------------------------------------------------------------------------------------------------------------------------------------------------------------------------------------------------------------------------------------------------------------------------------------------------------------------------------------------------------------------------------------------------------------------------------------------------------------------------------------------------------------------------------------------------------------------------------------------------------------------------------------------------------------------------------------------------------------------------------------------------------------------------------------------------------------------------------------------------------------------------------------------------------------------------------------------------------------------------------------------------------------------------------------------------------------------------------------------------------------------------------------------------------------------------------------------------------------------------------------------------------------------------------------------------------------------------------------------------------------------------------------------------------------------------------------------------------------------------------------------------------------------------------------------------------------------------------------------------------------------------------------------------------------------------------------------------------------------------------------------------------------------------------------------------------------------------------------------------------------------------------------------------------------------------------------------------------------------------------------------------------------------------------------------------------------------------------------------------------------------------------------------------------------------------------------------------------------------------------------------------------------------------------------------------------------------------------------------------------------------------------------------------------------------------------------------------------------------------------------------------------------------------------------------------------------------------------------------------------------------------------------------------------------------------------------------------------------------------------------------------------------------------------------------------------------------------------------------------------------------------------------------------------------------------------------------------------------------------------------------------------------------------------AATCAG-----------------------------------------------------------------------------------------------------------------------------------------------------------------------------------------------------------------------------------------------------------------------------------------------------------------------------------------------------------------------------------------------------------------------------------------------------------------------------------------------------------------------------------------------------------------------------------------------------------------------------------------------------------------------------------------------------------------------------------------------------------------------------------------------------------------------------------------------------------------------------------------------------------------------------------------------------------------------------------------------------------------------------------------------------------------------------------------------------------------------------------------------------------------------------------------------------------------------------------------------------------------------------------------------------------------------------------------------------------------------------------------------------------------------------------------------------------------------------------------------------------------------------------------------------------------------------------------------------------------------------------------------------------------------------------------------------------------------------------------------------------------------------------------------------------------------------------------------------------------------------------------------------------------------------------------------------------------------------------------------------------------------------------------------------------------------------------------------------------------------------------------------------------------------------------------------------------------------------------------------------------------------------------------------------------------------------------------------------------------------------------------------------------------------------------------------------------------------------------------------------------------------------------------------------------------------------------------------------------------------------------------------------------------------------------------------------------------------------------------------------------------------------------------------------------------------------------------------------------------------------------------------------------------------------------------------------------------------------------------------------------------------------------------------------------------------CCTGTATACTGG-AATAGAAGATGTAATCA---AGTCTGTCTCTTAAAGAAATYAACATTTTCTGTTGACTAGWCTCAAGATACATGACTCCCAGGCAGGGCAGGAAAAGGCCTTGTTTGTTTGGAGTTTACTCATTGTTAA---------------------------------------------------------------------------TCCTATCTTAKATGATAGCAACCTGTTT-AGTATGTATCAACAGGCTTCTTACTATGTATTTTGAGAAAAACCCCTCCCTGTCAGCAGTTTTGACCTGACGTCATTTTTAGCTGACYTCCAAGCATCTTTCATTCTATAAGAAGGGAGAGGAAARATGGATTTTTCAGAAAGC-TTCC-TTYCCTGAAGCTTTTCTCA--TCTTCCATCTGGCAGAATGGGGCAAAGGACTGGGT-AATATGW--GTATATCCTATATGATGCATTGAGTCAACCATAGCAATAATACTTAGAGCATATGTTATATCTTATAGATGTTAAGATCTTTGAATTTGTAACA-GAGCTGTTCTTTGAACA-GAAATGTCTTTCTAA-GTCATGTACTTTTAACTGACACTGTT--TCTTTTGTACTATGTCTTTATTTGAACTTAAGTAAACTATTGCTTCATATTTTTATAATATTCTTAA-GTCTCATAGCYTCATTTATATAAATRA-ATTG-TCTTTACTATACTTTGCTGAGCTGGCTGGCTTATTAGCAAAGTGTAAACTCGAATTCCACATATTGGAAAAGAGC-GCCCTATA-TCCAGACCAGATCAT-----------------------------------------------------------------------------------------------------------------------------------------------------------------------------------------------------------------------------------------------------------------------------------------------------------------------------------------------------------------------------------------------------------------------------------------------------------------------------------------------------------------------GTCAGGCCTGGACCACTAAGCGCAAATTCCTTTTGGGGAAACTGAGGCACAA-YGCGACA-----
>Wei et al. 2019 VE acc
----ATGTATCCTGTATATAG-GCATATATGTTT--GACCATCTGTGCTTCAATATATTGGAAATCAG------CCTCTCTGTATGATGG-CTTCTTAAAAGAGCTGTCCTACAGTG----------------------------------------------------------------------------------------------------------------------------------------------------------------------------------------------------------------------------------------------------------------------------------------------------------------------------------------------------------------------------------------------------------------------------------------------------------------------------------------------------------------------------------------------------------------------------------------------------------------------------------------------------------------------------------------------------------------------------------------------------------------------------------------------------------------------------------------------------------------------------------------------------------------------------------------------------------------------ACCTTTCTACT----------------------------------------------------------------------------------------------------------------------------------------------------------------------------------------------------------------------------------------------------------------------------------------------------------------------------------------------------------------------------------------------------------------------------------------------------------------------------------------------------------------------------------------------------------------------------------------------------------------------------GAACTCTTGACCAGATACTGGAA----------------------------------------------------------------------------------------------------------------------------------------------------------------------------------------------------------------------------------------------------------------------------------------------------------------------------------------------------------------------------------------------------------------------------------------------------------------------------------------------------------------------------------------------------------------------------------------------------------------------------------------------------------------------------------------------------------------------------------------------------------------------------------------------------------------------------------------------------------------------------------------------------------------------------------------------------------------------------------------------------------------------------------------------------------------------------------------------------------------------------------------------------------------------------------------------------------------------------------------------------------------------------------------------------------------------------------------------------------------------------------------------------------------------------------------------------------------------------------------------------------------------------------------------------------------------------------------------------------------------------------------------------------------------------------------------------------------------------------------------------------------------------------------------------------------------------------------------------------------------------------------------------------------------------------------------------------------------------------------------------------------------------------------------------------------------------------------------------------------------------------------------------------------------------------------------------------------------------------------------------------------------------------------------------------------------------------------------------------------------------------------------------------------------------------------------------------------------------------------------------------------------------------------------------------------------------------------------------------------------------------------------------------------------------------------------------------------------------------------------------------------------------------------------------------------------------------------------------------------------------------------------------------------------------------------------------------------------------------------------------------------------------------------------------------------------------------------------------------------------------------------------------------------------------------------------------------------------------------------------------------------------------------------------------------------------------------------------------------------------------------------------------------------------------------------------------------------------------------------------------------------------------------------------------------------------------------------------------------------------------------------------------------------------------------------------------------------------------------------------------------------------------------------------------------------------------------------------------------------------------------------------------------------------------------------------------------------------------------------------------------------------------------------------------------------------------------------------------------------------------------------------------------------------------------------------------------------------------------------------------------------------------------------------------------------------------------------------------------------------------------------------------------------------------------------------------------------------------------------------------------------------------------------------------------------------------------------------------------------------------------------------------------------------------------------------------------------------------------------------------------------------------------------------------------------------------------------------------------------------------------------------------------------------------------------------------------------------------------------------------------------------------------------------------------------------------------------------------------------------------------------------------------------------------------------------------------------------------------------------------------------------------------------------------------------------------------------------------------------------------------------------------------------------------------------------------------------------------------------------------------------------------------------------------------------------------AATCAG-----------------------------------------------------------------------------------------------------------------------------------------------------------------------------------------------------------------------------------------------------------------------------------------------------------------------------------------------------------------------------------------------------------------------------------------------------------------------------------------------------------------------------------------------------------------------------------------------------------------------------------------------------------------------------------------------------------------------------------------------------------------------------------------------------------------------------------------------------------------------------------------------------------------------------------------------------------------------------------------------------------------------------------------------------------------------------------------------------------------------------------------------------------------------------------------------------------------------------------------------------------------------------------------------------------------------------------------------------------------------------------------------------------------------------------------------------------------------------------------------------------------------------------------------------------------------------------------------------------------------------------------------------------------------------------------------------------------------------------------------------------------------------------------------------------------------------------------------------------------------------------------------------------------------------------------------------------------------------------------------------------------------------------------------------------------------------------------------------------------------------------------------------------------------------------------------------------------------------------------------------------------------------------------------------------------------------------------------------------------------------------------------------------------------------------------------------------------------------------------------------------------------------------------------------------------------------------------------------------------------------------------------------------------------------------------------------------------------------------------------------------------------------------------------------------------------------------------------------------------------------------------------------------------------------------------------------------------------------------------------------------------------------------------------------------------------ACTGTATACCGG-AATAGACAATGTAATCA---AGTCTGTCTCTTA-CGAAATTAACAGTTTCTGTCGACTAGTCTCAAGATACATGACTCTCAGGCAGGGCAGGAAAAGGCCTTGTTTATTTGGAGTTTACTCATTGTTAA---------------------------------------------------------------------------TCCTATCTTATACGATAGGAACCTGTTT-AGTATGTATCAACAGGCTTCTTACTATGTATTTTGAGAAAAGCCCCTCCCTATCAGCAGTTGTGACCTGA----------------------------------------------------------------------------------------------------------------------------------------------------------------------------------------------------------------------------------------------------------------------------------------------------------------------------------------------------------------------------------------------------------------------------------------------------------------------------------------------------------------------------------------------------------------------------------------------------------------------------------------------------------------------------------------------------------------------------------------------------------------------------------------------------------------------------------------------------------------------------------------------------------------------------------------------------------------------------------------------------------------------------------------------------------------------------------------------------------------
>Wei et al. 2019 VE 5LTR
-----------------------------------------------------------------------------------------------------------------------------------------------------------------------------------------------------------------------------------------------------------------------------------------------------------------------------------------------------------------------------------------------------------------------------------------------------------------------------------------------------------------------------------------------------------------------------------------------------------------------------------------------------------------------------------------------------------------------------------------------------------------------------------------------------------------------------------------------------------------------------------------------------------------------------------------------------------------------------------------------------------------------------------------------------------------------------------------------------------------------------------------------------------------------------------------------------------------------------------------------------------------------------------------------------------------------------------------------------------------------------------------------------------------------------------------------------------------------------------------------------------------------------------------------------------------------------------------------------------------------------------------------------------------------------------------------------------------------------------------------------------------------------------------------------------------------------------------------------------------------------------------------------------------------------------------------------------------------------------------------------------------------------------------------------------------------------------------------------------------------------------------------------------------------------------------------------------------------------------------------------------------------------------------------------------------------------------------------------------------------------------------------------------------------------------------------------------------------------------------------------------------------------------------------------------------------------------------------------------------------------------------------------------------------------------------------------------------------------------------------------------------------------------------------------------------------------------------------------------------------------------------------------------------------------------------------------------------------------------------------------------------------------------------------------------------------------------------------------------------------------------------------------------------------------------------------------------------------------------------------------------------------------------------------------------------------------------------------------------------------------------------------------------------------------------------------------------------------------------------------------------------------------------------------------------------------------------------------------------------------------------------------------------------------------------------------------------------------------------------------------------------------------------------------------------------------------------------------------------------------------------------------------------------------------------------------------------------------------------------------------------------------------------------------------------------------------------------------------------------------------------------------------------------------------------------------------------------------------------------------------------------------------------------------------------------------------------------------------------------------------------------------------------------------------------------------------------------------------------------------------------------------------------------------------------------------------------------------------------------------------------------------------------------------------------------------------------------------------------------------------------------------------------------------------------------------------------------------------------------------------------------------------------------------------------------------------------------------------------------------------------------------------------------------------------------------------------------------------------------------------------------------------------------------------------------------------------------------------------------------------------------------------------------------------------------------------------------------------------------------------------------------------------------------------------------------------------------------------------------------------------------------------------------------------------------------------------------------------------------------------------------------------------------------------------------------------------------------------------------------------------------------------------------------------------------------------------------------------------------------------------------------------------------------------------------------------------------------------------------------------------------------------------------------------------------------------------------------------------------------------------------------------------------------------------------------------------------------------------------------------------------------------------------------------------------------------------------------------------------------------------------------------------------------------------------------------------------------------------------------------------------------------------------------------------------------------------------------------------------------------------------------------------------------------------------------------------------------------------------------------------------------------------------------------------------------------------------------------------------------------------------------------------------------------------------------------------------------------------------------------------------------------------------------------------------------------------------------------------------------------------------------------------------------------------------------------------------------------------------------------------------------------------------------------------------------------------------------------------------------------------------------------------------------------------------------------------------------------------------------------------------------------------------------------------------------------------------------------------------------------------------------------------------------------------------------------------------------------------------------------------------------------------------------------------------------------------------------------------------------------------------------------------------------------------------------------------------------------------------------------------------------------------------------------------------------------------------------------------------------------------------------------------------------------------------------------------------------------------------------------------------------------------------------------------------------------------------------------------------------------------------------------------------------------------------------------------------------------------------------------------------------------------------------------------------------------------------------------------------------------------------------------------------------------------------------------------------------------------------------------------------------------------------------------------------------------------------------------------------------------------------------------------------------------------------------------------------------------------------------------------------------------------------------------------------------------------------------------------------------------------------------------------------------------------------------------------------------------------------------------------------------------------------------------------------------------------------------------------------------------------------------------------------------------------------------------------------------------------------------------------------------------------------------------------------------------------------------------------------------------------------------------------------------------------------------------------------------------------------------------------------------------------------------------------------------------------------------------------------------------------------------------------------------------------------------------------------------------------------------------------------------------------------------------------------------------------------------------------------------------------------------------------------------------------------------------------------------------------------------------------------------------------------------------------------------------------------------------------------------------------------------------------------------------------------------------------------------------------------------------------ACTCAGGCAGGGCAGGAAAAGGCCTTGTTTGTTTGGAGTTTACTCATTATTAA---------------------------------------------------------------------------TCCTATCTTATACGATAGGAACCTGCTT-AGTATGTATCAACAGACGTCTTACTATGTATTTTGAGAAAAAACCCTCCCTGTCAGCAGTCGTGACCTGACGTCATTTTTAGCTAACCTCCAAGCATCTTTCATTCTATAAGAAGAGAGAGGAAAGATGGTTTTTTCAGAAAGC-TTCC-TTTCCTGAAGCTTTTCTCA--TCTTCCATCTGGCAGAATCGGGTAAAGGACTGGGT-AATATG---TTATATCCAATATGATGCACTGAGTCAACCATAGCAATAATACTTAGAGCATATGTTATATCTTATAGATGTTAAGATATTTGAATTTGTAACA-GAGCTGTTCTTTGAACAAGACATGTCTTTCTAA-GTCATGTACTTTTAACTGGCACTGTT--TCTTTTGTACTATGTCTTTATTTGAACTTA-----ACTATTGCTTCATATTTTTATAATATTCTTAAAGTCTCATAGCCTCATTTATATAAATGA-ATTGGTCTTTTCTATAATTTGCTGAGCTGGCTGGCTGATTAGCAAAGTGTAAACTCGAATTCCACATATTGGAAAAGAGC-GCCCTATA-TCCAGACCAGATCAT-----------------------------------------------------------------------------------------------------------------------------------------------------------------------------------------------------------------------------------------------------------------------------------------------------------------------------------------------------------------------------------------------------------------------------------------------------------------------------------------------------------------------GTCAGGCCTGGACCACTAAGCGCAAATTCCTTTTGGAGAAACTGAGGCACAA-CGTGACA-----
>Wei et al. 2019 VE 3LTR
--------------------------------------------------------------------------------------------------------------------------------------------------------------------------------------------------------------------------------------------------------------------------------------------------------------------------------------------------------------------------------------------------------------------------------------------------------------------------------------------------------------------------------------------------------------------------------------------------------------------------------------------------------------------------------------------------------------------------------------------------------------------------------------------------------------------------------------------------------------------------------------------------------------------------------------------------------------------------------------------------------------------------------------------------------------------------------------------------------------------------------------------------------------------------------------------------------------------------------------------------------------------------------------------------------------------------------------------------------------------------------------------------------------------------------------------------------------------------------------------------------------------------------------------------------------------------------------------------------------------------------------------------------------------------------------------------------------------------------------------------------------------------------------------------------------------------------------------------------------------------------------------------------------------------------------------------------------------------------------------------------------------------------------------------------------------------------------------------------------------------------------------------------------------------------------------------------------------------------------------------------------------------------------------------------------------------------------------------------------------------------------------------------------------------------------------------------------------------------------------------------------------------------------------------------------------------------------------------------------------------------------------------------------------------------------------------------------------------------------------------------------------------------------------------------------------------------------------------------------------------------------------------------------------------------------------------------------------------------------------------------------------------------------------------------------------------------------------------------------------------------------------------------------------------------------------------------------------------------------------------------------------------------------------------------------------------------------------------------------------------------------------------------------------------------------------------------------------------------------------------------------------------------------------------------------------------------------------------------------------------------------------------------------------------------------------------------------------------------------------------------------------------------------------------------------------------------------------------------------------------------------------------------------------------------------------------------------------------------------------------------------------------------------------------------------------------------------------------------------------------------------------------------------------------------------------------------------------------------------------------------------------------------------------------------------------------------------------------------------------------------------------------------------------------------------------------------------------------------------------------------------------------------------------------------------------------------------------------------------------------------------------------------------------------------------------------------------------------------------------------------------------------------------------------------------------------------------------------------------------------------------------------------------------------------------------------------------------------------------------------------------------------------------------------------------------------------------------------------------------------------------------------------------------------------------------------------------------------------------------------------------------------------------------------------------------------------------------------------------------------------------------------------------------------------------------------------------------------------------------------------------------------------------------------------------------------------------------------------------------------------------------------------------------------------------------------------------------------------------------------------------------------------------------------------------------------------------------------------------------------------------------------------------------------------------------------------------------------------------------------------------------------------------------------------------------------------------------------------------------------------------------------------------------------------------------------------------------------------------------------------------------------------------------------------------------------------------------------------------------------------------------------------------------------------------------------------------------------------------------------------------------------------------------------------------------------------------------------------------------------------------------------------------------------------------------------------------------------------------------------------------------------------------------------------------------------------------------------------------------------------------------------------------------------------------------------------------------------------------------------------------------------------------------------------------------------------------------------------------------------------------------------------------------------------------------------------------------------------------------------------------------------------------------------------------------------------------------------------------------------------------------------------------------------------------------------------------------------------------------------------------------------------------------------------------------------------------------------------------------------------------------------------------------------------------------------------------------------------------------------------------------------------------------------------------------------------------------------------------------------------------------------------------------------------------------------------------------------------------------------------------------------------------------------------------------------------------------------------------------------------------------------------------------------------------------------------------------------------------------------------------------------------------------------------------------------------------------------------------------------------------------------------------------------------------------------------------------------------------------------------------------------------------------------------------------------------------------------------------------------------------------------------------------------------------------------------------------------------------------------------------------------------------------------------------------------------------------------------------------------------------------------------------------------------------------------------------------------------------------------------------------------------------------------------------------------------------------------------------------------------------------------------------------------------------------------------------------------------------------------------------------------------------------------------------------------------------------------------------------------------------------------------------------------------------------------------------------------------------------------------------------------------------------------------------------------------------------------------------------------------------------------------------------------------------------------------------------------------------------------------------------------------------------------------------------------------------------------------------------------------------------------------------------------------------------------------------------------------------------------------------------------------------------------------------------------------------------------------------------------------------------------------------------------------------------------------------------------------------------------------------------------------------------------------------------------------------------------------------------------------------------------------------------------------------------------------------------------------------------------------------CAGGCAGGGCAGGAAAAGGCCTTGTTTATTTGGAGTTTACTCATTGTTAA---------------------------------------------------------------------------TCCTATCTTATACGATAGGAACCTGTTT-AGTATGTATCAACAGGCTTCTTACTATGTATTTTGAGAAAAGCCCCTCCCTATCAGCAGTTGTGACCTGACGTCATTTTTAGCTGACCTCCAAGCATCTTTCATTCTATAAGAAGAGAGAGGAAAGATGGATTTTTCAGAAAGC-TTCC-TTTCCTGAAGCTTTTCTCA--TCTTCTATCTGGCAGAATCGGGTAAAGGACTGGGT-AATATG---TTATATCCAATATGATGCACTGAGTCAACCATAGCAATAATACTTAGAGCATATGTTATATCTTATAGATGTTAAGATATTTGAATTTGTAAC---AGCTGTTCTTTGAACAAGACATGTCTTTCTAA-GTCATGTACTTTTAACTGGCACTGTT--TCTTTTGTACTATGCCTTTATTTGAACTTA-----ACTATTGCTTCATATTTTTATAATATTCTTAAAGTCTCATAGCCTCATTTATTTAAATGA-ATTGGTCTTTTCTATATTTTGCTGAGCTGGCTGGCTGATTAGCAAAGTGTAAACTCGAATTCCACATATTGGAAAAGAGC-GCCCTATA-TCCAGACCAGATCAT-----------------------------------------------------------------------------------------------------------------------------------------------------------------------------------------------------------------------------------------------------------------------------------------------------------------------------------------------------------------------------------------------------------------------------------------------------------------------------------------------------------------------GTCAGGCCTGGACCACTAAACGCAAATTCCTTTTGGGGAAACTGAGGCACAA-CGCGACAGGCCC
