# Supplementary material for: The First Co-Opted Endogenous Foamy Viruses and the Evolutionary History of Reptilian Foamy Viruses
Source: Viruses. 2019 Jul 12;11(7):641. doi: 10.3390/v11070641 (PMC6669660; doi:10.3390/v11070641)
Supplement: Supplementary file 1 [file viruses-11-00641-s001.zip › viruses-512695-suppl/Data S3 ERV-Spuma-Spu consensus sequence.fas]

>Consensus_sequence_ERV-Spuma-Spu
TGTCATGTATCCTGTATATAGGCATATATTTTTGACCATCTGTGTTTCAATATATTGGAAATCAGAATTAGCCTCTCTGTATGATGACTTCTTAAAAGAGCTGTCCTATAGTGACCTTTCTACTGAACTCTTGACCAGATACTGGAAAATCAGCCTGTATACTGGAATAGAAGATGTAATCAAGTCTGTCTCTTAAAGAAATYAACATTTTCTGTTGACTAGWCTCAAGATACATGACTCCCAGGCAGGGCAGGAAAAGGCCTTGTTTGTTTGGAGTTTACTCATTGTTAATCCTATCTTAKATGATAGCAACCTGTTTAGTATGTATCAACAGGCTTCTTACTATGTATTTTGAGAAAAACCCCTCCCTGTCAGCAGTTTTGACCTGACGTCATTTTTAGCTGACYTCCAAGCATCTTTCATTCTATAAGAAGGGAGAGGAAARATGGATTTTTCAGAAAGCTTCCTTYCCTGAAGCTTTTCTCATCTTCCATCTGGCAGAATGGGGCAAAGGACTGGGTAATATGWGTATATCCTATATGATGCATTGAGTCAACCATAGCAATAATACTTAGAGCATATGTTATATCTTATAGATGTTAAGATCTTTGAATTTGTAACAGAGCTGTTCTTTGAACAGAAATGTCTTTCTAAGTCATGTACTTTTAACTGACACTGTTTCTTTTGTACTATGTCTTTATTTGAACTTAAGTAAACTATTGCTTCATATTTTTATAATATTCTTAAGTCTCATAGCYTCATTTATATAAATRAATTGTCTTTACTATACTTTGCTGAGCTGGCTGGCTTATTAGCAAAGTGTAAACTCGAATTCCACATATTGGAAAAGAGCGCCCTATATCCAGACCAGATCATGTCAGGCCTGGACCACTAAGCGCAAATTCCTTTTGGGGAAACTGAGGCACAAYGCGACAATTGGCGCCCAAYGTGGGGCTCGAGACATAAGAATATATAATTAAGTACACTGGGGTGTTCACCAGACCGTTAACTACTTTTGTCCTCTTGATATATTCRAGTTTGTTAAGCTTAACTAAAAGAAAAGGATTTTTGTGCATTTTATATCATGGCTATTCAATTAAACCAAGTGCCTTATGCACTATGGGTTGCTAATCTGCAAAATGTGACAGTCAGAGATGGAGATGATTATTGCTTAGAAATAAGAAATGGAGAATGGGGAATTGGACACAGATTTCTAATTGTTTCTTTTGAAGCAAATGATGCAGGTGTAATAGTTTCTATGAGACTAAGAGATGTAGTTTTTAATCCATTGACAATGCCTGTGTTACCTATCAATAGGCAAGATTTGAACCTAATGGCAGGGATAGTAGTTGAAATTCCCAAAAATATAAGAAGGCATGGGCCTATTTCTATAAGTAATGCTGATTATATTTCTGGAAGTGGATATAATTATACTCCAGCTACCACTGAGGAATTGCGTGGCTTTAATGCAGCCCAGTGGGAACAGGAGTACACTCTCTTAAGRAGAGAATATTTAAATCTGAGAGAATTTGCACGAAGTAATGTTGGAAGACAACCTGTTGTGCCAGGAGCACACCCAGCTGAAATTTCTGTCTTAAATATGGCAAATATACGGGCTGTAACTGGGCCCACTCCAAAAGATTTTAAAGAAATTCCTATGTGGTTTGAATCCCATTTATCTGCTTTAGAAGCTGTCACTTCCACAGCATCACCATTGCAGAAGATGAGGTTATGCAATTCTCTAGTYCCAGCATCTGCAGCTTTAATAGAGCAGGAGTGTAATGATTGGGAAAGTGTATTGGCTAATTTATATGTAAAAACTCATGGACAAGTGGGCATAGCTGACTTACATRAAATTCTAAGAAAGATAACTCAAGAGCAAGGCATTGTAAGGGCCTATGGGGTTGGAATGAAATTTCTCTCTAATCATGATTTGATATGGGGAATCCTTAAAACCCTCTGTAAAGGTGATGTATTGAAAGCTGCCATTCAATCTAAATTAGATTTGCTGATTACTGAGCAGGAAAAGATAAGGTCCTTCCCAAAAATTGTMCAGGATATTTATAAGACTCTGGGTAGAGATTATTTGGGAGATAATCCAAATAGGAARAATCTTGAACAGGAAGGTTCTAAATCTAAGAAATCTCCCTCAAATACTAATTCTAAAAATAAATTTGTTCCCCAGAATTCCCAGCCAAATTATAGAGGCAAAGGAGGGAAGAACCAAGGCTCAAATAGAAAGCAGTTCCAAGCTCAGAAAAACCAGGATTCTGAAAATCCAGAAGGTGCAGCTACATATGACTTAAGGAAAGGATCACAGTTTCCCCATAGAGACTTTGATAAATCAAAGCAAGATTTTAATTCCAGAGGTGGATTTAGAGGAAATAAATGAGGTTTTAATAAAAGAGGAAACTTTCAGCCCTCTAGAGACTTTGATCAACTGACATCCTCACAGAAAGCTTCAGAAACTCCCTCTGTGACACAGGATGGCAGAGAACAGACAAGCTCAGGTCAGCCTTGAATTTCCAATGGTCTCTGTAGAAATAGCAGATAAGGCTTTYACAGCTCTGATAGACACAGGGGCAAATCAATCTTGTATTCAATCAAAATGTTTGCCACATGTATATACAACTAAAGGTCAATGTATAGTTGAGTCTTATTTTTTAGAAGAGAAAGTAGTACCTCTTGTAAAATTACCTGTTCAGATAGCAGGACAATGTTTGGAAATTGAATTTGCAATATGTGATTTTACAAAACATGATGTTGTCATAGCTCATGAAAGGGTTAAGGATTTGTTTCCAATAGGTTCAATAAACATAATTGGAACTCAAGATAATAGGGGTGAGCAAATCAAAGAGCAAATTGCATCAGCTGACTGTGCAAAAAATGAAAAAATAAAATTGAGAGATATTTTATACTCTCTGAAACCATATTTTCAGCAATTTGATAATCAAATTGGCCACAGGAAAATAAAGCCTCATGATTTGTCTGTCAAAACACAGCCCAAACCGCAAAAGCAATATCCTATTAACAAAGCTGCAATTAATGATATTCAAAAGGTAATTAATGATTTAATTGCACAAGGAGCATTGATTAGACAATATAGCTCCATGAATACTCCAGTATATCCAGTGCCTAAACCTAATGGGAAATGGCGTATGGTATTAGACTACCGTGCCCTAAACAGGGTTTCACCCTCTTTTAATGTGCAAAACCTACACATGTCTGGCATGTTAGGAAATTTGGAAAGGCACAAATACAAAACTACACTGGATTTATCTAATGGATTTTGGGCTCATCCTATTAGAGAACAAGACAGATATTTGACTGCTTTTAGTTGGCAGGGAACACAGTACTGTTGGACACGCCTTCCTCAAGGCTATTTAAATAGTCCAGCGTTGTTTTCAGCTGACGTAATTGAGCTTTTGAAAAATATTCCAGGTGTACATTCATATATGGATGACATCTACTTTACAAATGAAGATTTAGATCAACATTTAGCTACATTAAAGCAAATTGTCACTGTTTTGGGAGAAGCAGGATATATTATCAATCTGAAAAAATCACAGATTTGTAGAAGCAAAGTAAAGTTTCTTGGTTTCCAATTAACTGACTCTGGCAGAGGACTAACTCAGGAATTCAAAGAAAAACTGTTGACATTGCAACCTCCTAAAACTTTAAAAGAATTGCAGTCAGTTTTAGGTTTTTTAAATGTTGCAAGAATATTGGTTCCTGACTATGCTCAGAGAACCAAACCCCTTTATAATCTAATTCCATTAGCAAGCAAAGGGAATTTTTGGACCTTGGAAGCTCAGCAAACATTGGATAATYTGATAACCTTAATTAACCAAGCTGTTGAATTTAACACAAGAAACAGCACAGTTTCCCTAGAAATTCTAGTTGGAGCCACACAGAAAGGAGGATTTGCTTCATATTTCAATTATGGAGAATCTAAACCTCTGCAGTACATATCATATGTCTTTTCAAATGCAGAACAAAAGTTTTTGCCTATTGAAAGAATCTTATGTATGTGTAATCTTGCAATTTTAAAAGGTAAAGATCTTGCACAGGGCCAAAAGATGATAGTAAAAACTCCTATTGCCTCCTTAAGGCAGGTTAAAAAAGGATCAATACCCAATGCAAAAGCTCTTCAYAGCAGATGGGTACAATGGATGTCACATTTTGAAAATCCACAAATAGAATTTGAATATGTGGAACCAAGCAATGATTTAGAAAATTTGCCAGCTTTTACTATTGAACCTGTATCTTCTAAAAATCATACCCCAGATAAACCTCTCCATGAATATCAAAAAGTTATCTATACTGATGGTTCAGCCATGTCATGTAAACAAGGCAAACACATGTGGAAAGCAGGTTGTGCTGTTGTAATTGGGACATTTAATGATAAAGGGGAATATCATATGTCTGACAGTATTCAAATGCCTTTAGGAAAYAATACTGCGCAATACGCTGAGTTGATGGCAGTACATAAAGCAATAGAGATCTCTCCTCCTGATGCAACTGTTCTCATTTGTACTGATTCCTTCTATATAGCTAGAGGAATAAATGAAGAATTGTCGATCTGGCGGTCTAATGGTTTTCTAGATAATAAACGAAAACCTTTGAAACATGCCCATAGATGGCAAAAATTAGCAACACTTTTGGATGACAAGCCATTGATTACTGTAATGCACGTGCCAGGCCATTCCAAATATGGATCTCATGTTAACGGGAACACCCTTGTAGACTTACTGGCAAAGGAAGCAATGAAAGCATCCTCAGTCTGTGTACTTACCCGGTCACAAGTTAAAAAATGCTTGGATGGGGAATTGACTCAATGCATCAGCCCAGATTCCATTAACCCTAAGGGTTACCCTTCTGCCTATGATTATGCCCTAAAAGATGGGAAGTGTGTTGTAACATTCACTAACGGGGAGAAACGTGTAATACCCCCTGTTGACACAAGACCTAACTTAATACAAGAGGCTCACAATAGTCTTGGGCATGTTCACCAAGGTGTTAATGCCACAGTTGAATCTTTACAGCATTCTTATTGGTGGCCTGGACTGCGCAAACAAGTCCAAYGGCRTTTGGCCCAGTGTGAACCTTGTCTAAGAACAAACCCTGGTCCAGTTACCAGACCACCTTACTTAAAAAATCCTAAGCCTCTGTCTCCTTTTGATAAGGTGTATATGGATTATATTGGTCCTTTGCCACCTTCCCATGGGCATAATCACTGTTTGGTTATTGTTGATGCTTGTACTGGTTTTGTATGGATTTACCCCACACGAGATCAATCTGCCTCTACCACTGTTAAAACTCTCACCTCCTTCATTTCGCTTGGGCTTCCACGTATCCTACACTCTGACAAGGGAGGTGCCTTCACCTCTCACCAAATGCAAAGTTTTGCAAAGAGTTTTGGGATAGTGTTGGAATATAGCACACCTTATCACCCCCAAAGTGCTGGGGTTGTGGAAAGGAAAAATGGAGAGATAAAACGAGCTTTAACAAAGCTATTGGTGGGGAGATCCCGGCAGTGGTATTCTTTGCTTCCTCTGGTACAGCTTGGACTTAATAACCTTCCTAGGAGTGACTGTCACTTAACTCCTTATAAATTGCTATTTGCAAAGGACATGACCACTCCTTTAGAACAACTGGCTTTATCTTCTCCTATTTCTCGACAGGAGCAGTTGGCACTGATAGATGAATTGAGAGCAGAACTGGCTTCTCCCCAGCCTAACACTGATATTAATTCTGTTCCTCGAGTTTGGATTCCACAGGAAGGCCAGCTGGTACAGGAAAAGGCTGTTTTAAAGGATCCTTCCTTAAGGCCTCGCTGGAAAAAGCCTGTACCTATTCTCAAAGTTTTGAGTCCCCGAGCAGTAGAAATTCAGACATCACCAGGTAATTCGAAAATTGTGTCTATTGACAATTTAAARCGTACTCCCATCCACTATGGTCAGGGTAATGATGGATTATTGTCAAATTCCACTTCAACCCCAACCTCTCCCACCAACAGCACCTGATTACTCTCTTGCTATGGATGAAGTGTCTCAAAAGGCACCTCTGCCACAGCCAAGCCTCAGACAATATTTTTGGCCTAGGTACCGAAGATTTACATCTTGTTTTTTATGGAGCATTTTTGTTTTCTTTTGCATAACTATTATAACTTTTACTATTGTTTTTTCAGTCCTTCGTTTAACATGGGCTCATACTGTTTCAYTACCCGCTACTCCAATTCATTGGAACCTCTCCGAGGCACACAATGGTAGTGTTGTGTATCGAAGGATGCATAATGCCAGACCTACACGTGCTCTTCATATAGAGGTTGTTCCAGTACACGTGGAGACTGCAGGTATTCCATTTGGGATCATACATAATCCCTTTCCTAAGCCTATTGTTTCCCAACGAAGTGAACTGTTGGTTCCTTTTACTTTAAACATAGACACCAGAGCGCTAGCTTATTGTTCTGGCTTGTTCTCAAAAGAAGCTAACACACATCTTGCAAAGACTATAGAAGAAGACTTGCGAGATTTGGACAGTAGAAATGCACATTTTCTTGTTCCAGGTACAGATCCTTGGCATCAAACAAGCTATGCTGATAAAATGTGCTTTGCTTCCTATGGACATTGTTATTTTGTTTCCTATGGGAAACCGAGGAAATGGCCAAGACCTCATGTGTATGCAGATCACTGTGACAGACCTCAATTTTGGACTGACATTAAAACTGCAACACAAGGCCTGCCTCAGTGGTACCTAGCTATTGATGATTTTTCTGATCACTTGCGCTATGCTAAGCAGCAACGTTCTGGAGGTGAAGACCRTGAATACAGAGTTCCAGGTGGCCAGTTGCCCTATACTGGAGCAATTTTTTGCACATCTTTTTTATATAATACCTCTTGGTGGGATGAATCAAATTTATCTGTGGATGGTTCTTTAGAATTAAAGTCCATTTTGACTTCTTGTCTTGCAAATTCTACTACTGGGAAGCTCAAACCTAAGTGTTTATCCTCTCAATGGCATGATAATGGTGCTAATGAGATGTTTATTGGTGTTACTGGGACTTCATTTTGTGATATCCCTAGGTATCCTATTTTTCTCAATAGATCTGAGAGTATTGTATCTTGTAAGAGTACCTTTGTTAATCCTCAACAACAGCCCCTTGAATGTGGCAATGATAAAGCTCTCGCTGCTAAGGGTTTACATTCATGGAATTGTGGSCCATGCAGTGTTAATATTACTGCRAATCTCATGGGTAATTATACAGCCAAAGAGAGGGCGAGTTTGGGAAATAAGCGTTGGTTTAACTTGATACAAGGTCCATTATTTGTCAACGCTACTCCATTTTTTGCTGATAATTATGCCATTTATTCGCTGTATCAGAAATGTAAAACCTTATCTGAAAAACATTCTTTATTTTCAGTGCTTCAAGCATTAGAAGAATTTATCATGGTACCTCAGGAAAATGAAGATTATCCTTGTACACATTCTTGTATTAATGCTTCTTTATTACAGATGAACCCCAAAAGGGCGATATGGGGCACAAATAAAACTCTTAATGATATTCATGTTTTAGCAACACCTGATGATACTAYAGAGAGTTTTCCTTCTTCCACTTATAAATCTAGGAAGATTTTACAAGTAGAATCTTTGAATAATGCACAAATATTTAGAAAAACCAATTTCTTGCTCGCAAAATCTATGGAAAAGATTTCTAGATTGCAGGATGCCAATAATATAAATTTAAGAAATGGAGTTTATTTGGTCAAGGATGCTTTAACTCAAGTGGCCTTGATAGTCAAACATGATTTGGCAGTTTTRTCTGATGAATTGATTATGGAAATTATTGTCACTCRGTTGCAAAAAATTATTTTTTCTTTAAGCAATGGGCACGTTCCCTGGACTATTGTTAATACTACTGAGATTCAGCAATCCTTATCTTTAAGTGATGAGAACATGCGAATCYTACAGCACACAGCTCGTGCTTTGATTTTTAACATGAAACCATTACCAGATTCAGTTCTTACTGACCCCCTAAATATGTGGTATATTCCTACTACTCGATGGAATATTCATTTTTTAATTCATTTGAAAATTCCTAGTATGGTTTATTTGACTAATTGGAATATTTTGAATATGGGTTTTTTAGTAGCTACTGGAACAAATATTGCTCATGCTCATATGAAACTACCATATGAATATGTCTCCACAGATGTTTTTGGAAACATAACATACTTACATACTGACGAATGTCAAGATTTTGGATATTTGTTTTGCAARCAAATTACACATGTTTCCCCTTGTGGACTGGTTCCACCTAGTACTACTTCTTGTCCTATTAGGATTCAATCAAGTAATATTTCATTTGTTTTTATTGATTCCCTTACAAATGGATCATATATAATYCTTGCTGGAAAATCTGAATGCAATATTCCAGCTTTGCAACCWTCTATCGTAACAGTGAATAGCACAATCACTTGTTATGGCAGACAACTTTTTCCACCTCCTAATTTGGGATCAATGCATTCTCAGGTTACATTTTTTGTACCTCACTTTTCTTTGCAATTTCCATTATTAACTGGCATCATAGCTAAATTGCAAAGGTCAGAAATTACTCTTTTTAATACACATGATGCAATTGAAGATATCTTGCAGGAAGTRAAGCAACTACTWYTAAGGATTGATATCCATGAAGGTGATTTTCCTCTATGGCTCAATAGATTGGCTWCAGCTGTTTCTGCAGCCTGGCCTTCTTTAGCTAACATGGCTAATTCCATTGTTCACGCTGYTACTTCCATTGGTACTTCAATTTTAGGAACGGGTTTACAAATTATTACCTACCTCAAACCAGTTTTAATTGCTATAGTGTTGATTGTATTATTAATCATAGTTATTAAGATTTTTAGGTTCTTCTMTGGACTGCGTCTGAAAAAAGTATCAGCCTCCAAAGAAGATTGATGTCTCTTCCCTCACMACTTGTGAAGAAGATACCAGTGCTTTGTACCCTCVCTGATGTCTTCCTGAAGACTTGAAAGACTGGACATTTGTTGTTAATTTTTCTTTCTTGTWTTGTATACATTCTTGAAACACATTCTCGCCAAAGAGAGGGTGTCATGTATCCTGTATATAGGCATATATTTTTGACCATCTGTGTTTCAATATATTGGAAATCAGAATTAGCCTCTCTGTATGATGACTTCTTAAAAGAGCTGTCCTATAGTGACCTTTCTACTGAACTCTTGACCAGATACTGGAAAATCAGCCTGTATACTGGAATAGAAGATGTAATCAAGTCTGTCTCTTAAAGAAATYAACATTTTCTGTTGACTAGWCTCAAGATACATGACTCCCAGGCAGGGCAGGAAAAGGCCTTGTTTGTTTGGAGTTTACTCATTGTTAATCCTATCTTAKATGATAGCAACCTGTTTAGTATGTATCAACAGGCTTCTTACTATGTATTTTGAGAAAAACCCCTCCCTGTCAGCAGTTTTGACCTGACGTCATTTTTAGCTGACYTCCAAGCATCTTTCATTCTATAAGAAGGGAGAGGAAARATGGATTTTTCAGAAAGCTTCCTTYCCTGAAGCTTTTCTCATCTTCCATCTGGCAGAATGGGGCAAAGGACTGGGTAATATGWGTATATCCTATATGATGCATTGAGTCAACCATAGCAATAATACTTAGAGCATATGTTATATCTTATAGATGTTAAGATCTTTGAATTTGTAACAGAGCTGTTCTTTGAACAGAAATGTCTTTCTAAGTCATGTACTTTTAACTGACACTGTTTCTTTTGTACTATGTCTTTATTTGAACTTAAGTAAACTATTGCTTCATATTTTTATAATATTCTTAAGTCTCATAGCYTCATTTATATAAATRAATTGTCTTTACTATACTTTGCTGAGCTGGCTGGCTTATTAGCAAAGTGTAAACTCGAATTCCACATATTGGAAAAGAGCGCCCTATATCCAGACCAGATCATGTCAGGCCTGGACCACTAAGCGCAAATTCCTTTTGGGGAAACTGAGGCACAAYGCGACA
