# Supplementary material for: The First Co-Opted Endogenous Foamy Viruses and the Evolutionary History of Reptilian Foamy Viruses
Source: Viruses. 2019 Jul 12;11(7):641. doi: 10.3390/v11070641 (PMC6669660; doi:10.3390/v11070641)
Supplement: Supplementary file 1 [file viruses-11-00641-s001.zip › viruses-512695-suppl/Data S4 pol-env alignment.fas]

>SFVpsc
CAAAAACAATATCCTATTAATCCTAAGGCAAAGCCTAGTATACAAATTGTAATAGATGACTTATTGAAACAAGGGGTGTTAACGCCTCAAAATAGTACAATGAATACACCAGTGTATCCTGTTCCTAAACCAGATGGAAGGTGGAGAATGGTATTAGATTATAGAGAAGTAAATAAAACTATTCCATTAACAGCTGCCCAAAACCAACACTCTGCTGGTATTTTAGCTACTATTGTTAGACAAAAATATAAAACTACCTTAGATTTAGCTAATGGATTTTGGGCTCATCCTATTACACCAGAATCTTATTGGTTAACAGCATTTACCTGGCAAGGTAAACAGTATTGTTGGACACGTCTTCCTCAAGGATTTTTAAATAGTCCAGCATTGTTTACAGCTGATGTAGTAGATTTACTAAAAGAAATCCCTAATGTACAAGTGTATGTTGATGATATATATTTAAGCCATGATGATCCTAAAGAGCATGTTCAACAATTAGAAAAAGTGTTTCAAATTTTACTACAGGCAGGATATGTAGTATCTTTGAAAAAATCAGAAATTGGTCAAAAAACTGTAGAATTTTTAGGATTTAATATTACTAAAGAAGGTCGTGGCCTAACAGACACTTTTAAAACAAAACTGTTAAATATTACTCCTCCAAAAGACTTAAAGCAATTACAAAGCATATTAGGATTGTTAAATTTTGCTAGAAATTTTATACCTAATTTTGCTGAACTGGTACAACCATTATACAATTTAATAGCCTCAGCAAAAGGCAAATATATTGAGTGGTCTGAAGAAAATACTAAACAATTAAATATGGTAATAGAAGCATTAAACACTGCCTCTAATTTAGAAGAAAGGTTACCAGAACAGAGACTGGTAATTAAAGTCAATACTTCTCCATCAGCAGGATATGTAAGATATTATAATGAGACTGGTAAAAAGCCTATTATGTACCTAAATTATGTGTTTTCCAAAGCAGAATTAAAATTTTCTATGTTAGAAAAACTATTAACTACAATGCACAAAGCCTTAATTAAGGCTATGGATTTGGCCATGGGACAAGAAATATTAGTTTATAGTCCCATTGTATCTATGACTAAAATACAAAAAACTCCACTACCAGAAAGAAAAGCTTTACCCATTAGATGGATAACATGGATGACTTATTTAGAAGATCCAAGAATCCAATTTCATTATGATAAAACCTTACCAGAACTTAAGCATATTCCACCTTCTCAATATGAAGGAGTGTTTTATACTGATGGCTCGGCCATCAAAAGTCCTGATCCTACAAAAAGCAATAATGCTGGCATGGGAATAGTACATGCCACATACGAATATCAAGTTTTGAATCAATGGTCAATACCACTAGGTAATCATACTGCTCAGATGGCTGAAATAGCTGCAGTTGAATTTGCCTGTAAAAAAGCTTTAAAAATACCTGGTCCTGTATTAGTTATAACTGATAGTTTCTATGTAGCAGAAAGTGCTAATAAAGAATTACCATACTGGAAATCTAATGGGTTTGTTAATAATAAGAAAAAGCCTCTTAAACATATCTCCAAATGGAAATCTATTGCTGAGTGTTTATCTATGAAACCAGACATTACTATTCAACATGAAAAAGGCATCAGCATACTGAAAGGCAATGCCCTAGCAGATAAGCTTGCCTATATAAAAGGATATCCCAAACAATATACATATTTTTTAGAAGATGGCAAAGTAAAAGTTTCCAGACCTGAAGGG---GTTAAAATTATTCCCCCTCAGTCAGACAGACAAAAAATTGTGCTTCAAGCCCACAATTTGGCT---------CACACCGGACGTGAAGCCACTCTTTTAAAAATTGCCAACCTTTATTGGTGGCCAAATATGAGAAAGGATGTGGTTAAACAACTAGGACGCTGTCAACAGTGTTTAATCACAAATGCTTCCAACAAAGCCTCTGGTCCTATTCTAAGACCAGATAGGCCTCAAAAACCTTTTGATAAATTCTTTATTGACTATATTGGACCTTTGCCACCTTCACAGGGATACCTATATGTATTAGTAGTTGTTGATGGAATGACAGGATTCACTTGGTTATACCCCACTAAGGCTCCTTCTACTAGCGCAACTGTTAAATCTCTCAATGTACTCACTAGTATTGCAATTCCAAAGGTGATTCACTCTGATCAAGGTGCAGCATTCACTTCTTCAACCTTTGCTGAATGGGCAAAGGAAAGAGGTATACATTTGGAATTCAGTACTCCTTATCACCCCCAAAGTGGTAGTAAGGTGGAAAGGAAAAATAGTGATATAAAACGACTTTTAACTAAACTGCTAGTAGGAAGACCCACAAAGTGGTATGACCTATTGCCTGTTGTACAACTTGCTTTAAACAACACCTATAGCCCTGTATTAAAATATACTCCACATCAACTCTTATTTGGTATAGATTCAAATACTCCATTTGCAAATCAAGATAGAGAAGAAGAACTTTCTCTTTTACAGGAAATTCGTACTTCTTTAGGCCAATTGGTCCAGGAGAGG---GTGGCTAGGCCTGCTTCTTTGAGACCTCGTTGGCATAAACCGTCTACTGTACTTAAGGTGTTGAATCCAAGGACTGTTGTTATTTTGGACCATCTTGGCAACAACAGAACTGTAAGTATAGATAATTTAAAACCTACTCCAACTAGGAGAGATAAATTTAGATATCTGCTTTATACTTGTTGTGCTACTAGCTCAAGAGTATTGGCCTGGATGTTTTTAGTTTGTATATTGTTAATCATTGTTTTGGTTTCATGCTTTGTGACTATATCCAGAATACAATGGAATAAGGATATTCAGGTATTAGGACCTGTAATAGACTGGAATGTTACTGAGGTAAATATGACTAGTATTCCACAAGGTGTATACTATGAACCCCATCCGGAACCCATAGTGGTGAAGGAGAGGGTCCTAGGTCTTTCTCAAATTCTGATGATTAATTCAGAAAACATTGCTAATAATTTAACTGAAATGGTTAATGAAGAAATGCAAAGTTTGTCAGATGTAATGATTGACTTTGAAATTCCTTTAGGAGACCCTCGTGATCAAGAACAATATATACATAGAAAATGCTATCAAGAATTTGCAAATTGTTATTTAGTAAAATATAAAGAACCCAAA---CCGTGGCCTAAGGAGGGCCTTATAGCTGATCAATGCCCATTACCAAGTCATGTACTATTCTGTAGTGATCAATTATATTCTCTGTTTAGAGAAATCAATGTGTTAGATATCTGCAGTAAACCTGAATCTGTAATACTATTGAATACTTCATACTATTCCTTCTCTTATGATTTTGGTTATTTAGCATACCAAAAGAATTTTCCTTCCCCTATCTGTATAGAACAACAGAAAATTAGAGATCAAGATTATGAAGTCTATTCTTTGTATCAAGAACGCAAAATAGCTTCTAAAGCATATGGAATTGATACAGTTTTATTCTCTCTAAAGAATTTTCTTGGGTATGCACTTACAGGAGCAGTGCAAACCTTATCTCAAATATCAGATATTAATGATGAAAACTTACAGCAAGGAATATATTTATTAAGGGATCATGTAATAACCTTAATGGAAGCTACATTGCATGATATATCTGTTATGGAAGGAATGTTTGCTGTACAACATTTGCATACACATTTGAATCATTTGAAGACAATGCTTCTAGAAAGAAGAATAGACTGGACCTATATGTCTAGTACTTGGCTACAACAACAATTACAGAAATCTGATGATGAGATGAAAGTAATAAAGAGAATTGCTAGAAGTTTGGTATATTATGTTAAACAAACCCATAGTTCTCCCACAGCTACAGCCTGGGAGATTGGATTATATTATGAATTGGTTATACCTAAACATATTTACTTGAATAATTGGAATGTTGTCAATATAGGTCACTTAGTTAAATCAGCTGGACAATTGACTCATGTAACTATAGCTCATCCTTATGAAATAATCAATAAGGAATGTGTAGAGACTATATATCTGCATCTTGAGGACTGCACAAGACAAGATTATGTCATATGTGATGTGGTAAAGATAGTGCAGCCTTGTGGCAATAGCTCAGACACGAGTGATTGTCCTGTCTGGGCTGAAGCTGTAAAAGAACCATTTGTGCAAGTCAATCCTCTGAAAAACGGAAGTTATCTGGTTTTGGCAAGTTCCACAGACTGTCAGATCCCACCATATGTTCCTAGCATCGTGACTGTTAATGAAACAACGTCATGCTTTGGACTGGACTTTAAAAGGCCACTGGTTGCGGAAGAAAGATTGAGC---TTTGAGCCACGACTGCCAAATCTACAACTAAGATTACCACATTTGGTTGGAATTATTGCAAAAATCAAAGGGATAAAAATAGAAGTCACATCCTCTGGAGAAAGTATAAAAGAGCAGATTGAAAGAGCAAAAGCTGAGCTCCTTCGACTGGACATTCACGAGGGAGATACTCCTGCCTGGATACAACAGCTAGCTGCAGCAACAAAGGACGTCTGGCCAGCAGCAGCTTCTGCTCTACAAGGAATTGGTAACTTTTTATCTGGGACTGCCCAAGGAATATTTGGAACTGCCTTTAGTCTCTTGGGATACTTAAAGCCTATCCTAATAGGAGTAGGGGTCATTCTCTTGGTTATTCTTATATTTAAGATTGTATCA
>SFVpve
CAGAAACAATATCCTATTAATCCTAAAGCAAAGCCTAGCATACAAATTGTAATAGATGATTTGCTAAAACAAGGAGTGTTAACACCCCAAAATAGCACAATGAATACACCTGTTTATCCTGTTCCTAAACCAGATGGAAGGTGGAGAATGGTTTTAGATTATAGAGAAGTAAATAAAACTATACCTTTAACAGCGGCCCAAAACCAACATTCTGCTGGTATATTGGCCACTATTGTAAGACAAAAATATAAAACTACTTTAGATCTGGCTAATGGATTCTGGGCTCATCCCATTACACCTGATTCCTATTGGCTTACTGCATTCACTTGGCAGGGTAAACAGTACTGTTGGACACGCCTTCCACAGGGGTTTCTAAATAGTCCAGCTTTGTTTACAGCTGATGCAGTAGATTTATTAAAAGAGGTACCTAATGTACAAGTGTATGTGGATGATATATATTTAAGTCATGACAACCCACATGAACATATTCAACAGTTAGAAAAAGTATTTCAAATTTTGCTACAAGCTGGATATGTTGTGTCTCTAAAGAAGTCTGAAATAGGCCAAAGAACTGTAGAGTTTTTAGGATTTAATATTACTAAAGAAGGTCGTGGCCTAACGGATACTTTTAAAACAAAATTATTAAATGTTACACCACCCAAAGATTTAAAACAATTACAGAGCATACTGGGATTGTTAAATTTTGCTAGAAATTTTATACCTAATTTTGCAGAATTGGTACAAACGTTGTATAATTTAATAGCTTCATCTAAGGGAAAATATATTGAATGGACTGAAGACAATACTAAACAGTTAAATAAAGTAATTGAAGCTTTAAATACTGCTTCTAATTTAGAAGAAAGGTTACCAGACCAACGCCTGGTAATTAAAGTAAATACTTCTCCATCTGCAGGATATGTAAGGTATTATAATGAATCTGGCAAAAAACCAATTATGTATCTAAATTATGTATTTTCTAAAGCAGAATTAAAATTTTCAATGTTAGAAAAATTGTTAACTACAATGCATAAAGCTTTAATTAAAGCTATGGATTTAGCAATGGGGCAAGAAATACTAGTTTATAGTCCAATTGTATCCATGACCAAGATACAAAAAACTCCATTACCAGAAAGAAAAGCTTTACCAATAAGATGGATTACTTGGATGACCTATTTAGAAGATCCAAGAATACAGTTCCATTATGACAAAACTCTACCTGAATTAAAACATATTCCACCTTCTCAATATGAAGGAGTATTCTGTACAGATGGTTCAGCTATCAAAAGTCCTGATCCTACTAAAAGCAATAATGCTGGCATGGGAATAGTTCATGCTATATATGAGTACAAAATTCTTAATCAATGGTCTATACCTTTGGGCCATCATACTGCTCAAATGGCTGAAATAGCAGCAGTAGAGTTTGCATGCAAAAAGGCTTTAAAAGTACCGGGCCCAGTACTAGTAATTACAGATAGTTTTTATGTAGCAGAAAGTGCTAATAAAGAATTACCCTATTGGAAATCTAATGGGTTTGTTAATAATAAAAAAGAACCTCTTAAACATATTTCTAAATGGAAATCTATTGCTGAATGTTTATCCATAAAACCAGACATTACAATTCAACATGAAAAAGGGCATCAACATACTGAAGGTAATGCCTTAGCAGATAAGCTTGCCAATGTAAAAGGATATCCTAAACAATATACATATTATTTAGAAGATGGCAAAGTAAAAGTTTCCAGACCTGAAGGG---GTTAAAATAATACCCCCACAGTCGGATCGACAAAAAATTGTACTTCAAGCCCACAATTTGGCT---------CATACCGGACGTGAAGCCACTCTTTTAAAAATTGCCAATCTTTACTGGTGGCCAAATATGAGGAAGGATGTGGTTAAGCAACTGGGACGTTGCAAGCAGTGTTTGATCACGAATGCTTCCAACAAAACTTCTGGCCCTATATTAAGGCCAGATAGGCCTCAAAAGCCTTTTGATAAATTTTTCATTGATTATATTGGACCTTTGCCGCCTTCACAAGGATATCTATATGTTTTAGTAATTGTTGATGGAATGACAGGTTTTACATGGTTATACCCAACTAAGGCTCCTTCTACAAGCGCAACTGTTAAATCTCTCAATGTACTCACTAGTATTGCAATTCCAAAGGTGATTCACTCTGATCAAGGTGCAGCATTCACTTCTTCAACCTTTGCGGAATGGGCAAAGGAAAGAGGTATACATTTGGAATTCAGTACTCCTTACCACCCCCAAAGTAGTGGAAAGGTGGAAAGGAAAAATAGTGACATAAAACGACTTTTAACTAAACTGCTTGTGGGAAGGCCTACAAAGTGGTATGACTTGTTGCCTGTTGTACAACTTGCTTTAAATAATACTTATAGCCCTGTATTAAAATATACTCCACATCAACTCTTATTTGGTATAGATTCAAATACTCCATTTGCAAACCAAGATAGAGAAGAAGAACTTTCTCTTTTACAGGAAATTCGTGCCTCTTTAGGCCAATTGGTCCAGGAGAGG---GTGGCTAGGCCTGCATCCTTGCGACCACGTTGGCATAAACCTTCCACTGTTCTTGAAGTATTGAATCCTAGGACTGTTGTTATTTTGGACCATCTTGGCAACAACAGAACTGTAAGTATTGACAATTTAAAACCTACTCCAACAAGGAAGGATAAAATTAGATACTTGCTTTATACCTGCTGTGCTACTAGTTCAAGGGTATTGGCCTGGATGCTTTTGGTCTGTGTACTGTTAATTGTTGTTTTGGTTTCATGCTTTCTGACAATATCCAGGATACAATGGAATAGAGATATCCAGGTCTTAGGACCAGTAATAGATTGGAATGTCACTGAGGTAAACATGACCAGTATCCCACAAGGTGTATATTATGAACCTCATCCAGAACCTATAGTGGTCACGGAGAGGGTCTTAGGTCTTTCTCAGGTATTAATGATCAATTCTGAAAATATTGCTAATAATTTAGCTGAAGTAGTTAATGAAGAAATGCAAAGTTTATCGGATGTAATGATTGATTTTGAGATTCCCTTAGGAGACCCTCGTGATCAAGAACAATATATACATAGAAAATGCTACCAAGAATTCGCGCATTGCTATCTGGTAAAATATAAAACTCCAAAG---TCCTGGCCAACTGAAGGTCTCATTGCAGATCAATGTCCCTTGCCAAGTCATGTATTGTTTTGTAGTGATCAATTATATTCTTTGTTTAAGGAAATTAATGTATTGGATGTTTGCAGTAAACCTGAATTAGTAATATTGTTAAATACTTCATATTATTCATTCTCTTATGACTTTGGTTTTTTGGCATATCAAAAGAATTTTCCTGCTCCTATTTGTATAGAACAGCAGGAGATTAGGGATAAGGATTATGAAGTTTATTCTTTATATCAAGAATGTAAATTGGCCTCTAAAGTGCATGGAATTGATACTGTTTTATTCTCCCTAAAAAATTTTCTTGGATATGCTTTGACAGGAGCAGTACAGACTTTGTCTCAGATCTCAGATATTAATGATGAAAATTTACAACAAGGAATATATTTGTTAAGAGATCATGTTATAACTCTAATGGAAGCCACATTACATGACATATCTGTAATGGAAGGAATGTTTGCTGTACAACATTTACATACTCATCTAAACCATTTAAAAACAATGCTCTTAGAAAGAAGGATAGACTGGACTTATATGTCCAGTGCTTGGTTACAACAACAGCTACAAAAATCTGATGATGAAATGAAAGTAATCAAGAGAATAGCTAAAAGCCTAGTTTATTATGTAAAACAAACCTACAATTCACCCACTGCTACGGCTTGGGAAATTGGGTTATATTATGAATTGACTATACCTAAACATGTTTACTTAAACAATTGGAATGTTGTCAATATAGGTCATTTGGTTCAATCAGCTGGACAATTGACTCATGTAACTATAGCTCATCCATATGAAATAATAAATAAGGAATGCACAGAGACTAAATATCTACATCTTAAAGACTGCAGAAGACAAGATTATGTCATTTGTGATGTGGTAGAGATAGTACAACCTTGTGGCAATAGCACAGACACGAGTGACTGTCCTGTCTGGGCTGAAGCTGTGAAAGAACCATTCGTGCAAGTGAATCCTCTGAAAAACGGAAGCTACTTGGTATTAGCAAGTTCTACAGACTGTCAGATCCCACCATATGTTCCTAGCATTGTGACTGTCAACGAGACAACATCGTGCTATGGACTGAACTTTAAAAAACCACTGGTTGCGGAAGAAAGACTAGGC---TTTGAGCCACGACTGCCAAATCTACAACTAAGATTACCACATTTGGTTGGAATTATTGCAAAAATCAAGGGGCTAAAAATAGAAGTCACATCCTCTGGAGAGAGTATAAAAGACCAAATTGAAAGAGCAAAGGCTGAGCTTCTTCGACTGGATATCCACGAAGGAGACACTCCAGCCTGGATACAGCAACTAGCTGCAGCAACTAAAGACGTTTGGCCAGCTGCTGCCTCTGCTCTACAAGGCATTGGTAACTTTTTATCTGGGGCTGCCCACGGAATATTTGGGACTGCCTTTAGCCTTCTGGGATACTTGAAGCCTATCTTAATAGGTGTGGGGGTTATTCTCTTGATTATTCTTATATTTAAGATTGTATCA
>SFVggo
CAAAAACAATATCCTATTAATCCTAAAGCAAGGTCTAGTATTCAGGTAGTAATTGATGATTTATTAAAACAAGGTGTATTAGTACAACAGAATAGTACTATGAATACGCCTGTTTATCCAATTCCTAAGCCTGATGGAAGATGGGGAATGGTACTGGATTATAGAGAAGTAAACAAAACCATTCCCTTAATAGCTGCTCAAAATCAACATTCTGCCGGTATTTTAGCTACTATTGTGAGGAAAAAATACAAAACTACTTTAGTTTTGGCCAATGGATTCTGGGCCCATCCTATAACCCCCGAATCCTACTGGTTAACTGCCTTTATATGGCAAGGTAAACAATATTGTTGGACTAGGCTTCCTCAAGGGTTCCTCAATAGTCCAGCTTTATTTACTGCAGATGTGGTTGACCTATTAAAGGAAATTTCCAATGTACAAGCCTATGTAGATGATATATATTTAAGTCATGACGATCCTCAAGAACATCTTGATCAATTAGAAAAAGTGTTTCAAATTTTGTTACAAGCAGGTTATGTTGTGTCATTAAAGAAATCTGAAGTTGCTCAAAAAACTGTTGAATTTTTAGGATTTAATATCACTAAGGAAGGGAGAGGCTTAACTGAGGCCTTTAAAGCTAAATTGTTAGATATCACACCTCCAAAGGATTTAAAACAATTGCAGAGTATACTTGGATTATTAAATTTTGCTAGAAATTTTATACTTAACTTTGCTGAGCTAGTTAAACCATTATATTCTCTAATCTCCAGTGCAAAAGGAAAATATATTGAATGGTCAAATGAAAATACTGTGCAATTACAAACTATTATAAAAGCATTAAATAATGCTGACAATTTAGAAGAAAGAATTCCTGAGAAACGTTTAATAATTAAGGTTAATACCTCCCCTTCAGCAGGATATGTTAGATATTATAATGAAACTGGAAAAAAGCCTATAATGTATTTAAATTATGTATTTTCTAAAGCTGAACTAAAATTTACTTTATTAGAAAAATTATTAACAACTATGCATAAGGCCCTTATTAAAGCCATGGATTTGGCAATGGGACAAGAAATCCTTGTGTATAGTCCTGTAGTCTCTATGACAAAAATTCAGAAAACCCCAATACCAGAAAGAAAAGCTCTACCTATTAGATGGATTACGTGGATGACTTACTTAGAAGATCCACGAATCCAATTTCATTATGATAAAACCTTGCCAGAATTGAAAAACATTCCTCCTTCACAATATAATAGTGTATTTTATACTGACGGCTCGGCTATTCGTAGCCCAGATCCTACTAAGAGTCATAATGCTGGAATGGGAATTGTACAAGTAAAATTTGAACTACAAGTTATAAATCAATGGTCTATTCCATTAGGTAATCATACAGCACAGATGGCAGAAATTGCAGCTGTTGAATTTGCCTGTAAGAAGGCCCTTAAAATAACAGGTCCTGTTTTAATCATTACTGACAGCTTTTACGTAGCTGAAAGTACTAATAAAGAACTACCTTACTGGAAATCTAATGGTTTTGTGAATAATAAAAAGAAACCTTTGAAACATGTATCTAAATGGAAATCCATTGCTGAATGCCTATCTTTAAAACCAGACATAACCATTCAACATGAAAGAGGGCATCAACATACTGAAGGTAATGCCCTTGCAGATAAGCTTGCCTATCCTAAAGGGTATCCTAAACAATATACATATTATATGGAAGATGGCAAAGTAAAAGTTAATAGACCTGAAGGA---ACCAAAATAATTCCTCCCTCTTTAGAAAGAGCCGGTATTGTACAAAAAGCTCACAATTTGGCT---------CATACTGGTAGAGAAGCTACTCTTTTAAAAATTGCTAACCTATATTGGTGGCCTAATATGAGGAAGGATGTGGTTAGACAGCTGGGACGCTGTCAACAGTGTTTAGTCACGAACGCTTTTAACCAAACCTCAGGCCCTATTTTGCGGCCTACAAGGCCTTTGAAGCCTTTTGATAAATTTTTCATTGATTATATTGGACCTTTACCACCCTCTAATGGATATTTGCATGTTCTTGTAGTTGTTGATAGTATGACTGGGTTCACATGGTTATACCCCACTAAGGCTCCTACTACCAACGCAACTGTCAAGGCTCTCAATGTACTCACTAGTATTGCAGTTCCAAAGGTGATACACTCTGATCAAGGTGCAGCATTCACCTCTTCCACTTTTGCTGATTGGGCAAAAGAAAGAGGTATACAATTGGAATTCAGTACTCCTTACCACCCTCAAAGTAGTGGGAAGGTGGAAAGGAAAAATAGTGATATAAAACGACTCTTGACGAAACTGTTGGTAGGACGACCTACAAAGTGGTATGACTTATTACCTGTTGTACAATTAGCATTAAATAATTCATATAGTCCATCACTGAAACATACTCCACATCAACTTTTATTTGGTATAGACTCCAATACACCATTTGCAAATCAAGATCGAGAAGAAGAACTCTCTCTTCTACAGGAAATTAGGAGTTCATTAGGCCAAATTGTCCAGGAGAGG---GTACCTCGCCCGGCTTCTCTTAGACCTCGGTGGCATAAACCATCAAGAATTGTGGACATTCTTAATGAAAGAACTGTGGTAATTGTGGACCATCTTGGCAACAATAGAACCGTGAGTATTGATAATCTTAAGCTTACTCCTACAAGAATGGATAGAGTTAAATATTTTTTGTATACTTGTTGTGCTACAAGTTCCAGAGTGTTGGCATGGATGTTGCTGGCATGTATTTTGTTTATCATAATAATAGTATCTTGTTTTATTACATTGTCTAGGATTCAATGGAATAAGGATATACAGGTTTTGGGTCCAGTCATTGACTGGAATGTAACAGAAGTAAATATGACTAGTATACCTCAAGGAGTGTTCTATCAACCTCATCCTGAGCCTATAATACACACGGAGAGGGTTCTAGGCCTCTCACAAGTGTTAATGATTAATTCTGAAAATGTTGCAAATTCTTTAACAGAGATGATAAATGAGGAAATGCAAAGTCTTTCTGATGTGATGATTGATTTTGAAATTCCTTTGGGGGATCCACGAGACCAAGAACAATATATACATAGGAAATGTTATCAGGAATTTGCTCATTGTTATTTAGTAAAATATAAGACTCCTCAA---CCATGGCCTAATGAAGGACTTATCGTAGATCAATGTCCTTTACCTACTCACATATTATTTTGCTCAGATGTATTATATTCTTTATTCAGAAACATTAGTGTGTTAGATGTTTGTAGTAGACCAGAGATGGTTTTATTGTTAAACAAAACATATTACACCTTTTCCTTTGACTTCGGGTTCCTTTCTTATATGAAAAATTTTCCTGGACCCCAATGTATAGAATCAACAGTAATACGACAACAAGACTATGAAGTATATTCTCTATATCAAGAATGTAAGTTGGCCTCAAAAATTCATGGAATAGACTCAGTCTTATTCTCTTTGAAGAATTTTCTTGGGTATGCTCTAACAGGGGCAGTTCAAACATTAGCCCAAATTTCTGATATAAACGATCAGAACTTACAACAAGGAATTTACCTACTTAGAGATCATATAGTGACATTAATGGAAGCAACTCTTCATGATATATCAATAATGGAAGGAATGTTTGCTGTTCAACATGTTCATACTCATCTAAATCATCTGAGAACTATGCTAATGGAAAGAAGAATAGATTGGACTTACATGTCTAGCAGTTGGCTTCAAACTCAGCTACAAAAATCAGATGATGAAATGAAAGTTATTAAAAGAACTGCCAGAAGTCTAGTTTACTATGTTAAACAGACTTACAACTCACTTACTGCAACTGCATGGGAAATAGGACTATATTATGAGTTAATTATTCCAAGGCATATTTACTTAAATAATTGGCAAGTAGTCAATATAGGTCATCTAATTAAATCTGCTGGACAACTTACTCATGTGACTGTAAGTCATCCCTATGAAATAATCAATAGGGAATGTTCTAATACCTTATATTTGCATCTAGAAGAATGCAGAAGGCTAGATTATGTGATTTGTGATGTGGTAAAGATAGTGCAACCCTGTGGTAATAGTTCAGACAGTAGTGACTGCCCTGTCTGGGCTGAGCCTGTGAAAGAACCACATGTGCAAATTAGTCCCTTGAAAAGCGGAAGCTATTTAGTTCTTGCCAGCTCAACAGACTGTCAAATACCACCATATGTTCCAAGTGTGGTGACTGTTAATGAGACGACACAGTGTTTTGGAGTGACCTTTAAAAAACCACTGGTTGCTGAAGAAAAGACAAGC---TTGGAACCTCAGCTGCCTCATTTACAGCTGCGATTGCCTCATTTGGTTGGAATTATTGCAAAAATCAAAGGAATAAAAATAGAAGTTACTTCCTCTGGGGAAAGTATAAAAGATCAACTGGAGAGAGCTAAAGCAGAGTTACTTCGGCTGGACATCCACGAAGGAGATACTCCAGCTTGGATTCGACAGCTTGCTGCTGCAACTGAAGACGTCTGGCCTGCTGCTGCTTCTGCTCTCAAAGGAATTGGTAACTTCTTAACTGGGGCTGCCCAAGGGCTGTTTGGTACTGCCTTTAGTATCCTAGGATACCTAAAACCTATTTTGATAGGAATAGGTATCATTATTTTGGTTATCCTTATTTTTAAGATTCTAAGA
>SFVppy
CAAAAACAATATCCTATTAATCCTAAAGCTAAGGAAAGCATTCAAATTGTTATCAATGATTTGTTAAAACAAGGAGTTTTGATACAACAAAACAGTATAATGAACACTCCTGTATATCCAGTACCTAAACCTGATGGAAGATGGAGGATGGTGCTGGATTACAGAGAAGTTAATAAAACCATACCTTTAATAGCGGCCCAAAATCAGCACTCTGCAGGTATCCTTGCTAGCATTTACAGAGGTACTTACAAAACTACATTAGATTTAGCTAATGGGTTTTGGGCACACCCCATCACTCCTAATTCTTATTGGTTAACTGCTTTTACCTGGCAAGGTAAACAACATTGTTGGACTCGTCTGCCACAAGGATTCTTAAACAGTCCTGCTCTATTTACAGCAGACGTAGTTGATTTAATGAAACACATTCCTAATGTACAAGTATATGTTGATGATCTATATTTGAGTCATGACGATCCTCAAGAGCACTTACAGGTTTTGCAACAAGTACTACATATTCTCCATGATGCTGGATATGTAGTATCTTTGAAAAAATCAGCTATAGCTCAAAAGGTGGTAGAATTTTTGGGATTCAATATTACAAAAACTGGAAGAGGCCTTACTGATGCCTTTAAGGAAAAACTATTAAATATATCCCCACCACAAAATTTAAAACAGTTACAGAGTATTCTTGGGTTAATGAATTTTGCAAGAAATTTTATACCAAATTATGCTGAAAGAGTTAAACCCTTTTATAGCCTAATATCTACAGCCAAAAGTAATAACATTTTATGGAATGATGAGTTAACATCTCAATTGCAGGAATTAATTACTTTACTAAATCAAGCTGATAATCTCGAGGAGAGAAAACCTACAACTAGACTGATTATTAAAGTAAACTCTTCCAGCCATGCTGGCTATATTAGGTATTATAATGAAGGATCTAAAAAACCAATTCTATATATAAATTATGTATTTAGTAAAGCTGAAGAAAAATTTTCTATGTTAGAAAAATTGTTAACAACCTTACATAAAGCCCTTATTAAGGCTGTGGATTTGGCTATGGGAACTGAAATTATGGTTTATAGCCCCATTGTTTCCATGACTAAAATACAAAAAACCCCTCTCCCTGAAAGAAAAGCCCTACCTGTACGATGGATAACTTGGATGACTTATTTAGAAGATCCTAGAATAACTTTTCATTATGATAAAACATTACCTGAACTTAAAGATGTCCCTCCATCACAATACTCTATGGTGTTTTACACAGATGGCTCTGCTATTAAAAACCCCAATCCTACTAAAACACATAGTGCTGGAATGGGAGTAGTACAAGGAAAATTCGAATTCCAGGTTGTTAATCAATGGTCTATTCCTCTTGGAAATCATACTGCACAACTTGCTGAGGTAGCAGCAGTTGAATTTGCTTGTAAACAAGCTCTTAAAATTACGGGCCCAGTTTTAATAATTACTGACAGTTTTTATGTGGCAGAAAGTGCTAACAAAGAGTTACCATATTGGAAATCTAATGGTTTTGTTAATAATAAGAAAAAACCTTTAAAACATGTTTCTAAGTGGAAGTCTATTGCTGATTGTTTATCTTTAAAAACTGGCATAACCATTAAACATGAAAAAGGTCACCAACATACAGAGGGAAACGCGTTAGCAGACAAGCTTGCCTTGCCCAAAGGATACCCTAAACACTTTGTGTACACGTTGGAGGAAGGCAAAGTAATAGTTAAGAGGCCTGAAGGC---ACAAAAATCATTCCCCCACTTGCTGACCGCAAGCTTTTAGCCAGCCAAGCGCATAAACTTTCT---------CACAGTGGAAGAGAGGCTACGTTACTAAAACTGTCAAACACTTATTGGTGGCCCAATATGCGCAAGGATGTGGTTAAGGTTATAGGACAGTGTCAACAATGTTTGGTGACTAATCCTAGTAATTTAACCTCTGGCCCAATTTTAAGGCCTGAAAGGCCTACTAAACCTTTTGATAAATTTTTTATTGATTATATTGGACCCTTGCCTCCTTCCAACGGTTATTTACATGTACTTGTTGTTGTTGATGCCATGACTGGATTTGTATGGTTATACCCCACAAAGGCTCCCTCAGCCAATGCAACTGTAAAAGCTCTCAATATGTTAACTAGTATTGCTGTTCCAAAGGTGATTCACTCTGATCAGGGTGCGGCATTCACCTCTTCAACCTTTGCTGATTGGGCAAAGGAAAAGGGTATACATTTGGAATACAGTACTCCTTACCACCCCCAAAGTAGTGGCAAGGTGGAAAGGAAAAATAGTGACATAAAACGACTTTTAACTAAACTATTGGTTGGACGGCCTACAAAGTGGTATGACCTTTTATCTACAGTTCAATTGGCTCTCAACAACGCCTACAGTCCTATTTTAAAACATACTCCACATCAGCTGTTATTTGGTGTGGATGCAAATATCCCTTTTGCAAATCAAGATAGAGAAGAAGAGTTGTCTCTTTTACAGGAAATTCGTGAATCTCTAGGCCTATTGGTCCAGGAGAGG---GTTGCACGCCCTGCTTCCTTACGACCCCGGTGGCATAAACCTGTTAAGATCTTGGAAGTTCTTAACCCCAGGACAGTTGTTATTTTGGACCATCTAGGCAACAACAGAACTGTGAGTGTTGATAATCTTAAATTGACACCTACAAAAGTGGACAGAGTAAAATATTTATTGTATACTTGTTGTGCTACTACCACTAGAACCTTGGCATGGCTTTTCTTATTTTGTGTATTATTGATAGTAGTACTGGTTACTTGTTTCATTACTATTGCTAGAATACAGTGGAATCAAGATATACAGGTCTATGGCCCTGTCATAGACTGGAACATCAGTGAAGTAAATATGACCAGCATACCACAGGGTGTTTATTATGAACCACATCCTGAACCTATAATAGTTAAAGAAAGGGTCTTAGGTCTATCACAAGTAATAATGATTAATTCTGAAACTGTGGCTAATTCACTAGCAGATATGGTTAATGAAGAATTACAAGGACTGGCAGATGTTATGATTGACTTCGAAATACCTCTTGGAGACCCACGGGACCAAGACCAGTACATACATAGAAAATGCTTTCAAGAATTTGCACATTGTTATTTAGTAAAATATAAGGACCCTAAA---GGGTGGCCTAGTGAAAAATTAATAGTAGATCAATGTCCTATACCAAGTCATGTATTATTCTGCTCAGATAGATTGTATAATTTATTCAGAGAAGCAAATACATTGGATATCTGTAATATCCCTGAGGCTATTTTATTATTGAATACTACTTATTATAATTTTTCCTATGATTTTGGATTCTTGGCATATTTGGGACATTTTCCTTCTCCCATTTGTATAAAGGAACATAAGATAAAAGAAGTTAAGTATTCTGTTTATTCCCTATATCAGGAATGTATCAATAAGGCATCAACTTATGGTATAGGTAATGTAGTTGAGGGAATAAAAGAATTGTTGGGATATAGCCTGACAGGGGCTGTACAAACATTATCTAAAATATCTGACATCAATGATGAAAATTTACAACAAGGCCTATATCTGTTAAGAGATCATTTGGTTACCTTAATGGAAGCAACTTTACATGATATTTCTTTGATGGAAGGAATGTTGGCAGTACAACATTTGCATACTCATTTGAACCATTTTAAAACAATGCTGCTGGAAAGAAGAATTGATTGGACTTTCATAAATAGTGATTGGCTACAACAACAACTGCAGCAGCCAACTGATCATATGAAGATTATTAAAAGAACTGCCAGAAGTTTGGTATATTATGTGGAACAGACATCTAATTCACCTACAGCGACCTCATGGGAAGTAGGAATTTATTATGAGATTATCATTCCTAAACACATATACTTAAATAATTGGCAGATTAAAAACATAGGCCACTTAATCCATTCAGCTGGACAATTGACTCACGTAACTATTGATCACCCCTATGAAATACTCAATAGGGAATGTGAAGAGACAAAATACCTGCATTTGGAACAGTGTATAAAACAAGATTATGTCATTTGTGACATAGTAGAAAGAGTACAGCCCTGTGGAAATACAACTGGGACTACAGACTGTGCTGTATATGCCAAAGCAATAAAATCTCCATACACTGAGATTCTGCCTTTGAAGAATGGGAGTTATTTAGTTCTGTCAGATTCAACTAGCTGCAACATTCTTCCTTACATCCCCAGCATTGTAACAGTTAATGAAACAGTAGAATGCTTCGGCGTGCTCTTTAAAAAACCACTAACTGCAGAAAGGAAGACAGAT---TATACGCCACACATACCACCCTTGAGACTTCGTCTTCCTCATCTTCTTGGAATTATTGCAAAACTCAAGAATATTAAAATAGAAGTGACCTCAACCCAAGAGAATATAAAAGATCAAATTGAAAGAGCCAAAGCAGAACTACTTCGACTGGACATCCACGAAGGAGATTCTCCGGCCTGGATAAAACAGCTTGCTGCTGCAACTGAGGACGTCTGGCCTACTCTAGCAACAGGATTAAAGAGCATTGGTAATTTCCTCTCAGATGCTGCCCAAGGAATATTTGGGACTGCTTTCGGGATCTTGGGGTATGTAAAACCTATCCTAATAGGGGTAGGAATAATTTTACTAATTGTAGTTATTTTTAAGATAATATCA
>SFVcae
CAAAAACAATATCCAATCAACCCAAAAGCAAAAGCAAGCATTCAAACAGTTATTAATGATTTACTAAAACAAGGTGTTTTAATTCAACAAAATAGTATAATGAATACTCCTGTATACCCAGTGCCTAAACCAGATGGAAAATGGAGAATGGTTTTAGATTATAGAGAAGTTAATAAAACCATACCTTTAATTGCTGCCCAGAATCAGCATTCTGCTGGAATTTTATCATCTATTTTTAGAGGCAAATATAAAACCACTTTAGATTTGTCTAATGGCTTCTGGGCTCACTCTATTACACCAGAATCTTATTGGTTAACTGCTTTTACTTGGCTTGGACAACAATATTGTTGGACAAGATTACCTCAGGGATTTCTTAATAGTCCTGCCTTATTTACAGCAGATGTAGTTGATTTACTTAAAGAAGTACCAAATGTGCAAGTTTATGTGGATGACATTTATATTAGTCATGATGACCCTAGAGAACATTTAGAACAACTTGAGAAAGTTTTCTCATTATTGCTCAATGCTGGTTATGTGGTTTCTCTTAAAAAATCTGAAATTGCTCAACATGAGGTTGAATTTCTTGGGTTTAATATTACCAAAGAAGGCCGAGGCCTGACTGAAACTTTCAAACAAAAACTTTTAAATATTACTCCACCAAGAGATTTAAAACAATTGCAAAGTATTTTAGGCCTTCTAAATTTTGCAAGAAATTTTATTCCCAATTTTTCTGAATTAGTTAAACCTTTGTACAATATAATTGCTACTGCAAATGGTAAATATATTACATGGACTACAGATAATAGTCAACAATTACAAAACATAATTTCCATGTTAAATTCTGCAGAAAATCTGGAAGAAAGGAATCCAGAAGTTCGATTAATAATGAAAGTAAATACCTCCCCTTCTGCAGGATATATAAGATTTTATAATGAATTTGCTAAGAGACCAATTATGTATTTAAATTATGTATATACAAAAGCAGAAGTCAAATTTACTAATACTGAGAAACTGTTAACCACAATACATAAAGGTCTAATTAAGGCTTTAGACCTTGGCATGGGTCAAGAAATTTTAGTCTACAGCCCTATTGTGTCCATGACTAAAATCCAAAAAACACCTTTACCAGAGAGAAAAGCACTACCCATCAGATGGATAACTTGGATGTCTTATCTAGAGGATCCCAGAATACAATTCCATTATGATAAAACTTTACCTGAACTACAACAAGTTCCTCCTAGTGAATTTAGTATGGTTTTTTATACTGACGGATCTGCAATTAAACATCCTAATGTTAATAAGTCACATAATGCTGGAATGGGTATTGCTCAGGTACAGTTTGAGTTTACAGTAATTAATACTTGGTCAATTCCTCTTGGAGATCATACTGCACAACTTGCAGAAGTTGCAGCTGTGGAATTTGCATGCAAAAAGGCCCTTAAAATAGATGGACCTGTATTAATAGTTACTGATAGTTTTTATGTTGCTGAAAGTGTTAATAAGGAATTGCCATATTGGCAATCAAATGGGTTTTTTAATAATAAAAAGAAACCCTTAAAACATGTCTCTAAGTGGAAATCAATTGCAGATTGTATACAGTTAAAACCAGATATTATTATTATTCATGAAAAAGGTCACCAGCATACAGAAGGTAATAATTTAGCTGATAAACTTGCCTATCCTAAAGGCTTTCCAAAACATTATCAATATCAACTTGAAAATGGACAAGTTATGGTAACTCGTCCAAATGGA---AAGAGAATTATTCCTCCAAAATCAGACAGGCCTCAAATCATTTTACAAGCACATAATATTGCA---------CACACAGGAAGAGATTCAACCTTTCTTAAAGTCTCTTCCAAGTATTGGTGGCCAAATCTTAGAAAGGATGTGGTTAAAGTTATCAGACAATGTAAGCAATGTCTGGTCACAAATGCAGCTACTCTAGCTGCGCCTCCGATATTGAGGCCTGAACGACCTGTAAAGCCTTTTGATAAATTTTTTATTGATTATATTGGTCCATTACCCCCCTCTAATGGATATTTACATGTCCTTGTAGTAGTCGATAGTATGACTGGATTTGTTTGGTTATACCCCACTAAGGCTCCTTCAACTAGCGCAACTGTTAAAGCTCTCAACATGCTCACTAGTATTGCAGTTCCAAAGGTGATACACTCTGATCAGGGTGCAGCATTCACCTCTGCAACTTTTGCTGATTGGGCAAAAAACAAAGGTATACAATTGGAATTCAGTACTCCTTACCACCCCCAAAGTAGTGGCAAGGTGGAAAGGAAAAATAGTGACATAAAACGACTTTTAACTAAACTGCTTGTTGGGAGACCTGCTAAGTGGTATGATCTTCTTCCAGTTGTACAATTGGCATTAAATAATTCTTATAGTCCTTCTTCTAAATATACTCCTCATCAACTTTTGTTTGGTATAGATTCAAACACACCATTTGCAAATTCTGATAGAGAAGAAGAACTCTCTCTTTTACAGGAAATCAGATCCTCTCTTGGCCAATTAGTCCAGGAGAGG---GTAGCCAGGCCTGCATCCTTAAGACCTCGGTGGCATAAACCAACTCCTGTTTTGGAAGTTATTAATCCACGGGCTGTTGTTATTTTGGACCATCTTGGCAACAGAAGAACTGTAAGTGTGGACAATCTGAAGCTAACTCCTACTAGGATGGACAGAGTAAAGTATCTAGCATATGCATGTTGTGCTACTAGTACCCGTGTCATGTGTTGGCTATTTTTGATTTGTGTATTATTAATTATTGTATTTGTATCATGTTTTGTCACTGTTGCTAGGATTCAATGGAATAGGGATATTAATGTATTTGGTCCAGTCATTGATTGGAATGTTACTTCTATAAATATGTCCAGCATACCACAAGGTGTTATGTATACACCTCACCCTGAACCTATAATTCTCAAGGAGAGGGTTCTAGGAATATCACAAGTGTTAATGATAAATTCTGAAAATATAGCTAATGTACTAACTGATATGATAAATGAAGAATTACAAGATTTATCTAATCAAATGATTGACTTTGAATTACCTCTAGGGGATCCTAGAGATCAAGATCAATATATACATCATAAATGTTACCAGGAATTTGCTCATTGTTATTTGGTTAAGTATAAGAAGCCTTCT---CCTTGGATATCTGAGGGTATTATTGTAGATCAATGCCCTTTGCCTAGTCATGTGCTATTCTGTTCTGATCAGCTTTATGGTTTATTCAGGAGTTTTAATCCTCTGGATGTATGTAATCGACCAGAAGCAGTATTACTATTGAATACTACTTATTTCACTTATTCCTTTGATTTTGGATTTCTTTCATATTTAAATGCTTTTCCTGGATTGAAATACATTGAAAATCAGACAGTTAGGGAACCAGAATATGAAGTATATTCTTTATATATGGAATGTATGAATTCTGCCGAAAAGTATGGGATAGATAGTGTTTTATTTGCTTTAAAAACCTTCTTAGGATATTCATTAACTGGAGCTGTACAAACTCTTTCACAAATATCAGATATAAATGATGAAAGGTTACAACAAGGAGTATCATTATTAAGAGATCATGTTGTCACTTTGATGGAAGCTGCCCTACATGATATCACCATTATGGAAGGAATGCTAGCAATCCAGCATGTGCACACTCATTTGAATCATCTTAAAACTATATTATTAATGAGAAAGATTGATTGGACATTTATTAAAAGTAACTGGATTAAAGAACAACTCCAAAAGACTGAAGATGAAATGAAGATCATTAGAAGAACAGCTAAAAGTTTAGTATACTATGTAACTCAAACATCATCCTCTACTACAGCAACATCATGGGAGATTGGAATTTATTATGAGATAACTATACCTAAACATATTTATTTAAATAATTGGCAGGTTATTAATATAGGTCATCTTGTTGAGTCAGCTGGTCATTTAACCTTAATAAGGGTTAAACATCCTTATGAGGTCATTAATAAAGAATGTACATATGAACAATATTTACACCTTGAAGACTGCATATCTCAAGATTATGTGATTTGTGACACAGTACAAATAGTGTCACCATGTGGAAATTCGACAACAACTAGTGACTGTCCTGTCACTGCTGAGAAGGTAAAGGAACCATATGTTCAAGTATCAGCTTTAAAAAATGGAAGCTATTTAGTTCTAACTAGTAGAACAGATTGCTCAATACCAGCATATGTTCCTAGTATTGTAACTGTGAATGAAACAGTTAAGTGTTTTGGGGTTGAGTTTCATAAACCACTATATTCAGAAAGTAAAGTCAGC---TTTGAACCACAAGTTCCGCATCTGAAACTACGCTTGCCACATCTGGTTGGGATTATTGCAAATCTTCAGAATTTGGAAATTGAAGTAACCAGCACTCAAGAAAGTATAAAAGATCAGATTGAAAGAGCTAAATCACAGCTTCTTCGGCTGGACATCCACGAAGGAGATTTTCCTGCTTGGATTCAACAACTTGCCTCTGCTACCAGAGACGTTTGGCCTGCAGCAGCTAGAGCTCTTCAAGGCATAGGTAACGTTTTGTCTAATACTGCCCAGGGAATATTTGGAACTACAGTAAGCATTTTGTCTTATGCAAAGCCTATCCTGATAGGAATAGGTGTTATACTTTTGATTGCCTTTTTATTTAAGATTGTATCA
>SFVmcy
CAAAAACAATATCCAATAAATCCAAAGGCTAAGCCTAGTATTCAAATTGTAATAGATGATCTATTGAAACAAGGGGTTTTAATACAACAAAATAGTACAATGAATACTCCTGTATATCCAGTACCAAAACCTGATGGTAAATGGAGAATGGTGTTGGACTATAGAGAGGTCAATAAAACTATTCCATTAATAGCAGCACAGAATCAACATTCAGCAGGTATATTATCCTCAATTTATAGAGGAAAATATAAAACTACATTAGATCTTACAAATGGATTCTGGGCTCATCCTATAACTCCAGAATCTTACTGGTTAACAGCCTTTACTTGGCAAGGGAAACAATATTGTTGGACTAGATTACCACAAGGATTTCTTAATAGTCCAGCTTTATTTACAGCAGATGTTGTAGATTTATTAAAGGAAATACCAAATGTTCAAGCCTATGTAGATGATATTTATATTAGTCATGATGACCCTCAAGAACATCTTGAGCAACTTGAGAAAATATTTTCCATATTGCTCAATGCTGGTTATGTGGTTTCACTAAAAAAGTCTGAAATTGCGCAAAGAGAAGTTGAATTTTTAGGCTTTAATATTACTAAAGAAGGCCGAGGCCTTACAGATACTTTTAAGCAAAAATTATTGAATATAACTCCTCCAAAAGATTTAAAACAACTCCAAAGTATATTAGGATTGTTAAATTTTGCTAGGAACTTTATTCCTAATTATTCTGAATTAGTAAAGCCATTATATACAATTGTTGCTAATGCAAATGGTAAATTTATATCTTGGACAGAGGACAATAGTAATCAATTACAACATATAATTTCTGTTTTAAATCAAGCAGATAATTTAGAAGAACGAAATCCTGAGACCAGATTAATAATTAAGGTTAATTCTTCTCCCTCAGCTGGTTATATTAGGTATTATAATGAAGGATCAAAAAGGCCAATAATGTATGTTAATTATATCTTTTCTAAAGCAGAAGCAAAATTTACACAAACTGAAAAACTGCTGACAACTATGCATAAAGGTCTTATAAAAGCTATGGACCTTGCTATGGGTCAAGAAATCTTAGTATATAGTCCTATTGTGTCTATGACAAAAATTCAAAGAACACCGTTACCTGAAAGAAAAGCTTTACCTGTTAGATGGATTACTTGGATGACTTATTTAGAAGATCCTAGGATACAATTTCATTATGATAAAAGTTTACCTGAACTTCAACAAATTCCTCCTAGTGAATTTGCTATGGTCTTTTATACTGATGGATCTGCCATAAAACATCCTGATGTTAATAAATCTCATAGTGCTGGTATGGGTATTGCCCAAGTACAATTTGAATATAAGATTGTCCATCAATGGTCAATTCCCTTAGGGGATCATACTGCTCAATTAGCTGAAATAGCAGCAGTAGAATTTGCTTGCAAGAAAGCATTAAAGATTTCTGGTCCTGTCTTGATAGTCACTGACAGCTTTTATGTAGCTGAAAGTGCTAATAAAGAATTACCTTATTGGAAATCTAATGGTTTCCTTAACAATAAAAAGAAGCCACTTAGACATGTATCCAAGTGGAAATCAATAGCTGAATGTTTACAACTTAAGCCTGATATAATAATTATGCATGAAAAAGGACATCAACATACAGAAGGTAATAATTTAGCTGATAAGCTTGCCTACCCTCCAGGGTATCCAAAACAATACAAATATACCCTTGAGGAAAATAAATTAATTGTAGAAAGGCCTAATGGC---ATACGAATTGTGCCTCCAAAAGCTGACAGAGAAAAAATTATCTCTACAGCCCACAATATTGCT---------CATACCGGACGAGACGCTACTTTTCTGAAAGTCTCTTCCAAGTATTGGTGGCCTAATCTAAGAAAGGATGTGGTAAAAAGCATCAGACAGTGTAAACAGTGTCTGGTAACTAACGCTACAAATTTAACTTCGCCACCAATACTTAGGCCTGTAAAGCCTCTAAAACCTTTTGATAAATTTTATATTGATTATATTGGTCCTTTGCCACCATCGAATGGTTATTTACATGTCCTTGTAGTAGTCGATAGTATGACAGGTTTTGTTTGGTTATATCCCACAAAGGCTCCCTCAACTAGCGCAACTGTAAAAGCTCTCAATATGCTCACTAGTATTGCAATTCCAAAGGTGCTGCACTCTGACCAAGGGGCAGCATTCACCTCTTCAACTTTTGCTGATTGGGCTAAAGAAAAAGGTATACAATTAGAATTCAGTACTCCTTACCACCCCCAAAGTAGTGGTAAAGTGGAAAGGAAAAATAGTGACATTAAACGACTTTTAACTAAACTGCTAATTGGGAGACCTGCTAAGTGGTATGATCTACTACCTGTTGTACAATTGGCCTTAAATAATTCTTATAGTCCCTCTTCTAAATATACTCCTCATCAACTCTTGTTTGGTGTAGATTCCAACACACCGTTTGCAAATTCTGATAGAGAAGAGGAACTGTCTCTTTTACAGGAAATTAGATCTTCTCTAGGCCAACTAGTCCAGGAGAGG---GTAGCTCGCCCTGCTTCACTTCGACCACGCTGGCATAAGCCTACAGCTATTTTGGAGGTCGTGAATCCTCGGACAGTGATAATTTTGGACCATCTTGGCAACAGACGTACTGTAAGTGTTGACAACCTTAAGTTAACACCTACTAGGATGGACAAATTGAAATATCTGGCCTATTCATGCTGCGCTACTAGCACACGTGTATTGTGCTGGATAGTGTTAGTTTGCGTCTTGCTATTAGTTGTATTTATATCCTGCTTTGTGACAATGTCCAGGATACAATGGAATAAGGATATTGCTGTTTTTGGTCCAGTCATTGACTGGAATGTTAGCGAGGTCAATATGACCAGTATACCTCAAGGGGTGTTATATGTGCCTCATCCAGAACCAATAATTCTCAAGGAGAGGATTCTTGGTTTATCTCAGGTCATGATGATAAACTCTGAAAATATTGCTAATACTTTAGCAGACATGATTAATGAAGAGATGAATGATTTAGCTAATCAAATGATAGATTTTGAAATCCCATTAGGAGATCCCAGAGATCAAAAACAATACCAGCATCAAAAATGTTTTCAAGAATTTGCACATTGTTATTTAGTAAAATATAAAACTACTAAA---GGATGGCCTAGTTCTACTGTTATAGCAGATCAATGCCCTTTGCCTACCCATGTCTTATTTTGTTCTGATCAAATTTATGGACTATTTAGACAAATTAATACTTTAGATGTTTGTAATAGACCAGAAATGGTATTTTTGTTAAATTCCTCATATTATGAATTTTCCTATGACTTTGGGTTCCTAGCATATTTAAATTCTTTTCCTTCTCCAATCTGTATAAAAAATCAGACTATAAGGGAACCTGAGTATAAAATCTCTTCTTTATACCTAGAATGCATGAATGCTTCAGACAGACATGGTATAGATAGTGCTTTATTAGCTTTGAAGACATTTTTAGGATATGCTTTAACTGGAGCTGTTCAAACTTTATCTCAAATATCTGATATTAATGATGAGAGGCTGCAACACGGAGTATATTTACTCCGGGATCATGTGGTAACCCTGATGGAAGCTGCCCTTCATGATGTTTCGATTATGGAAGGAATGTTAGCAATTCAACATGTGCATACTCATCTCAATCATCTCAAGACCATGCTTTTGATGAGAAAGATTGATTGGACATTCATCAGAAGTGACTGGATTCAACAGCAATTACAGAAGACAGATGATGAAATGAAATTGATACGAAGAACTGCACGAAGTCTAGTCTACTATGTCACACAAACCTCCAGTTCTCCTACAGCTACTTCCTGGGAGATTGGAATATATTATGAAATAGTAATTCCTAAACATATATATTTAAATAATTGGCAAGTAATCAATGTAGGTCATTTATTGGAGTCAGCTGGTCATCTGACTCATGTAAAGGTTAAGCATCCTTATGAAATAATTAATAAGGAATGTAGTGACACTCAATATTTACATCTTGAGGAATGCATTAGAGAGGATTATGTGATTTGTGACATAGTACAAATAGTTCAACCATGTGGAAATGCAACAGAATTGAGTGATTGTCCAGTAACAGCATTAAAGGTGAAGACTCCATATATTCAAGTGTCTCCCCTGAAGAATGGAAGTTATTTAGTTTTATCTAGTACTAAGGATTGTTCTATACCTGCATATGTACCTAGTGTGGTCACAGTCAATGAAACAGTTAAGTGCTTTGGAGTAGAGTTTCACAAACCACTTTATGCTGAAACAAAAACCAGC---TATGAACCACAAGTTCCGCATTTGAAGCTTCGTTTACCCCACTTGACTGGGATTATTGCCAGCTTGCAATCACTGGAAATAGAAGTTACTTCTACACAAGAGAATATAAAAGACCAGATCGAAAGGGCCAAAGCACAGCTTCTCCGGCTGGACATTCACGAAGGAGACTTTCCTGACTGGCTGAAACAAGTCGCCTCTGCAACCAGGGACGTTTGGCCTGCTGCAGCTTCCTTTATACAAGGAGTAGGTAACTTCTTATCTAATACTGCCCAGGGGATATTCGGCTCAGCGGTAAGCCTCCTATTCTATGCAAAACCTATTTTGATAGGAATAGGAGTTATACTGCTTATTGCCCTTCTTTTTAAGATAATATCA
>SFVcja
CAAAGACAGTATCATATCAATACAAAGGCTAAGCCTAGTATTCAACAAGTGATTGATGATTTACTTAAGCAAGGAGTATTGATAAAACAGACCAGTGTAATGAATACACCAATATATCCAGTTCCCAAACCAGATGGTAAATGGAGAATGGTACTAGATTATAGAGCTGTGAATAAAACAGTACCATTAATAGGAGCACAAAATCAACATTCCTTAGGAATATTAACAAATTTAGTAAGACAAAAATACAAATCTACTATAGATTTGTCCAATGGATTCTGGGCCCATCCAATCACCAAAGATTCACAGTGGATAACAGCTTTTACTTGGGAAGGCAAACAGCATGTATGGACAAGGCTGCCTCAAGGATTTTTAAATAGTCCTGCCTTGTTTACTGCAGATGTAGTAGACTTATTAAAGAATATACCGGGGATAAGTGTGTATGTAGATGATATATATTTTAGCACTGAAACAGTGTCAGAACATTTGAAAATTTTAGAAAAAGTATTTAAGATTCTTCTGGAAGCTGGATATATTGTTTCCCTGAAAAAATCAGCATTATTGAGGTATGAAGTAACATTCTTGGGCTTCTCTATAACTCAAACAGGAAGAGGATTAACCTCTGAATTTAAAGACAAAATACAAAACATCACATCACCGAGAACTTTGAAAGAGTTGCAAAGTATACTAGGCTTATTTAATTTCGCGAGAAATTTTGTACCTAACTTTTCTGAAATAATAAAGCCTTTATATTCTCTTATCTCAACTGCTGAGGGCAACAATATTAAATGGACTTCTGAACACACTAGATATCTGGAGGAAATTGTTTCTGCATTGAATCATGCAGGAAACTTAGAACAGCGTGACAATGAGTCACCACTAGTGGTTAAATTAAATGCCTCTCCTAAAACAGGATATATAAGATATTATAATAAAGGAGGTCAAAAGCCTATTGCTTATGCCTCTCATGTATTCACTAACACTGAATTAAAGTTTACCCCTTTGGAAAAATTATTAGTTACTATGCATAAAGCTTTAATTAAGGCTATTGATTTGGCATTGGGTCAACCCATCGAGGTATACAGTCCCATAATTTCAATGCAGAAACTACAAAAAACACCACTACCTGAGAGAAAAGCATTATCCACAAGGTGGATTACTTGGTTAAGTTATTTAGAAGATCCTAGAATAACCTTTTACTATGACAAAACGCTGCCTGATTTAAAGAATGTACCTATTATAGAGTATGCAGCTGTCTTTTATACAGATGGCTCGGCAATAAGGTCACCTGATAAAAATAAGTCTCATTCCTCAGGAATGGGAATTGTGCATGCTGTATTTGAGTTAACCATTGAACATCAATGGTCAATTCCTTTGGGGGACCATACAGCACAATATGCTGAAATATCTGCGGTAGAATTTGCTTGTAAAAAGGCCAATAATATCTCTGGGCCTGTACTTATAGTAACTGACAGTGATTATGTTGCCAGAAGTGTGAATGAGGAATTACCTTTTTGGAGGTCTAATGGGTTTGTTAACAATAAGAAGAAGCCTCTTAAGCATATAAGTAAATGGAAAAATATTTCTGATTCCCTTCTTCTCAAAAGAGATATTATTATTGTCCATGAGCCTGGACACAAACATACACAAGGGAATAATTTGGCAGATAAATTGGCTTCTGTAAAAGGATATCCTTCAAGATATAAGTATATTTTGAAGGAAGGGCAAGTTTTTGTTCTAAGACCAGAAGGA---GAAAAAATTATACCACCTAAAAGTGACAGATTGGCCTTAGTAAAAATTGCACATGAGTTTTCT---------CATGCCGGACGTGAAGCCACAGTTCTTAGATTGCAAGATAAATACTGGTGGCCAAACATGAGAAAGGATGTGATTAGTCATATCCGTACGTGCAAACCTTGTTTGACAACAGATGGTTCAAACTTGACTCCTATACCTCCAAAACCGCAACTAAGGCCTGAAAAACCTTTTGATAAATTTTTTATTGATTATATTGGCCCCTTACCTCCTTCACATGGATTTGTATATGTCCTTGTTGTTGTTGACGCAGCAACTGGGTTTACATGGTTATACCCCACGAAGGCTCCTTCCACCAATGCAACAATAACCAGTCTCAATATACTCCTTGGTACTGCAGTTCCTAGGGTGCTGCATTCCGATCAAGGATCAGCATTTACCTCATCTACCTTTGCTGATTGGGCAAAGGAAAAAGGAATACAATTGGAATTCAGTACTCCTTACCACCCCCAAAGTAGTGGAATGGTGGAAAGGAAAAACAGGGAGATAAAACGATTGATTACTAAACTATTGGTGGGAAGACCTACTAAGTGGTATCCATTATTACCCACTATTCAGCTTGCGTTGAATAACACATATAGTGTCCATTATAAGAAAACTCCACACCAATTATTATTCGGTGTTGACGGAAATGTTCCATTTGCTAACCAAGACAGAGAAGAGGAACTTTCTCTTCTCTCTGAGGTCCGTACTTCTTTGGGCCTTCTTGTCCAGGAGAGG---GTTGCACGCCCTTCACAACTTCGTCCTAAGTGGAAAAAGCCTACACCGATACTTGAAGTTGTGAATGACCGGACCGTTGTCATTTTGGACAATCAGGGACAACGAAGAACAGTGAGTATAGATAATCTCAAACTTACTCCCACTATACAACAAAGATTATCCTATACTTGTTATTTGGCATGTGCTACAACTACCAGGATTATGATATGGATCCTCTTTTGTGTCATAGTTCTAACAGTAGCATTAATCATTTGTTTTACAACTGCTGCAAGAATTCAATGGCGTCATGCCATAATAACTCCTGGACCAGTCATTGATTGGAATTCAACTGAAGTTAATGCAACAGGAATTCCTCAAGGAGTAATTTTGTTGCCACATCCAAAACCTATAATACAGAAAAACAGAGTCTTAGGTTTATCACAAATCTTACTGATTAATTCAGAAAGCTTAGCCTCTATTTTAACTGAAATTATACAAGAAGAAATGAGGAGTCTGCAAGATATAACTTTGAATTTCGACCTTCCCATAGGAAATCCTAAAACTCAACATGAATATATACAAAGTAGATGCTTCCAAGAATTTAAGGATTGTTATTTGGTAAAGTATCAAGACAATAATAAACCCTGGCCCACAGATGATGTACTGGCCGATATGTGCCCCCTGCCAACTCACGTAATCTTTTGTAGTGATCAACTATATGGTCTGTTCAGGAATTTAAGTAGAATTGATTATTGTAAGCTACCTGAGGCCGTAGTCTTACTGAATTCAACTAAATATGATTACTCTTGGGATTTTGGATGGTTGGCATATAATAATCATTTTCCCAGTCCTGTCTGTGTTAAAGAAACTAAGATTAGAGAAGCAAAGTATGAAGTATACTCCTTATATGGTGAATGCATACAAGCCACAAAGACCTATACTATAGATCAAGTATTAGTAGGACTACATGGATTCTTAGGATATGCCATCACTAATGCAGTAACACAAATAGCTAAAATCACAGACTTAAATAATGAAGCCATAGTATCAGGAATATATTTGTTGAAAGACCATATTGTGACCCTAATGGAAGCCACACTGCATGATGTATCGGCTCTGGGAAATGTGGTAACCATCCAACATTTTCATACTCATCTTGCGCAATTTAAACTACTATTAGTGGAAAATAGAATCGATTGGAATTATATTGATAGCAGGTGGATACAAGATCAACTAGGCTTGGATGAAGCCGATATGAAGATTTTAAGAAGAACAGCTAGAGCTCTAATTTACAATGTGGAGGAAATAGACTTTAGACCTACCTCCACAACTTGGGAAATAGCCCTATATTATGAAATAATAGTACCTGGAAAAGTGTACTCTACTAACTGGGAAGTACATAACATAGGCCATTTAGTAGACTCTGCAGGAAGTCTAACTTTAGTAACAATACAACACCCATATACAATAGTCAACCAGGAATGTGGAGAAACAAAATATTTACATATGGAGGAATGTACTGAACAGGACTATAAAATTTGTGAACAAGTAACAGAAGTGTTGCCCTGTGGCAACCTGACTGGC---AGTGACTGTCCTGTGTTAGCTAAAACAGTAAAGCCTGGATATGTACATATAGAATCCTTGAGGAATGGAAGCTATATTTACATGGCTCATTACCAGGACTGTGGCATTAAACCATATGTGCCACAAATTGTGACCGTCAATGCAACAGTTAAATGCTTAGGATATGAAATTCAACCACCACTTCAATTCGAAGAAACAACCTCGAGTCTGACACCACAAGTTCCGAGTTTGAAATTGAGACTTCCTCACTTGGTTGGCATACTTGCAAAATTGAAAAACATACAAATCCAAGTAACGTCAACATGGGAAAGTATAAAAGACCAAGTGGAAAAATCACAAACAGAGCTCTTGCGTCTGGACATCCACGAGGGAGACACTCCAGCCTGGATAAAGCAGTTAGCTGAGTCAACCAAGGACATCTGGCCTACAACTGCAAACATCTTTGGTAAAGTAGGAGAATTTTTGTCTGGAACTTTTGGGGGATTGTTTGGGACT------------CTTGGATATATAAAACCAATTATCTTGGGAATTGTGATTTTGCTATTGATTGTTATAGTAGTCAAGATTATATCA
>SFVaxx
CAAAAACAATATCACATAAATCCAAAAGCTAAACCTAGTATACAAATAGTTATAAATGATTTGTTAAAACAAGGGGTGTTAAGACAATCTACTAGCCCTATGAATACTCCAGTTTACCCAGTTCCTAAACCAGATGGTAAATGGAGAATGGTATTAGATTATAGAGCAGTAAATAAAACCATACCTTTGATAGCTGCCCAAAATCAACATTCTCTAGGAATTCTTACTAATTTAATTAGACATAAATACAAATCAACAATTGATTTGTCAAATGGTTTTTGGGCTCATCCTATAACTGAGGACTCCCAATGGATAACAGCATTCACTTGGGAAGGTAAACAGCATGTCTGGACACGACTGCCTCAAGGATTTTTAAATAGTCCAGCATTATTTACAGCTGATGTGGTTGATATTTTGAAGGAAGTCCCAGGTGTAAGTGTATATGTGGATGATATTTACATCAGTTCACCTACTATGGAAGAACACTTTCAAGTTTTAGACTCAATCTTCAGAAAATTATTAGAAACAGGATACATAGTGTCTTTGAAAAAATCAGCTCTAGCCAGATATGAGGTTAACTTTCTCGGGTTTGTAATTTCAGAAACAGGCCGAGGCCTAACCTCAGAGTTTAGAGAGAGACTACAGGAAATTACCCCGCCAACCACGTTGAAACAGCTGCAAAGTATCTTAGGTTTCCTAAATTTTGCTAGGAATTTTGTGCCCAATTTCTCAGAATTGGTCCAACCACTTTATCAGCTGATTTCAACAGCGTCTGGGAACTTCATACAATGGACCGCAGAACATACTTTGAGGTTAAATGAGTTAATCTCAGCATTGAATCACGCGGGTAATTTAGAACAGAGACGAGGTGATTCACCACTTGTGGTTAAAGTCAATGCATCTGATAAAACTGGATATATTAGATATTATAATGATAATAGTTTAATTCCAATAGCTTATGCTTCACATGTTTTTAGTACTGCTGAGTTAAAATTTACTCCATTGGAAAAATTGTTAGTTACAATGCACAGAGCCTTACTTAAAGGAATAGATTTAGCATTAGGCCAACCAATTAAAGTATATAGTCCAATAGCTTCTATGCAAAAATTACAAAAAACACCCATACCTGAAAGAAAAGCTCTGTCTACAAGATGGGTTACCTGGCTAAGTTATTTAGAAGATCCTAGGATTACCTTTTATTATGATAAAACATTACCAGACTTAAAACATGTGCCTATTACTGAATATGAAGCAGTATTTTATACTGATGGATCAGCAATTAAGTCTCCTAAAACTGAACAAACTCATTCTGCAGGAATGGGAATAGTCATGGTAGTATATGAACCTAATATTACGCAACAATGGTCCATTCCTTTAGGAGACCATACTGCTCAATATGCTGAAATATCTGCTGTTGAATTTGCTTGTAAGAAGGCTAGCTTATTACAAGGGCCTGTATTAATAGTTACAGATAGTGATTATGTAGCAAGAAGTGCTAATAAAGAGTTACCCTTCTGGAGGTCAAATGGTTTTCTAAATAATAAAAAGAAGCCACTGAAACATATAAGTAAATGGAAAAATATTTCAGATTCCCTTCTCCTCAAGAGGAATATCACTATTGTCCATGAGCCTGGACACCAGCATACCCTGGGTAATTCTCTTGCTGATAAGTTGGCATTACCAAAAGGCTATCCTAAACAATATAAATATGTATTGAAAAATAATGAGCTTATTGTACAACGTCCTGAGGGA---GATAAAATCATCCCCCCAAAGGCGGATAGACTTCCGCTGGTTAAAACAGCTCATGAATTGGCA---------CATACAGGAAGAGAAGCTACTTTATTGAAGTTGCAAACAACTCACTGGTGGCCTAATATGAGAAAAGACATTATAACTGTTTTAAGACAATGTAAGCCATGCCTGCAAACTGATAGTACAAATTTAACTCCTATTCCTCCTGTTTCTCAGCCAAGGCCTGTTAAACCTTTTGATAAGTTCTTTATTGACTATATTGGGCCTTTGCCACCATCTCATGGCTTCTCATATGTGTTGGTCATTGTTGATGCACGCACAGGCTTTACATGGTTATACCCCACTAAAGCTCCTTCTACCAATGCAACAATTAATAGTCTCAATTTACTACTTGGTACTGCAATTCCTAAGGTGTTGCATTCCGATCAAGGATCAGCATTCACCTCTGCAACTTTTGCTGAATGGGCTAAAGACAGAAGTATACAATTGGAATTCAGTACTCCTTACCACCCCCAAAGTAGTGGAATGGTGGAAAGGAAAAACAAGGAAATAAAACGACTAATAACTAAACTATTGGTAGGAAGACCTACAAAGTGGTATCCATTATTGCCTACGGTTCAATTAGCCTTAAACAACACATATAGCCCCCGTACAAAGCTAACCCCGCATAAATTATTATTCGGTGTGGATGGAAATGTTCCTTTTGCAAATCAAGATAGAGAAGAAGAACTCTCTCTTTTAGCAGAACTAAGAAGTTCTTTTGGCCTTCTTGTCCAGGAGAGG---GTAGCACGGCCTTCTCAGCTAAGACCTAAATGGAAGAAACCTGTGATTATTTGTGAATTGATCAATGACAGAACTGTGGTAATTGTGGACAAGGCAGGCAACAAAAGAACTGTGAGTATAGACAACTTGAAATTAACCCCAACTTTAAAACATAGGTTTTCATACTTATGTTATTTGGCCTGTGCAACAACTACTAGGATTGTTGGATGGATAGTCTTTGTTTGTTTATTAATTGCTGTTATTTGTATAACCTGTTTTGTTACCATGGCTCGAATGCAGTGGAAGCAAGCTATTATTACTCATGGTGCTGTCATTGATTGGAATCAGACAGAAATCAATGCCACTGGTATACCTCAAGGAGTATATTTAACTCCACATCCAAAACCTATTATAGTTAAAGAAAGAATTTTAGGTCTTTCCCAAATAGTTTTGATTAATTCTGAAAGCATTGCTTCCAGCTTAACTAAAATCATCAATGAAGAAATGAAAAGTTTAAGAGATGTGATGTTAGATTTTGAACTTCCTCTTGATGATCCTAAAACTCAAAAGGAATACATTCAACAAAGATGTTTTCAGGAATTTAAGGACTGTTATCTAGTTAAATATAATACACCCAATAAGCCATGGCCCACCGATTATGTTTTACAAGATATGTGTCCTTTGCCAACGCATGTCCTCTTTTGTAGTAATAAATTGTATGGACTATTCAGAAATATTACTAGAATTGATTACTGTATGTTACCTGAAGCAGTAATATTGTTAAATACTACTAAAACAGATTATTCCTGGGATTTTGGCTGGTTAGCATATAATGGTAATTTTCCTAGTCCTGTGTGTGAGCAACAAGAGAAAATTAGGGAACCAAAATATGAACTATATTCCCTGTATGGAGAATGTATGAGGGCCACTGAACAATTATCATTAGAACAAGTTTTATTAGGGTTACATGGATTTATTGGATATGCAATAACCAATTCTGTAAAACAAATTGCACAAATATCAGATTTAAATGATGAGTCAATCGTATCTGGTTTATATCTTTTAAGAGATCATGTTGTTACTCTTATGGAAGCTACATTACATGATGTATCTGCATTAGAGGATTCTATCGCTATACAACATTTCCATACACATTTAATGCAGTTAAAATTATTATTAATGGAAAATAGGGTTGATTGGTCTTACATCGATACTCAATGGATAAAAACACAGTTGCAATTAAATGATGAAGATATGAAAGTTCTTAGAAGAACTGCAAGAGCATTGGTGTATAATATAGATCATATTGAAGATACTAAGACTTCAACAATATGGGAAATAGCTATGTACTATGAAATCATAGTCCCTAGTGTGATATATTCAACAAATTGGAATGTTCAAAATGTAGGACATTTAATAGCCTCAGCAGGAAGTTTAACATTAGTTAAGGTTAAACATCCTTATGAAATTATAAATCAAGAATGTGGAATAATAAAGTACTTACATATTGAGAACTGCCAAGAGACTGATTATGTAATCTGTGACACAATAGAAGAAGTTCAACCTTGTGGCAACCAGACAGGA---AGTGATTGTCCTGTATTAGCTGAACCAGTACCAGATGGATTCCATGTAATTGAATCATTGAAGAATGGAAGTTACATCTATATGTCTCATTATCAAGATTGTTCTTTAACACCTTATATACCACAAGTTGTCACTGTGAATGCTACAATCAAGTGTCTAGGAAGGAACTTAAAACCACCTCTCAGTCAGACAGAAACAAACTTAGTTCTGACACCACAAGTGCCTCGTTTGAAAATTCAACTTCCACATCTGGTTGGTGTTATTACTAAACTTAAAGGAATTCAAGTGAAGATCACTTCCACATGGGAAACTATAAAAGACCAAATTGACAGAGCACAAGCAGAACTTCTTCGACTGGACTTGCATGAAGGAGATTCTGCAAATTGGCTGAAACAGCTTTCTAAAGCCACAGAGGATATTTGGCCAGCAGCAGCAGCAACATTTGGTAAAGTAGGGGATTTCCTCTCTGGAACCTTTGGTGGACTTTTTGGGACT------------TTAGGATATATAAAACCCATAATAGTTGGGATTGTTATTTTACTTTTGATTGTTATTGTTTGCAAGATCTTGTCA
>SFVssc
CAGAAACAATATCACATAAATCCAAAAGCCAAACCTTCAATTCAAATAGTAATTAATGATTTACTTAAGCAAGGAGTATTAAAACAACAAAATAGTATTATGAATACTCCAATATATCCTGTTCCAAAAACCGAAGGAAAATGGAGAATGGTTTTAGACTATCGGGCTGTAAATAAAACTATTCCTTTAATAGCTGCCCAAAACCAACACTCAGCTGGAATACTAACTAATTTAGTGAGACAAAAATATAAGTCAACTATAGATTTATCTAATGGATTTTGGGCACATCCTATAGATCAAGATTCGCAATGGATTACAGCATTTACATGGGAAGGAAAACAATATGTATGGACCAGACTACCACAAGGATTTCTAAATAGCCCAGCCTTATTTACGGCAGACGTAGTGGATTTATTAAAGGAAATACCGAATGTCAATGTTTATGTAGATGATATATATGTTAGTACAGAAACAATTAATCAACATTTCCAAGTATTGGATAAAATTTTCCAAAAACTTCTTCAGGCTGGATATGTGGTATCTTTAAAGAAATCAAATTTATGTAGATATGAAGTAACTTTTCTAGGATTCACTATTAGTAAATATGGAAGGGGACTAACAGAGGAATTTCAAGAAAAATTGAGAAATATATCTCCTCCAAATAGTTTAAAACAATTACAGAGCATATTAGGATTATTAAATTTTGCTAGAAATTTTATACCCAACTTCTCTGAATTAATAAAACCTCTATATGAGTTAATTTCTACTGCCCAGGGACAATCTATTTCCTGGGAACCTAAACATTCTCAAGCTTTAAATAATTTAATAATAGCACTAAATCATGCAGATAATCTGGAACAAAGAAATGGAGAAGTACCTTTAGTAATCAAAATAAATGCATCAAATACGACAGGATATATAAGATTTTACAATAAAAATGGAAAAAGACCAATAGCATATGCATCCCATGTTTTTAACCATACAGAACAAAAATTTACACCTGTAGAAAAACTTCTTACTACAATGCATAAGGCAATTATAAAAGGAATAGACTTGGCAATTGGACAACCTATAGAAATATATAGTCCTATAGTATCTATGCAGAAATTACAAAAAATTACTCTACCTGAAAGAAAGGCATTATCTACACGATGGCTATCCTGGCTTAGTTATATAGAAGACCCCCGATTTTTATTTATATATGATAAAACATTACCAGACTTAAAAGAAATGCCTTTACATCAGTATTTAGCTGTTTTCTATACCGACGGATCTTCCATTAAATCCCCAGATCCCACTAAAACTCATTCTTCAGGCATGGGTATAGTTCAGGCTATTTATAATTTCCAAATAAAACATCAATGGAGTATTCCATTAGGAGATCATACAGCACAGTATGCTGAAATAGCTGCAGTAGAATTTGCATGCAAAAAGGCCCTACAGGTGACAGGACCAGTACTTATTGTAACAGATAGTGATTATGTAGCACGAAGTGTAAATAATGAGTTAAACTTCTGGAGGTCTAATGGTTTTGTTAATAATAAAAAGAAACCCTTAAAACACATATCAAAGTGGAAGAGCATATCCGAATCCCTCTTACTTCATAAAAATATAACAATAGTCCATGAGCCAGGACACCAGCATACTCAAGGAAATGCTTTAGCCGATAAGTTGGCTTTACCAAAAGGATATCCTAAAAATTTAAAATATGAATATAATTCTCCTAATCTTATTGTTATCCGTAAAGAAGGA---CAGAGAATTATACCGCCTTTAAGTGATAGGCCAAAACTAGTTAAACAAGCGCATGAATTGGCT---------CATACAGGAAGAGAAGCTACCCTTTTGCGGTTGCAAAACCAGTACTGGTGGCCAAAAATGAGGAAGGATGTGAGTCACTGTCTACGAACGTGCATGCCTTGTCTACAAACTAATTCAACTAACCTCACCACCACTAGGCCTTTTCAGCAAATTAGGCCTAGTAAACCTTTTGATAAATATTATATTGATTATATAGGACCTTTACCTCCTTCTGAGGGTTACTCTTACGTATTGGTAGTAGTGGATTCTGCCACCGGATTTTGTTGGTTATACCCCACAAAGGCTCCTTCTACAAGGGCAACTGTGAAGTCTCTTAATTTTCTCTTGGGTATTGCAGTTCCAAAAATACTGCATTCCGATCAAGGATCAGCATTTACTTCCTCAGACTTTGCCAATTGGGCTAAGGAAAAGGAAATCACATTGGAATTCAGTACTCCTTACCACCCCCAAAGTAGTGGGAAAGTGGAAAGGAAAAACCAAGAAATTAAGAAACTTCTTACTAAACTTCTTGTGGGAAGGCCTGCAAAGTGGTATCCACTAATCCCAAGTGTGCAGTTAGCCCTCAACAATACATATAGCCCTAAAATAAAGTTAACCCCTCATCAATTACTATTTGGGGTTGATGGTAATATACCTTTTGCCAACTCTGATCGTGAAGAAGAGTTAGCTCTTTTATCAGAAATTAGAACTACTTTAGGCCTTCTTGTCCAGGAGAGG---GTATATAGGCCAAGTCAACTAAGACCTAAATGGAAAAAACCAACACCTATTTTGGAAGTTTTGAATGAGCGA---ACTGTTGTGATAGACAACAACGGCCAACGTAGAACTGTAAGTGTAGATAATTTAAAGTACACACCGTCCTGGACTCAGAAATGCTCATATATGTGTTACCTGGCATGTGCTACTACTACTAGAATTATGGGATGGATAATATTTACTCTTATAATAGCAAGTGTTATTTTGGTCACATGTTTTGTGGTAATGGCTAGAATTCAATGGAGAAATGCTATAACTGTCCCTGGTATAATTTTGGATTGGAATTCAACAGAAATTAATACGACTAGTTTGCCACAGGGGATTTTATTCGAACCTCATCCTAAGCCAATAATTGGCAAGGAGAGGGTCTTGGGACTTTCTCAAGTCATATTAATTAATTCAGAAAGTATTGCTACCTCCTTAGTGGAAATGATTAAAGAAGAATTACTCTCCCTACAAAATGTGATGTTGAATTTTGATCTCCCATTGGGGGATCCCAAGACTCAACAGGAATATATAAGCCAGAGATGTTTTCAGGAATTCAAACATTGTTATTTAGTAGCCTATAATGAAACTCAAAAACCCTGGCCTACAGATGATGTAGTACAGGATATGTGTCCATTACCTACTCATGTTTTATTTTGCAGTGATCAATTATATGAATTATTTAGGAATATAACTCGTTTAGATTATTGCAAATATCCAGAAGCCGTGATATTACTTAACACCACTAAAAGTGACTATTCTCAAGACTTTGGATGGCTAGCTTATCAAGGCCATTTTCCAAGCCCAATCTGTGAAAAGGAAACAAAAATAAGAATGCCCGGATACACAGTGTATTCTTTATTTGGAGAATGTTTAAATGCTGCACAACAGCATGGAATAGAAAGGGCACTAATAGGACTCCATGCTTTTATGGGGTTTACAATAACTAATACTGTTAGCAAGATAGCCAGGATAATAGATCTAAACAATGAACATTTGGTATCGGGACTGTATTTGCTAAAAGACCATTTAGTCACTTTGATGGAATCAACCCTACATGATATATCCATTTTGGGCAATGCTGTAGCAATACAACATTTTCATACACATTTGACTCAATTGAAACTATTATTGATGGAAAATAGAATGGATTGGACATTCATAGATAGTTCATGGATACAAGATCAATTGAAACTCTCAGACGAAGATATGAAGATTCTTAGAAGAGCTTCAAGAGCCCTGGTCTACAAAGTAGAGGAAATAGGAGAAGGAGTAACTTCTACTATATGGGAAATTGGAATTTATTATGAAATAATAATCCCAAGAGTAATATACTCCACGAATTGGAAGATAATGAATCTAGGTCATTTGGTATACTCAGCTGACAACCTAGTACAGATAAATGTGGAACAACCTTATGAGATACTAAATGTGGAATGTGGAAAAAGTACTTATCTACATATAGATAAATGTGAGGAACAAGATTATGTGATTTGTGAGGTGATCCAAGAAAAACAACCATGTGGAAACCAATCAGGA---AGTGATTGCCCTGTCAAGGCAAGAACAATAGAAAAAGGATATACTTATATTCAACCTTTAAAAAATGGTAGCTATGTTGTAATGTCACATTTTCAAGATTGTCATATTAAACCATACATACCCCAAATTGTGACTGTCAATGCAACAGTTAAATGTCTAGGGGAAGTATTTCAGCCACCACTAGTTCCAGGAAATTCAAGCACAGAAGTTTTACCCGTGACCACAAGTTTGAAATTGCAGCTTCCACATCTGGTAGGAATTATTACCAAACTCAAGGGTTTTCAAGTCCAAATAACTTCTACATGGGAGAGTATAAAAGGACAAGTAGAACAAGCACAAGCTGAACTTCTTCGATTGGATCTACACGAAGGAGATTCTGGACAGTGGATTAAACAACTTGCTTCTGCATCCAAGGACATTTGGCCTGCAGCTGCAACTGTACTTGGTAAAATTGGGGACTTCCTAGGGGGAACAGCTGGATCAATATTTGGGATA------------TTTGGATATTTAAAACCAATTTTTATTGGACTAACAATTTTGATTTTAATAGTACTGGTCTTTAAGATTTTGTCA
>SFVocr
CAAAGGCAATACCATGTCAACCCAGCTGCAAGGCCCGATATTCAGATTGTTATAGATGACTTATTAAAGCAAGGCGTTTTGAAAAAGCAAAACAGCCCGATGAACACTCCGGTGTATCCGGTACCTAAACCTGATGGTAAATGGAGAATGGTCCTAGATTATAGAGCTGTTAATAAGACAGTTCCAGCTATAGGTGCGCAAAATTGTCACGCACCCGGTATATTAAGCTCATTATACAGAGCTAAATTCAAAACAACTTTAGATTTAAGCAATGGGTTCTGGTCACATCCCATAACTCCTGAGTCATACTGGCTTACCGCCTTCACGTGGCAAGGCTCCCAGTATGTCTGGACTAGGTTACCCCAGGGATTTTTAAATAGCCCAGCCTTATTCACGGCAGATGTAGTTGATCTATGTAAACACATACCTAATGTCTCTGCCTACGTGGATGATATCTACGTAAGCAATGACACAGCAGAAGAACATCTACGTACATTAGAACAGCTGTTTCGGACACTAATGTCTGCAGGGTATATTGTGTCTTTAAAAAAGAGTAAAATTGGAGTCTCAGCTGTGGATTTCTTGGGTTTCGAAATCACTGATGATGGCCGCGGCCTAACTTCCGCATTTAAAGAAAAATTAGTAAATATACAACCCCCCAGCTCGTTGAAACAACTACAAAGCATCTTGGGATTTCTAAACTTTACAAGAAATTTTGTACCAAATTATTCTGAGCTGGTCAAGCCACTGTACAATCTCGTTGCTACTGCTCAAGGAAATAGAATCTCTTGGACTTTAGAAAATACAGAACAATTAAACCAAGTTATTTCGGCTTTAAACGCAGCAGATAACTTATCAGAAAGAAAGACAGGCGTCCCCTTGGTGGTTAAAAGCAATTGTTCCCCTACGGCGGGGTACATTCGGTTCTACAATCAAGGAGACCGAAAACCTATTCAATATGTAAATTATATTTTTTCAAAAACTGAATTGAAATTTACTCCTCTAGAAAAACAATTGACAGTATTGCATAAGGCAATCCTAAAAGGATTAGATTTAGCTGGAGGAGAAGATATACATTTTTATACACCAATTGCTTCTATTTCCAAGCTACAGAGAACTCCAATTCCAGAAAGGAAAGCGCTCCATGTCCGATGGCTTACATGGATCACTTATTTAGAGGACCCGCGGTTTCATTTTTATTATGATGAAACCTTACCACCATTAGCTGAGCTCCCTTTAAAAGAATATACATCTGTGTTTTACACAGATGGGTCAGCAATAAAAAATCCTAATCCAAAGAAGGCACATTCTGCAGGTATGGGCACAGTAGAAGTCACCTACGAATATAAGGTCCTCCATGAATGGAGCTTCCCATTGGGTGATCACACAGCACAATATGCAGAAATCGCCGCGTGTGAATTTGCAATAAAAAAGGCCTCTCTTTTGCGAGGCCCAGTGCTGATAGTTTCAGATAGTGTTTACCTGGTTAAATCCTTTAATGAAGAGTTGCCTTTTTGGATCTCTAATGGTTTTCTAAATAATAAAAAGAAACCATTGCAACACATAAGTAAATGGAAAACTATAGCTGCTTGCTATCAGAATAAGAAAGATATATTTTTATTACATGTTCCAGGTCATCAGCATGCCCAGGGGAATGCACTTGCAGATAAACTTGCTTACCCTAAAGGGTACCCTCATAAATATGTATATGCACAAGATAATGGCAAAATCATTGTTACCTTGCCTAATGGTTTACAACGAGAGATACCCCCTGTAGGTGACCGACTGGCCCTTATTACTAAGGCCCATAACATTTCT---------CATATGGGCCGAGAGGCAGTCTTGGCAAAAATTCAAAATGTATACTGGTGGCCTAATATGAAAAAGGATGTGAAACATGTTCTCACAATCTGTTCTCAGTGTCAGCAAGTGAATTCCTTTAATTTAAAGCCACAGCCACCTCAAACTATTGCCAGACATGTACATCCTTTTGATAAAATCTATATGGATTATATTGGGCCTTTGCCACCCTCAGATGGGTATCTCTACGTTCTAGTGCTTGTTGACTCATGTACAGGGTTTACATGGCTCTACCCCACCAAGGCACCTTCTGCCAATGCAACTGTAAAAGCTCTCACTCATTTGACTGGTACTGCTGTTCCAAAGGTGCTGCATTCTGATCAAGGATCAGCATTCACCTCTTCCACCTTGGTTGATTGGGCCAAGGAGAGGGGCATACGTTTGGAATACAGTACTCCGTATCACCCCCAAAGTAGTGGAAAGGTGGAACGGAAAAACAGTGAAATAAAACGACTTTTAACTAAACTATTGGTTGGAAGACCCTTAAGGTGGTATCCATTAATCCCTACTGTTCAACTAGCACTTAATAACACGCCAAATGTATCTTCAGGTAAAACCCCTCATCAATTGTTATTCGGGGTTGATTGTAACCTTCCTTTTGCTAATAAGGATCGAGAAAAACAGTTATCTCTCCTCAAAGAGCTTAGAGAAGATTTGCGCCTGCTTGTCCAGGAGAGG---GTCTATAGGCCCTCGGCCCTGAGGCCCAAGTGGAGAAAACCAACACCTATTCTTGAAGTACATTCAGACCGCCTGGTAACAATCAAAGATCACCTTGGTAATATCAAAAAGGTCAGTACCGATAATCTGAAACTAACCTATACAAGGATGGACCTAATCAGGTTTCGCCTGTATAGATTATGTGCAACCACAACCCGGACAATGGGATGGTGCATAGGGTTGTTTTGTTTATTATTGATTTTATTATTCTCCCTTGTGATTGTGATACTCAGGTTACAATGGCGCAATGCTATTGTTACCCCTGGGCCGATCATTGCCTGGAATGAGTCGGAAATTAACATAACGGCCCTCCCTCAAGGAATGCTGCTGGTCCCACATACAAAACCTGTAGTAAAGAAGGAGAGGGCCTTAGGGTTCTCCCAAATCATAATTATGAGTTCTGATAGTATGGCCAATAGTCTAGTGGACCTCCTCAATGAGGAAATGGAACAGTTACAAAATATTATATTAGAGTTTGATCTCCCTATTGGGGACCCTCATGATCAAAGTTATTATATAGAGCAACGCTGTAAGGCAGCCCTCCAACATTGCTATGTGGTGGAA---AGGGAAGGCAAG---GGATGGCCCACAGATGGCGCCATCTTAGATCAATGCCCTCTTCCACAATATGTAATCTTTTGCTCTGACCAATTATATGGCTTGTTTAGAAGCATAACAACATTTGATGTCTGCCAGCGACCGGAAATGGTCTTTCTGCTTAATACTACATATTATACTTACTCAAACGATTTTGGATACCTCGCCTTCACAGACATGTTTCCGGCTCCAACCTGTATTGAGACAAAGGAAGTACGTAAACCACAATATAAGGTATATTCGGCCTTCCAAGAATGCATGATTAAAAGTCAACAATATGACATCAATGATGTCATAGCAAAATTGGAGGCCTTATTCGGATTTAATTTAGCCAATGCCATTAGTACTGTCTCAAAGATATCCGACTTGAATGATAATCAATTGGCAAAAGGCATGCATGTGCTACGAAATCATCTTGTCACCTTAATGGAAGCCACATTACATGATATCAGCAAATTTGAGAGTGGGCTTGCTCTACAACATTTGCATACGCACCTGGCACAATTGCGAAGCACCCTCCAGGAAAACAGAGTGGATTGGAGTATACTGGATACAGCCTGGATTCAATCAGAATTAAATACTGATGACAATACCATGAAATTAATTAAGAGAACTGCAAAGGCAATGGTGCATCATGTCCAGCAAACCCAGAAGAGTTTAAGAGCCACAACCCGAGAAGTAGGGATCTACTTTGAAATTATCATTCCAGCAGCCATTTATACCCAGAATTGGCAGCCCTTAAATTTAGGCCACTTGGTGTTCAACTCAGGACAGTTGACCCAAGTGTTTGTGGAACAACCTTACAACCTGGTAAGCATGGAATGTAACATTCCAACCTATTTACATATTGAGGAATGTGTCAATCAAGACTATCTCATATGTGACATTGTGGAGGAAGTACTTCCATGCGGAAATCAAACAGGA---AGTGACTGTCCAGTAATGGCTAAGGCTGTTAAAGCCCCTTTTGTATCCATAACACCCCTTAAGAATGGGTCTTATGTGATTTTAGCAGACACATCAGCCTGCACAATACCAGCATATTCGCCAGTACTGGTAACCACAAATGACACGTTGCAATGTTATGGTCACATACTTAAGAGACCTTTAAAAAACCACCCAGCTGTAACTATTTATGAACCACGAGTTCCAGACCTTGTAATCCGGCTGCCACATTTGGTAGGAGTGATAGCTCAGCTAAAAGATCTCAAGTTTCAAGTAACATCCTCTTGGGAGAGTATAAAAGACCAAATTGCAAGAAGCAAAGAGCTACTCTTACAGCTAGACCTCCACGAAGGATCAGCTCCAGAGTGGATCAACAGACTTGCTGCTGCAGCCGCTGACATTTGGCCAGCTACTGGACAAGCTCTTAAAGGACTAGGAGACTTCTTGCAGAGTACGGTAGGGTCCCTGTTAGGGACTGGGCTTTCCTTCCTCTCCTACCTAAAACCAATCCTAATAGGAATAGGACTTATATTCCTTGTTGTCATCCTATTTAAGATAATATCA
>BFVbta
CAAAAACAATATCATATAAATCCAAGGGCAAAAGCAGACATACAAATAGTCATAGATGATTTATTACGACAGGGGGTATTAAGACAACAAAATAGTGAAATGAACACACCTGTATACCCTGTCCCCAAGGCTGATGGACGCTGGAGGATGGTGTTAGACTACAGAGAAGTGAACAAAGTGACCCCTTTGGTGGCCACTCAAAATTGCCACTCAGCCAGCATACTAAATACCCTGTATCGGGGGCCTTATAAATCTACTCTTGACCTAGCCAATGGATTTTGGGCACACCCCATTAAACCAGAAGATTATTGGATCACTGCCTTCACATGGGGAGGCAAAACCTATTGTTGGACTGTCCTCCCCCAGGGATTCCTAAACTCTCCAGCATTGTTTACAGCAGATGTCGTAGACATCTTGAAGGACATACCAAATGTTCAGGTATATGTGGATGACGTCTATGTGAGCTCAGCGACTGAACAAGAACATCTTGACATACTAGAAACTATTTTTAACAGACTGTCCACAGCTGGTTATATAGTCTCCCTGAAAAAGAGCAAATTAGCAAAGGAGACAGTGGAATTCTTGGGGTTTTCCATTTCCCAAAATGGCAGAGGACTCACAGACTCATACAAGCAGAAACTAATGGATCTACAGCCTCCGACTACCTTAAGACAATTACAAAGCATCTTGGGACTTATCAATTTTGCAAGGAATTTCTTACCTAATTTTGCTGAGCTAGTGGCTCCTCTTTATCAACTGATACCCAAAGCCAAAGGCCAATGTATCCCATGGACAATGGACCATACTACACAACTGAAAACTATAATACAGGCCCTTAATTCAACGGAAAACCTGGAAGAAAGAAGACCTGATGTGGACCTAATAATGAAGGTTCACATTTCAAACACTGCTGGATATATACGTTTTTACAATCATGGAGGGCAAAAGCCCATCGCATACAATAATGCTCTTTTCACCAGTACTGAACTAAAGTTCACCCCTACAGAAAAGATAATGGCTACCATCCACAAGGGATTACTGAAGGCCTTAGATCTGAGCTTGGGGAAAGAAATACATGTATATTCGGCTATTGCCTCAATGACTAAGTTACAGAAGACTCCACTCTCCGAGCGAAAAGCACTATCTATTCGATGGCTGAAATGGCAGACTTACTTTGAGGATCCTCGGATAAAGTTTCATCATGATGCAACTTTACCTGACCTACAAAATTTACCACTGCTGCATTATGAGGCAATTTTCTACACAGATGGATCGGCTATAAGGTCACCCAAGCCCAACAAGACGCATTCGGCAGGGATGGGCATCATACAGGCTAAGTTTGACTTTAGAATTGTACACTTGTGGTCTTTTCCATTAGGAGACCATACTGCTCAATATGCGGAAATAGCAGCCTTTGAGTTTGCCATAAGAAGAGCAACTGGAATAAGGGGACCAGTTCTGATAGTGACAGATAGTAATTATGTTGCTAAGAGTTATAATGAAGAATTGCCCTATTGGGAGTCTAACGGGTTTGTTAATAATAAGAAGAAGACATTAAAACACATCAGCAAATGGAAAGCCATTGCTGAATGCAAGAATTTGAAGGCCGATATCCACGTGATACATGAGCCAGGCCACCAACATGCTCAGGGCAATGCTCTAGCAGATAAACAAGCTAACCCCCAGGGCTACCCAAATAAGTATGAATATAAATTGGTTAATGGACTATGTTATGTGGACAGGGAGGAAGGA---CTCAAGATAATCCCGCCTAAAGCTGATAGAGTTAAATTGTGCCAACTCGCTCATGATGGGCCCGGATCTGCCCATCTGGGACGATCGGCACTCCTATTAAAATTACAACAAAAATATTGGTGGCCCAGAATGCACATTGACGCCTCTCGAATTGTGCTAAACTGCACTGTCTGTGCACAAACTAATTCAACTAATCAGAAACCAAGACCACCCTTGGTTATCCCACATGATACCAAGCCATTTCAGGTTTGGTACATGGATTATATTGGGCCACTCCCTCCCTCCAATGGTTACCAACATGCTCTAGTAATTGTTGATGCAGGTACTGGATTCACTTGGATTTACCCCACCAAGGCCCAAACTGCCAACGCAACCGTGAAGGCCCTCACACATCTCACTGGCACTGCTGTCCCTAAGGTGCTGCACTCCGACCAGGGGCCAGCATTCACCTCCTCCATCTTGGCTGATTGGGCCAAAGACCGGGGTATACAATTGGAACACAGTGCTCCTTACCACCCCCAGAGTAGTGGGAAAGTGGAAAGGAAAAACAGTGAGATAAAGCGGCTCTTAACGAAACTGTTGGCAGGACGGCCCACAAAGTGGTATCCATTGATTCCAATTGTACAACTTGCTCTGAACAACACTCCCAACACAAGACAAAAATATACCCCCCATCAGTTGATGTATGGGGCTGATTGTAATCTTCCCTTTGAAAACCTGGATCGTGAAGAACAACTCGCAGTCCTCAAAGAGGTCCGTGATGGTCTTGGCCTGTTGGTCCAGGAGAGG---GTAGCCAGGCCAGCACAGCTGCGTCCGAAATGGAGGAAGCCCACACCTATTAAGAAGGTACTAAACGAACGG---ACCGTTATAATAGACCACCTAGGCCAGGACAAAGTAGTTAGTATTGATAACTTGAAACCTGCGGTCTCCCTCAGAATAAGGTGCAAATACTGGATCTATCTGTGCTGTGCCACCTCCACAAGAATAATGGCATGGATTGTGTTCATTCTCACAGTACTCAGCATATTGCTGATCTCTGTGTTGATAGCAGTATTTAGGTTACAATGGAAGGGAGCTATTGAGAGCCCAGGTCCCATTTTGGTGTGGAACAATAGTCAGGTGAATTTTACTTCTATACCACAGGGCTTGTTCCTGGAACCTCACCCAAAACCCATAATTTCCAAGGAGAGGGTATTGGGACTTTCACAAGTAGTTATGGTGGACTCTAGCACTCTCACCCAGAAGCTCATAAAAACCATAAATGAAGAACTGATCTCGTTACAAGATGTAGTCCTTAATTTTGACCTCCCCCTGGGGGATCCTCACACACAAGAAGAATATATAGCTAAGAGATGCTATCAACATTTTGGGCACTGCTACGTGGTACATATTCCAGGGGGAAAA---GAATGGCCAACTCGGGAGATAATACAAGACCAGTGCCCTTTAAATGGGGCTGTAGCCTTCTGTAGCCCTACCCTATACTCCTGGTTTAGAGATCTAACAACATATGACTTTTGCAAGAAACCAGAGGCCGTCTTTGGATTAAACAAGACTTATTATAGCTGGTCATCTGATTTAGGTTATTTGGCCTATTTAGGAGCCTTTCCCAGCCCAATTTGTATTGAGGCAAGGAATTTAACTGATCAGGATTATAAGGTTACATCTATCTATGCTGAGTGTGTAAAGCAAGGGAAGCAATATGATATTATAGATGTAACACGTCAGCTGACAAGCAAGCTCGGACAATCAATGAATCAAGCCATTACCACGCTTTCTAAGTTGTCAGACTTGAATGATGAAAATCTAGCCGCAGGAATACATCTCCTCCAGGATCATATCGTCACCTTAATGGAAGCAACACTTCATGATGTGTCACTTTTAGGACACATGACTAGTATTCAACACTTACATACCCACTTAGCCACTTTTAAGAACCTGCTAATAGGAAATCGAGTGGACTGGTCAGTACTCGAAAATAAATGGATACAAGAAGAACTGAAATATACAGATGAGGTTATGAATGTAATTCGAAGAACTGCAAGAAGCATCACTTATGATGTCCAAAATGTGAAGAATACCAGTGACTCGACTATGTGGGAAATATATATTTACTATGAGCTTATACTACCAGAAAGAATTTGGATCCGTAATTGGCAAGTGGCCAATCTAGGACATTTGACCCACAATTCCGGATACCTTACCCATGTGACTATACATCATCCGTATGAGATTGTGAATCAAGACTGTGAAGAACTCACTTTTCTGCATTTAGTTGATTGTCACGAACAAGATTATTTAATATGTGAAGAGGTGATGGAAGTGGAACCTTGCGGCAACCTGACAGGA---TCTGATTGTCCAGTCTTGGCAGAAAATATACAGGCTCCTTATGTTTATTTACATCCTTTGAAAAATGGGAGTTATTTACTCATGGCTTCCCACACTGATTGTTCACTCCCCCCCTATGAACCTGTAGTAGTGACTGTGAATGACTCTCTCGAATGCTATGGTAAACCACTTAAAAGACCACTAACTTCTCATACTGAAATCAAGCTGTTTGCCCCACAAATACCACAACTGAGAGTCCGACTTCCTCATTTAGTTGGGATCATTGCCAAACTAAAGAGCTTAAAAATCAAGGTAACAAGCACTTGGGAATCTATAAAAGACCAGATACACAGATCAGAACAAGAGCTACTTCGGTTGGATCTCCACGAAGGAGATTACTCAGACTGGATCCTGCAACTTGGAAACGCCCTAGAGGACGTCTGGCCTGTAGCTGCGTCTGCTGTGAGTACAATCGGGACCTTACTGGAGAAAGCTGCAGGAACTCTCTTCGGGAATGTTTTCAGCATACTAGCCTATGCTAAACCGGTCATTATTGGGATAATACTTATCATTTTACTTTTGTTAGTCATCAGAATATTGAGA
>EFVeca
CAAAAACAATATAGGATTAATCCTAAAGCTAAAGCAGATATACAAATAGTAATTGATGATTTATTAAAACAAGGTGTATTAAAACAACAAACTAGTCCTATGAATACACCTGTATATCCAGTACCAAAACCTGATGGACGATGGAGAATGGTACTGGATTATAGAGCTGTAAATAAAGTGACTCCTGCAATAGCTACCCAAAATTGTCATTCAGCTAGTTTATTAAATACTTTATATAGAGGCCAATATAAAACAACATTAGATTTGGCCAATGGTTTTTGGGCTCATCCTATTCAGGAGTCAGATCAATGGATAACTTCCTTTACATGGAATGGAAAATCTTATGTTTGGACAACTTTACCTCAAGGATTCCTTAATTCACCTGCCTTATTTACTGCAGATGTTGTAGATCTTTTAAAAGATATACCTAATGTAGAAGTTTATGTAGATGATGTATATTTTAGTAATGATACAGAAGAAGAACATTTGAAAACTATGGATTTGCTATTTCAGAAATTACAAACAGCAGGGTATATTGTCTCTTTAAAAAAGAGTAAATTAGGTCAACATACTGTAGACTTTTTGGGATTTCAAATAACACAAACAGGACGAGGGTTAACGGATTCATATAAGTCAAAGCTGTTAGATATAACACCGCCTAATACCCTCAAACAATTACAAAGTATCTTGGGTCTACTTAATTTTGCAAGAAACTTTATTCCTAATTATTCAGAATTAATAACACCACTTTATCAATTAATTCCTCTTGCAAAAGGAATTTATATTCCATGGGAAACTAAACATACTGCCATTTTACAAAAAATTATTAAAGAATTAAATGCATCTGAGAACTTAGAACAAAGGAAACCAGATGTCGAATTAATAGTAAAAGTACATGTTTCTCCCACTGCTGGATATATTAAGTTTGCCAATAAGGGAAGTATTAAGCCTATAGCATATCACAATGTGGTTTTTTCCAAAACAGAGTTAAAATTTACTATTACAGAGAAAGTAATGACCACCATACATAAGGCGTTATTGAAGGCATTTGATTTAGCCATGGGCCAACCTATATGGGTATATTCTCCCATACACTCTATGACCAGAATACAGAAAACACCCTTAACAGAAAGGAAGGCATTATCAATTCGGTGGTTAAAATGGCAAACTTATTTTGAAGATCCTAGATTAATATTTCATTATGATGATACATTACCAGATTTACAAAATCTTCCATTATCAGAATATGAGGTGGTGTTTTATACAGATGGTTCTTCTATAAAATCCCCTAAAAAAGATAAACAACATTCAGCAGGTATGGGAATAATTGCAGTAAGATATCAAATGAACATTATACAAGAATGGTCTATACCCCTGGGGGATCATACAGCACAATTTGCTGAAATAGCTGCTTTTGAATTTGCTCTAAAACAAGCCATAAGAAAAATGGGACCAGTACTAATAGTAACTGACAGTGACTATGTAGCTAAGAGCTATAATCAAGAATTAGATTTTTGGGTTTCTAATGGTTTTGTTAATAATAAGAAAAAGCCACTGAAACATGTGAGTAAATGGAAATCAATAGCTGACTGTAAAAAACATAAGGCCGATATCCACGTGATACATGAGCCAGGCCATCAATATGCCATGGGCAACAATGCTGCTGATAAATTGGCAAATCCAAAGGGATATCCATCTAAATATGAATATACCTTAAGGGATGGACAGGTCTATGTAAAAAGAACAGATGGT---GAAAAAATAATACCATCAAAAGATGATAGAGTAAAAATTTTGGAACTAGCTCATAAAGGACCTGGTTCAGGACATTTGGGAAAAAATACTATGTATATTAAAATCTTAAATAAATATTGGTGGCCCAATCTAATCAAGGATATATCCAAATATATAAGAACATGTACTAATTGTATAATAACAAATACTGATAACGTTCCTAATAAATCTTATATTGTGCAAGAAAAAACTGGATTACCTTTTCAAAAATATTATATGGATTACATTGGGCCTTTGCCACCTTCTGATGGATATTATCATGTATTAGTAATAGTAGATGAAGGCACAGGGTATACATGGTTGTACCCCACTAAGGCACAAACAGCCAATGCAACTGTCAAGGCTCTCAATCATCTCACTGGTACTGCTATTCCTAAGGTGCTGCATTCTGATCAAGGATCAGCATTCACCTCTGCAACTTTGGTCGCCTGGGCCAAAGACAAGGGTATACAAATGGAATACAGTTCTCCTTATCATCCCCAAAGTAGTGGTAAAGTTGAAAGGAAAAACAGTGAGATAAAACGACTCTTGACAAAACTATTGGTTGGACGGCCTACAAAGTGGTACCCACTTATACCTACTGTTCAATTGGCATTGAATAATACTCCAAATGCAAAAATAGGCAAAACGCCACATCAATTGATGTATGGAGTGGATTGTAATCTTCCCTTCCAGGATCTAAGTAGAGAAGAACAGTTGGCAGTACTGCAAGAGATCAGAACGGCTTTGGGCCTTCTGGTCCAGGAGAGG---GTAAATAGACCTGCACAGTTAAGGCCTAAATGGAAAAAGCCTACTCCTATTTTGAAGGTATTAAATCCTAAAACTGTGGTAATAGCTGGCCCAGGCGGCCAGGAAAGAATTGTGTCTATAGATAATCTGAAGAAGACATTGCCTCTTTGTTTGCGGATTAAGTATTGGATGTATTTGTTATGTGCTACCTCACCGCGTGTAATGGCTTGGTTACTGTTTGTTTGTGTTTTGATATCTGTTATGATCATAGCTGTTATAGTGACTGTTTTTAGAATGCAGTGGAAAGCAGCTATTGATGTGCCTGGCCCTGTGTTGTTTTGGAATCATACAAACATCAATATTACACATATACCCCAAGGGGTCTTTTTGGAACCCTTTCCTAAACCTATTATTGACAAGGAGAGGGTTTTGGGTATTTCACAAATTGTTATGATTGATTCTGGTTCAATAGCCCAATCTTTGGTGGATATGATTAATGAAGAGATGGTTGCATTAAGTAATGTGGTGCTTCCTTTTGAATTACCAGTAGGGGATCCCTCAACTCAAGACCAATATATACATAAGAGATGTTATCAGCAGTTTGCACACTGCTATATAGTATGGCAACCTGGTAGGCGT---GTCTGGCCTACTTCAGAGATTATACAAGACCAATGTCCATTACCAAATGCCACTATTTTTTGCAGTGATCAGCTATATGGACTGTTTAGAGAATTAAACCCATTAGATTTTTGTACCAAACCTGAAGCCGTTATGCTTCTAAACCAAAGTTATTATACTTGGTCTAACGATTTTGGGTTCTTGGCATATCAAAAAATGTTTCCTTCGCCAATTTGTATACAAAATTATAGTTTATCTACAGAGCCATATAAGGTACAATCTTTATATCAAGAATGTATTCAAAAGGGGACCTCATATGATTTGGAAGATGTAATTAATCAACTCTTAAGGGTCTTAGGCCTGTCTATGAATCAGGCTATTAGTACTTTGGCTAAGATATCAGATTTGAATGATGAAAACCTGGCGGCAGGAATACATCTCTTACAAGAACATATAGTGACTTTAATGGAAGCAACTGTACATGATATCAGTATGCTAGAGGCAGCTCACGGGTTACAAATATTGCATACTCATTTGTCTACCCTGCGGCTGTTGCTAACTGAAAACAGAGTGGACTGGAATTTAATAGACTCCACATGGATACAACAACAATTACAGGCTGACGAAGCACTAATGAATGTCATAAGACGCACTGCCCGCAGTATGACCTATAGAGTCATACAACAAATAAATCGTCCTGATATGACCCTTTGGGAGCTTGGGATATATTATGAACTTATAATACCAAAAAAGGTCTGGTTAACCAATTGGAAGATACAAAATATAGGACATTTGATTAAAAATGCTGGTCATCTTGCTAGGGTAGAATTACAACATCCTTATGAAATAGTTAACCAAGACTGTGAGCAACTGACTTATCTAGAACTCAAGGGATGTCAAGAATTGGATTATCTGGTATGCGAAGAAATCCTTCAACATGAACCATGTGGAAATCAGACAGGA---TCTGACTGTCCAGTTACCGCTCAGAAAATAAAGGATCCTTATGTATGGATTTATCCTTTGAAAAATGGAAGTTATTTGATTATGTCCTCACACACAGACTGTGCAATTCCACCATATGAACCTGTACTAGTAACAGTTAATGATACTGTCAGATGTTTTGGAACCACATTGAAGAAGCCTCTTCGAACCAGTCTCGAAACTTTCACATTCCAACCACACATACCACAGCTGCAAGTCAGACTTCCACATTTGGTAGGGCTAATCGCCAAAATTAAAGGGCTTAAGATCGAAATAACAAGCACATGGGAGAATATAAAAGACCAAATTAAGAGATCAGAAGCAGAGCTATTAAGACTCGATCTGCACGAAGGTGATTACGCCGAGTGGACAAAGCAACTTGGAAAAGCCTTAGAAGACATCTGGCCTGCAGCTGCCCAGACTGTAAGTAAGATTGGAGATTTCCTCGGGAAAATAGCTGATGGCATCTTTGGAACTACCTTCAGCTTATTAACCTATGCCAAACCAGTAATTATTGGCATAGTTGTTATCGTTCTCCTTATCCTTATTATTAGGATATTATCA
>FFVfca
CAGAAACAGTATCATATTAATCCAAAGGCAAAACCTGATATTCAGATTGTGATAAATGATTTACTAAAACAAGGGGTACTAATTCAAAAGGAAAGTACTATGAACACTCCTGTCTACCCAGTACCCAAGCCAAATGGTCGCTGGAGAATGGTACTGGACTACAGAGCAGTAAATAAAGTCACACCTTTGATAGCTGTACAAAATCAACACTCGTATGGAATTTTAGGAAGTCTTTTTAAAGGTAGATATAAAACTACAATTGATTTATCCAATGGTTTCTGGGCACACCCCATAGTCCCAGAGGATTATTGGATTACTGCATTCACTTGGCAAGGAAAACAATATTGTTGGACTGTTTTACCACAAGGTTTTTTAAACAGCCCTGGGTTGTTTACTGGAGATGTTGTAGATCTTCTACAGGGAATTCCCAACGTGGAAGTCTATGTGGACGATGTATATATTAGTCATGATTCTGAAAAAGAACATTTGGAATATCTGGATATTTTGTTTAATAGATTAAAAGAAGCAGGATATATAATATCTCTTAAAAAATCCAATATTGCCAATTCTATTGTGGATTTTCTTGGTTTTCAGATTACTAATGAAGGCCGGGGCCTGACAGATACTTTTAAAGAAAAATTGGAAAATATTACTGCCCCTACCACTCTTAAACAATTGCAAAGCATACTAGGTCTTTTAAATTTTGCCAGAAATTTTATTCCTGACTTTACTGAATTAATTGCTCCTTTATATGCATTGATACCAAAGTCTACCAAGAATTATGTTCCTTGGCAAATAGAACATTCAACCACTCTGGAAACTTTAATTACTAAACTAAACGGGGCAGAATATTTACAAGGAAGAAAAGGAGATAAAACATTGATCATGAAAGTCAATGCTAGTTATACAACAGGATATATAAGGTATTATAATGAAGGGGAAAAGAAGCCAATATCCTATGTAAGTATAGTGTTCAGCAAAACTGAATTGAAATTCACTGAACTAGAGAAATTGCTGACCACTGTGCACAAGGGTCTTTTAAAGGCCTTGGACTTGTCAATGGGGCAAAACATTCATGTTTATTCCCCCATTGTATCCATGCAAAATATTCAAAAAACACCACAGACTGCTAAAAAGGCTTTGGCCTCTCGATGGTTGAGTTGGCTTTCTTATTTGGAAGATCCGAGAATTAGGTTCTTTTATGATCCACAGATGCCTGCTCTAAAAGATTTGCCTCCTAGCAATTTTCAACATATATTTTACACTGATGGTTCTGCTATCACGTCCCCTACTAAGGAGGGACATTTAAACGCTGGAATGGGAATAGTTTATTTTATAAACAATTTACAAAAGCAACAGGAATGGTCCATTAGTTTGGGGAATCATACAGCACAATTTGCAGAAATAGCTGCTTTTGAGTTTGCCCTTAAAAAATGTTTGCCTTTGGGAGGAAACATTCTTGTGGTTACTGACAGCAATTATGTTGCAAAAGCATATAATGAGGAACTTGATGTTTGGGCCTCTAATGGCTTTGTGAATAACAGGAAGAAACCTTTGAAACATATTAGTAAATGGAAATCGGTTGCTGACCTTAAAAGATTAAGGCCAGATGTTGTTGTGACCCATGAGCCAGGTCACCAACATGCTTACGGGAATAATCTGGCTGATCAACTGGCCTTACCTGTTGGTTATCCAAAACAATATACCTATGAGTTGCAAAATAATAAATGTATGGTTTTAAGAAAAGACGGT---TGGAGGGAAATTCCTCCTTCCCGAGAACGGTATAAACTTATTAAAGAAGCACATAACATTAGT---------CATGCAGGCCGAGAAGCCGTGTTATTAAAAATACAAGAAAATTATTGGTGGCCAAAAATGAAGAAAGATATATCATCTTTTCTTTCTACATGTAATGTATGTAAGATGGTAAATCCTTTGAATTTGAAACCTATTAGCCCTCAAGCTATTGTACACCCAACCAAACCTTTTGATAAATTTTATATGGATTACATTGGGCCATTGCCACCATCAGAAGGTTATGTGCATGTTTTAGTTGTGGTAGATGCTGCCACTGGATTTACTTGGTTGTACCCCACTAAGGCTCAAACCTCCAAGGCCACAATTAAAGTTCTTAATCATCTCACTGGACTAGCAATTCCAAAGGTGCTGCATTCTGATCAAGGATCAGCATTTACTTCTGAAGAATTTGCTCAGTGGGCAAAGGAAAGGAATATACAATTGGAATTCAGTACTCCTTACCACCCTCAAAGTAGTGGGAAAGTGGAAAGGAAAAACAGTGAAATTAAGAAACTTTTAACTAAGCTCTTGGTTGGGAGGCCTTTAAAGTGGTATAACCTTATATCCAGTGTGCAACTTGCTCTAAATAACACTCATGTTGTCAGCACCAAGTATACTCCTCATCAACTAATGTTTGGAATTGATTGTAATTTACCATTTGCTAATAAGGATAGAGAAGAAGAACTTGCTCTCTTGCAGGAAATTCGTGAATCTTTAGGCCAGCTGGTCCAGGAGAGG---GTGTACAGGCCGTCACAATTAAGGCCTAAGTGGAGGAAGCCTACAAAGGTCTTGGAAATATTGAATCCTAGAACTGTGATTATAGTGGACCATCTAGGCCAACGGAAATCTGTGAGTATTGACAATTTAAAACCTACAGTACCTTTGAAAATGAGGATGCGATATAGATGTTATACTTTGTGTGCTACTTCTACTAGAATAATGTTTTGGATACTATTCTTTCTTCTATGTTTTTCAATAGTTACCTTGAGTACAATTATAAGTATTCTTAGATATCAATGGAAAGAAGCAATAACACATCCTGGCCCAGTCTTAAGCTGGCAGGTGACTGAGGTTAACATCTCAGGGATCCCACAAGGTCTTTTCTTCGCACCTCAACCAAAACCTATATTTCACAAAGAAAGAACTTTAGGTCTTTCTCAAGTGATTCTTATTGACTCTGATACTATTACTCAAGGTTTAGTCTCAACAATTAATGAAGAGATGGAGCAATTACAAAAGACAGTATTACCTTTTGACTTACCCATCAAGGACCCTCTAACTCAAAAGGAATACATAGAAAAAAGGTGCTTTCAAAAATATGGACATTGTTATGTTATAGCTTTTAATGGAAATAAA---GTTTGGCCTTCACAAGATTTAATACAAGATCAATGTCCATTACCTACACATGGAATATTTTGTTCTGATGCACTATATAGTCTATTCAGACCTATTAACCCATATGATATCTGTAATATGCCAAGAGCAGTATTATTATTAAATAAAACATATTATACTTTCTCAGAGGATTGGGGATGGCTGGCATATACTGACTCTTTTCCATCCCCCATCTGTATTGAAGAAAAGCGAATCTGGAAGAAAAATTATACTCTGTCATCTGTATTAGCAGAATGTGTAAATCAAGCCATGGAATATGGTATAGATGAAGTATTATCCAAACTAGATCTGATATTTGGCTTAGGCCTGGCCAATGCAATTACTACTGTGGCTAAGATCTCTGACCTGAATGATCAAAAATTAGCCAAGGGAGTACATTTGCTTAGAGATCATGTTGTCACTCTAATGGAAGCCAATTTGGATGATATTGTGTCCCTAGGAGAGGGAATACAAATAGAACATATACATAATCACTTAACCTCTTTGAAATTGCTTACTTTGGAAAATAGAATTGACTGGAGGTTTATAAACGATTCATGGATTCAAGAAGAATTAGGTGTTTCAGATAATATAATGAAAGTAATAAGGAAAACTGCAAGGTGCATTCCTTACAATGTCAAACAAACTAGGAATCTAAATACTTCCACTGCATGGGAAATATATTTATATTATGAGATCATCATTCCTACCACTATATATACACAGAATTGGAATATAAAGAATCTAGGTCACCTTGTAAGGAATGCAGGATATTTATCTAAGGTGTGGATTCAACAACCATTTGAAGTACTAAACCAGGAATGTGGAACAAATATATATTTACATATGGAAGAATGTGTTGACCAAGACTATATAATATGTGAAGAAGTAATGGAACTTCCTCCTTGTGGAAATGGAACTGGT---TCAGACTGCCCAGTGCTAACCAAACCACTTACAGATGAATACTTGGAAATTGAACCCCTAAAGAATGGGAGTTATTTGGTTTTATCAAGTACTACAGACTGTGGCATACCAGCTTACGTGCCTGTGGTTATAACGGTGAATGACACAATCAGCTGTTTTGATAAAGAGTTTAAAAGGCCACTTAAACAGGAACTAAAAGTAACAAAATATGCACCATCCGTTCCTCAATTAGAACTAAGAGTTCCTCGGTTAACAAGCCTGATTGCAAAAATAAAAGGAATTCAAATAGAAATTACCAGCAGCTGGGAAACTATAAAAGAGCAAGTCGCAAGGGCCAAGGCAGAGCTTCTACGCTTGGACCTTCACGAAGGAGACTATCCAGAGTGGCTGCAGCTCCTTGGAGAAGCAACTAAAGACGTTTGGCCTACAATCTCCAACTTCGTTTCTGGAATAGGTAATTTCATAAAGGACACTGCTGGAGGTATTTTTGGAACTGCCTTTAGTTTTCTGGGATATGTAAAACCTGTACTTTTGGGATTTGTGATAATATTTTGCATAATTTTAATTATAAAAATCATAGGA
>SloEFV
CAGAAGCAGTATCACATAAATTACAAGGCAAAACTTGCCATACAGACTGTAATAAATGATTTAATAAAACAAGGAGTGTTACTCCATCAGAATAGTTCTATGAATACTCCCATCTATCCAGTTCCCAAAACTAATGGATCTTGGAGGATGGTTTTAAACTTTAGAGCAGTTAATAAAGTTATTCCTTTAATAGCAGTTCAAAACCAGTATTCAATAGAGATATTAACACAAATGCAAAGAGAACAATATAAAACTACACTGGATCTATCAAATGGATTCTGGGCACATCCCATTAGAAAAGAAAGTTACTGGTTAATGGCATTTACTTGGGAAGGAAAACAATTAGTGTGGACAAGGTTACCTCAAGGTTTCATTAATAGTCCAGCATTATTTACTGCTAATATAGTGGATATATTAAAAGAAATACCAGATGTAGAGGTTTATGTGAATGATATATATTTTTCTAATGTAACAGAAGAACAACATTTAATTACACTAAAACAAGTGCTTAAAATCTTATTAAAGAGTGGGTATATTGTTTCTTTAAAAAAGTCTGAGATAGCAAAAGAAGAAGTTACATTTCTCAGTTTTAATATTACTAAGGAAGGTCATGGTTTAACTGCAAAGTTTAGAGAAAAACTTCTAAATATCTCAGCTCCTAAAACCTTAAAACAATTACAAAGTATATTGGGGCTTTTAAACTTTGCTCACAATGTTATTACAGATTTTGCTGAATTGACTAAACCTTTGTATCTGGTTATTAGCAGAGCAGAGGGGCAACATATTCAATGGATGGAGAAAGAAGGGATGGCATTACAAGAAATAATTAAAAAATTGAATAATGCCTCTTATTTAGAAAACAGGGATATTCAGAAACCCTTAATAATTAAACTTAACAGTTCACCAACAGCAGGATATATTCGAATGTATAATAAAGGAGGTAAAAAACCTATTCAATATGTTAATTTTATATTTACCCCTGCTGAAATAAAGTTTAAGCCTACTGAAAAGTTACTCACAACAATGCATAAAGCAATAATTAAGGGTCTAGACTTGTCACAAGGTGCACAAGTACATATTTACTCACCTTTAGCCTCACCCACACATATTCAAAAAACACCCTTGCCAGAAAGAAAAGGTTTGCATTCCCAATGGATTACTTGGATGACACATTTTAAAAACCCTCAACTAATATTTCACCATGACCCTACACTTCCAGACATTCAGAATTTACCATTAACTTCATATACAGCAGTATATTATACTGATGGGTCAGCTATTAAAAATCCTAATCCTCAGAAGACACATTCTGCTGGTATAGGAATAGTGAAAGGTAAATTTAATTTCTCCATTATTAAACAATGGAGATTTCCCTTAGGGGATCATACTGCACAATATGCTGAAATAAGTGCCCTAGAATTTGCTGTCAAAAAAGCTATGATGGACAAAGGGCCAATTTTAATAGTTACAAACAGCATGTATTTAGCTAAAAGCTTTAATGAAGAATTGGATATTTGGATATCCAATGGGTTTGTTAATAATAAGAAAAAACCTCTGCAACATATAAGTAAATGGAAAGTTATTGCTAATTGTAAGCAAAATAAGCCCAGTATCCACATGGTACATGAGCCAGGGCACCAGCATACTAAAGGTAACCTTTTAGCAGACCAGTTGGCTAACCCTAAGGGGTATCCTGTAAAATATATATATCTTTTGGAAAATGGTAATGTTATTATTGAACAAGATGAAGGG---AAAAGGATTATTCCTCCAGTTATGGAAAGAGTAAAATTGGCCCAACAGGCCCACAATACATTTGGAACTATTCATGGAGGATGGGAAGCCACCTTAATTAAACTAAAAAATAAATACTGGTGGCCTAATATGATTAAAACAGTCAGATCTGTTGTAGCCAATTGTGAGAAATGCCAAGTAACTAATGCTTCCTCCCAAATTCCTACTCCTCCAAAAACAATTATTCATCCTGATAAACCTTTTGAAAAGTTTTATATGGATTATATTGGTCCTTTACCCTCATCTCATGGCCATAAACACATTCTTGTTGTTGATGATGCTAGAATGGGATACTGTTGGTTATTCCCAACCAAGGCCCAAAATGCTAATGCAACTGTTAAAGCTCTCAACTTTTTATCAGGTACTGCAATTCCTAAGGTGCTGCATTCTGATCAAGGATCAGCATTCACTTCTGCCACCTTGCAACAGTGGACCAAGGACAGAGGTATACAGTTGGAATTTAGTACCCCTTACCACCCCCAAAGTAGTGGAAAGGTGGAAAGGAAAAATGGTAAAATAAAACGAGTCTTAACTAAACTGTTGTATGGATGGCCTCAAAAGTGGTATCCACTTATCCCTTTTGTTCAGCTTTCCATCAATAATATACCATCCTCACAGACACATCAAACACCTCATAAGTTAATGTTTGGTGTAGATTCTAATTTGCCTTTTGCAAATGTAGATAGAGAAGAACAATTATCTTTACTGCAGGAACTCAGAGAGGAGCTTGGCCAATTCATCCAGGAGAGG---GTACAGAAGTATACTCCTCTATGTCCACGATGGAAAAAGCCTACTAAAATTCTTACAGTATTTGATGATCATACTGTTGAGATATTGGACCCTCTTGGCCAACGACGAAAGGTTAGTATTGATAATTTGAAGCCCACTCCCACTGCACAGGTGAGGTTCAGATATTTTTTGTATACCTTGTGTGCCACATCTACACAAATACTTTGCTGGTTCTTTTTTGGACTAATAATTATTGGACTTATCCTAGGGTTTATTCTATCAGCAGTTTTTAGATTGCAATGGAAAAATGCTATACATCATCCTGGTCCAATAATATCTTGGAATTTAACTCATTTAGAAATATGTGGTCTTCAACAAGGTATGTTTTGGGAACAATTCCCTAAGCCTATTATACACAAGAAAAGAACTCTGGGTATCTCACAAATCCTCTTGATAGATACACCTCTAGTTTGGCACAAGTTGACTCAGTTAATTGATAATGAATTTGCCCAATTGCAAGAAATTGTCTTGCCTTTTACTTTACCTTTAGACCAGCCATACACTCAGGAACAATATCAACAAAAGGGATGTTTTCAAGAATTTGGGCATTGCTATTTAGTAAAATATAATTCAGAAAGA---ATTTGGCTGACTTCTAAAATTATCCAGGATCATTGTCTTATACCTAAACAGCCTAGCTTTTGTTCCACCAATATGTATAACTTATTCAAATCTCCCACTATTACTCAATTTTGTAATCATCCAGAGTTAATATACTTCCTAAATACCACATATACTACTTATTCCAGGGATTGGAGACAATTAGCATACTCTAAAAAGTTCCCTGCACCAATATGTAAACAGGAAAGGAAAATTGTAGTGCCTAAATATAAGGTAAAATCACTATATCAGAAATGCATAGCAAAAGCTAAAAAACATCATGTAGAGAGTGTG---CAGCTATTAAATGAACTTTTTAGCCTTATGATGGCTAATTCAACAGCAACAGTATCTAAACTTTCTGACTTAAATGAGTATCTGTTTGCTGATGGATTACATATATTAAAAGACCATGTGGTGACTCTCTTGGAAGCCAACATGAAGGACACTCAGCATATAGATGAATTAACTACAGCCATGTTGATACTATCTTATATACAAAATTTCAGAATACCCTCCACAGAAGGGAGAATTGACTGGAGAATATTAAATGGAACATGGATTAATGAAGGTCTTAATATTCCTCATCATGGCATGCAAATAGTTAAGCGAATGTCATGCAGCAATATATATGATATAAAGAAAACTTACACATCTCCAATTAAAAGTATCTGGGAAATAGGGATTTATTATCAAATAATTCTACCTAACAAAGTGTTCTATACTAACTGGCAAGTATTAAACATTGGACATTTAGTAAAAACAGGAACTCAGCTTACTTTAACAAAGATACATCAACCTTATACACATATTAGTCAAGAATGTTCTGAGTTATATTATTTAGAGCCTAAAGGATGTGAACAAAGAGATTATCTTATTTGTGAAGAAATTAATCTACATCAAACTTGTGGCAATAAAACTGGA---AGTAAATGTCCAGTAACTGGAAAAGCAGTTTCATCTCCTTACTTAGAATTTATTCCTTTAAAGAATGGCAGTTATGTAGTTATGTCATATACTATAGACTGTAATATACCTCCATATCAATCCTCAATTTTCACTATCAATGATACAGTAACATGCTTTGAAAAAATATTAAAGAAACATTTGCCTAAAGAGCAAACTGTTGTTTTGGGTAACTTTCATATACCAAAAATACAACTGAGGTTACCACACCTGGTTGGAATCTTAGCTAAGCTGAAGAAGATTGAAGTCAAGGCCACTGATACATGGGCTAGCATTGAAGAGCAGATAGAAGATACAAAGTCTGACCTTCTCAGACTGGAATTACATAAAGGGGACACTCCAGAGTGGATCAAGCAATTAGGAGAAGCATTGGAGGATGTCTGGCCTGCTGCTGCCTCAGCCACTAAAACAATTGCCAGCTTTGTGAGTTCTGCTACCAAAGGCATCTTTGGTGGAATAATTGATATATTAACTTATACTAAGCCCATAGTCATCCTAATAATTATTACCATACTTATAGTATTGATTTTCAGGATTCTGAAA
>PSFVaye
CAAAGACAATATGCTATTAATCCAAAAGCCAGGTCAAGTATTCAAGCAGTCATAGATGATCTATTAAAACAAGGTGTTTTGACTAAATAAACAAGTGTTATGAACACTCCCGTATATCCAGTTCCTAAGCCTAATGGCCAGTGGAGACTTGTGCTAGATTATGAGGTTGTCAATAAGCCAAATCCTCCACTTACAGCTCAGAATTTTTGCTCCATTGGGCTTTTGACTACCTTACCTAAACATAAATATAAAACTACTTTAGATTTATCCAGTGGTTTTGAGGCTTACCCAATTACTGAAGAAAGTCAATGGATT-------TTCCTTGGTTAGGTTAT--GAATGCTTGGACCAGGCTACCCCAGGGATTTTTAAATAGTCCTTCCTTGCTTATAGCTGATGTTACAGAGATCTTAAAGGACATCCCTAACATGGTAGTCTATACGGATGATGTGTATTTAAGTCACCAATCTGAAGAACAACACTTGGAAGCCGTGAAAAAAATCTTTGACAATTTGTTAAAATCTGGGTATATCGTCTCTGTGAAGAAATCAGAGATGGCAATGCGTGAGGTTACTTTTTTAGGATTT------ACCCAAGAAGGAAGAGGACTTATGGAAACACATAAAGAAAAATTA---CAACTCAAGCCACCT-AAAATTTAAAAGAGTTACAAGGTATATTAGGCCTTTTAAACTTCACAAGGAACTTTATTCCAGATTTTGCTGAACTTACACACCCCCTTTATGATCTAATCAGTACAGTTGGTACCAAGATGATTCACTGGAAACTGCAATATGACCTTATTCTCTCAGAACTTATAAACAAATTAAATTCTTCTGTTTTCCCAGAGGAAAGAAAACCAGATATTTCCCTTATTAAAAAAGTGTACATTTCCAAAATTGCTGGTTTTGTAAGATTTTACAATTATAGGGAAAAAAAAC--ATCTCTCATTTAAATATAGTATTCTCAAAAACTAAGCTCAAATTTAAGAATATTGAAAAGCTTCTAACTACTATACATAAGCCCCTTTTAAAAGCCTTTGATATGGCTCAAAGTCAGAACATTAAGATTTACTCACCAATAGCATCTCTAGCAAGGATTCAAAAAACTCCAATACCAGAAAGAAAGGCCTTCTCCTCTAGATGGACTATATGCCTGGTATATACTGAAGATCCAAGAATCTCTTTTTATTTTGATTCTATGCTTCTAGACCTTTCTGATTTACCTCTTCAAGATTACAAGTATGTTTTTATATG-GATAGATCCACCATAACTTCTCCTAAAAGAAAAAAGAAACACTCAGCAGGAACAGGAATTATTCAGGCAACATTTGATTTCACTTTTCTAAAACAATGGCAACTCCCACTGGGAGACCACACTGCTCAATTTGCTGAATTAGCTGCCTTTGAATTTGCCATCAAAAAGACTACTATGCTTAACAAGCCCGTATTAATTGTTACCGACAGTTTTTGTATCTCAAACTCCTATAATAATGAACTTAAGTACGGG-CCCCTAATGGATTTCTTACTGCCAAAAGAAAGCCTCTTAAACATATTAGTAAATGGAAACAAATATATGATGTCAAGGACTGTATCACTGAAATTCACATGATTCACGAGCCAACCCATCAACATTCCTTTGGCAATAATCAGGCTGATAGATAGCTAAATCCACCCGGTTATCCTAATAAATATATGTGTGAATTATGTAATAACAAAGTTTATGTAACCCTGCCTAAAGGG---AGAAGAAAAATGCCCCCAGTCCATTTACAATTACAATTGGCTCAAAAGGCACATAATTCTTTAAGAAACCTACATGGAGGAAGAAACACTACTCTTTTAAAATTACAAAATTGCTATTGGTGACCTAATATGCTGAAGACAGTCAAGACAGTTCTCAAAGACTGTGAGCCTTGTTTAATGGTCAACTTTAATAATGTTAAGACAATTCCTCCTATTAAAATTCAACATGCTCAAAATCCTTTTGATAAAATTTATATGGACTACGTAGGACCTCTCTCTCCTTCCCACAGGTATGAACATGTTTTGGTACTTGCTGATGCTTCAACTAGGTTTTGTTTGTTATACGCCACTGATGTTCAAACTACTGATGTAACT-TGAAAGCTCCCACCCACTTCTCCAGTGTTGCAATTCCACGGGTGCTATACTCTGATCAGGAGTCAACATTTACCTCTTCCAGCCTTGGCCTCTGGGCCAAGGACAAAGGAGTACCGCTTGAATTCAGTACTACGTATCACCGCCAAAGTAGTGGAAAGCTGAAAAGGGCAAGTGGCAAAATAAAATGAGCTCTCACTAAACTACTAGTTGGTAGACCCAGAAAGCGGTATCGACTCACCCTGGAAGTACAACTAGGTATTAGTAATATTCCTAATCAGCAGGGCAAA---ACCCCTTATAAGCCTCTTTTTGGGGTTTCCCCAAATGTTTTTTTTTCCAAGGGAACTAGAGAGGAACAACAGGCCGTCTTACAAGAACTATGTTCATATCTAGGCCTTCTTGTCCAGGAGAGG---ATAACCAAGCCTACAGGTTTGAGAACAAGGTGGAAGAAACCCACTCCCATAATAGAAGTTCTGTCAGACCAAGTGGTGAAGATATTGGATGAACAGAACCAACCTTAAACTGTGAGTACAGATAACCTAAAATTAACAAGTAATTTTTGCCTTAAAATGAGGTACTGGGCATATGTGATCTGTGCTATTATTTCCAGAATATTGATTTGGATCATGTTGTTTTTAATATTATTTTCAGCTATCCTTGTTTCTACACTTATAGCTGTTTTTACATTACAATGGAATAAAGCAATATATGCTCTTGGACCTATAATAATATGGAACCACTCAGATATTGATATTTAAGCCCTACCTCAAGGTATCTTTATGGAACCTTATCTTAAACCTACTGTGGCCAAGGAGAGGGTCCTTGGCCTTTCTCATAGGGTTTTAGTTGATTCTTCTGCTCTATTCCAGGATTTAGTAAACAAGATTAATGAGGAAATGAG-AGTTTACAAGACTTGGTACTGCAATTTGATTTCCCACCTGATCATCCTAAAACTCAAAGACAGTATGTTGAGCATAAATGTTGTCAATGCTTTGCTCACTGTTATGTCATAGATTATGGAGTTGACAGG---CAGTGGCCTACCAAGGAAATTATTCAAGATCATTGTCCTTTACCCAAACAGGCTATTTTTTGTTCTCCTGACCTGTATTAAACATTTAAAGAAACTCCTTTGACTGATTTTTGCAATAAGCCAGAACAAGTACTCTTTATTAATAGCACGTATTATACCCGGTCCACTAACTTTGGATACTTAGCATTCCACAATGCTTTTCCAGCTCCCATTTGCATAGAAGCCAAGAAAATACAGGAACCTAAATATAAACTAACC--TGTTTATGAAAAATGTGTCACTCAAGGCCTGAAACATGACTTATCCTCTGTATTACAAAATTTACAAAAAATACTA---------------------------------------------------------------------------------------------------------------------------------------------------------------------------------------------------------------------------------------------------------------------------------------------------------------------------------------------------------------------------------------------------------------------------------------------------------------------------------------------------------------------------------------------------------------------------------------------------------------------------------------------------------------------------------------------------------------------------------------------------------------------------------------------------------------------------------------------------------------------------------------------------------------------------------------------------------------------------------------------------------------------------------------------------------------------------------------------------------------------------------------------------------------------------------------------------------------------------------------
>ChrEFV
CAGAAACAAAACCATATTAACCATAAAGCTACTCCATCTATACAA---GTTATAGATAATCTTCTTGCTCAGCAAGTCTT-AAAAAACAAACCAGTCCTATGAATACTCCTGTGTATCCAGTCCCCAAATCAGAAGGAAAATGGAGAATGGTCCTAGATTATCGTGCTATCAACAAAGTTATTGAACCTATTGCTGCACAAAATTCTTTCTCTACTAGCATTTTGGCCCAGTTACCTAAGAAAAAGTTCAAAACAACTTTAGACTTAAGTAATATATTTTAGGCAATACCTATTCATCCCAATGACTACTGGATCACTGCTTTCACTTAGAAAAGTTAACACCATGTCTGGACAAGACTCCCACAGAGTTTCATCAATATCCCAGCCCTCTTCCCAGCAGATATTCAACAACT-TTAAGTCCTCTACCTGATGTAATCGCATATGTAGATGACATCTATTTCACTGCAGATACAGAGCAACAACAGTTACAACAAATC---------CTATATATCCTAGGAAATGCAGGATGTATCTTCTCTCCCAAAAAGTCAGCCATTGGGAGACATACAGTTCCTTTCTTAGGTTTTGAAATCACAAAATAAGGCCGAAGCCTAACAGAAGATTTCAAAACTAAACTT--AAATATTAAAGAACCAGGCAGCTTAAAACAACTGCAAAGTGTATTAGGACTTTTCAACTTTGCTAGAAACTTTGTTCCTGATTTTGCTGTTTTAACTGAACTTTTATGTAAACTTATTTCCACCGCCAAAGGTCAACATACTCAATGGAATGGAGAAGCAGCTGCAGCATTATCAACTTTAATAAATAGTGTTAACAAAACAAAGTATTTAGCAGAATGAAATGTTAAA-CTCCCTCTATGGTCAAATGCTATGCAAGTCAAATGGCTGGTTTCGCAGGACTTCATAATGAGTCAGAAACCACACCCATTTCCTTTCTGTCTTTCATATTCACTCCAGCTGAGACAAAATTTGCTCCCACTGAAAGAATATTAACTATTATACATAAGACTCTATTAAAAGCTTCTGACCTCGCATAAGTAAGCATAATAAAAATTTACTCACCTGTAACACCACCAACTAAACTTCAAAAGATTCCATTAAGTGAACGCAACGCCTTAAATTCCAAATGGATCACTTGGCCCTCTCACTTTAAAAATCCACAGCTGTAGTTCATTTATGATCCCAATCTGCCAGATCTCTCTCACTTACCATTAACTGAATATACATATGTATATTATACTGATGGATCTGCAATCAAGTCCTCCAAAATTAATTTTCAATACTCCTCTTGGACAGGAATTATAAAAGGCAAATTCTCATATACTGAAGTGAATAAATGGTCTTTCTCAGCAGGTGACCACCCAGCACAGTATGCTGAAGTCACAGTTTTTATTTTTGCTTACAAAGATGCCTCAAAACAAGTAATGCCTGTCTTAATAGTTACAGATAGTGACTATGTCTTTAAAGCTTATACTAAAGAATCACAAATACGGATTTCTAATGGTTTTCATAATGCAAAACATAAACCTATAAAACGTATTGTTAAATGGCAGCAAATA---ACTTCATTGTATGTGCCTAAGAGT---CACGTAATCCATGAGCCAGGGCACCAGCCCACTACTGGTAATACCATAGCAGACCCCCTGGCTAACAGTAAA---TATACTGTTAAATATCGATATAAAACCATTAATGACAAACCTATGATCTTGTTACCCGAAGGA---TGAATGGAAATTCTGCCTTATGATCAGCATTTCTTTTATGCTATACAAACTCACCAAGATCCTGGATCTTTAGATCTGGGATGAGAAAGTACTATTACTAAATTAAG-CAAAAATATTAGTGGCCTAGCCTTAGACTCACAGTTGATTCTGTCCTAGGATCCTGTGAGACCTGTTTGAATACACATTCAGCTAATGTTTCATGACCACCTCCTTTCAAATTGGATAAACCTGAAAATCCATTTGATAAGATTTATATGGACTATGTTAGTCCCTTACCTTCATCACAAGAGTATTTACATTTACTAGTTTTGGTAGACTATCTTACTGGATTTTTTTG-ATACACCCCACCAAAG-ATCAACTGCTAACACCATGGTTCATGCACTCTATGTATTCATCAGTGTAGCTATTCCAAAAGTAACCCATGCCGATCAAGGTGCAGCTTTTACTTCAGGAACACTTACTAAGTGGGCTGCGGATCACAATATTGTATTGGAATTCAGCACGCCGTACCATCCCCAAAGT------AAGGTGGAACAAAAAACTAGTGTCATAAAATGTGCACTAACCAAGCTGTTTGCAGGTCGACCTCAAAAGCGGTATCCTCTAATCCCTTTATTACAATTTGGAATTAATAATATACCTATTAATGTTGACAATGTAATCCCTTATCAGCTATTGTTTGGAGCTACACCAAACACCCCTTTTTCATAGGGTTCCAATTT--AACAACTAAGTTTAACAGCTGAACTTCGGCTAA--CTTGACCTCTCTGTCCAGGAGATA---TACAGAAGGCACCTGC-TTTAAGGCCACATTGGAAAAAACCTACAAAGTTTCTTCAATTTTTAAATCCAAGGACTGCTATTGTTGAACATCTA---GGCCAACCTAGAACTGTTAAGTATTGACAATTTAAGGCCTACATCAGCTGGAAGGACAAGTTTTGATATTACTGCTATGTGTCCTGTGCTAATACTACCAGGGTTATGACCAGCTATGTATCATT-TTAATACTCTTAGGTATCATTATTACTGCCAGCTTCATCACTATTTGTAGAATACAATGGCAACAAACCATAGAAGCTCAAGGCCCTACTATATTTATAGGATCACATAATATTACAGTCACCACTATACCACAAGGACATCATTGGGACCCATATCCAAAGCCTATTGAGACCAAGGAGAGGGTCGTAGCTATATCACAAGTTCTGCTTCTAAATACAAAGAGTATATTAGACGCTATTAAAGCAGCCATGCATAAAGAAATGTAAGATTTAGCTGACCAAACAT--------ATATTACCTATGGAGGACTCCTTCAACCAAGCCGACTATGAAGATAAACTGTGTTTTGACAACTTTGGAGACTGTTACGTAGTCGATTATCAAGAAGAGAGA---ACCTAGCCTATAAAAGAGATTATACAAGATCAATGTCCTTGACCCAAAGGAGCCATGTTTTGTACAAAAAATAGATATAGGATATTCAGACCATTTAAAATGGATTCCTTTTTCAAGGAACCCGAATTAGTTATGCACCTAAACAGAACCTACGATGCTTTTAACTACAATCTTGGGCAATTAGTTTTTACTAATATCATGAAAGGACCTTCATTTATA--AATACCACTGATTACTGATAAGAATTATAACATCTATTCATTATACGGAATATGTAAGCAGAAAGCTAAAACTATTCCTTTTCATGATGTACTATCACAATTAAGATCTTATACAACTCATCTAA--GAAAAATCAATGAATAAATTAATCCAATTATAAGATTGGAATAACCAGCAACTGGAAAATGGGTTTCATTTATTACAGACACATGTTATTACTCTATTTGAATCAACCAGATATGACCTTCAAATTCTTATGGCAATCCAACAACAGTTGGAAAAAATTAAAAATCAAGC----------AAGAATGGGACATATGGATTGTGCGAATGGCATAGTGTC-ATGGAACTTGGCTCCAAGAACAACTAAATCTAACAGATGCACAAATGACTTTAGTTAAAGAAACATCTTCTGCAAGAATTAATAATGTCATTATGGGAGAAGATCATTAT---------------GAAATTCACATACATTGTGAACTCATAATACCTAAAGAAATCTATGCTACAAACCAGAAACTACTTAACTATCTTGTCTCTCAAAACCAACACCTGCTGAAACTCACTATTGGTTCTCAGTATCAATACTTAAATTATGAACCACGAACAGGTCAGCTGAAATATTTACAAGTACAAGGATGTACTGAAGATAAATTCCTTATGTGTGACAAGATTAAAGAAGTTCCTCCATGTGGAATTAGTAATAATATCAGTAACTGTCCTGTTTACGTTCAAACAATAAAAGACAAGTATTTAGAGATCATTCCTCTACAGAATAGTTCCTACATTATTTTGATTG-AAGAAGTAACTGTTATATTCCTGCATACCAACCTATTGTTATCACAACTAAGTATCCAGTACACTGTCAAGAAAACGTCCTATCCCCACCACTTGAGACTACAAAATATGTCTCATATCTGGTTTTAGATTTACCACAAATACACTGGAGACTTCCTCATCTTCTTGGAACTTTAACTGAACTAAAAGGATATAAATTGAAGTTTTACAACTTGTATGACAATCTGCAAGATATTCTTGACCAGATCAGAAGTACTCTTCTAAGATACAACGTCCACGAAAGAGATTTGCTTGCTTGGCTGACCCAGGTCTCTAAAGCCCTTGAAGATATT------------GTCCCAGCAGCAGTAAACTTAATCAGTAAGGTTACTGCAGGTATTACTAACCTATTTGGAGGAGGATATTCAATGCTTTTTTATTTAATATATATCTTTTTAACAGGTTTTGCTATAATTGTCCTGATATTTATTATCAAAATAGTATCA
>CoeEFV_BAHO01233442.1:c8994-533
CAGAAGCAGTACCCAATTAATACCAAGGCAATTCCTTCTATTCAAGTGGTAATTAATGAATTACTCGAACAAGGAGTGCTGGTAAAGCAAACTAGTCCAACAAATATGGCTGTGCTACCAGTGCCAAAACCTGATGGAACTTGGCAGTTGGTGCTAGACTATAGAGCCCTCAATAAACATTCTGAACCAGTTAGGGCCCAGAACCAGCACTCCTCTGGTATTCTAGCCAACATTGAGAGAAAAGCTTATAAATCCTCTGTGGATTTGGTAAATGGGTTCTGGTCTCATCCCATTAGGGAAGAAGACTAGCCTAAGATGGCTTTCACTTGGTGCGGCTTTCAGTATCTCTGGACACGCCTCCCCCAGGGATTTTTAAACAGTCCAGCATTGTTTTCTGCTGATGTAATATCACTGGTGGGACAACTCCCAGGAGTATATTGCTATGTTGATGACATATACTTGACACATGACACTGAAGAGGAACACCTTAAAATTTTGGATCAAGTCTTAGAAATCCTCATCAAAGCCAGATGTGTCATTAACATAAAGAAGTCCAAACTCTGTCGTAAAGTAGTGGATTTCCTGGGATTTTCCCTTTCTGATGAGAGGAGAGGCCTCTCAGATCAGTATAGGGAAAAACTTGCAGCTATTAAACCTCCTCAGACACTCAGACAGCTTCAATCTGTAATGGGGTTGTTGAACTTTTCAAGACTTTTTGTCAAAGGATTTTCCAAACTGGCTAGGCCTCTGTATGACCTCATCATAGTC------AAGCCTTACCAT---TTCACCCCACAGGCTCATGAAGCACTAACTAAACTGTTAAGCGCAATTCAAATAGCCCCTAACCTCACCAATAGAGATAACACTAGAGCACTTGTAATTAGGATAGTTACAAGCCCCAGATCAGCTGTAGCAGCTTATTACAATGTAGGGGATAAACTGCCCATTCAGTATGTCTCCTATAATTTTAGTCAACCTGAAATGAAATTTTCCAAA--------------------------TATGGCATTAATAAAAGGAAGGGTATTAGCCCATGAACAAGATATTGAAATACACACTGCCATACCAGCTCTGCAGACTTACACCAGAGCCAGTGAACCTAATGCCAAAGCATTGGCAACCAGGTAGGACCTCTGGTGTACCCTATTCTCCAATCAAAGGTTGACTTTTAAGACAGTCACTAACATGCCTGATCTCGATTGCCTACCATTAGAACAATATGTGGAAGTGTATTATTCTGATGGCTCAGCCAAACGAAACCAACAAAAGAATTATGCA---------GGTATAGGGATAGTCAAAGGAAAGTTTCATTTCGAGCCAGAAGAAACAAAAGCTGTATCATTGGGTCCAGCTTCAGCACAGTATGCTGAAGTCATGGCCTTATTGGATGCTGTT---AAACAAGCAACAGATACCGGGCTAGTGCTTATATGCACAGACTCAGTATATGCCCAAAGTGGATATCCTGAAGATTTACACTATTGGGCTATAAGGAACTTCCATGACTCTAGGAATGCCAAACTCAAATATGCCGACATATGGAAACAACTAGATCAGCTTAAAAGGGACAAGCATCTAGTAGAGGTAATACGTGTGCCAGGGCATACGCATTCATGTGGAAATGGTTTAGATGACTCATTGGCAAACCCTCCTGGGTATCCTACTGTCTATCAGTATGATACCAATGAAAGGCAATGTGTGGTCACAATGCCTGGAGGA---ACTTACGTCATACCTCCCATTCATGCCAGACCTGGGCTGATCAAGGAGGCCCATTGCGGCATTGGGCATATACATCTTGGGGGTAACAATACAGGCAAAACCTTGCGCCGCCTTTACTGGTGGCCAGGCCTATACACTGAGTGTAAAAGATACATGGTTAACTGTCCTGAATGTTTGGCTGTTAATGTTACCCCCACTACTAGACCACCTAATTTATTATGCCCACCCAGAGGAGCCCTTTTTGACAATATCTTTTTAGATTTTGTGGGCCCCCTTCCCCGCTCCAATGGCTACACTGCCATTTTGATTCTTGTCGAGTCCTTATCCTCTTTTACCTGACTACTCCCCTGTTGGGATCAGTCCGCCTCCACCACTGTGAGTGCTCTTTCTCATTTCTTTCCAGTGGCTACTCCTAAATGTTTCCATTCTGACCAAGGGGGGGTCTTTACCTCCCAACTTTTCCAAAAAATGTGCTCAGAACGGAACATACGGATTGAATATAGCACTCCACATCATCCCCAGAGTGCTGGGGTGGTGGAAAGAAAGAACAGAGGTCTCAGAGCAGCGCTCACTAAGATGGTTCGCAACAGACCCCGCAAGTGGTTCCAGGTTCTAGACATAGTTCAAACAGGGCTTAACAATACTCCAATAGCGGGGAATGAGCATACCCCATTCTTTCTGATGTATGGTCAACATATGAATACACCATTGACTAATGCTGAAAGAATGGAGGCCCTTGCAGCACTACAAGAAATACATGATCTAATGGGAGAATGGGTCCAAGAAAAAGCAGTTAGGGCCAATCCTAGCTTAAGGGATAAGTATCATAAGCCCACACAGATAATTGAAGTTTTGACACCTAAGGCTGTGGTAATTGCTGCAACACAACAACTTAGAAAAACGGTTTCTGTAGGCAATCTAAAGAGAACGGTGACCAGGCTTACAGGCCCAAAGAAAAAACGCAAAAGAAAAGGAAAACCAAGTAAGGTGGAGGGTTGCTATAAATTCCTTATTGCTTTGTTGATAATGGCTAGACTCATAGCCCTAAGGACAGGTATCCTTAGGATACTTTGGGCCTATGCTGAAACCAAGATTCAGGTCCCAATGGAGGATAACAATTCAACACTGGAATGGCATTCTTTACCACTGGGGATGACAATCAGAGTAGTATCAATTCCATTGTCTTTGATCAGAGGCCTGGTTCAAATACCAGTTAACTTAGTGCTGAATTCAAAACATTTGGAGCAGGTTCTCAGTAACAATTTGGTGCTACTTATGGAACAAGCCAAACTTCAAAATCCTTCCTTTGAGGTGGCTTCAGGATCACCAGAACAACCTTCTTCATATTTAGCAGACCAGTGCTTTGCCGAATTAGGACATTGTTATCTGATTGAATATAATCAACCAAGA---ACTTTGCCTGATCCCTATATAATGGCAGATGAATGCTTAAGACCTACTGGAGCAATTATGTGTAGTCCATTACTCTACGGATACTTTATGGAGCAAAACCATGATACCTTCTGTTCTATGCCCAGATTTTCCGCATTTTTAACCACCACCTTGTATCACGTAACTACTACTCTTGGTAATAAAAGATTTT--GGGATACACAAGTGACCTCTCAGTATAATAAATAAGACAGTTATCGACAGGAATTATTCTGTATATTCTCTGTATCAGATCTATAAGGACAGAGTTAAAATCTATCCCCTTACTGATGTATTGTCAGGGTTGAGAAAATTGATTGCCACCCTTACGAATAAGGCTATTAACCTTCTTAGCCAAACTATGGATGAGAACTTTGTCCAATTGGAGCAAGGTTTTAAAGTGCTTCAAAGTAGCCTAATGCACACATTAAGGGTACTTACTAAAGATACGGCAACTTTAGGAGATGCCATTAAAGTTAAACAAATAGAGGCTCAGATACAGAGGGGATTGGCACTTTTAGAAAATAATAAGGTCCCTTGGGCACTCCTAAATATTTCTAATATCTTAGAAAGGTTCAATCAAAGTGCAGAAATGAACGCTGTCATGCGTCATACTGCCACTGCCTATTTATATAATATCAAACAGTGGATGGTGAACCAAGAGAAGTATATTATGCAATTCATTGTACAAATGCAATTACCTGTAACAGGAGGAATTTACTATAAAGTGTGGGAGATTTACAACCCTGGCTTTCTAGTAAAAACTAATAACTTATTGGCATTAGCTAAAGTAAGGCCTCCTTACCAGTATATTGCTAAAGATTGTGGCAACATAAATTACCTTAAAGTAAAGGAATGCTATTTAAGAGGATTTAGATATTGTGATAATTGGGAAAAGCAATTGCCCTGTGGAAAAGAACCACAGACACAATCATGTCCGATCACGGTAAAACCAATCTATTCTAGATTTGCACAGGTTACCTCTTTAGGAAATGGCTCTTATATAATTATGGTATCCTACTCTGAATGCGACATTCCCAGTATGAGAACTGTTATAGTCACCCCAAGCACCCGAATGACTTGTTACAATATGACCTTGTTCCCCCTTAATGTGTCACGAGTAAATGCTATG---GCAGAGGAGGGAGTCACACCATTCCATCTTGACTTCCCAATTCTCGTTGCAGTCATTGCACGCTTGCAAGATTATGAAATTACACTCTCATATACTCATGACAACATAACTCAGCTCTTGGCACGCTCTAGGCAATTGCTTTCAATGGTGAGATTTGAAGCAGCTGAAATACCACAATGGCTACAGCTGATAGGGGAAGGACTAGAGCTCATACCACAAGTCAAGAGTGCTATAGAATGGGGCATAGACTTGACAGCCAAGACTATAACGCAGACAGTAACAAGTGTTTTGCAATCATTAAACTTTCTAGTACCTGTTTTGATAATAGCAGGTGTAGTCTTTGTGCTAATTTTG---GTAGTCAAGCTTTTTCCT
>QEPC01000599.1:489632-512694
CAAAAGCAGTATTCTATTAATAAAGCTTCAATTAATGATATTCAAAAGGTAATTAATGATTTAATTGTGCAAGGAGCATTAATTAAACAATATA-CCCCATGAATACTCCAGTATACCCAGTGCCTAAACCTAATGGGAAATGGCGCATGGTGTTAGATTATCGTGCCTTAAATAAAATGTCACCCTCTTTCACTGTGCAAAACCTGCACAT--CTGGTATTCTAGGTAATTTGGAAAGACACAAATACAAAACTACATTGGATTTATCTAATGGCTTTGGGGCACATCCAATTAGAGAAGAGGATAGATTTTTTACTGCTTTTACTTGGCAAGGAACACAATACTGCTGGATTCGCCTTCCTCAAGGCTATTTAAACGGTCGAGCTTTATTCTCAGCTGATGTTAATAAGCTTTTGAAAGAAATTCCAGG----------------GATGACATCTATTTTACAAATGGAAATTTAGATCAACATTTATCTACATTAAAGCAAATTGTCACCGTTTTGGGAGAGGCAGGATATATTATTAATCTGAAAAAATCACATATTTGTAGAAGCAAAGTGAAGTTTCTTGGTTTTCAGTTAACTGACTCTGGCAGAGGACTGACTCAGGAGTTCAAAGAAAAGCTTTTGTCTTTGCAAGCCCCTAAAACTTTAAAAGAATTGAAGTCAGTTTTAGTTTTTTAAAATATTGCTAGAATTTTGGTTCCTGATTATGCTCAGAGAACCAAACCCCTTTATAATCTAATTCCATTAGCAAGTAAAAGGAATTTT---TGGACTTTGGAGGCACAGCAAGCGCTAGATGAATTGATAACTTTAATCAATCAGGCTGCTGAACTTAACACAAGGAACAACACAGCGTCCCTGGAAATCGTCGTTAATGCCT-------------------TTCATATTTCAATTATGGAGAATCTAAACCTCTGCAATACATACCATATGTTTTTTCAAATGTAGAACAAAACTTTTTATCTATTAAAAGAGTATTGTGCATGTGTAATATTACAATTTTAAAAGGTAAAGACCTTTCTCAAGGCCAAAAGATGATACTAAAAACTCCTATTACCTCTTTAAGACAGGTTTAAAAGGGCTCAATTCCCAGTGCAAAGGCTCTTCACAGCCGTTGGGTAGTATGAATGTCACATTTTGAAAATCCACAAATAGAGTTTGAATATGTGGAACTAAGCAATGATATAGAGAATCTGCCACTCCATGAATATCAAAAGGTTATTTATACTGATGGCTCAGCCATGTCATGTAAACAGGGTAAACAAATGTGGAAAGCAGGTTGTGCTGTTGTAATTGGGACATTTGAATATCATATGTCTGACAGTATTAAAATGCCTTTTGGATATAATACTTCACAATATGCTGAATTGATGGCAGTACACAAGGCAATA---GAAATCTCTCCTTCTGATGCATCTGTTCTCATTTGCACTGATTCCTTCTATATAGCTAGAGGAATAAATGAGCAATTGTCAATCTGGTGGTCTAATGGTTTTCTAGATAATAAACAAAAACCCTTGAAACATGCCCATAGATGGCAAAAATTAGCAACACTTTTGGATGACAAGCCATTGATTACAGTAATGAATGTGCAAGGCCATTCCCATGTTAACGGGAATAGCTTTGTAGACTTACTGGCAAACCCTAAGGGTTACTCTTCTGCCTATGATTATGCCCTA---GATGGGAAGTATGTTGTAACATTCATTAGCAGGGAGAAACGTGTAATACCCCCTGTTGACATAAGACCTAAATTAATAAAAGAGGCTCACAATGGTCTTGGGCATGTTCACCACCATGTTAATGCCACAGTTGAATCTTTACAGCATTCTTATTGGTGGCCTGGACTTCACAAACAAGTCCAGTGGCATTTGGCCCAGTGTGAACCTTGTTTAAGAACAAACCCTGGTTCAGTTTCC-------CTTACCTAAAAAATCCTAAGCCTCTGTCTCCTTTTGATAAGGTGTATATGGATTATATTGGTCCTTTACCACCTTCCCATGGGCATAATAACTGTTTGGTTATTGTTGATGCTTGTACTGGATTTGTATGGATTTAGCCCACATGAGCTCAATCTGCCTCTACTACTGTTAAAAC----------------------AGGTTTCCACGTATCCTGCACTCTGACAAGGGAGGTGCCTTCACCTCTCACCAAATGCAAAGTTTTGCAAAGAGTTTTGGGATAGTGTTGGAATATAGCTCACCTTATCACCCCCAAAGTGTTGGGGTTGTGGAAAGGAAAAATTGAGAGATAAAATGAGCTTTAATGAAGCTATTGGTGGGAAGAACCCAGCAGTGGTATTCTCTGCTTCCTCTGGTACAGCTTGGACTTAATAACCTTCCTAGGAGTGACTGTCACTTAACCCCTTATAAATTGCTATTTGTAAAGGATATGACCATTCCTTTAGAACAGCTGGCCTGACAGGAGCAGTTGGCACTGAGAGATGAATTGCGAGCAGAACTGGGCCAGCTGGTACAGGAAAAGGCTGTTCTAAGGGATCCTTCCTTAAGGCCTCGCTGGAAAAAGCCTGTACCTATTCTCAAACTTTTGAGTCCCCAAGCAGTAGAAATTCAGACATCACCAGGTAATTCAAAAATTGTGTCTATTGACAATTTAAAACGTACTCCTCT------GCCAAGCCTCAGACAATACTTTTGGCCTAGGTACCAAAGATTTTCATCTTGTTTTTTATGGAGCATTTTTATTTTCTTTTGTGCAACTATTCTAACTTCTACTATTGTTTTTTCAGTCCTTCGTTTAACATGGGCTCATACTGTTTCGTTACCCGCTACTCCAATTCACTGGAACCTCTCCCATGTGGAGACTGCAGGTATTCTGTTTGGGATCATTCATAATCCCTTTCCGAAGCCTATTGTTTCTCAACGAAGTGAACTGTTGGTTCCTTTTACTTTAAACATAGACACAAGAGCGCTTGCTTATTGTCTTGCAGAGACTATAGAAGACAACTTGCTAGATTTAGACAGTAGAAATGAACATTTTCTTATCCCGGGTACAGATCCTTGGCATCAAAGAAGCTATGCTGATAAGATGTGCTTTGCTTCTTATGGACATTGTTATTTTGTTTCCTATGAGAAATTGAGG---AAATGGCCAAGACCTCATGTGTATACAGATCACTATGACAGACCTACTGGAACAATTTATTGCACATCTTTTTTAGAA--TATGTTTATTGGTGTTACTGGGACTTCGTTTTGTGATATCCCTAGGTATCCTATGTTCTTCAATAGTTCTGAGAGTATTGTATCTGCGAGTTTGGGAAATAAGCGTTGGTTTAACTTGGTTCAAGGTCCATTATTTGTTAACGCTACTCCATTTTTTACTGATA----TGCCATTTATTCACTGTATCAGAAATGTAAAAACTTATCTGAAAAACATTCTTTATTTTCAGTGCTTCAAGCGTTAGA---TTTTATCAATTTCTTGCTAGAAAAATCTATGGAAAAATTTTCTAGATTACAGGATGCCAATAATATAAAT-TAATAAATTGAATTTATTTGGTCAAAGATGCTTTAACTCAAGTGGCCTTGATAGTCAAACATGATTTGGCAGTTTTGTCTGATGAACTGATTATGGAAATTATTGTCACTCAGTTGCAAAAAATTATTTTTTCTTTAAGCAATGGGCACGTTCCCTGGACTACTGTTAATACTACTGAGATTCAGCAATCCTTATCTTTAAGTGATGAGAACATGCAACTCCTACAGCACACAGCTCGTGCTTTGATTTTTAACATGAAACCAAATATGTGGTATAGTCCTACTACCTGATGGAATATTCATTTTCTGATTAATTTGAAAATTCCTAGTATGATTTATTTAACTAAATGGAATATTCTGAATATGGGGTTTTTAGTAGCTACTGGAACAAATATTGCTCATTCTTATATGAAACTTCCATATGAATGTGTCTCCACAGATTTTGGAAACATAACATATGTACATACTGATGAATGTCAAGATTTTGGATATTTGTTTTGCAGACAAATTACCCATGCTTCCCATTGTGGACTGGTACCACCTAGTACTTCTTATCCTATTAGGATTCAATCTAGCAATATTTCATTTGTTGTTATTGATTCCCTTACAAATGGTTCATATATAGTCCTTGCTTGAAAATCTGAATGCAGTAGTCCAGTCTTGCAACCATCTATAGTAACAGTGAATCGCACAATCACTTGTTATGGCAGACAACTTTTTCCACCTCCTAATATGGGATCAATTCATTCTCAGG-----------TTGCCTCATTTTTCTTTGCAATTTCCACTATTAACTGGCATCATAGCCAAATTGCAAAGGTCAGAAATTACTCTTTTTAATACACATGATGCAATTGAAGATATCTTACAGGAATTAAAGCAACTATTATTAAGGATTGATATCCATGAGGGTGACTTTCCTCAGTGGCTCACTAGATTTGCTTCAGCTGTTTCTGCAGCTTGGCCCTCTTTCACTAACATACCTAATTCCCTTGTTCATGTTGTTACTTCTAGTGGTGCTTCAATTTTAGGGGCAGGTTTACAATTCCTTATTTACCTTAAACCCGTCCTGCTTGTTTTTTTGTTACTGATATTATTAATCATAGTTATTAAGATTTTTAGA
>QEPC01000841.1:c6487689-6464796
CAAAAGCAGTATCCTATTAATAGAGCTGCTGTTAATGACATTCAGCAGGTCATTAATGATTTTATTGCACAAGGTGCATTAATTAACCAATATAGCTCTATGAATACTCCAGTATACCCAGTGCCTAAACCTAATGGGAAATGGTGCATGGTATTAGATTATTGTGCCCTAAATAGGGTATCACCCTGTTTTAGTGTGCAAAATCTCCATGTTTCTGGTATTCTAGGTAATTTGGAAAGACACAAATATAAAACTACACTGGATTTATTTAATAGTTTTTGGGCACATCCAACTAGAGAAGAGGATAGATATTTGACTGCTTTTACTTGGCACGAAACACAATACTGCTGGACACGTCTCCCTCAGGGCTACTTAAACAGTCCAGCTTTATTCTCAGCTGATGTTATTGGGCTTTTGAAAAATATTCCAGGTGTGTATTCATACATCGATGACAACTATTTTACACATGAA------------CATTTAGCTACATTAAAGCAAATTGTCACTATTTTGGGAGAAGCAGGATATATTATTAATCTAAGAAAGTCACAACTTCGTAGAAGTAAAGTGATGTTTCTTGGTTTTCAATTAACAGACTCTGGCAGAGGGCTGACTCAGGAGTCCAAAGAAAAGCTTTTGACTTTTAAAAAACCTAAAAC-----------TGCTGCAATTCTCTTAAAATTTTACGGGCTTTAGAATTTTGGTTCCTGATTATGCTCAGAGAATCAAACCCCTTTATAATTTAATTCCATTAGCAAGTAAAGGGAATTTT---TGGACTTTGGAAACACAGCAAGCATTGGATGAGCTGATAAGTTC-----AGCAGCCTGACTGATTAAACACAAGGAACAACACAGCTTCCCTAGAAATCCTAGTTAGTGCCCCTCA------AGGTCTTGCTTCATGTTTTAATTCTGGAGAAGCTATACCTCTGCAATATGTATCATATGTTTTTTCAAATGCAGAACAAGAATTCCTACCTATAGAAAAAGT--TGTGCATGTGTAATCTTGCAATTTTAAAAGGTAAAGATCTTGCACAAGGCCAAAAGATAATAGTAAAAACTCCTATTG---CCTAAAGACAAGTTAAAAAGGACTCTATTCCCAATGCAAAGGCTCTTCACAGCCAATGGGTACAATGGATGTCTCATATTGAAAATCCACAAATAGAGTTTGAATATGTGGAACCTAGCAGTGATATAGATCATCTGCCACTCCATGAATATCAAAAGGCTATTTATACT-ATGGTTCAGCCATGTCCTGTAAACAGGTTAAGCAAATGTGGAAGGCAGGTTGTGCTGTTGTAATTGGGACATTTGAATATCATATGA-TGACAATATTAAAATGCCTTTAGGAAATAATACTGCACAATATGCTGAATTAATGGCAGGCCACAAGGAAAGA---GAGATCTATCCTTCTGATG-----------------------------------------GGAATAAATTAGGAATTGTCAATCTGGCAGTCTAACGGTTTTCTGGATAATAAACGGAAGCTTTTGAAGCAAGCCCATAGATGGCAAAACTTAGCAACACTTTTGGATGATAAGCCATTGATTACTGTAATGCACGTGCCAGGCCATTCACATGCTAATGGGAACACCCTTGTAGACTTACTGGCAAACCCTAAGGGTTACCCTTCTGCCTATGATTATGCCCTAGAAGA-------TGTGTTGTAACATTCACAAACAGGGAGAAACATGTAATACCACCTGTTGACATAAGACCTATATTAATACAAAAGGCTCATAGTGGTCTTGGACATGTTCACCAAGGTGTTAATGCCACAGTTGAATCTTTACAGTATTCTTATTGGTGGCCTGGACTGCACAAACAAGTCCAATGACGTTTGACCCAGCGTGAACCTTGCTTAAGAACAAATCCT------------------------------------AAGCCT--GTCTTCTTTTGATAAGGTGTATATGGATTATATTGGTCCCTTGCCACCTTCCCATGGGCATAATCAGTGCTTGGTTATTGTTGATGCTTGTACTGGATTTGTATGGATTTACCCCACATGGGATCAATCTGCCTCTACCACTGTTAAGACTCTCACCTCCTTCATTTCGCTTGGGCTTCCGCGTATCCTGCACTCTGACAAGGGAGGTGCT-TCACCTCTCATCAAATGCAAAGTTTTGCAAAGAGTTATGGGATAGTGTTGGAATATAGCACACCTTATCACCCCCAAAGTGCTGGGCTTGTGGAAAGGAAAAATGGAGAAATAAAACGAGCTTTAACAAAGCTATTGGTAGGGAGACCCCGGCAGTGGTATTCTATGCTTCCTCTGGTACAGCTTGGACTTAATAATCTTCCTAGGAGTGACTGTCACATAACTCCTTATAAATTGTTATATGCAAAGGACATGACCACTCCTTTAGAACAGCTGGCTCGACAGAAGCAGTTGGCATTCATAGATGAATAAAGGGAGGAACTGAGCCAGCTGGTACAGGAAAAGGCTGTTTTAAGAGATCCTTCCTTAAGGCC--GCTGGAAAAAGCCTGTACCTATCATTCAAGTTTTGAGTCTCCGAGCAGTAGAAATTCAGACATCTCCAGGTAATTTGAAAATTGTGTCTATTGACAATTTAAAATGTACTCCTCAGCAACAGCCAAGCCTTAGACATTATTTTTGTCCTCGGTACCGAAG-----CATCTTGTTTTTTATGGAGCATTTTAAATTTTTTTTGCTTAACCATTGTAACTTCTACTATTGTTTTTTCAGTCCTTCATTTAATATGGGCTCATACGGTTTCATTACCTGCTACTCCAATCCATTGGAACCTCACTCATGTGGAGACTGCTGGTATTCAGTTTGGGATAGTACACCATCCCTTTCCTAAGCCTATTGTTACTCAACAAAGTGA-CTGTTGGTTCCTTTTACTCTAAACATAGACACTAGAGCACTTGCTTATTGTCTTGCAAAGGCTATAGAAGACGACTTGCAACATTTGGACAGTAGAAATGCACATTTTCTTGTTCCAGGTACAGATCCTTGGCATCAAAGAAGCTATGCTCATAAAATGTGCTTTGCTTCCTATGGACATTGTTATTTTGTTTCATATGGGAAACCAAGA---AAGTGGCCAAGGCCTCATGTTTATGCAGATCATTGTGACAGGCCTACTGGAGCAATTGTTTGCACGTCTTTTTTATACAGTATGTTTATTGGTGTTACTGGGACTTCGTTTTGTGATATCCCTAGGTTTCCTATTTTTCCCAATAGATCTGAAAGTATATCATCTGAGAGTCTGGGAAAAGAGCGTTGGTTTAGCTTAGTACAAGGCCCATTATTTATCAACGGTACTCCATTTTTTGCTGACAAGTACGTCATTTATTTGCTGTATCAGAA----AAAAGTTTATCTGAACAACATTCTTTATTTTCAGTGCTTCGAGCGTTAGAAGATGTGATCTTTTTTTTGCTAGCAAAATCTATGAAAAAGATTTCTAG-------------------------------------------------------------------------------------------------------------------------------------------------------------------AGCAATGGGCATGTTCCCTGTTCTAGTGTCAATATAAC--AGATTCAGCAATCTTTATTTTTAAGTGATG---ACATGTGAATTCTAAAGCACACAGCTCGTGCTTTGATTTTTAACATGAAACCAAACGTGTGGTATATTCCTACTTCCCAATGGAATATTCATTTTTTTATTCATTTAAAAATTCCAAAAGTAGTTTGGTATACTAAATGGTACATTATGAATATGGGTTTTTTAATAGCTACTAATGAACCA--TGCCCATA------TGACACTACAATATGAATGTGTCGCCACAGATTTTGGAAACATAACATACTG--------ACAAATGTCAAGATTTTGGATATTTGTTTTGCAAGCAAATTAAACATACTTCCCCTTGTGGATTGGTACCT--TCGTACTACTTGTCCTATTAGGATTCAATCTAGTAATGTTTCATTTGTTTTTATTAACTCCCTTACAAATGGTTCATATATAGTCCTTGCTGGAAAATCTGAATGCAATATTCCAGTCTTGCAACCGAGTACAGTAACAGTGAATTGCATGATCA--TCTTATGGCATACAGCTTTTTCCACCTGCTAATTTGGGATCAGTTCATTCTCAGGTAACATTTTTTGTTCCTCATTTTTCTTTGCAATTTCCATTATTGGCTGGCATAATAGCTAAATTGCAAAAGACAGAAACTACTCTTTTTAATACACATGATGCACTGGATAATATCCTGCAGGAAGTAAAGCAACTACTATTAAGGCTTGATAACCACGAGGGTGATTTTCCTCAATGGCTAACTAGAGTTGCTTCAGCTGTTTCTGCAGCCTGGCCTTTTTTAGCTAACATGGCTAACTCCATTATTCACACAGTTATTTCCATTGGTACTCCAATTTTAGGAATGGGTTTACAATTTCTTACCTACCTCAAACCAGTTTTAATTGCTATAGTATTGATTGCTTTGTTAATCA-----GTTAAGATTTTTAGA
>QEPC01001380.1:c709684-686075
CAAAAACAATATCCTATCAACAAAGCTGCAATTAATGATATTTAAAAGGTAATTAATTATTTAATTGCACATGGAGCTCTAATTAAACAGTATAGCACCATAAATACTCCAGTATACACAGTGCCTAAACCTAATGGGAAATGCTGTATGGTGTTAGACTACCATGCTCTAAATAG--TGTCATCATCTTTCACTGTACAGAATTTTCACATGCCTGGTATGCTAGGAAATTTGGAAAGACACAAATACAAAACTACATTAGATTTGTCTAATGGCTTTTGGGATCATCCTATCAGAGAAGAGGACAGGTATTTGACTAGTTTTACTTGGCAGGGAAACCAGTACTGTTGGTCTCGCCTTCCACAAGGCTATTTAAATAGTCCAGCTATATTCTCTGCAGATGTAATCCAGCTTTTAAAAGATATTCCAGGTGTAAATTCATATATGGATGATATTTACTTTACAAATGAGAATTTGGAGCAACATTTGGCTACATTAAAACAAGTTGTTACTGTCTTGGGAGAGGCAGGATATGTTATTAATCTGAAAAAAACACAGATTTGTAGATGCAAAGTAAAGTTCCTTGGCTTTTTATTAACTGACTCTGGCAGAGGGTTGACTCAGGAAATTAAAGAAAAACTTTTGACATTGCAACCACCTAAGACTTTGAAAGAATTGCAGACAGTTTTAGATTTTTTAAATGCTGCTAGAATCTTGGTTCCTGATTATGCCCAGAGAACCAAATCTCTTTATAATTTAATTCCATTAGCAAGTAAAGGGAATTTT---TGGACCTTGGAGGCACAACAACTGCTTGATGAATTAATAGTCCTAATAAATCAAGCCACTGAGCTTAACCCAGGGAATAATACAGCTTCCCTTGAAATTATTGTCAGAGCCTCCTTCCAAGGAGGAGTTGCTTCATATTACAATTATGGAGACTTTAAGCCTCTGTAATACATATCCTATGTTTTTTCAAATGCAGAACAAAAGTTTTTGCCTATTGAAAGAATTTTGTGTATGTGTAATCTTGAAATTTTAAAAGGTAAAGATCTAGCACAGGGCCAAAAGATGATAGTAAAAACTCCTATTGCAACTTTAAGACAGGTCAAAAAGGGTTCTATACCCAATGCAAAAGCTCTTCACAGCCGCTGGGTACAATGGATGTCCCATTTTGAAAATCCACAAATAGAATTTGAATATGTGGAACCAAGCAATGATTTGGAAAATTTGCCACTCCATGAATATCAAAATTTTGTTTATATTGATGGATTAGCTATGTCCTGTAAACAGGGCAAGCAGATTTGGAAAGCAGGTTGTGCTGTTGTGATTGGGACATTTGAAAATCATATGTCTAGCAATATTCAAATGCTTCTAGGAAACAACACAGCACAGTATGCTGAATTAATGGCAGTACACAAGGCAATA---GAGATCTCTCGTCCTGATGAAACTGTTCTCATTTGCACTGATTCCTTCTATATAGGTAGAGGGATCAATCAAGAATTGTCAATTTGGTGATCTAATGGGTTTCTGGATAATAAAAGAAAATCTTTGAAG------TATAGATGGCAAAAATTAGCAACACTTTTGGATGAAAAGTAATTGATTACTGTAATGCACGTGCCAGGTTATTCCCATGTTGACGGAAACACTCTTGTAGACTTATTGGCAAACCCTAAGGGTTACCCTTCTGTCTATGATTATGCCCTACAAGATGGGAAGTGTGTTGTAACATTCACTGGCAGGGGAACACATGTAATAACCCCTGTTGACACAAGACCTAACTTAATAAAAGAGGCTCATAGTGGTCTTGGGCATACTCACCATGGTGTTAATGCCACAATTGATTATTTAAAGCATTCTTACTGGTGGCCTGGACTATGCAAACAAGTCCAATGGCATTTGGCCCATTGTGAACCTTGTTTAAGAACAAATTCTGGTCCAGTTATCAGACCACCTTACTTAAAAAATCCTAAGTCTCTGCTTCCTTTTGATAAGGTGTATATGGATTATATTGGTCCTTTACCACCTTCCCATAGGCATAATCACTGTTTGGTTATTGTTGATGCTTGTACTGGATTTGTATGGATTTACTCTACACGAGAGCCATCTGCCTCTACCACTGTTAAAATTCTCACCTCCTTCATTCCGCTTGGGCCTCCACTTATCCTGCACTCTGAAAAGAG-TGTGCTTTCACCTCTCACCAAATGCAAGATTTTTCAAAGAGTTTTGG-ATAGTGTTGGAATATAGCACACCTTACCACCCCCAAAGTTCTGGGGTTGTGGAAAGGAAGAATGGAGAGATAAAACGAGCTTTAACAAATCTATTGGTAGGGAATCCCCGGAAGTGATATTCTCTGCTTCCTCTAGTACAGCTTGGACTTAATGACGTTCCTAGGAGTGACTGTCACTTAACTCCTTATAAATTTCTATATGCAAAGGAAATGACCACTCCTTTAGAACAAGTGGCCCAACAGGAGCAGTTGGCACTGATAGATGAATTAAGAGCAGAACTTGGCGAGCTGGTGCAGGAAAAG-CTTTTTAAAGAGAGCCTTCCTTAAGGCCTCACTGGAAAAAGCCTGTACCTATCCTCAAAATTTTGAGTCCCCGAGCTGTAGAAATTCAGACATCGCCAGGTAATTCAAAAATTGTGTCTATAGAGAATTTAAAGCATACTCTTCTGCCACAGCAAAGCCTCAAACAATGCTTTTGGCCTAGGTACCAAAGATTTTCATCTT-TTTTTTATGGAGCATTTTTATTTTTTCTTGCATAGCTATTTTAACCTCTACTATTATCTTTTCAGTCCTTTGTTTAACATGGGCTCATACTGTTTCTTTACCAACTACTCCAATTCATTGGAACCTCTCTTACATCAAAACTGCAGGTATTCCATTTGGGATAATTCATAATCCCTTTCCTAAGCCTATTGTTTCTCAAGGAAGTGAACTGTTGGTTCATTTTATCTTAAACATAGACACAAGAGCACTTGCTTATTGTCTTGCAAAGAGTATAGAATAAGACTTGCAAGATTTGGACAGTAGAAATGCACATTTTCTTGTTCCAGGTACAGATGCTTGGCATCAAACAAGCTATGCTGATAAAATGTGCTTTGCTTCCTATGGACATTGCTATTTTGTTTCCTATGGGAAACCGAGG---AAATGTCCAAGACCTCATATGTATACAGATCACTGTGACAGACCTATTGGAGCTATTTTATGCACATCTTTTTTATATAATATATTTATTGGTGTTACTGGAAATTCATTTTGTGATATCCCTAGGTATCTTATTTTTCTCAATAGATCGGAGA-TATAGTATCTGCAAGTCTGGGAAATAAGCGTTGGTTTAACTTGATACAAAGTCCATT---------------------CTTTCCTGATAATTGTACCACTTATTCACTGTATCAGAAATGTAAAATCTTATCTGAAAGATATTCTTTGTTTTTAGTGCTTCAAGCATTAGACGCTTTTATTAATTTCTTGCTTGCAAAATCTATGGAAAAGATTTCTAGATTACAGGATGCCAATAATATAAATTTAAGAAATGGAATTTATTTGATCAAGGATGCTTTAACTCAAGTGGCCTTGACAGTCAAACATCATTTGGCAGTTTTGTCTGATGAGCTGATTATGCAAATTATTGTCACTCAGTTGCAAAAAATTATTTCTTCTTTAAGCAATGGGCACGTTCCCTGGACTATTGTCAATAGTACTGAGATTCAACAATCATTGTCTTTATGTGATGAGAACATGAGAATCCTACAGCACATAGCGCGTGCTTTGATTTTTAAAATGAAACCAAACTTGTGGTACATTCCTACTACGTGATGAAATAATCATTTTTTGATTTATTTGAAAATTCCTAGTATGGTTTATTTGACTAATTGGAATATTTTAAAAATGGGTTTTTTAGTAGCTACTGGAACAAATATTGCTCATTCTCATATGAAGCTTCCATATGAATATGTTTCCACAGATTTTGGAAATATAACATACTTACATACTGACAAATGTCAAAAATTTTGATATTTGTTTTGCAAACAAATTACACATATTTCTCCTTGTGGACTGGTTCCAACTAGTACTTTTTGTCCTATTAGGATTCAATCTAGCAGTGTTTTATTTATTTTTATTGATTCTCTTACAAATGGGTCATATATAGCCCTTGTTGAAAAATCTGAATGCAA-------GCTTTGCAACCCTCCATAGTGACAGTGAACAGCACAATCACTTGCTATGGCAGACAACATTTTCCACCTCCTAATTTGGAATCAATGCATTTTCAGGTAAAACTTTTTGTACCTCACTTTTCTTTGCAATTTCCACTATTAACTGGCATCATAGCTAAATTGCAAAGGTCAGAAATTACTCTTTTTCATACACATGTTGCAATTGAAGATATTTTGCAGGAAGTTAAGCAACTTTTATTAAGCATTGATATCCATGAAGGAGATTTTCCTCTGTGGCTCAATAGATTAGGTTCAGCTGTCTCTGCAGCTTGACCTTCTTTAGCGGACATGCCTAACTCTGTTGTACATGCTATAACTGCTATTGGTTCTTCAATTTTAGGTTTGGGTATTCAATTACTCACCTACGTCAAACGAGTTTTACTTGTCATTGTGTTGATTATTTTATTAATAAAAATTATTAAGATTTTTAGA
>QEPC01001717.1:3754038-3777314
CAAAAGCAATATCCTATCAACAAAGCTGCAATTAATGATATTAAAAA---------TGATTTAATTGCACAAGGAGCACTAATTAAACAGTATAACACCATGAATACTCCAGTATACCAAGTGCCTAAACCTAATGGGAAATGGTGTATGGTGTTAGACTACCGTGCTCTAAATAGGGTGTCACCATCTTTCACAGTGCAGAATTTGCACATGGCTGGCATGCTAGGAAATTTGGAAAGACACAAATACAAAACTACATTAGATTTGTCTTATGGCTTTTGGGCTCATCCTATCAGAGAAGAGGATAGATATTTGACTAGTTTTACCTGGCAGAGAACGCAGTACTGTTGGACTCGGCTTCCACAAGGATATTTAAATAGTCCAGCAATATTCTCTGCAGATGTAATCCAGCTTTTAAAAGATATTCCAGGTGTAAATTCATATATGGATGATATTTACTTTACAAATGAGAATTTAGATCAACACTTGGCTACATTAAAACAAGTTGTTTCTGTCTTGGGAGAGGCAGGATTTATTATTAATCTGAAAAAATCACAGATTTGTAGAAGCAAAGTTAAAGTTC-------------------CTCTGGCAGAGGATTAACTCAGGAATTTAAAGAAAAACTTTTGACATTGCAACCACCTAAGACTTTGAAAGAATTGCAGTCAGTTTTAGGTTTTTTA---------------------------------------------------------------------------------------------------------------------------------------------------------------------------ACAGTTTCCCTTGAAATTATTGTCAGAGCTTCCTCTCAAGGAGGATTGGCTTCATATTACAATTATGGAGACTCTAAACCTCTGCAATACATATCCTATGTTTTTTCAAATGCAGAACAAAAGTTTTTGCCTATTGAAAGAGTTTTGTGTGTGTGTAATCTTGCAATTTTAAAAGGGAAAGATCTAGCACAGGGGCAAAAGATGATAGTAAAAACTCCTATTGCATCTCTAAGACAGGTAAAAAAGGGTTCTATACCCAATGCAAAAGCTCTTCACAGCCGCTGGGTACAATGGATGTCCCATTTTGAAAATCCACAAATAGAATTTGAATATGTGGAATCAAGCAATGACTTGGGAAATTTGCCACTCCATGAATATCGAAAGGTTATTTTTACTGATGGATCAGCTATGTCCTGTAAACAGGGTAAGCAGATTTGGAAAGCAGGTTGTGCTGTTGCGATTGGGACATTT-----TCATATGTCTAGCAATATTCAACTGCCTTTAGGGAACAACACATCACAGTACGCTGAGTTAATGGCAGTACACAAGGCAATA---GAAATCTCTCCTCCTGATGAAACTGTTCTCATTTGTACTGACTCCTTCTATA-AGCTAGAGGGATCAATCAAGAATTGTCAATTTGGCGATCTAATGGTTTTCTGGATAATAAAAGAAAACCTTTAAAACATGCCCATAGATGGCAAAAATTAGCAACACTTTTGGATGAAAAGCCATTGATTACTGTAATGCACGTGCCAGGTCATTCCCATGTTGACGAGAACACCCTTGTAGACTTACTGGCAAACCCTAAG-GTTACCCTTCTGCCTATGATTATGTCCTACAAGATGGGAAGTGTGTTGTAACATTCACTAATGGGGAAAAATGTGTAATACCCTCTATTGACACAAGACCTATCTTAATAAAAGAGGCTCATAGTGGTCTTGGGCATAGTCACCACGGTGTTAATGCCACAATTAAATCTGTAAAGCATTCTTACTGGTGGCCTGGACTACACAGACAAGTCCAATGGCATTTGACCCAGTGTGAACCTTGTTTAAGAACAAATCCTGGTCCAGTTACCAGACCACCCTACTTAAAAAATCCCAAACCTCTGCTTCCTTTTGATAAGGTGTATATGGATTATATTGGTCCCTTACCACCTTCCTATGGCCATAATCACTGTTTGGTTATTGTTGATGCTTGTACTGGATTCGTATGGATTTACCCCACACGAGATAAATCTGCCTCTACCACTGTTAAAATTCTCACCTCCTTCATTCCGCTTGGGTTTCCACGTCTCCTACACTCTGACAAAGGAGGTGCCTTCACCTCTCACCAAATTCAAGATTTTTCAAAGAGTTTTGGGATAGTGTTGGAATATAGCACACCTTACCACCCCTAAAGTTCTGGGGTTGTGGAAAGGAAGAATGGAGAAATAAAATGAGCTTTAATGAAGCTATTGGTAGGGAGACCCCGGTAGTGGTATTCTTTGCTTCCTCTAGTACAGCTTGGACTTAATAACCTCCCTAGGAGTGATTGTCACTTAACTCCTTATAAATTGCTATATGCAAAGGACATGACCACTCCTTTAGAACAGCTGGCCTGACAGGAACAGTTGGCACTGATATATGAATTAAGAGCAGAACTGGGCGAGCTGGTGCAGGAAAAGGCTGTTTTAAGAGATCCTTCCTTAAGGCCTCACTGGAAAAAGCCTGTACCTATCCTCAAAGTTTTGAGTCCCTGAGCAGTAGAAATTCAGACATCACCAGGTAATTCAAAGGCAGTGTCTATTGAGAATTTGAAGCGTACTTTTCTACTACATCAAAGCCTCAAACAATGCTTTTGGCCTAGGTACCGAAGATTTTCATCTTGATTTTTATGGAGCATTTTTATTTTTTCTTGCATAGTTATTTTAACCTCTACTATTGTTTGTTCAGTCTTTAGTTTAACATGGGTTCATACTGTTTCATTGCCAGCTACTCCAATTCATTGGAACCTCTGTTACGTAGAGACTGCAGGTATTCCATTTGGGATAATTCATAATCCCTTTCCTAAGGCTATTGTTTCCCAACAAAGTGAACTGTTGGTTCCTTTTACTTTAAACATAGACACAAGAGCACTTGCTTATTGTCTTGCAAAGACTATAGAGGAAGACTTGCAAGATTTGGACAGTAGAAATGCACATTTTCTTCTTCCAGGTACAGATCCTTGGCATCAAACAAGCTATGCTGATAAAATGTGCTTTGCTTCCTATGGACATTGTTATTTTGTTTCCTATGGGAAACCGACG---AAATGGCCAAGACCTCATGTGTATGCAGATCACTGTGACAGAACTACTGGAGCTATTTTCTGCACATCTTTTTTATATAATATGTTTATTGGTGTTACTGGAACTTCATTTTGTGAAATACCTAGGTATCCTATTTATCACAATAGATCTGAGAGTATTGTATCTGCAAGTCTGGGAAATAAGCGTTGGTTTAACTTGATACAAGGTCCTTTATTTGTCAATGCTACTCCATTCTTTGCTGATAATTATACCATTTATTCGCTGTATCAGAAATGTAAAACCTTATCTGAAAAATATTCTTTATTTTCAGTGCTTCAGGTATTAGAAGATTTTATTAATTTCTTGCTAGCAAAATCTATGGAAAAGATTTCTAGATTACAGGATGCCAATAATATAAATTTAAGAAATGGAATTTGTTTG-TCAAGGATGCTTTAACTCAAGTGGCCTTGATAGTCAAACATGGTTTGGCAGTTTTGTCTGATGAATTGATTATAGAAATTATTGTCACTCAGTTGCAAAAAATTATTTCTTCTTTAAGCAATGGGCACATTCCTTGGACTATTGTCAATACTATTGAAATTCAGCAATTCTTGTCTTTAAGTGATGAGAACATGCGAATCTTACAGCACACATCGCGTGCTTTGATTTTTAATATGAAACCAAACATGTGGTACATTCCTACTACATGATGGAATATTCATTTTTTGATTCATTTGAAAATTCCTAGTATGATTTATTTGACTAATTGGAATATTTTAAACATGGGTTTTTTAGTAGCTACTGGAACAAATATTGCTCATTCTTATATGAAGCTTCCATATGAATATGTCACCACAGATTTTGGAAACATAACATACTTACAC-CTGACGAATGTCAAGATTTTGGATATTTGTTTTGCAAACAAATTACACAGGTTTCTCCTTGTGGACTGGTTCCACCTAGTACTTCTTGTCCTATTAAGATTCAATCTAGCAATGCTTCATTTGTTTTTATTGATTCCCTTACAAGTGGATCATATATAGTGCTTGCTGGAAAGTCTGAATGCAACATTCCAGCTTTGGAACCCTCCATAGTGACAGTGAATAGCACAATCACTTGCTATGGTAGACAACTTTTTCCACCTCCTAATTCGGGATCAATGCATTCTCAGGTTACATTTTTTGTACCTCACTTTACTTTGCAATTTC-ACTATTAACTGGCATCATAGCTAAATTGCAAAGGTCAGAAATTACTCTTTTTAATACACATGATGCAATTGAAGATATTTTGCAGGAAGTCAAGCAACTTTTATTAAGGATTGATATCCGTGAAGGAGATTTTCCTTTGTGGCTCAATAGATTAGGTTCAGCTGTCTCTGCAGCTTGGCCTTCTTTAGCGAGCATGACTAACTCTGTTGTACATGCTATAACTGCTGTTGGTTCTTCAATTTTAGGTTTGAGTATTCAACTACTCAACTACCTCAAACCAATTTTACTTGTTATTGTGTTGATTATTTTATTAATAATAATTATTAAGATTTTTAGA
>QEPC01002018.1:1489335-1511987
CAAAAGCAATATCCTATTAACAAAGCTGCAATTAATGATATTCAAAAAGTAATTAATGATTTAATTGCACAAGGAGCACTAATTAAACAGTATAGTACCATGAATACTCCAGTATACCCAGTGCCTAAACCTAATGGGAAATGGCGTATGGTATTAGATTATCGTGCTCTAAATAAAGTGTCACCATCTTTTACTGTGCAGAATTTGCACATGTCTGGCATGCTAGGAAATTTGGAAAGACACAAATACAAAACTACATTAGATTTGTCTAATGGCTTTTGGGCTCATCCTATCAGAGAAGAAGATAGATATTTGACTGGTTTTACCTGGCAGGGAATCCAATATTGTTGGACTCGCCTTCCACAAGGCTATTTGAATAGTCCAGCAATTTTTTCTGCAGATGTAATCCAGCTTTTAAAAGATATTCCAGGTGTAAATTCATATATGGATGATATTTACTTTACAAATGAGAATTTAGATCAACATTTGGCTACATTAAAACAAGTTGTTACTGTCTTGGGAGAAGCAGGATATATTATTAATCTGAAAAAATCACAGATTTGTAGAAGCAAAGTAAAATTTCTTGGCTTTTTGTTAACGGATTCTGGAAGAGGGCTAACACAGGATTTTAAAGAAAAACTTTTGACATTGCAACCACCTAAGACTTTGAAAGAATTGCAGTCAGTTTTAGGTTTTTTAAATGTTGCTAGAATTTTGGTTCCTGATTATGCCCAGAGAACCAAACCTCTTTATAATTTAATTCCATTGGCAAGTAAAGGGAATTTT---TGGACCATGGAGGCACAACAAGCGCTTGATGAATTAATAGTCCTAATAAATCAAGCCGCTGAGCTTAACACAAGAAATAATACAGCTTCCCTTGAAATCATTGTCAGAGCCTCCTCTCGAGGAGGAATGGCTTCATATTACAATTATGGAGACTCTAAACCTCTGCAATACATATCCTATGTTTTTTCAAATGCAGAACAAAAGTTTTTGCCTACTGAAAGAGTTTTGTGTATGTGTAATCTTGCAATTTTAAAAGGTAAAGATCTAGCACAGGGCCAAAAGATGATAGTTAAAACTCCTATTGCATCTTTAAGACAGGTCAAAAAGGGTTCTATACCCAATGCAAAAGCTCTTCACAGCCGCTGGGTACAATGGATGTCTCATTTTGAAAATCCACAAATAGAATTTGAATATGTGGAATTAAGCAAAGATTTGGAAAATTTGCCACTCCATGAATACCAAAAGGTTATTTATACTGATGAATCAGCTATGTTCTGTACACAAGGCAAGTA-------------------------------------------------------------------------------------------------------------------CACAAGGCAATA---GAAATCTCTCCTCCTGATGAAACAGTTCTTATTTGTACTGACTCCTTCTATATAGCTAGAGGGATCAATCAAGAATTGCCCATTTGGCGATCTAATGGTTTTCTAGATAATAAAAGAAAACCTTTGAAACATGCCCATAGATGGCAAAAATTAGCAACACTTTTGGATGAAAAGCCATTAATTACTGTAATGCACGTGCCAGGACATTCCCATGTTGACGGGAACACCCTTGTAGACTTACTGGCAAACCCTAAGGGTTACCCTTCTGCCTATGATTATGCCCTGCAAGATGGGAAGTGTGTTGTAACATTCACTAATGGGGAAAAACGTGTAATACCCTCTGTTGAGGCAAGACCAATCTTATTAAAAGAGGCTCATAGTGGTCTTGGGCATACTCACCACGGTGTTAATGCCACAATTGAATCTTTAAAGCGTTCTTACTGGTGGCCTGGACTACGCAGACAAGTCCAACGGCATTTGGCCCAGTGTGAACCTTGTTTAAGAACAAATCCTGGTCCAGTTACCAGACCACCCTATTTAAAAAATCCTAAGCCTCTACTTCCTTTTGATAAGATGTATATGGATTATATTGGTCCTTTACCACCTTCCCATGGGCATAATCATTGTTTGGTTATTGTTGATGCTTGTACTGGACTTGTATGGGTTTACCCCACACGAGATCAATCTGCCTCTACCACTGTTAAAATTCTCACCTCCTTTGTGTCGCTTGAGCTTCTATGAATCCTATACTCTGACAAGAGAGGGACCCTCTCCTCTCACCAAAGGCAA-TTTTTTCAAAGAGTTTTAGGATAATGCTGCAATATAGCACACCT-ACCACCCTCTAAGTATTGGGGTAGTGGAACGAGAGAAAGGAGAGCTAAAACGAGCTTTAACGAAGCTATTGGTAGAGAAGTCCCGGCAGTGGTATTCTCTGCAATCTCTGGTACAACTTTAACTTAATAACCTTTCTAGGAGTGATTGTCACTTAACTCCTTTATA----------------------------------------------------------------------------------------------------------------------------------------------------AAAAAGCCTGTACCAATCTTCAAAGTTTTGAGTCCCCGAGCAGTAGAAATTCAGACAACACCAGGTAATTCAAAGGTAGTGTCTATTGACAATTTGAAACGTACTTTTCCACCACAGCAAAACCTCAAACAATGCTTTTGGCCTAGGTACCGAAGATTTTCATCTTGTTTTTTATGGAGCATTTTTATTTTTTCTTGCATAGCTATTTTAACCTCTACTATTGTTTTTTCAGTCCTTCGTTTAACATGGGCTCACACTGTTTCATTACCAGCTACTCCAATTCATTGGAACCTCTCCCACGTGGAGACTGCAGGTATTCCATTTGGGATAATTCATAATCCCTATCCTAAGCCTATTGTTTCTCAACGAAGTGAACTGTTGGTTCCTTTTACTTTAAACATAGATACAAGAGCACTTGCTTATTGTCTTGCAAAGACTATAGAGGAAGATTTGCAAGAATTGGACAATAGAAATGCACATTTTCTTGTTCCAGGTACAGATCCTTGGCATCAAACAAGCTATGCAGATAAAATGTGCTTTGCTTCCTATGGACATTGTTATTTTGTTTCCTATGGGAAACCGAGG---AAATGGCCAAGACCTCATGTGTATGCAGATCACTGTGACAGACCTACTGGAGCTGTTTTTTGCACATCTTTTTTATATAATATGTTTATTGGTGTTACTGGAACTTCATTTTGTGACATACCTAGGTATCCTATTTTTCTCAATAGATCTGAGAGTATTGTATCTGCTAGTATAGGAAATAAGCGATGGTTCAAATTAATAAAAGGACCATTATTTATCAACGCTACTCCATTCTTTGCTGATAATTACACCATTCATTCGCTATATCAGAAATGCAAAAATTTATCTGAAAAATATTCTTTATTTTCAGTGCTTCAGGCATTAGAAGAATTTATTAATTTTTTGCTAGCAAAATCTATGGAAAAGATTTCTAGATTACAGGATGCCAATAATATAAATTTGAGAAATGGAATTTACTTGGTCAAGGATGCTTTAACGCAAGTAGCCTTAATAGTAAAACATGATTTGGCAGTACTGTCTGATGAATTGACTATGGAAATTATAGTCACTCAGTTGCAAAAAATTATTTCTTCTTTAAGCAATGGGCACGTTCCCTGGACTATTGTCAACACTACTGAGATTCAGCATTCCTTGTCTTTAAGTGAGGAAAACATGCGAATTTTACAGCACACAGCACGTGCTTTGATTTTTAACATGAAACCAAACATGTGGTACATTCCTACTACACGATGGAATATTCATTTTTTGATTCATTTGAAAATTCCTAGTATGATTTATTTGACTAATTGGAATGTTTTAAACATAGGTTTTTTAGTAGCCACTGGAACTAATATTGCTCATTCTTATATGAAGCTTCCATATGAATATGTCACCACAGATTTTGGAAACATAACATACTTACATACTGACGAATGTCAGGATTTTGGATATTTGTTTTGCAAACAAATTACACATGTTTTTCCTTGTGGACTGGTTCCACCTAGTACTTCTTGTCCTATTAAGATTCAATCTAGCAATGCTTCATTTGTTTTTATTGATTCCCTTACAAATGGATCATATATAGTGCTTGCTGGAAAATCTGAATGCAATATTCCAGCTTTGCAACCCTCCATAGTGACCGTGAATGGCACAATCACTTGCTATGGTAAACAAATGTTCCCACCTCCTAATTTGGGATCAATGCATTCTCAGGTTACATTTTTTGTACCTCACTTTTCTTTGCAATTTCCACTATTAACTGGCATCATAGCTAAATTGCAAAGATCAGAAATTACTCTTTTTAATACACATGATGCAATTGAAGATATTTTGCAGGAAGTCAAGCAACTTCTATTAAGGATTGATATCCATGAAGGAGATTTTCCTTTGTGGCTCAATAGATTAGGTTCAGCTGTCTCTGCAGCATGGCCTTCCTTAGCAAACATGGCTACCTCTGCTGTACATGCGATAACTGCTATTGGTTCTTCAATTTTAGGTTCGGGTATTCAACTACTCAACTACCTCAAACCAATTTTACTTGTTATTGTGTTGATTGTTTTATTAATAATAATTATTAAGATTTTTAGA
>QEPC01003194.1:c6056215-6033020
CAAAAGCAATATCCTATTAACAAAGCTGCAATTAATGATATTCAAAAGGTAATTGATGATTTAATTGCACAAGGAGCATTGATTAGACAATATAGCTCCATGAATACTCCAGTATATCCAGTGCCTAAACCTAATGGGAAATGGCATATGGTATTAGACTACCGCGCCCTAAACAGGGTTTCAGCCTCTTTTAATGTGCAAAACCTACAC--GTCTGGCATGTTAGGAAATTTGGAAAGGCACAAATATAAAACTACACTGGATTTATCTAATGGATTTTGGGCTCATCCTATTAGAGAACAAGACAGATATTTGACTGCGTTTAGTTGGCAGGGTACACAGTACTGTTGGACATGCCTTCCTCAAGGCTATTTAAATAGTCCAGCGTTGTTTTCAGCTGACGTAATTCAGCTTTTGAGAAATATTCCAGGTGTACATTCATATATGGATGACATCTACTTTACAAATGAAGATTTAGATCAACATTTAGCTACATTAAAGCAAATTGTCACTATTTTGGGAGAAGCAGGATATATTATCAATCTGAAAAAATCACAGATTTGTAGAAGCAAGGTAAAGTTCCTTGGTTTCTTATTAACAGACTCTGGCAGAGGATTAACTCAGGAATTCAAAGAAAAACTGTTGACATTGCAACCTCCTAAAACTTTAAAAGAATTGCAGTCAGTTTTAGGTTTTTTAAATGTTGCAAGAATATTGGTTCCTGACTATGCTCAGAGAACCAAACCCCTTTATAATCTAATTCCATTAGCAAGCAAAGGAAATTTT---TGGACCTTGGAAGCTCAGCAAACATTGGATAATTTGATAACCTTAATTAACCAAGCTGTTGAATTAAACACAAGAAACAGCACAGTTTCCCTAGAGATTCTAGTTGGAGCCACACAAAAAGGAGGATTTGCTTCATATTTCAATTATGGAGAATCTAAACCACTGCAGTACATATCATATGTCTTCTTAAATGCAGAACAAAAGTTTTTGCCTATTGAAAGAATCTTATGTCTGTGCAATCTTGCAATTTTAAAAGGTAAAGATCTTGCACAGGGCCAAAAGATGATAGTAAAAACTCCTACTGCCTCCTTAAGGCAGGTTAAAAAAGGATCAATACCCAATGCAAAAGCTCTTCATAGCAGATGGGTACAATGGATGCCACATTTTGAAAATCCACAAATAGAATTTGAATATGTGGAACCGAGCGATGATTTAGAACATTTGCCACTCCATGAATATCAAAAAGTTATCTATACTGATGGTTCAGCCATGTCATGTAAGCAAGGCAAACTCATGTGGAAAGCAGGTTATGCTGTTGTAATTAGGACATTTGAATATCATATGTCTAATAGTATTCAAATGCATTTAGGGAACAATATTGCGCAATACGCAGAGTTGATGGCTGTACATAAAGCAATA---GAGATCTCTCCTCCTGATGAAACTGTTCTCATTTGTACTGATTCCTTCTATATAGCTAGAGGAATAAATGAAGAATTGTCGATCTGGTGGTCTAATGGTTTTCTAGATAATAAATGAAAACCTTTGAAACATGCCCATAGCTGGCAAAAATTAGCAACACTTTTGGATGACAAGCCGTTGATTACTGTAATGCATGTGCCAAGCCATTCCCATGTTAACGGGAACACCCTTGTAGACTTACTGGCAAACCCTAAGGGTTACCCTTCTGCCTATGATTATGCCCTAAAAGATGGGAAGTGTGTTGTAACATTCACTAATGGGGAGAAACAAGTACTACCCCCTGTTGACACAAGACCTAACTTAATACAAGAGGCTCACAATAGTCTTGGGCATGTTCACCA--------------CAGTTGGATCTTTACAGCGTTCTTACTGGTGGCCTGGACTGCGCAAACAAGTCCAACGGCGTTTAGCCCAGTGTGAACCTTGTCTAAGAACAAACCCTGGTCAAGTTACCAGACCACCTTACTTAAAAAATACTAAGCCTCTGTCTCCTTTTGATAAGGTGTATATGGATTATATTGGTCCTTTGACACCTTCCCATGGGCATCATTACTGTTTGGTTATTGTTGATGCTTGTACTAGTTTTGTATGGATTTACCCCACACGAGATCAATCTGCCTCTACCACTGTTAGAACTTTCACCTCCTTCATTTTGCTTGGGCTTCCATGTATCCTACACTCTGACAAGGGAGATGCCTTCACCTCTCACCAGATGCAAAGTTTTGCAAAGAGTTTTGGGATAGTGTTGGAATATAGCACACCTTATCACCCCCAAAGTGCTGGGGTTGTGGAAAGGAAAAATTGAGAGATAAAACGAGCTTTAATGAAACTATTGGTGGGGAGATCCTGGCAGTGGTATTCTTTGCTTCCTCTGGTACAGCTTGGACTTAATAACCTTCCTAGGAGTGAATGTCACTTAACTCCTTATAA------ATTTGCAAAGGACATGACCACTCCTTTAGAACAACTGGCTCAACAGGAGCAGTTAGCACTGATAGATGAATTGAGAGCAGAA------------------------------------------------------------AAAAACCCTGTACCTATTCTCAAAGTTTTGAGTCCCCGAGCAGTAGGAATTCAGACATCACCAGGTAATTCGAAAATGGTGTCTATTGACAACTTAAAGCGCACTCCTCAGCCACAGTCAAACCTCAGACAATATTTTTGGCCTAGGTACCGAAGATTTACATTTTGTTTTTTGTGGAGCATTTTTGTCTTCTTTTTCATAACTATTATAACTTTTACTATTATTTTTTCAGTCCTTCGTTTAACATGGGCTCATACGGTTTCACTACCCGCTACTCCAATTCATTGGAACCTCTCACTTGTGGAGACCGCAGGTATGCCATTTGGGATCATACATAATCCCTTTCCTAAGCCTATTCT----CAACCAAGTGAACTGTTGGTGCCTTTTACTTTAAACATAGACATCAGAACGCTAGCCTATTGTCTTGCAAAGACTATAGAAGATGACTTGCGAGATTTGGACAGTAGAAATGCATATTTTCTTGTTCCAGGTACAGATCCTTGGCATCAAACAAGCTATGCTGATAAAATGTGCTTTGCTTCTGATTGGCATTGTTATTTTGTTTCCGATGGGAAACCAAGG---AAATGGCCAAGACCTCATGTGTATGCAGATCACTGTGACAGACCTACTGGAGCAATTTTTTGCACATCTTTTTTATATAATATGTTTGTTGGTGTTACTGGGACTTCATTTTGTGATATCCCTAGGTATCCTATTTTTCTCAATAGATCTGAGAGTATTGTATCTGTGAGTTTGGGAAATAAGCGTTGGTTTAACTTGATACAAAGTCCATTATTTGTCAACGCTACTCCTTTTTTTGCTGATAATTATGCCATTTATTCGCTGTATCAGAAATGTAAAACTTTATCTGAAAAACATTCTTTATTTTCAGTGCTTCAAACATTAGAATAATTTATCAATTTCTTGCTCGCAAAATCTATGGAAAAGATTTCTAGATTGCAGGATACCAATAATATAAATTTAAGAAATTGAGTTTATTTGGTCAAGGATGCTTTAACTCAAGTGGCCTTGATAGTCAAACATGATTTGACAGTTTTATCCGATGAACTGATTATGGAAATTATTGTCACTCGGTTGCAAAAAAATATTTTTTCTTTAAGCAATGGGCACGTTCCTTGGACTATTGTTAACACTACTGAGATTCAACAATTCTTATCTTTAAGTGATGAGAACATGC-AATCTTGCAGCACACAGCGCGTGCTTTGATTTTTAACATGAAACTAAATATGTGGTATATTCCTACTACTTGATGGAATATTCATTTTTTTATTCATTTGAAAATTTCTAATATGGTTTATTTGACTAATTGGAATATTTTGAATATGGGTTTTTTAGTAGCTACTGGAACAAATATTGCTCATGCTCATATGAAATTACCATATGAATGGGTCTCCACAGATTTTGGAAACACAACATACTTACATACTGACGAATGTCAAGATTTTGGATACTTGTTTTGCAAGCAAATTACAC--ATTTCCCCTTGTGGGTTGGTACCACCTAATACTTCTTGTCCTATTAGGATTCAATCAAGTAATATTTTATTTGTTTTTATTGATTCCCTTACAAATGGATCATATTTAATTCTTGCTGGACAATCTGAATGTAATATTCCGGCTTTGCAAACATCTATCATAACAGTGACTACCACAGTCACTTGTTATGGCAGACAGCTTTTTCCACCTCCTAATTTGAGATCAATGCATTCTCAGGTTACATTTTTCGTAACTCACTTTTCTT----------------AACTGGCATCATAGCTAAATTGCAAAGGTCAGAAATTACTCTTTTTAATATACATGATGCAACTGAAGATACCTTGCAGGAAGTGAAGCAACTACTTCAAAGGATTGATATCCACGAAGGAGATTTTCCTCTATGGTTCAATAGATTGGCTACAGCTATATCTGCAGCCTGGCCTTCTTTAGCTAGCATGGCTCATTCCATTGCTCACGCTGCTACTTCCCTAGGTAATTCAATTTTAGGAACGGGTTTACAAATTATTACCTACCTCAAACCAGTCTTTATTGCTATAGTGTTGATTGTACTATTAATCATCGTTATTAAGATTTTTAGG
>QEPC01003216.1:526842-550735
CAAAAGCAATATCCTATTAACAAAGCTGCATTTACTGATATTCAAAAGGTAAC--ATGATTTAATTGCACAAGGAGCATTGATTAGACAATATAGCTGCATGAATACTCCAGTATATCCAGTGCCTAAACCTAATGGAAAATGATGTATGGTATTAGACTACCATGCCCTAAGCATCATTTCAGCCTCTCTCAATGTGCAAAACCTACAC--GTCTGGCATGTTAGGAAGTTTGGAAAGGCACAAATATAAAACTACACTGGATTTATCTAATGGATTTTTGGTTTATCCTATTAGAGAACAAGACAGATATTTGAATGCGTTTAGTTGGCAGGGTACACAGTACTGTTGGACACACCTTCCTCAAGGCTATTTAAATAGTCCAGCGTTGTTTTCAGCTGATATAATTCAGCTTTTGAGAAATATTCCAGGTGTACATTCATATATGGATGGCATCTACTTTACAAATGAAGATTTAGATCTACATTTAGCTACATTAAAGCAAATTGTCATTGTTTTGGTAGAAGCAGGATATATTATCAATCTGAAAAAATCACAGATTTGTAGAAGCAAGGTAAAGTGCCTTGGTTTCTTATTAACAGACTCTGGCAGAGGATTAACTCAGGAATTCAAAGAAAAACTGTTGACATTACAGCCTCCTAAAACTTTAAAAGAATTGCAGTCAGTTTTAGGTTTTTTAAATTTTGCAAGAATATTGGTTCCTGACTATGCTCAGAGAACCAAA-CCCTTTAAAATCTAATTCAATTAGCAAGCAAAGGAAATTTT---TGGACCTTGGAAGCTCAGCAAACATTTGATAATTTGATAACCTTAATTAACCAAGCTGTTGAAATAAACACAAAAACCAGCACAGTCTCCCTAGAGATTTTAATTGGAGCCACACAAAAAGGAGGATTCACTTCATATTTCAATTATGGAGAATCTAAACCTCTGCAATACATATCACATGTCTTTTCAAATGCAGAACAAAAGTTTTTGCCTATTGAAAGAATCTTATGTATGTGTAATCTTGCAATTTTAAAAGGAAAACATTTTGCACAGGGCCAAAAGATGATAGTAAAAACTCCTATTGCCTCCTTAAGAAAGGTTAAAAAAGGATCAATACCCAATGCAAAAGCTCTTCATAGCGGATGGGTACAACGGATATCACATTTTGAAAATCCACAAATAGAATTTGAATATGTGGAACTGAGCAATGATTTAGAAAATTTGCCACTCCATAAATATCAAAAAGTTATCTGTACTGATGGTTCAGTCATGTCATGTAAGCAAGGCAAACACATGTGGAAAGCAGGTTATACTGTTCTAATTGGGACATTTGAATATCATATGTCTGATAGCATTCAAATGCCTTTAGGGAACAATACTGCGCAATATGCAGAGTTGATGACTATGCATAAAGCAATA---GAGATCTTTCCTCCTGGTGAAACTCTTCTCATTTGTACTGATTCCTTCTATATAGCTAGAGGAATAAATGAAGAATTACCGATCTGGCAGTCTAATGGTTTTCTAGATAATAAACGAAAACCTTTGAAACAAGCCCATAGATGGCAAAAATTAGCAACATTTTTGGCTGACAAGCCATTGATTACTGTAATGCATGTGCCAGGCCATTCCCATGTTAACAGGAACACCCTTGTATACTTACTGGCAAACTCTAAGGGTTACCCTTTTGCCTATGATTATGCCCTAAAAGATGGGAAGTGTGTTGTAACATTCACCAACGGGGAGAAACGTGTAATACGCCCTGTTGACACAAGACCTAACTTAATACAAGAGGCTCACAATAGTCTTGGGCATGTTCACCAAGGTGTTAATTCCATAGTTCAATCTTTACAGTGTTCTTACTGGTGGCCTGGACTGCTCAAACAAGTCCAACAGCATTTTGCCCAGTGTGAACCTTGTCTAAGAACAAACCCTGGTCCAGTTACCAGACCACTTTACTTTAAAAATACTAAGTCTCTGACTCCTTTTGATAAGGTGTATATGGATTATTTTGGACCTTTGCCACCTTCTCATGGGCATAATCAGTGTTTGGTTATTGCTGATGCTTGTACTAGTTTTGTATGGATTTACCCCACACAAGATCAATCTGCCTCTACCACTCTTAGAACTCTCACCTTCTTCATTTCGCTTGGGCTTCCACGTATCCTACACTCTGACAAGGGAGGTGCCTTCACCTCTCACCAAATGCAAAGTTTTG------------GGATAGTGTTGGAATATAGCACACCTTATCACCCCCAAAGTACTGGGGTTGTGGAAAGGAAAAATGGAGAGATAAAAGGAGCTTTAATGAAGCTATTGGTGGGGAGATCCCGGTGTTGGTATTCTTTGCTTCCTCTGGTACAGCTTGGACTTAATAACCTTCCTAGGACTGACTGTCACTTAACTCCTTATAAATTGCTCTTTGCAAAGGACATGACCACTCCTTTAGAAC---TGGCTCGACAGGGGCAGTTGGCACTGATAGATTAATTGAGAGCAGAACTGAGCCAGCCGGTACAGGAAAAGGCTGTTTTAAAGGATTCTTCCTTAAGGTCTCACTGGAAAAAAACTGTACCTATTCTCAAAGTTTTGAGTTCCTGAGCAGTAGAAATTCAGACATCACCAGGTAATTCGAAAATTGTGTCTATTGATAACGTAAAGTGCACTGCTCAGCCACAGCCAAACCTCAGACAATATTTTCGGTCTAGTTACCAAAGATTTACATCTTGTTTTTTGTGGAGCATTTTTGTCTTCTTTTGCATAATTATTATAACTTTTACTATTGTTTTTTCAGTCCTTCATTTAACATGGGCTCATACTGTTTCACTACCCGCTACTCCAATTCATTGGAACCTCTCACTCGTGGAGACTGCAGGTATTCTATTTGGGATCATACAAAATCCCTTTCCTAAGCCTATTGTTTCTCAACTAAGTGAACTGTTGGTGCCTTTTACTTTAAACA-AGACACCAGAGCGCTAGCCTATTGTCTTGCAAAGTCTATAGAAGAAGACTTGCGAGATTTGGACAGTAGAAATGCACATTTTCTTGTTCCAGGTACAGATCCTTGGCATCAAACAAGCTATGCTGATAAAATGTGCTTTCCTTCCTATGGACATTGAAATTTTGTTTCCTATGGGAAACCAAGG---AAATGGCCAAGACCTCATGTGCATACAGATCACTGTGACAGACCTACTTGAGCAATTTGTTGCACATCTTTTTTATATAATATGTTTATTGGTGTTACTGGGACTTCATTTTGTGATATCCCTAGGTATCCTATATTTCTCAATAGATCTGAGAGTATTGTATCTGCGAGTTTGGGAAATATGCGTTGGTTTAACTTGATACAAGGTCCATTATTTGTCAATGCTACTCTTTTTTTTGCTCATAGTTATGCCATTTATTTGCTGTATCAGAAATATAAAACATTATCTGAAAAACATTCTTTATTTTCAGTGCTTCAAGCATTAGAAGAATTTATCAATTTCTTGCTCGCAAAATCTATGGAAAAGATTTCTAGATTGCAGGATGTCAATAATATAAATGTAAGAAATAGAGTTTATTTGGTCAAGGATGCTTTAACTCAAGTGGCCTTGATAGTCAAACATGATTTGGCAGTTTTATCTGATGAATTGATTATGGAAATTATTGTCACTCGGTTGCAGAAAATTATTTTTTCTTTAAGCAATGGGCACGATCCCTGGACTATTGTTAACACTACTGAGATTCAACAATCCTTATCTTTAAGTGATGAGAACATGCAAATCTTACAGCACACAGTGTGTGCTTTGATTTTTAACATGAAACCAAATATGTGGTATATTCCTACTACTCAATGGAATATTCATTTTTTGATTCATTTGAAAATTCCTGATATGGTTTATTTGACTAATTGGAATATTTTGAATATGGGTTTTTTAGTAGCTACTGGAAAAAATATTGCTCATTCTCATATGAAACTATCATATGAATATGTCTCCACAGAATTTGGAAACATATCCTACTTACATACTGACGAATGTCAAGATTTTGGATATTTGTTTTGCAAGCAAATTACACA--TTTCCCCTTGTGGACTGAATCCACCTAATACTTCTTGTCCTATTAGGATTCAATCAAGTAATATTTCCCTTGCTTTTATTGATTCCCTTACAAATGGATCATATTTAATTCTTGCTGGACAATCTGAATATAATATTCTGATTTTGAAACTTTCTTTCGTAACAGTGAATAGCACAGTTACTTGTTCTGGCGGACAGCTTTTTCCACCTCCTAATTTGAGATCAATGCATTCTCAGGTTACATTTTTCGTACCTCACTTTTCTTTGCAATTTCCATTATTAACTGGCATCATAGCTAAATTGCAAAGGTCAGAAATTACTCTTTTTAATACACATGATGCAATTGAAGATACCTTGCAGGAAGTGAAGCAACTACTTCTAAGGATTGATATCCATGAAGGAGATTTTCCTATATGGCTCAATGGATTGGCTAAAGCTATATCTGCAGCCTGGCCTTCTTTAGCTAGCATGGCTCGTTCCATTGCTCACGCTGCTACTTCCCTAGGTAATTCAATTTTAGGAACGGGTTTACAAATTATTACCTACCTCAAACCAGTTTTTATTGCTATAGTGTTGATTGTACTATTAATCATAGTTTTAAAGATTTTTAGG
>QEPC01004481.1:c1544180-1520869
CAAAAGTAATATCCTATTAACAAAGCTGCAATTAATGATATTCAAAAGGTAATTGATTATTTAATTGCACAAGGAGCATTGATTAAACAATATAGCTCCATGAATACTCCAGTATATCCAGTGCCGAAACCTAATGGGAAATGGTGTATGGTATTAGACTACCACGCTCTAAACAGGGTTTCAACCTCTTGTAATGTACAAAACCTACACATGTCTGGCATGTTAGGAAATTTGGAAAGGCACAAATATAAAACTTCACTGCATTTATCTAATGGATTTTGGGCTCATCCTATTAGAGAACAAGACAGATATTTGACTGCATTTAGTTGGCAGGGTACACAGTACAGTTGGACACACCTTCCTCAAGGCTATTTAAATAGTCCAGCATTGTTTTCAGCTGACGTAATTCAGCTTTTGAGAAATATTCCAGGTGTACATTCATATATGTATGACATCTACTTTACAAATGAAGATTTAGATCAACATTTAGCTACATTAAAGCAAATTGTCACTGTTTTGGGAGAAGCAGGATATATTA---ATCTGAAAAAATCACAGATTTGTAGAAGCAAGGTAAAGTTCCTTGGTTTCTTATTAA---ACTCTGGCAGAGGATCAACTCAGGAATTCAAAGAAAAACTGTTGACATTGCAGCCTCCTAAAACTTTAAAAGAATTGCAGTCAGTTTTAGGTTTTTTAAATGTTGCAAGAATATTGGTTCCTGACTATACTCAGAGAGCCAAACCCCTTTATAATCTAATTCCATTAGCAAGCAAAGGAAATTTT---TAGACCTTGGAAGCTCAGCAAACACTGGATAATCTGATAACCTTAATTAACCAAGCTGTTGAATTAAACACAAGAAACAGCACAGTCTCCCTAGAGATTCTAGTTGGAGCCACACAAAAAAGAGAATTCGCTTCATATTTCAATTATGGAGAATCTAAACCTCTACAGTACATATCATATGTCTTTTCAAATGCAGAACAAAAGGTTTTGCCTATTGAAAGAATCTTATGTATGTGTAATCTTGCAACTTTAAAAGGTAAAGATCTTGCACAGGGCCAAAAGATGATAGTAAAAACTCCTATTGCCTCCTTAAGGCAGGTTAAAAAAGGATCAGTACCCAATGCAAAAGCTCTTCATAGCAGATGGGTACAATTGATGTCACATTTTGAAAATCCACAAATAGAATTTGAATATGCGGAACCGAGCAATGATTTAGAAAATTTGCCACTCCATGAATATCAAAAAGTTATCAATACTGATGGTTCAGCCATGTCATGTAAGCAAGG---------------------TTATGCTGTTGTAATTGGGACATTTGAATATCATATGTCTGATAATATTCAAATGCCTTTAGGGAACAATACTGCGCAATACGCGGAGTTAATGGCTGTACATAAAGCAATA---GAGATCTCTCCTCCTGATAAAACTGTTCTCATTTGTACTGATTCCTTCTATATAGCTAGAGGAATAAATGAAGAATTACCGATCTGGCGGTCTAATGGTTTTCTAGATAATAAACAAAAACCTTGGAAACATGCCCATAGATGGCAAAAATTAGCAACACTTTTGGATGACAAGCCATTGATTACTGTAATGCACGTGCCAGGCCATTCCCATGTTAACGGGAACACCCTTGTAGACTTACTGACAAACCCTAAGGGTTACCCTTCTGCCTATGATTATGCCCTAAAAGATGGGAAGTGTGTTGTAACATTCACCAACAGGGAGAAACGTGTAATACCCCCTGTTGACACAAGACCTAACTTAATACAAGAGGCTCACAATAGTCTTGGGCATGTTCACCAAGGTTTTAATGCCACCGTTGAATCTTTACAGCGTTCTTAC-GGTGGCTTGGACTGCGCAAACAAGTCCAACGGCGTTTAGCCCAGTGTGAACCTTGTCAAAGAACAAACCCTGGTCCAGTTACCAGACCACTTTACTTAAAAAATACTAAGCCTCTGTCTCCTTTCGATAAGGTGTATATGGATTATATTGGTCCTTTGCCACCTTCCCATGGGCATAATCACTGTTTGGTTATTGTTGATGCTCGTACTAGTTTTGTATGGATTTACCCCACATGAGATCAATCTGCCTCTACCACTGTTAGAACTCTCACCTCCTTCATTTGGCTTGGGCTTCCACGTATCCTACACTCTGACAAGGGAGGTGCCTTCACCTCTCACCAGATGCAAAGTTTTGCAAAGAGTTTTAGGATAGTGTTGGAATATAGCACACCTTATCACCCCCAAAGTGCTGTGGTTGTGGAAAAGAAAAATGGAGAGATAAAACGAGCTTTAACAAAGCTATTGGTGGGGAGATCCTGGCAGTGGTATTCTTTGCTTCCTCTGGTACAGCTTGGACTTAATAATCTTCCTAGGAGTGACTGTCACTTAACTCCTTATAAATTGCTATTTGCAAAGGACATGACCACTCCTTTAGAACAACTGGCTCAACAGGAGCAGTTGGCACTGATAGATGAATTGAGAGCAGAACTGAGCCAGCTGGTACAGGAAAAAGCTGTTTTAAAGGATTCTTCCTTAAGGCCTTGCTGGAAAAAA-CTGTACCTATTCTCAAAGTTTTGAGTCCCCGAGCAGTATAAATTCAGACATCACCAGGTAATTCGAAAATTGTGTCTATTGACAACTTAAAGCGTACTCCTCAGCCACAGCCAAACCTCAGACAATATTTTTGACCTAGGTACCGAAGATTTACATCTTGCTTTTTCTGGAGCATTTTTGTCTTCTTTTGCATAACTATTATAATTTTTACTATTGTTTTTTCAGTCCTTCATTTAACATGGGCTCATACTGT--CACTACCCGCTACTCCAATTCATTGGAACCTCTCACTCGTGGAGACTGCAGGTATTTCATTTGGGTTCATACATAATCCCTTTCTTAAGTCTATTGTTTCTCAACGAAGTGAACTTTTGGTGCCTTTTACTTTAAACATAGACACCAGAGCGCTAGCCTATGGTCTTGCAAAGACTATAGAAGAAGAATTGTAAGATTTGGACAGTAGAAATGCACATTTTCTTGGTCCAGGTACAGATCCTTGGCATCAAACAAGCTATGCTGATAAAATGTGCTTTGCTTCCTATGGACATTGTTATTTTCTTTCCTATGGGAAACTGAGG---AAATGGCCAAGACCTCATGTGTATGCAGATCACTGTGACAGAACTACTGGAGCAATTTTTGGCACATCTTTTTCAAATAATATGTTTGTTGGTGTTACTGGAACTTCATTTTGTGATATCCCTAGGTATCCTATTTTTCTCAATAGATCTGAGAGCATTGTATCTGCAAGTTTGGGAAATAAGTGTTGGTTTAACTTGATACAAGGTCCATTATTTGTCAACGCTACTCCTTTTTTTGCTGATAATTATGTCATTTATTTGCTGTATCA----------------TCTGAAAAACATT----ATTTTCAGTGCTTCAAACATTAGAAGAATTTATCAATTTCTTGCTCGCAAAATCTATGGAAAAGATTTCTAGATTGCAGGATGCCAATAACATAAATTTAAGAAATGGAGTTTATTTGGTCAAGGATGCTTTAACTCAAGTGGCCTTGATAGTCAAACATGATTTGGCAGTTTTATCTGATGAACTGATTATGGAAATTATTGTCACTCGGTTGCAGAAAATTATTTTTTCTTTAAGCAATAGGCACGTTCCCTGGACTATTGTTAACACTACTGAGATCCAGCAATCCTTATCTTTAACTGATGAGAACATGTGAATATTACAGCACACAGTGCGTGCTTTGATTTTTAACATGAAACCAAATTTGTGGTATATTCCTACTACTCGATGGAATATTCATTTTTTGATTCATTTGAAAATTCCTAGTATGGTTTATTTGACTAATTGGAATATTTTGAATATGGGTTTCTTATTAGCCACTGGAACTAATATCGCTCATGCTCATATGAAACTACCATATGAATATGTCTCCACAGATTTTGGAAAGATAACATACTTACATACTGACGAATGTCAAGATTTTGGATACTTGTTTTGCAAGCAAATTACAC--GTTTCCCCTTGTGGGTTGGTTCCACCTAGTACTTCTTGTCCTTTT------------AGTAATATTTCCCTTGTTTTTATTGATTCCCTTACAAATGGATCATCTTTAATTCTTGCTGGACAATCTGAATGTAATATTCTGGCTTTGCAACCTTCTATCGTAACAGTGAATAGCACAATCACTTGTTATGGCAGACAGCTTTTTCCACCTCCTAATTTGAGATCAATGCATTCTCAGGTTACATTT------------------------------------------------------------------------------------------------------------------------------------------------------------------------------------------------------------------------------------------------------------------------------------------------------------------------------------------------------------------------------
>QEPC01004609.1:c91817-69165
CAAAAGCAATATCCTATTAACAAAGCTGCAATTAATGATATTCAAAAAGTAATTAATGATTTAATTGCACAAGGAGCACTAATTAAACAGTATAGTACCATGAATACTCCAGTATACCCAGTGCCTAAACCTAATGGGAAATGGCGTATGGTATTAGATTATCGTGCTCTAAATAAAGTGTCACCATCTTTTACTGTGCAGAATTTGCACATGTCTGGCATGCTAGGAAATTTGGAAAGACACAAATACAAAACTACATTAGATTTGTCTAATGGCTTTTGGGCTCATCCTATCAGAGAAGAAGATAGATATTTGACTGGTTTTACCTGGCAGGGAATCCAATATTGTTGGACTCGCCTTCCACAAGGCTATTTGAATAGTCCAGCAATTTTTTCTGCAGATGTAATCCAGCTTTTAAAAGATATTCCAGGTGTAAATTCATATATGGATGATATTTACTTTACAAATGAGAATTTAGATCAACATTTGGCTACATTAAAACAAGTTGTTACTGTCTTGGGAGAGGCAGGATATATTATTAATCTGAAAAAATCACAGATTTGTAGAAGCAAAGTAAAATTTCTTGGTTTTTTGTTAACGGATTCTGGAAGAGGGCTAACACAGGATTTTAAAGAAAAACTTTTGACATTGCAACCACCTAAGACTTTGAAAGAATTGCAGTCAGTTTTAGGTTTTTTAAATGTTGCTAGAATTTTGGTTCCTGATTATGCCCAGAGAACCAAACCTCTTTATAATTTAATTCCATTGGCAAGTAAAGGGAATTTT---TGGACCTTGGAGGCACAACAAGCGCTTGATGAATTAATAGTTTTGATAAATCAAGCTGCTGAGCTTAACACACGAAATAATGCAGCAGCTCTTGAAATCATTGTCAGAGCCTCCTCTAGAGGAGGAATGGCTTCATATTACAATTATGGAGACTCTAAACCTCTGCAATACATATCCTATGTTTTTTCAAATGCAGAACAAAAGTTTTTGCCTACTGAAAGAGTTTTGTGTATGTGTAATCTTGCAATTTTAAAAGGTAAAGATCTAGCACAGGGCCAAAAGATGATAGTTAAAACTCCTATTGCATCTTTAAGACAGGTCAAAAAGGGTTCTATACCCAATGCAAAAGCTCTTCACAGCCGCTGGGTACAATGGATGTCTCATTTTGAAAATCCACAAATAGAATTTGAATATGTGGAATTAAGCAAAGATTTGGAAAATTTGCCACTCCATGAATACCAAAAGGTTATTTATACTGATGAATCAGCTATGTTCTGTACACAAGGCAAGTA-------------------------------------------------------------------------------------------------------------------CACAAGGCAATA---GAAATCTCTCCTCCTGATGAAACAGTTCTTATTTGTACTGACTCCTTCTATATAGCTAGAGGGATCAATCAAGAATTGCCAATTTGGCGATCTAATGGTTTTCTAGATAATAAAAGAAAACCTTTGAAACATGCCCATAGATGGCAAAAGTTAGCAACACTTTTGGATGAAAAGCCATTAATTACTGTAATGCACGTGCCAGGACATTCCCATGTTGACGGGAACACCCTTGTAGACTTACTGGCAAACCATAAGGGTTACCCTTCTGCCTATGATTATGCCCTGCAAGATGGGAAGTGTGTTGTAACATTCACTAATGGGGAAAAACGTGTAATACCCTCTGTTGAGGCAAGACCAATCTTATTAAAAGAGGCTCATAGTGATCTTGGGCATACTCACCACGGTGTTAATGCCACAATTGAATCTTTAAAGCGTTCTTACTGGTGGCCTGGACTACGCAAACAAGTCCAACGGCATTTGGCCCAGTGTGAACCTTGTTTAAGAACAAATCCTGGTCCAATTACCAGACCACCCTATTTAAAAAATCCTAAGCCTCTACTTCCTTTTGATAAGATGTATATGGATTATATTGGTCCTTTACCACCTTCCCATGGGCATAATCATTGTTTGGTTATTGTTGATGCTTGTACTGGACTTGTATGGGTTTACCCCACATGAGATCAATCTGCCTCTACCACTGTTAAAATTCTCACCTCCTTTGTGTCGCTTGAGCTTCTATGAATCCTATACTCTGACAAGAGAGGGACCCTCTCCTCTCACCAAAGGCAA-TTTTTTCAAAGAGTTTTAGGATAATGCTGCAATATAGCACACCT-ACCACCCTCTAAGTATTGGGGTAGTGGAACGAGAGAAAGGAGAGCTAAAACGAGCTTTAACGAAGCTATTGGTAGAGAAGTCCCGGCAGTGGTATTCTCTGCAATCTCTGGTACAACTTTAACTTAATAACCTTTCTAGGAGTGATTGTCACTTAACTCCTTTATA----------------------------------------------------------------------------------------------------------------------------------------------------AAAAAGCCTGTACCAATCTTCAAAGTTTTGAGTCCCCGAGCAGTAGAAATTCAGACAACACCAGGTAATTCAAAGGTAGTGTCTATTGACAATTTGAAACGTACTTTTCCACCACAGCAAAACCTCAAACAATGCTTTTGGCCTAGGTACCGAAGATTTTCATCTTGTTTTTTATGGAGCATTTTTATTTTTTCTTGCATAGCTATTTTAACCTCTACTATTGTTTTTTCAGTCCTTCGTTTAACATGGGCTCACACTGTTTCATTACCAGCTACTCCAATTCATTGGAACCTCTCCCACGTGGAGACTGCAGGTATTCCATTTGGGATAATTCATAATCCCTATCCTAAGCCTATTGTTTCTCAACGAAGTGAACTGTTGGTTCCTTTTACTTTAAACATAGATACAAGAGCACTTGCTTATTGTCTTGCAAAGACTATAGAGGAAGATTTGCAAGAATTGGACAATAGAAATGCACATTTTCTTGTTCCAGGTACAGATCCTTGGCATCAAACAAGCTATGCTGATAAAATGTGCTTTGCTTCCTATGGACATTGTTATTTTGTTTCATATGGGAAACCGAGG---AAATGGCCAAGACCTCATGTGTATGCAGATCACTGTGACAGACCTACTGGAGCTGTTTTTTGCACATCTTTTTTATATAATATGTTTATTGGTGTTACTGGAACTTCATTTTGTGACATACCTAGGTATCCTATTTTTCTCAATAGATCTGAGAGTATTGTATCTGCCAGCATAGGAAATAAGCGATGGTTTGAATTAATAAAAGGACCATTATTTATCAACGCTACTCCATTCTTTGCTGATAATTACACCATTCATTCGCTATATCAGAAATGCAAAAATTTATCTGAAAAATATTCTTTATTTTCAGTGCTTCAGGCATTAGAAGAATTTATTAATTTTTTGCTAGCAAAATCTATGGAAAAGATTTCTAGATTACAGGATGCCAATAATATAAATTTGAGAAATGGAATTTACTTGGTCAAGGATGCTTTAACGCAAGTAGCCTTAATAGTAAAACATGATTTGGCAGTACTGTCTGATGAATTGACTATGGAAATTATAGTCACTCAGTTGCAAAAAATTATTTCTTCTTTAAGCAATGGGCACGTTCCCTGGACTATTGTCAACACTACTGAGATTCAGCATTCCTTGTCTTTAAGTGAGGAAAACATGCGAATTTTACAGCACACAGCACGTGCTTTGATTTTTAACATGAAACCAAATATGTGGTACATTCCTACTACACGATGGAATATTCATTTTTTGATTCATTTGAAAATTCCTAGTATGATTTATTTGACTAATTGGAATGTTTTAAACATAGGTTTTTTACTAGCCACTGGAACTAATATGGCACATTCTCATATGAAGCTTCCATATGAATATGTCACCACAGATTTTGGAAACATAACATACTTACATACTGACGAATGTCAGGATTTTGGATATTTGTTTTGCAAACAAATTACACATGTTTTTCCTTGTGGCCTGGTTCCGCCTAGTACTTCTTGTCCTATTCAAATTCAATCTAGCAATGTTTCATTTGTTTTTATGGACTCCCTTACAAATGGATCATATATAGTGCTTGCTGGA-AATCTGAATGCAATATCCCAGCTTTACAACCCTCCATAGTGACAGTAAATAGCACAATCATTTGTTATGGTAAACAAATGTTCCCACCTCCTAATTTGGGATCAATGCATTCTCAAGTAACATTTTTTGTACCTCATTTTT-TTTGCAATTTCCACTATTAACTGGAATTATAGCTAAATTGCAAAGATCAGAGGTTACTCTTTTTAATACACATGACGCAATTGAAGATATTTTGCAGGAAGTCAAGCAACTTCTATTAAGGATTGATA-CCATGAAGGAGATTTTCCTTTGTGGCTTAATAGATTAGGATCAGCTGTTTCTTCAGCATGGCCTTCTTTAGCTAACATGGCTACCTCTGTTGTACATGCAATAACTGCTATTGGTTCTTCAATTTTAGGTTCGGGTATTCAACTACTCAACTACCTCAAACCAATTTTACTTGTTATTGTGTTGATTGTTTTATTAATAATAATTATTAAGATGTTTAGT
>QEPC01004995.1:1741646-1765648
CAAAAGTAGTATCCTATTAATAAAGCTTTAATTAATGATA---AAAAGATAATTAATGATTTAATTGCACAAGGAGCATTAATTAAACAATATAGCTCCATGAATACTCCAATATACCCAGTATCTAAACCTAATGGGAAATGGCACATGGTATTAGACTATCGTGCCCTAAATAGGATATCACCTTCTTTCACTGTGCAAAACCTGCACATGTCTGGCATGTTAGGAAATTTGGAAAGACACAAATATAAAACTACATTGGATTTATCTAATGGTTTTGGGGCACATCCAATTAGAGAAGCGGATAGATATTGGACTGCTTTTACATGGCAAGGAACACAATATTGCTGGACTCGTCTCCCTCAGGGCTACTTAAACAGTCCAGCTTTATTCTCAGCTGATGTTATTGAGCTCTTGAAAAATATTCCAGGCGTGTATTCATACATAGATGACATATATTTCAAACATAAACATTTAGATGAACAGTTAGCTACATTAAAGAAAATTGTCACTGTTTTGGGAGAGGCAGGATATATTAATAATCTGAAAAAGTCACAACTTTGTAAAAGTAAAGTGAAGTTTCTTGGTTTTCAATTACCTGACTCTGGCAGGGGGCTAACTCAGGAGTTCAAAGATAAGCTTTTAAGTTTGCAAGTCCCTAAAACTTTGAAAGAACTGCAGTCAGTTTTTAGTTTTTTAAATGTTGCTAGACTTTTGGTCCCTCACTATGCCCAGAGGACCAAACCCCTTTATAATTTAATTCCATTAGCAAATAAAGGGAAATTT---TTGACTTTGGAAGCACAGCAAGCACTTGATGAAGTGATAACTTTAATCAATCAGGCTGCTGAACTTAACACAAGGAACAACACAGCTTCCCTAGAAATCCTATTTAGTGCCTCTCAGCAAGGAGGTTTTGCTTCATATTTTAATTCTGGAGA--------CTCTGCAGTACATATCATATGTTTTTTCAAATGCAAAACAAAAAATCTTGCCTATTGAAAGAGTGTTGTGCATGTGCAATTTTGCCATTTTAAAAGGTAAAGACCTTGCACAAGGCCAAAAGATGATAGTAAAAACTCCTATTACCTCTCTAAGTCAGGTTAAAAAGGGTTCAATTTCCAATGCAAAGGCTCTTCACAGCCGTTGAGTACAACGGATATCTCATTTTGAAAATC----AACAGAGTCTGAATACGTGGAACAAAGCAATGATCTAGAGAATCTGCCATTCCATGAATATCAAAAGGTTATTTACACTGATGGCTCAGCCATGTCATGTAAACAGGGTAAACAAATGTGGAAAGCAGGTTGTGCTGTTGTGATAGGGACATTTGAATATCATATATCTGACAGTATTAAAATGTCGTTAGGAAATAATACTGCACAATATGCTGAATTAATGGCAGTACACAAGGCAATA---GAAATCTCTCCTTCTGATGCATCTGTTCTCATCTGCACTGATTCCTTCTATATAGCTAGAGGAATAAATGAGGAACTGTCAATCTAGTGGTCTAATGGTTTTCTGGATAACAAACGAAAACCTTTGAAACATGCCCATAGATGGCAAAATTTAGCAACAGTTTTGGATGACAAGCCATTGATTACTGTAATGCACGTGCCAGGCCATTCCCATGTTAACGGGAACACCCTTGTAGACTTACTGGCAAACCCTAAAGGTTACCCTTCTGCCTATGATTATGCCCTA---------------------ACATTCACTAACAGGGAAAAATGTGTAAT-TCCCCTGTTGACATAAGGCCTAAATTAATACAAGAGGCTCACAATGGTCTTGGACATGTTCACCAAGGTGTTAATGCCACAGTTGAATCTTTACAGCATTCTTATTCATGGCCTGGTCTGCGCAAACAAGTCCAATGGCGTTTGGCCCAGTGTGAATCTTGTTTAAGAACAAACCCTGATTCAGTTACCAGACCATCTTACCTTAAAAATCCTAAGCCTCTGTCTCCTTTTGATAAGGTCTATATAGATTATATTGGTCTTTCACCACCTTCCCATGGGCATAATCACTGTTTGGTTATTGTTGATGCTTGTACTGGATTTGTATGGATTTACCCCACACAAGATCACTCTGCCTCTACCACTGTTAAAACTCTCACCTCCTTCATTTTGCTTGGGCTTCCACATATCCTGCACTCTGACAAGCGAGATGCCTTCACCTCTCACCAAATGCAAAGTTTTGCA--GAGTTTTGGGATAGTGTTGGAATATAGCACACCTTATCACCCTCAAAGTGCTGGGGTTGTTGAAAGGAAAAATGGAGAGATAAAATGAGCTTTAATGGTACTATTCGTGGGGAGACCCTGACAGTGGTATTCTCTGCTTCCTCTGGTACAGCTTGGACTTAATAACCTTCCTAGGAGTGACTGTCACTTAAACCCTTATAAATAGTTATATGCAAAGGACATGACCACTCCTTTAGAACAGCTGGCTCGATAGGAGCAGTTGGCACTGATAGATGAACTGAGAGCAGAACTGGGCCAGCTGGTACAGGAAAAGGCTGTTCTAAGGGATCCTTCCTTAAGGCCTTGCTGGAAAAAGTCTGTAACTAGTCTCAAAGTTTTGACTCCCCAAGCAGTAGAAATTCAGACATCACCAGGTAATTCAAAAATTGTGTCTATTGACAATTTAAAATGTACTCCTCTGCCACAGCCAAGCCTCAGACAATACTTTTGGCCTAGGTACCAAAGGTTTTCATCTTGTTTTGTATGGAGCATTTTTTTTTTA--TTGCGCAACTATTCTAAATTCTACTATTGTTTTTTCAGTCCTTCATTTAAGATGGGCTCATACTGTTTCTTTGCCAGTTACTTCAATTCATTAGAACCTCTCCCACTTGGAGACTGCAGG---------------TATTCATAATACTTTTCCTAAGCCTATTGTTTCCCAATGAAGTGAACTGTTGGTTCCTTTTACTTTAAACATAGACACAAGAGCGCTTGTCTATTGACTTGCAAAGACTATAGAAGAAGACTTTCAAGATTTAGACAGTAGAAATGCACATTTTCTTATCCTTGGTACAGATCCTTGGCATCAAAGAAGCTAT-CTGATAAGATGTGCTTTGCTTCCTATGGACATTGTTATTTTGTTTCCTATGGGAAACCGAGG---AAATGGCCAAGACCTCGTGTGTATGCAGATCACTGTGACAGACCTTCTGGAACAATTTTTGGCACATCTTTTTTATATAATATGTTTATTGGTGTTACTGGGACTTTGTTTTGTGATATCTCTAGGTTTCCTATTTTTCTCAATAGATCTGAGAGTATTTTATCTGTGAGTTTGGGAAAGAAGTGTTGGTTTAACTTGGTACAAGGTCCATTATTTGTCAGCGCTACTTCATTTTTTGCTGATAATTATGCCATTTATTTGCTGTATCAGTAATGTAAAATCTTCTCTGAAAAACATTCTTTATTTTCAGTGCTTCACACATTAGAAGATTTTATCAATTTCTTGCTCGCAAAATGTATGGAAAAGATTTCTAGATTACAGGATGCCAATAATATAAATTTAAGAAATAGAATTC-----GTCAAGGATGATTTAACTCAAGTGGCCTTAATAGTCAAACATGATTTGGCAGTTTTGTCTGATGAATTGATTATGGAAATTGTTGCCACTCAGTTGCAAAAAAATATTTTTTCTTTAAGCAATGGGCACGTTCCCTGGACTATTGTTAATACTACTGAAATTCAGCAATCCTTATCGTTAAGTGATGAGAACATGTGAATCCTACAGCACACAACTCGTACTTTGATTTTTAACATGAAACCAAACATGTGGTATATTCCTACTACTCAATGGAATATTCATTTTTTGATTCATTTGAAAATTCCTAGTATGGTTTATTTGACTAATTGGAATATTCTGAATATGGGTTTTTTAGTAGCTACCCGAACAAATATTGCTCATTCTTATATGAAACTCACATATGAATATGTCTCCACAGATTTTGGAAACATAGCATACTTACATACTGACGAATGTCAAGATTTTGGATATTTGTTTTGCAGGCACATTACACATCCTTCCCCTTGTGGACTGGTATCACCTAGTACTTCTTGTCCTATTAGGATTCAGTCTAGCAATATCTCAGTTCTTTTTATTGATTCCCTTACAAATGGTTCATATATAGTCCTTGCTGGAAAATCTGAATGCAATATTCCAGCTCTGCAACCAACTATAGTAACAGTGAATCGCACAATCACTTGTTATGGCAGACAACTTTTTCCACCTCCTAATTTGGGAACAATTCATTCTCAGGTTACATTTTTGGTATCTAACTTTTTGTTGTAATTTCCATTATTAATTGGCATCATAGCTAAACTGCAAAGGTCAGAAATTACTCTTTTTAATACACATGATGCAACTGAAGATATCTTGCAGGAAGTAAAGCAATTATTATTGAGGATTGATTTACATGAAGGTGACTTTCCTCAGTGGTTCACTAGATTGGCTTCAGCTGTTTCTGCAGCCTGGTCTTCTTTAACTAACATGGCTAATTCCCTTCTTCATTCTGTCACTTCTTTGGGTGCTTCAATTCTAGGGACAGTTTTACAATTCCTTACCTAC------------------------------------------------------------------
>QEPC01005120.1:c1870367-1849514
CAAAAGCAATATCCTATTAACAAAGCTGAAATTAATGATATTCAAAAAGTAATTGATGATTTAATTGCACAAGGAGCATTGATTAGACAGTATAGCTCCATGAATACTCCAGTATATCCAGTGCCTAAACCTAATGGGAAATGGCATATGGTATTAGACTACCATGCCCTAAAAAGGATTTCAGCCTCTTTTAATGTGCAAAACCTACACATTTCTGGCATGTTAGGAAATTTGGAAAGGCACAAATATAAAACTACACTGGATTTATCTAATGGATTTTGGGCTCATCTTATTAGAGAACAAGACAGATATTTGAGTGCTTTTACATGGCAAGAAACA----------------------------------------------------------------------------------------------------------------------------------------------AACATCGAGCTACATTAAAGCAAATTGTCACTGTTTTGGGAGAAGCAGGATATATTATCAATCTGAAAATATCACAGATTTGTAGAAGCAAGGTAAAGTTCCTTGGTTTCTTATTAACAGACTCTGGTAGAG-ATTAACTCAGGAGTTCAAAGAAAAACTGTTTACATTGCAACCTCCTAAAACTTTAAAAGAATTGCAGTCAGTTTTAGGTTTTTTAAATGCTGCAAGAATATTAGTTCCTGACTATGATCAGAGAACCAAACCCCTTTATAACCTAATTCCATTAGCAAGCTAAGGGAATTTT---TGGACCTTGGAAGCTCAGCAAACATTGGATAATCTGATAACCTTAATTAACCAAGCTGTTGAATTGAACACAAGAGACAGTACAGTCTCCCTAGAAATTCTAGTTGGAGTCACACAGAAAGGAGGATTTGCTTCATATTTCAATTATGGGGAATCTAAACCTCTGCAGTATATATAATATGCCTTCTCAAATGCAGAACAAAAGTTTTTGCCTATTGAAATAATCTTATGTATGTGTAATCTT-CAATTCTAAAAGGTGCAATTCTTGCACAGGGCCAAAAGATGATAGTAAAAACTCCTATTACCTCCTTAAAGCAGGTTAAAAAAGGATCAATAACCAATGCAAAAGCTCTTCATAGCAGATGGGCACAATGGATGTCACATTTTGAAAATCCACAAATAGAATT-GAATATGTGGAACCAAACAATGATTTGGAAAATTTGCCACCTCATGAATATCAAAACGTTATCTATACTGATGGTTCAGCCATGTCATGTAAGCAAGGCAAACACATGTGGAAAGCAGGTTTTTCTGTTGTAATTGGGACATTTGAATATCATATGTCTGACAGTATTCAAATGCCTTTAGGAAACAACACTGTGCAATACACGGAGTTGATGGCAGTACATAAAGCAATA---GAGATCTCTCCTCCTCATACAACTGTTCTCATTTGTACTGATTCCTTCTATATAGCTAGAGGAATAAATGAAGAATTACCAATCTGGTGGTCTAATGGTTTTCTAGATAATAAATGAAAACCTTTGAAACATGCCGATAGATGGCAAAAATTAGCAACACTCTTGGATGACAAGCCATTGATTACTGTAATACACGTGCCAGGCCAATCCCATGTGAACGGGAACACACTTGTAGACTTACTGGCAAACCCTAAGCGTTACCCTTCTGCCTATTATTATGCCCTAAAAGATGGGAAGTGTGTTGTAGCATTCAGTAACGGGGAGAAACGTGTAATACCCCCTGTTGACAGAAGACCTAACTTAATACAAGAGGCTCACAATAGTCTTTGGCATATTCACCAAGGTGTTAATGTCACAGTTGAATCTTTACAGTGTT-TTATTGGTGGCCCGGACTGTGCAAACATGTCCAATGATGTTTGGTCCAGTGTGAACCTTGTCTAAGAACAAACCCTGGTCCAGTTACCAGATCATCTTACTTAAAAAATCATAAGCCTCTGTCTCCTTTTGATAAGATGTATATGGATTAGATTTGTCCTTTGCCATCTTACCATGGGCATAATCACCGGTTGGTTATTGTTGATGCTTGTACTAGTTTTGTATGGATTTACCACACACAAAATCAATCTGCCTCTACCACTGTTAACATTCTCACCTCCTTCATTTTGCTTGGGCTTCCACGTATCCTACACTCTGACAAGGGAGGTGCCTTCACCTCTCACCAGATGCAAAGTTTTGCAAAGAGTTTTGGGATAGTGTTGGAATATAGCACACCTTATCACCCCCAAAGTGCTGGGGTTGTGGAAAGGAAAAATTGAGAGATAAAATGAGCTTTAATGAAGCTATTGCTGGGGAGGTCCAGGCAGTGGTATTCTTTGCTTCCTCTGGTACAGCTTGAACTTAATAACCTTCCTAGCAGTGACTGTCACTTAACTCCTTATAAATTGCTATTTGCAAAGGACATGACCACTTTTTCAGAACAACTGGCTCAACAGGAGCAGTTGGCACTGATAGATGAATTGAGAACAGAACTGAGCCAGCTGGTACAGGAAAAGGCTGTTTTAAAGGATCTTTCCTTAAGGCCTCGCTGGAAAAAGCCTGTACCTATTCTCAAAGTTTTGAGTCCCCGAGCAGTAGAAATTCAGATATCACCAGGTAATTTGAAAATTGTGTCTAAAGACAATTTAAAATGCAAT-------------------------AATATTTTTGGCCTAGATACCAAAGATTTACATCTTGTTTTTTGTGGAGAATTTTTGTCTTCTTTTGCATAACTATTATAACTTTTACTATTATTTTTTCAGTCCTTCGTTTAACATGGGCTCATACTGTTTCGCTACCCACTACTCCAATTAATTGGAACCTCTCACACGTGGAGACTGCAGGTATTCCATTTGGGATCATACATAATCCCTTTACTAAACCTATTGTTTCCCATTGAAGTGAACTGTTGGTGCCTTTTACTTTAAACATAGACACCAGAGCACTAGCCTATTGTCTTGCAAAGACTAT---AGAAGACTTGCAAGATTTGGACTTTAAAAATGCACATTTAATTGTTCCAGGTACAGATCCTTGGTATCAAACAAGCTATGCTGATAAAATGTGCTTTGTTTCCTATGGACACT--TATTTTGTTTCCTATGGGAAACTGAGG---AAATGGCCAAGACCTCATGTGTATGTAGATCATTGTGACAGACCTACTGGAGCAATTTTTTGCACATCCTTTTTATATAATATGTTTGTTGGTGTTAC-CGGACTTCATTTTGTGATATTTCTAGGTATCCTATTTGTCTCAATAGATCTGAAAGTATTGTTTCTGCGAGTTTGGGAAATAAGCATTGGTTTAACTTGATACAAGGTCCATTATTTGTCAATGCTACTCCATTCTTTGCTGATAATTATGCCATTTATTCGCTGTATCAGAAATGTAAAACTTTGTCTGAAAAACATTCTTTATTTTCAGTGCTTCGAGCATTAGAAGAATTTATCAATTTCTTGCTTGTGAAATCTATGGAAAAGATTTCTAGATTGCAGGATGCCAATAATATAAATTTAAGAAATTGAGTTTATTTGGTCAAGGATGTTTTAACTCAAGTGGCCTAGATAGTCAAACATGATTTGGCAGTTTTATCAGATGAATTGATTATGGAAATTATTGTCACTCGGTTGCAAAAA-ATATTTTTTCTTTAAGCAATGGGCACGTTCCCTGGACTATTGTTAACACTACTGAAATCCAGCAATCCTTATCTTTAAGTGATGAGAACATGTGAATCTTACAGCACACAGCACGTGCTTTGATTTTTAACATGAAACCAAATATGTGGTATATTCCTACTACTCGATGGAATATTCATTT---------TTTGAAAATTCCTAATATGGTTTATTTGACTAATTGGAATATTTTGCATATGGGTTTTTTAGTAGCTATTGGAACAAATATTGCTCATGCTCATATGAAACTACCATATGAATATGTCTCCACAGATTTTGGAAAAATAACATACTTACATACTGACAAATGTCAAGATTTTGGATATTTGTTTTGCAAGCAAATTACACATGTTTCCCCTTGTGGGTTGGTACCACCTAATA---CTTGTCCTATTAGGATTCAATCAAGTAATACTTCCCTTGTTTTTATTGACTCCCTTACAAATGGATCATATTTAATTCTTGCTGGAAAATCTGAATGTAACATTCCAGTTTTGCAAGCTTCTATCGTAACAGTGAATAGCACAGTCACTTGTTATGGCAGACAGTTTTTTCCACCTCCTAATTTGAGATCAATGCATTCTCAGGTTACATTTTTCATACCTCACTTTTCTTTGCAATTTCCATTATTAACTGGCATCATAACTAACTTTCAAAGTTCAGAAATTACTC------ATACACATGATGCAATTGAAGATAGCTTGCA-GAAGTGAATCAACTACTTCTAAGAACTTATATTCATGAAGGAGATTTTCCTCTATGGCTCAATAGATTGGCTACAGCTATATCTGCAGCCTGGCCTTCTTTAGCTAGCATGGCTGGTTCCATTGCTCA--CTGCTACTTCCCTAGGTAATTCAATTTTAGGAACAGGTTTATAAAATTTTAG-------GAACAGGTTTATATTGCTATAGTGTTGATTGTACTATTACTCATCGTTTTTAAGATTTTTAGG
>QEPC01006022.1:1207051-1230420
CAAAAGCAGTATCCGATTAATAAAGCTGCAATTAATGATATTCAAAAGGTAATTAATGATTTAATTCTACAAGGAGCATTAATTAAACAATATAGCTCCATAAGTACTCCAGTATACCCAGTGCCTAAACCTAATGGGAAATGACGCATGGTATTAGACTACCGTGCCCTAAACAGGTTCTCACCCTCTTTCAATGTGCGAAATCTGCACATGTCTGGTATGTTAGGAAATTTGGAAAGACACAAATACAAAACTACATTGGA-----------------------------------------------ATTGGACTGCTTTCACTTGGCAAGGAACACAGTGCTGCTGGACTCGCCTTCCTCAGGACTATTTAAATAGTCCAGCTTTATTCTCAGCTGATGTTATTGAGATCTTGAAAGAAATCCCTGGTGTAAATTCATACATGGATGACATTTATTTTACACATGAAAATTTAGACAAACATTTAGCTACATTAAAGCAAATTGTCACTGTTTTGGGAGAGGCAGGATATATTATTAATCTGAAAAAATCACAAATTTGTAGAAGCAGAGTGAAGTTTCTTGGTTTTCAATTAACTGACTCTGGCTGAGGGCTGACTCAGGAGTTCAAAGAAAAGCTTTTGACTTTGCAAGCCCCTAGAACTTTAAAAGGATTGCAGTTAGTTTTAGGTTTTTAAAATGTTGCTAGAATTTTGGTCCCTGACTATGCTCAGAGAACCAAACCCCTTTATAATCTAATTCCATTGGTAAATAAAGGGAACTTT---TGG----TGGAAGCACAGCAAGCATTGGATGAGCTGATAACTTTAATCAATCAGGCTGCTGAACTTAATACAAGGAACAACACAGCTTCCCTAAAAATCCTAGTTAGTTCCTCTCAGCAAGGAAGGTTTGCTTCATATTTCAATTATGGAGAATCTAAACCTCTGCAGTACATATCATATGTTTTTTCAAATGCAGAACAAAAATTCCTACCTATTAAAAGAGTGTTGTGCGTATGCATTATTGCAATTTTAAAAGGTAAAGACCTTGCACAAGTCCAAAAGATGATAGTAAAAACTCCTATTGCCTCCTTAAGACAGG---------GCTCTATTCCCAATGCAAAGGCTCTTCACAGCCACTGGGTACAATGGGTGTCTCATTTTGAAAATCCACAAATAGAGTTTGAATATGTGGAACCAAGCAATGAACTTGAGAATTTATCACTCCATGAATATCAAAAGATTATTTATACTGATGGCTCAACCATGTCATGTAAACAGGGTAAACAAATGTGGAAAGCAGGTTGTGCTGTTGTAATTGGGACATTTGAATATCATATGTCTGACAGTATTAAAATGCCTTTTGGATATAATACTACACAATATGCTGAATTGATGGCAGTACACAAGGCAATA---GAAATCTCTCCTTCTGATGCATCTGTTCTCATTTGCACTGATTCCTTCTATATAGCTAGAGGAATAAATGAGGAATTGTCAATCTGGTGGTCTAATGATTTTCTGGATAATAAACGAAAATCTTTGAAACATGCCCATAGATGGCAAAAATTAGCAACACTTTTGGATGACAAGCCATTGATTACTGTAATGCACATGCCAGGCCATTACCATGTTAACGGAAACACCCTTGTAGACTTACTGGCAAACCCTAAGGGTTACCCTTCTGCCTATGATTATGCCCTAGAAGATGGGAAGTGTGTTGTAACATTCACTAACAGGGAGAAATGTGTAATACCCCCTGTTTACATAAGATCTAAATTTATACAAGAGGCTCATAGTGGTCTTGGACATGTTCACCAAGGTGTTAATGCCACAGTTGAATCTTTACAGTATTCTTATTGGTGGCCTGGACTGCACAAACAAGTCCAATGACGTTTGACCCAGTGTGAACCTTGTTTAAGAACAAACCCTGGTTCAGTTACCAGACCACCTTACCTAAAAAATCCTAAGCCTCTGTCTCCTTTTGATAAGGTGTATATGGATTATATTAGTCCTCTACCACCTTCCCATGGGCATAATCACTGTTTGGTTATTGTTGATGCTTGTACTGTATTTGTGTGGATTTACCCCACACGAGATCAATTTGCCTCTACCACTGTTAAAATTCCCACCTCCTTCATTTCACTTGGGCTTCCATGTATCCCGCACACTGACAAGGGAGGTACCTTCACCTCTCACCAAATGCAAAGTTTTGCAAAGAGTTTTGGGATAGTGTTGGAATATAGCACACCTTATCACCCCCAAAGTGCTGGGGTTGTGGAAAGGAAAAATGGAGAGATATAACAAGCTTTACTGAAGCTATTGGTGGAGAGATCCTGGCAGTGGTATTCTCTGCTTCCTCTGGTACAGCTTGGAGTTAATAACCTTCCTAGGAGTGACTGTCACTTAACTCCTTATAAATTGTTATATGCAAAGGACATGACC-----TTTAGAACAGCTGGCTCGACAGGAGCAGTTGGCACTGATAGATGAATTAAGAGCAGAACTGGGCCAGCTGGTACAGGAAAAGGCTGTTTTAAGGGATCCTTCCTTGAGGCCTCACTGGAAAAAGCCTGTACCTATTCTCAAAGTTTTGAGTCCCCAAGCAGTAGAAATTCAGACATCACCAGGTAATTCGAAAGTTGTGTCTATTGACAATTTAAAACATACTCCTCTGTCACAGTAAAGCCT----CAATATTTTTGGCCTAGGTACCGAAGATTTACAACTTGTTTTTTATGGAGCACTTTTGTTTTCTTTTGCACAACTATTCTAACTTCTACTATTGTTTTTTCAGTCCTTCGTTTAACATGGGCTCATACTGTTTCATTACCCGCTACTCCAATTCATTGGAACCTCTCCCATATGGAGACTGCAGGTATTTCATTTGGGATAATTCATAATCCCTTTCCAAAACCTATTGTTGCTCAG--AAGTGAACTGTTGGTTCCTTTTACTTTAAACATGGACAAAAGAGTGTTTGCTTATTGTCTTGCAAAGGCTATAGAAGAAGACTTGTGAGATTTGGACAGTAGGAATGCACATTTTCTTGTTCCAGGTACAGATCCTTGGCATCAAAGAAGCTATGCAGATAAAATGTGCTTTGCTTCCTATGGACATTGTTGTTTTGTTTCCTATGGGAAACTGAGG---AAGTGGCCAAGACCTCATGTATATGCAGATCACTGTGACAGACCTACTGGAGCAATTTTTTGCACATCTTTTTTATATAACATGTTTATTGGTGTTACTGGGACTTCATTTT-TGATATCCCTAGGTTTCCTATTTTTCTCAATAGATCAGAGAGTATTGTATCTGCGAGTTTGGGAAATAAGTGTTGGCTTAACTAGTTACAAGGTCCATTATTTGTCAACGCTACTCCAATTTTTGCTGATAATTATGCCATTTATTCGCTGTATCAGAAATGTAAAACCTTATCTGAAAAATATTCTTTATTTTCAGTGCTTCAAGCATTAGAAGATTTTATCAATTTCTTGCTCGCAAAATCTATGGAAAATATTTCTAGATTACAGGATGCCAATAATATAAATTTAAGAAATGGAGTTGATTTGGTCAAGGACACTTTAACTCAAGTGGCCTTGATAGTCAAACATGTTTTAGCAGTTTTGTCTGATGAATTGATTATGGAAATTATTGTCGCTCAGTTGCAAAAAATTATTTTTTCTTTAAGCAATGGGCATGTTCCCTGGACTATTGTTAATACTACTGATTTTCAGCCATCCTTATCTTTAAGTGATGAGAACATGCGAATCCTACAGCACACAGCTCGTGCTTTGATTTTTAACATGAAACCAAACATGTGGTATATTCCTACTACCCAATGGAATATTCATTTTTTGATTCATTTCAAAATTCCTAGTATGGTTTATTTGACTAATTGGAATTTTCTGAATATGGGGTTTTTAGTAGCTACCAGATCAAATATTGCTCATGCCCACATGAAACTACCATATGAATATGTCTCCACAGATTTTGGAAACATAACATTTTTACATACTGACAAATGTCAAGATTTTGGATATTTGTTTTGTAGACAAATTACACATACTTCCCCTTGTGGATTCGTACCTTTTAGTTCTTCTAGTCCTATTAGGATTCAATCAAGTAATGTTTCATTTGTTTTTATTGACTCCCTTACAAATGGTTCATACATAGTCCTTGCTGGAAAATCT-AATGCAGTATTCCAGCTTTGCAACCAACTATAGTAACAGTGAATCACACAATCACTTGTTATGGCAGACAATGTTTTCCACCTCCTAATTTGGAATCAATGCATTCTCAGGTTACATTTTTTGTACCTCACTTTTCTTTCCAATTTCCATTATTAACTGGCATTATAGCTAAATTGCAAAGCTCAGAAATTGCTCTTTTTAATACGCATGATGCAATTGAAGATATCTTGCCAGAAGTAAAGCAACTGTTATTAAGGATTGATATCCATGAGGGTGATTTTCCTCAGTGGCTAAGAAGATTGGCTTCAGCTGTTTCCATTGCCTGGCCTTCTTTAGCTAACATGGTTAACTCCATTGTTCACGCTGTTACTTCCATTGGTACTTCAATTGTAGGAACGGGTTTACAATTTCTTACCTACCTCAAACCAGTTTTACTTGCTATAGTGTTGATTGTTTTGTTAATCATAGTTATTAAGATTTTTAGG
>QEPC01006603.1:168253-191441
CAAAAGCAATATCCTATTAATAACGCTGCAATCAATGATATTCAGAAGGTAATTAATGATTTAATTGCACAAGGAGCATTGATTAGACAATATAGCACCATGAATACTCCAGTATACCCAGTGCCTAAACCTAATGTGAAATGACGTATGGTATTAGACTACTGAGTTCTAAATAGGGTTTCCCCCTCTTTCAATGTGCAAAACCTATACATATTTGGTATGTTAGGAAATTTGGAACGACACACATACAAAACTGCATTGGATTTATCTAATGGATTTGGGGTACATCCAATAAGAGAAGAGGACAGGTATTTGACTGCTTTTACCTCACAAGGAATACAGTACCACTGGACATGCCTTCCTCAGGGCTATTTAAATAGTCCAGCGTTGTTTTCAGCC--------------TTTGAAAAATATTCCAGGTATACATTCATACATGGATGACATCTACTTTACAAATGAAGGTTTAGATAAACATTTAGCTACATTAAAGCAAATTGTTACTGTTTTGTGAGAAGCAGGTTAT---------------------------TGTAGAAGCAAAGTGAAGTTTCTTGGTTTTCAATTAACTGACTCTGGCAGAGGACTGACTCAGGAATTCAAAGAAAAATGTTTGACATTACAACCTCCTAAAACTTTAAAGGAATTGCAGTCAGTTTTAGGTTTTTTACATGTTGCTAGAATTTTGGTCCCTGACTATGCTCAGAGAACCAAACCCCTTTATAATCTAAATCCATTAGCAAGTAAAGGGAATGTT---TGGACCCTGGAATCACAGCAAACATTGGATAATCTGATAACCTTAATCAATCAGGCTGCTGAACTTAATACAAGAAACAACACAGCTTCCCTAGAAATCCTAGTTAGTGCCACACAGAAAGGTGGTTTCACTTCATATTTCAATTATGGAGAATCTAAACCTCTGCA-----TATTATATGTATTTTCAAATACAGAACAGATTTTTTTGACTATTGAAAGGGTCTTCTGTATGTGTAACGTTGCAATTTTAAAAGGTAAAGATCTTGCACAAAACCAAAAGACGATAGTAAAAACTCCTATTGCCTTTTTAAGGCAGGTTAAAAAGGGCTCTATTCCCAATGCAAAGGCTCTTCACAGCGGATGGGTACAATGGATGTCACATTTTGAAAATCCACAAATATAGTTTGAATATGTGGAACCAAGCAATGATCTAGAAAATTTGCCACTCCATGAATATCATAAGGTTATTTATACTGATGGCTCAGCCATGTCTTGTAAACAGGGAAAACAAATGTGGAAGGCAAGTTGTGCTGTTGTAATTGGGACATTTGAATATCATAGGTCTAACAGTATTCAAATGCCTTTAGGAAATAATAACACACAGTACGCTGAGTTGATGGTAGTACATAAGACAATA---GAAATCTCTCCTTCTGATGCACCTGTTCTTATTTGCACTGATTCCTTCTATATAGCTAGAGGAATAAATGAAGAATGATAAATCGGGTGTTCTAATGGTTTTCTAGATAATAAACTAAAACCTTTTAAACATGCCCATAGATGGCAAAAAAAACCAACACTCTTGGATGACAAGTCATTGATTACTGGAATGCACATGCCAGGCCATTCCCACGTTAATGGGAACACCCTTGTAGACTTACCTGCAAACCCTATGGGTTACCCTTCTGCCCATGATTATGCCCTAAAAGATGGGAAGCATGTTGTAACATTCACTAACGGGGAGAAACATGTAATGCCCCCTGTTGACACAAGACCTAAATTAATACAAGAGGCTCACAATAGACTTGGGCATGTTCACCAACCTGTCAATGGCACATTTGAAACTTTCCAGTGTTCTTATGGGTGTTCTGGACTGTGCAAACAAGTCCAATAGTGTTTGGCCCAGTGTGAACCTTGTTTAAGAACAAACCCTG-TCCACTTACCAGACCACCTTACTTAAACAATCCCAAACCTCTGTCTCCTTTTGATAAGGTGTATATAGATTATATTGGTCCTTTACCACCTTCCCATAGGCATAATCACTGTTTGGTTATTGTTGATGCTTGTACTGGTTTTGTATGGATTTACCCCACATGAGCTCAATCTGCCTCTGCCACTGTTAAAACTCTCACCTCCTTCATTTTGCTTGGGTTTCCACGTATCCTACACTCTGACAAGGGAGGTGCCTTCACCTCTCACCAACTGCAAGATTTTGCAAAGAGTTTTGGGATAGTGTTGGAATATAGCACACCTTATCACCCCCAAAGTGCTGGGTTTGTAGAAAAGAAAAATGGAGAGATAAAACAAGCCTTAATGAAGCTATTGGTGGGGAGGTCCCGGCAGTGGTATTCTCTGCTTCCTCTGGTACAGCTTGGACTTAATAACCT-CCTAGGAGTGACTGTCACTTAACTCCTTATAAACTGCTATTTGCAAAGGACATGACCACTCCTTTAGAACAGCTGGCTCGTCAGGAGCAGTTGGCACTGATAGATCAATTAAAAGCAGAACTGGGCCAACTGGTACAGGAAAAAGCTGTTTTAAAGGATCCTTCCTTGAGGCCTTGCTGGAAAAAGCCTGTACCTATTCTCAAAGTTTTGAGTCCTTGAGCAGTAGAAATTCAGACATCACCCGGTAATTCAAAAATTGTGTCTATTGACAACTTAAAGCGCACTCCTCTACCACAGCAAAACCTCAGACAATATTTTTGGCCTAGGTACTGAAGATTTACACCTTGTTT-TTGTGAAGCATTTTTGTATTCTTTTGCATAACTATTCTAACTTCTACTATTGTTTATTCAGTCCTTCATTTAACATGGGCTCATACTGTTTCATTACCCGCTACTCCAATTCATTAGAACCTCTCA-----------------------------------------TCCCTTTCCTAAGCCTATTGTTTCCCAATAAAGTGAACTGTTAGTTCCTTTTACTTTAAACATAGACACCAGAGTGCTAGCTTATTGTCTTGCAAAGACTATACAAGAAGACTTGTGAGATTTGGACAGTAGAAATGCACATTTTCTTGTTCCAGTTACAGATCCTTGGCATCAAACAAGCTATGCTGATAAAATGTGCTTTGCTTCCTATGGACATTGTTATTTTGTTTCCTATGGGAAACCAAGG---AAATGACCAAGACCTCATGTGTATGCAGATCACTCTAATGGAGCTACTGGAGCAATTTTTTGCACATCTTTTTTATATATTTTGTTTATTTGTGTTACTAGGGCTTCATTTTGTGATATCCCTAGGTATCCTATTTTCCTCAATAGATCT----GTATTGTATCTGCGAGTTTGGGAAATAAGCGTTGGTTTAACTTAGTACAAGGTCCATTATTTGTCAACACTACTCCATTTTTTGCTGATAATTATGCGATTTATTCGCTGTATCAGAAATGTAAAACCTTATCTGAAAAACATTCTTTATTTTCAGTGCTTCAAGCATTAGAAAATTTTATCAATTTCTTTCTTGCAAAATTGATGGAAAAGATTTCTAGATTGCAGGATGCCAATAATATAAATTTAAGAAATTGAGTTTATTTGGTCAAGGATGACTTAACTCAAGAGACCTTGATAGTCAAGCATGATTGTGCAGTTTTGACTGATGAATTGATCATGGAAATTATTGTCACTCAGTTGCAAAAAAATATTTTTTCTTTAAGCAATGGGCACGTTCCCTGGACTATTGTTAATACTACTCAGATTCAACAATCCTTGTCTTTAAATGATGAGAACATGTGAATCCTTCAGCACACAGTGCGTGCTTTGATTTTTAACATGATACCAAATATGTGGTATATTCCTACTATGTGATGGAATATTCATTTTTTAATTCATTTAAAAATTCCTAGTATGGCTTATTTGACTAATTGGAATGTTT----------TTTTTTAGTAGCTATTGGAACAAATATTGCTAATTCTTACATGAAACTACCCTATGAAT--GTCTCCACAGATTTTGGAAACATAACATACTTGTATACTGACAAATGTCAAGTTTTTGGATATTTGTTTTGCAAACAAAT-----ATGTTTCCCCTTGTGGACTAGTCCCACTT---ACTACTTGTCATATTAGGATTCAATCAAGTAATATTTTCTTTGTTTTTATTGACTCCCTTACAAATGGTTC------------------------TGAATGCAATATTCCAGCTTTGCAACCTACTATCATAACAGTGAATCATACAATCACTTTTTATGGCAGACAGCTTTTTCCACCTCCTAATTTGGGATCAATGCAGTCTCAGGTTACATTTTTTGTACCTC--TTTTCTTTGCAATTTCCATTATTAACTAGCATCACAGCTAAATTGCAAAGGTCAGAAATTAATCTTTTAAATACACTTGATGCAATTGAGGATACCTTTAAGGAAGTAAAGTAACTACTTCTAAGGATTGATTTCCATGAATGTGAT---------------------------------------------------------------------------------------------------------------------------------------------------------------------------------------------------------------
>QEPC01006862.1:1543490-1566400
CAAAAGCAATATCCTATTAACAAAGCTTCAATAAATGATATTCAAAAGGTAATTAATGATTTAATTGCACAAGGAGCATTGATTAGACAATATAGCTCCATGAATACTCTAGTATATCCTGTATCTAAACATAATTGGAAATGGCATATGGTATTAGACTACCACGCCTTAAATAGGGTTTCACCCTCTTTTAATGTTCAAAACCTACACATGTCTGGCATGCTAGGAAATTTGGAAAGGCACAGATACAAAACTACACTGGATTTATCTAATGGATTTTGGGCCCATCCTATTAGAGAACAAGACAGATATTTGACTTCTTTTAGTTGGCAGGGAACACAGTACTGTTGGACTCGCCTTCCTCAAGGTTATTT--ATAGTCCAGCGTTGTTTTCAGCTGACGTGATTGAACTTTTGAAAAATATTCCAGGTGTGCATTCATATATGGATGACATCTACTTTACAAATGAAGATTTAGCTAAACATTTAGCTACATTCAAGCAAATTGTAACTGTTTTTGGAGCAGCAGGATATATTATCAATCTGAAAAAATCACAGATTTGTAGAAGCAAAATAAAGTTTCTTGGATTCCAATTAGCTGACTCAGGCAGAGGACTGACTTGGGAGTTCAAAGAAAAAC--TTGACATTGCAACCTCCTAAAACTTTAAAAGAACTGCAGTCAGTTTTAGGTTTTTTAAATATTGCAAGAATATTGGTTCCTGACTATGCTCAAAGAACCAAACCCCTTTATAATCTAATTCCATTAGCAATCAAAGAGATTTTT---TGGACCTTGGAAGCTCAGCAAACATTGGATAATTTGATAACCTTAGTTAACCAAGCTGTTGAATTGAACACAAGAAACAGCACAGTCTCCCTAGAAATTCTAGTTGGAGTCTC-CAGGAAGGAGGATTTGCTTCATATTTAAATTATGGAGAATCTAAACCTCTGCAGTACATATCATATGTCTTCTCAAATGCAGAACAAACATTTTTGCCTATTGAAAGAATCTTATGTATGTGTAATCTTGCAATTTTAAAAGGTAAAGATATTGCACATGGCCAAAAGATGATAGTAAAAACTCCTATTGCCTCCTTAAGACAGGTTAAAAAGAGCTCAATACCCAATGCAAAGGCTCTTCACAGCAAATGGGTACAATGGATGTCACATTTTCAAAATCCACAAATAGAATTTGAATATGTGGAACAGAGCAATGATTTATAAAATTTGCCACTCCATGGATATCAGAAAGTTATCTATACTGATGGTTCAGCCATGTCTTGTAAGCAAGGCAAACACATGTGGAAGGCAGGTTGTGCTGTTCTAATTGGGACATTTGAATATCATATGTCTGACAGTATTCAAATGCCTTTAGGGAATAATACTGCACAATACACTGAGTTGATGACAGTACGTAAAGCAATA---GAGATCTCTCCTTCTGATGCAACTGTTCTCATTTTTACTGATTCCTTCTATATAGCTAGAGGGATAAATGAAGAACTGTCAATCTGGCGGTCTAATGGTTTTCTAGATAATAGACAAAAACCTTTGAAACATGCCCATAGATGGCAAAAATTAGCAACACTTTTGGATGACAAGCCATTGATTATTGTAATGCACATGCCAGACCATTCCCATGTTAACGGGAACACCTGTGTAGACTTACTGGCAAACCCTAAGAGTTACCCTTCTGACTATGATTATGCCCTAAAAGATGGGAAGTGTGTTGTAACATTCACTAATGGGGAGAAACGTGTAATACCCCCTGTTGACACAAGACCTAAC--AATACAAGAGGCTCACAATAGTCTTGGGCATGTTCACCAAGGTGTTAATGCCACAGTAGAATCTTTACAGCGTTCTTATTGGTGGCCCGGACTGCGCAAACAAGTCCTATGGCATTTGACCCAGTGTGAACCTTGTCTAAGAACAAACCCTGGTCCAGTTACCAGACCACCTTACTTAAAAAATCCTAAACCTCTGTCTCCTTTTGAGAAGGTGTATATGGATTATATTGGTCCTTTGCCACCTTCCCATGGGAATAATCACTGTTTGGTTATTGTTGATGCTTGTAATGGTTTTGTATGGATTTACCTCACTCGAGATCAATCT---------------------------------------------------------------------------------------------------------------AAGAGTTTTGGGATAGTGTTGGAATATAGCACACCTTTTCACCCCCAAAG-----------TGGAAATAAAAAATGGAGAGATAAAACGAACTTTAACAAAGCTATTGGTGGGGAGGTCCCGGCAGTGGTATTCTTTGCTTCCTCTCGTACAGCTTGGACTTAATAACTTTTCTAGGAGTGACTGTCACTTAACTCCTTATAAATTGCTATTTGCAAAGGACATGACCACTCCTTTAGCATCACTGGCTCGACAGAAGCAGTTGGCACCAATAGATGAATTGCGAGCAGAACTGGGCCAGCTGGTACAGGAAAAGGCTGTTTTAAAGGATCCTTCCTTAGGGCCTCGCTGGAAAAAACCTGTACCTATTCTCAAAGTTTTGAGTCCCTGAGCAGTAGAAATTCAGACATCACCAGGTAATTCTAAAATAATGTCTATTGACAACTTAAAGCACACTCCTCTGCCACAGCCAAGCCTCAGACAATGTTTTTGGCCTACGTACTGAAGATTTACATCTTGTTTTTTGTGGAGCATTATTGTATTATTTTGCATAACTATTATAATTTTTACTATTGTTTTTCCAGTCCTTCGTTTAACATGAAGTCATACTGTTTCACTACCCGCTACTCCAATTCCATGGAACCTCTCCCTCGTGGAGACTGCAGGTATTCAATTTGAGATCATACATAATCCCTTTTCTAAGTCTATTGCTTCCCAAAGAAGTGAACTGTTGGTGCCTTTTACTTTAAACATAGGCA--------------------CTTGCAAAGACTATAGAAGAAGACTTGCGAGATTTGGACAGTAGAAATGCACATTTTCTTGTTCCAGGTACAGATCCTTGGCATCAAACAAGCTATGCTGATAAAATGTGCTTTGCTTCCTATGGACATTGTTATTTTGTTTCCTATGGGAAACCGAGG---AAATGGCCAAGACCTCATGTGCATGCAGTTCACTGTGACAGACCTACTGGAGCAATTTTTTGCACATCTTTTTTATATAATATGTTTATTGGTATTACTGGG-CTTCATTTTGTGATATCCCTAGGTGTCCTAATTTTCTCAATAGATCTGAAAGTATTGTATCTGCGATTTTGGGAAATAAGCATTGGTTTAACTTGATACAAAGTACGTTATTTGTCAATGCTACTCAATTTTTTGCTGATAATTATGTAGTTTATTTGCTGTATCAGAAATGTAAAACCTTATCTGAAAAACATTCTTTATTTTCACTGCTTCAAGCATTAGAAGAATTTATCAATTTCTTGCTCGCAAAATCTATGGAAAAGATTTCTAGATTGCAGGATGCCAATAATATAAATTTAAGAAATGGAGTTTATTTGGTCACGGATGCTTTAACTCAAGTGGCCTTGATAGTCAAACATGATTTGGCAGTTTTATCGGATGAATTGATTATGGAAATTATTGTCACTTGGTTGCAAAAAAATATTTTTTCTTTAAGCAATGGGCACGTTCCCTGGACTATTGTTAACACTACTTAGATTCAACAATCCTTATCTTTAAGTGATGAAAACATGCGCATTTTACAGCACACAGCACGTGCTTTGATTTTTAACATGAAACCAAATATGTGGTATATTCCTACTACTCGATGGAATATTCATTTTTTAATTCATTTGAAAATTCCTAATATGGTTTATTTGACTAATTGGAATATTTTGAATATGG-TTTTTTAGTAGCTACTGGAACAAACATTGCTCATGCTCATATGACACTACCATATGAATATTTCTCCACAGATTTTGGAAACATAACATACTTATTTACTGATGTATGTCAAGATTTTGGATATTTGTTTTGCAAGCAAGTTACACATGTTTACCCTTGTGGACTGAATCCACCTGATTCTTCTTGTCCTATTAGGATTCAATCAAGTAATATTTCACTTGTTTTTATTGATTCCCTTACAAATGGATCATATCTAATTCTTGCTGGAAAATCTGAATGTAATATTCCGGCTTTGCAACCTTCTATCTTAACAGTGAATAGCACAGTCACTTGTTATGGAAGACAGCTTTTTCCACCTCTTAATTTGGGATCAATGCATTCTCAGGTTACATTTTTTGTACCTCACTTTTATTTTCAATTTCCATCATTAACTGGCATTATAGCTAAATTGCAAAGGTCAGAAATTACTCTTTTTAATACACATGATGCAGTTGAAGATATCTTGCAGGAAGTGAAGCAACTACTTCTAAGGATTGATATCCATGAAGGAGATTTTCCTCTATGGCTCAATAGATTGGCTACAGCTATTTCTGCAGCCTGGCCTTCTTTGGCTAA---------TTCCATTGCTCATGCTGCTACTTCCCTTGGTAATTCAATTTTAGGAACGGTTTTACAAATTATTACCCACCCCAAACCAGTTTTTATTGCTATAGTGTTGATTGTATTATTAATCTTATTTATTAAGGTTTTTAGG
>QEPC01007467.1:c2541614-2518611
CAAAAGCAATATCCTATTAACAAAGCTGCAATTAATGATATTCAAAAAGTAATTAATAATTTAATTGCACAAGGAGAATTGATTAGACAATATAGTTCCATGAATACTCCAGTATATCCAGTGCCTAAACCTAATGGGAAATGGTGTATGGTATTAGACTACCGCGCCCTAAACAGAGTTTCACCCTCTTTTAATGTGCAAAACCTACACATGTCTGGCATGCTAGGAAATTTGGAAAGGCACAGATACAAAACTACACTGGATTTATCCAATGGATTTTGGGCCCATCCTATTAGAGAACAAGACAAATATTTGACTGCTTTTAGTTGGCAGGGAACACAGT--TGTTGGACATGTCTTTCTCAAGGTTATTTAAATAGTCCAGCGTTGTTTTCAGCTGACGTGATTGAGCTTTTGAAAAATATTCCAGGTGTGCATTCATATATGGATGACATCTACTTTACAAATGAAGATTTAGATAAACATTTCGCTACATTAAAGCAAACTGCCACTGTTTTGGGAGAAGCAGGATATATTATCAATCTGAAATAATTACAGATTTGTAGAAGCAAAGTAAAGTTTCTTGGATTCCAATTAACTGACTCAGGCAGAGGACTGACTCAGGAGTTCAAAGAAAAACTGTTGACATTGCAACCTCCTAAAACTTTAAAA---CTGCAGTCAGTTTTAGTTTTGTTTAATGTTGCAAGAATATTAGTCCCTGACTATGCTCAGAGAACCAAACCCCTTTATAATCTAATTCCATTAGCAAGCAAAGGGAATTTT---TGGGCCTTGGAAGCTCAGCAAACATTGGATAACCTGATAGCCTTAATTAACCAAGCTGTTGAATTGAACACAAGAAACAGCACAGTCTCCCTAGAAATTCTAGTTGGAGCCACACAGAAAGGAGGATTTGCTTCATATTTCAATGATGGAGAATCTAAACCTCTGCAGTACGTATCATATGTCTTCTCAAACGCAGAACAAAAGTTTTTGCCTATTGAAAGACTCTTATGTATGTGTAATCTTGCAATTTTAAAAGGTAAAGATCTTGCACAGGGCCAAAAGATGGTAGTAAAAACTCCTATTGCCTCCTTAAGGCAGGTTTAAAAAGGCTCAATACCCAATGCAAAAGCTCTTCATAGCAGATGGGTACAATGGATGTCACATTTTGAAAATCCACAATTAGAGTTTGAATATGTGGAACCAAGCAATGATTTGGAAAATTTGCCACTCCATGAATATCAAAAAATTATCTATACTGATGGTTCAGCCATGTCATGTAAGCAAGGCAAACATATGTGGAAAGCAGGTTGTGCTGCTGTAATTGGGACATTTGAATATCATATGTCTGAC--TATTCAAATGCCTTTAGGGAATAATACTGCGCAATACTCCGAGTTCATGGCAGTACATAAAGCAACA---GAGAGATCTCCTCCTGATGCAACTGTTCTCATTTGTACTGATTCCTTCTATATAGCTAGAGGGATAAATGAAGAACTGTCAATCTGGCGGTCTAATGGTTTTCTGGATAATAAACAAAAACCTTTGAAACATGCCTATAGATGGCAAAA-TTAGCAACACTTTTGGACGACAAGCCATTGATTACTGTAATGCACATGCTAGGCCATTCCCATGTTAACGGGAACACCCTTGTAGACTTACTGGCAAACCCTAAGGGTTACCCTTCTGCCTATGATTATGCCCTAAAAGATGGGAAGTGTGTTGTAACATTCACTAACGGGGAGAAAAGTGTAATACCCCCTGTTGACACAAGACCTAACTTAATACAAGAGGCTCACAATAGTCTTGGGCATGTTCACCAAGGTGTTAATACCACAGTTGAATCTTTATAGCATTCTTATTGATGGTCCGGACTGCACAAACAAGTCCAACGGCGTTTGGCCCAGTGTGAACCTTGCTCAAGAACAAAACCTGGTCCAGTTACCAGACCACCTTACTTAAAAAATCCTAAGCCTCTGTCTCCTTTTGATAAGCTGTATATGGATTATATCAGTCCTTTGCCACATTCCCATGGGCATAATCACTGTTTGGTTATTGTTGATGCTTGTACTGGTTTTGTATGGACTGACTCCACATGAGATCAATCTGCCTCTACCACTGTTAGAACTCTCACCTCCTTCATTTCGCTTGGGCTTCCACGTATCCTACACCCTGGCACGGGAGGTGCCTTCACCACTCACCAAATGCAAGATTTTGCAAAGCGTTTTGGGATAGTGTTGGAATATAGCACACCTTATCACCCTGAAAGTGCTG-GGTTGTGGAAAGGAAAAATTGAGAGATAAAATGAGCTTTAACTAAGCTATTGGTGGGGAGGTCCCGGCAGTGGTATTCTTTGCTTCCTCTGGTACAGCTTGGACTTAATAACCTTCCTAGGAGTGACTGTCACTTAACTCCTTATAAATTGCTATTTGCAAAGGACATGAACACTCCTTTAGAACAACTGGCTCGACAGGAGCAGTTGGCACTGATAGATGAATTAACAGCGGAACTGGGCCAGCTGGTACAGGAAAAGGCTGTTTTAAAGGATCCTTCCTTAAGGCCTCGCTGGAAAAAACCTGTACCTATTCTCAAAGTTTTGAGTCCCCGAGCAGTAGAAATTCAGACATCACCAGGTAATTTGAAAATAGTGTCTATTGACAACTTAAAGCGTACTCCTCTGCCACAGCCAAGCCTCAGACAATATTTCTGGCCTAGGTACAGAAGATTTACATTTTGTTTTTCATGGAGCATCTTTGTATTCTTTAGTGTAGCTATTACACCTTTTACTATT-TTTTTTCAGTCCTTCGTTTAACATGGGCTCATACTGTTTCGCTACCCGCTACTCCAATTCATTGAAACCACTCACATGTGGAGACTGCAGGTATTCCATTTGGGATCATACATAATCCCTTTCCTAAGCCTATTGTTTCCCAACGAAGTGAACTGTTGGTGCCTTTTACTTTAAACATAGACACCAGAGCGCTAGCCTATTGTCTTGCAAAAACTATAGAAGAAGACTTGTGAGATTTGGACAGTAGAAATGCACATTTTTTTGTTCCAGGTACAGATCCTTGGCATCAAACAAGCTATGCTGATAAAATGTGCTTTGCTTCCTATGGACATTGTTATTTTATTTCCTATGGGAAACCAAGG---AAATGGCCAAGACCTCAAGTGTATGCAGATCACTGTGACAGACCTACTGGAGCAATTTTATGCACATCCTTTTTATATAATATGTTTATAGGTGTTACTGGGACTTCATTTTGTGATATCCCTAGGTATCCTATTTTTCTCAATAGATCTGAGAGTATTGTATCTGCGAGTTGGGGAAATAAGCGTTGATTTAACTTGATACAAGGTCCATTATTTGTCAAAGCTACTCCATTTTTTGCTGATAATTATGCCATTTATTCGCTGTATCAAAAATGTCAAACCTTATCTGAAAAACATTCTTTATTTTCAGTGCTTCAAGCATTAGAAGAATTTATCAATTTCTTGCTCGCAAAGTCTATGAAAAAGTTTTCTAGATTGCAGGATGCCAATAATATACATTTAAGAAATGGAGTTTATTTGGTCAAGGATGCTTTAACTCAAGTGGCCTTGATAGTCAAACATGATTTGGCAGTTTTATCGGATGAATTGATTATGGAAATTATTGTCACTCGGTTGCAAAAATTTTTCTTTTCTTTAAGCAATGGGCATGTTCCCTGGCCTATTGTTAACACTACTGAGATTCAACAATCTTTATCTTTAAGTGATGAGAACATGCGAATCCTACAGCACA-------TGCTTTGATTTTTAACATGAAACCAAATATGTGGTATATTCCTACTACTTGATGGAATATTTATATTTTGATTCATTTGAAAATTCCTGATATGGTTTATTTGACTATGTGGAATATTCTGAATATGGGTTTTTTAGTAGCTACTGGAACAAATATTGCTCATGCTCATATGACACTAGCATATGAATTTGTCTCCACAGATTTTGGAAACATAACATATTTACATACTAACGAATGTCAAGATTTTGGATATTTGTTTTGCAAGCAAATTACAC--GTTCCCCCTTGTGGACGGAATCCACCTAAT-CTTCTTGTCTTATTAGGATTCAATCAAGTAATATTTAACTTGTTTTTATAGATTCCCTTACAAATGGATCATATATAATTCTTTCCGGACAATCTGAAAGTAATATTTCGGCTTTGCAACCTTCTATCATAACAGTGAATAGCACAGTCACTTGTTATGGCAAATAACTTTTTCCACCTCTTAATTTGAAATCAATGCATTCTCAGGTTACATTTTTCGTACCTCACTTTTCTTTGCAATTTCCATTATTAACTGGCATTATAGCTAAA-------GGTCAGAAATTACTCTTTTTAATACACATGATGCAATTGAAGATACCTTGCAGGAAGTGAAGCAACTACTTCTAAGGATTGATATCCATGAAGGGGATTTTCCACTATGGCTCAATAGATTGGCTACATCTATTTCTGCAGTCTGGCCTTC----------------------------------------------------------------------------------------------------------------------------------------------------------
>QEPC01007499.1:c4190267-4166956
CAAAAGCAATATCCTATTAACAAAGCTGCAATTATTGATATTCAAAAAGTAATTGATGGTTTAATTGCACAAGGAGCATTGATTAGACAATATAGCTCCATGAATACTCCAGTATATCCAGTGCCTAAACCTAATGGGAAATGGCGTATGGTATTAGACTACTGCACCCTAAACAGGGTTTCAGCCTCTTTTAATGTGCAAAACCTACACATGTTTGGCATGCTAGGAAATTTGGAAAGGCACAAATATAAAACTACACTGGATTTATCTAATGGATTTT---------------------------------------------------------------------------------------------------------------------------------------TGAAAAATATTCCAGATGTACATTCATACATG----ACATCTACTTTACAAATGAAGATTTAGATCAACGTTTAGCTACATTAAAGCAAATTGTCACTGTTTTGGGAGAAGCAGGATATATTATCAATCTGAAAAAATCACAGATTTGTAGAAGGAAAGGAAAGTTTCTTGGTTTCCTATTAA-AGACTCTGGCTGAGGATTAACTCAGGAGTTCAAAGAAAA-TTTTTGACATTGCAACCTCCTAAAACTTTAAAAGAATTGCAGTCAGTTTTAGGTTTTTTAAATGTTGCAAGAATATTGGTTCCTGACTATGCTCAGAGAACCAAATCCCTTTATAATCTAATTCCATTAGCAAGCAAAGGGAATTTT---TGGACCTTGGAAGCTCAGCAAACGTTGGATAATCTGATAATCTTAATTAACCAAGTTGTTGTATTGAACACAAGAAACAGCACAGTCTCCCTAGAAATTCTAGTTGGAGCCACACAGAAAGGAGGATTCACTTCATATTTCAATTATGGAGAATCTAAAC-----------ATATCATATGTCTTCTCAAATGCAGAACAAAAGTTTTTGCCTATTGAAAGAAACTTATGTATGTGTAATCTTGCAGTTCTAAAAGGTGAAGATCTTGCACAGGGCCAAAAGATAATAGTAAAAACTCTTATTGCCTCCTTAAGGCAGGTTAAAAAAGGATCAATACCCAATGCAAAAGCTCTTCATAGCAGATGGGTACAATGGATGTCACATTTTGAAAATCCACAAATAGAATTTGAATATGTGGAACCGAGCAATGATTTAGAAAATTTGCCACTCCATGAATATCAAAAAGTTATCTACACTGATGGTTCAGCCATGTGATGTAAGCAAGGCAAACACATGTGGAAAGTAGGTTGTGCTGTTGTAATTGGGACATTTGAATATCATATGTCTGACAGTATTCAAATGCCTTTAGGGAACAACACTGCGCAATGTGCGGAGTTGATGGCAGTACATAAAGCAATA---GAGATCTCTCCTCCTGATGCAACTGTTCTCATTTGTACTGATTCCTTCTATATAGCTAGAGGAATAAATGAAGAATTACCAATCTGGCGGTCTAATGGTTTTCTGGATAATAAACGAAAACCTTTGAAACATGCCCATAGATGGCAAAAATTAG-AACACTTTTGGATGCTAAGCCATTGATTACTGTAATACATGTGCCAGGCCATTCCCATGTTAATGGGAACACCCTTGTAGACTTACTGGCAAACCCTAAGGGTTACTCTTCTGCCTATGATTATGCCCTAAAAGATGAGAAGTGTGTTGTAACATTCACTAACGGGGAGAAACATGTAATACCCCCTGTTGACACAAGACCTAACTTAATACAAGAAGCTCACAATAGTCTTGGGCATGTTCACCAAGGTGTTAATGCCACAGTTGAATCTTTACAGCGTTCTTATTGGTGGCCCGGACTGCGCAAACAAGTCCAATGGCATTTGGTCCAGTGTGAACCTTGACTAAGAACAAATCCTGGTCCAGTTACCAGACCACCTTACTTAAAAAATCCTAACCCTCTGTCTCCTTTTGATAAGGTGTATATGGATTATATTGGTCCTTTGCCACCTTCCCATGGGCATAATCACTGTTTGGTTATTGTTGATGCTTGTACTTGTTTTGTATGGATTTACCCCACATGAGATCAATCTGCCTCTACCACTGTTAGAACTCTCACCTCCTTCATTTTGCTTGGGCTTCCACGTATCCTACACTCTGACACGGGAGGTGCATTCACCTCTCACCAAATGCAAGAATTTGCAAAGAGTTTGGAGATAGTGTTGGAATATAGCA-ACCTTATCACCCCCAAAGTGCTGGGGTTGTGGAAAGGGAAAATGGAGAGATAAAAAGAGCTTTAACAAAGCTATTGGTGGGGAGGTCCCAGCAGTGGTATTCTTTGCTTCCTCTGGTACAGCTTGAACTTAATAACCTTCCTAG--GTGACTGTCACTTAACTCCTTATAAAATGCTATTTGCAAAGGACATGACCACTCCTTTAGAACAACTGGCTCAACAGAAGCAATTGGTGCTGATAGATGAATTGAGAACAGAACTGGGCCAGCTGGTACAGGAGAAGGCTGTTTTAAAGGATCCTTCCTTTAGGCCTCGCTGGAAAAAGCCTGTACCTATTCTCAAAGTTTGGAGTCCCTGAGCAGTAGAAATTCAGACATCACCAGGTAATTTGAAAATTGTGTCTATAGACAATTTAAAATGTACTCCTCAGCCACAGCCAAACCTAAGACAACATTTTTGGCCTAGGTACCAAAGATTTACATTTTGTTTTTTGTGGAGCATTTTTGTCTTCTTTTGCATAACTATGATAACTTTTACTATTGTTTTTTCAGTCCTTTGTTTAACATGAGCTCATACTGTTTCACTAACCGCTACTCCAATTCATTGGAACCTCTCCCTCGTGGAGTCTGCAGGTATTCCATTTGGGATCATACGTAATCCCTTTCCTAAGCCTATTGTTTCCCAACTAAGTGAACTATTGGTGCCTTTTACTTTAAACATAGACACCAGAACACTAGCCTATTGTCTTGCAAAGACTATAGAAGAAGACTTGTGAGATTTGGACAGTAGAAATGCACATTTTCTTGTTCCAGGTACAGATCCTTGGCATCAGACAAGCTATGCTGATAAAATGTGCCTTGCTTCCTATGGACATTGTTATTTTGTTTCCTATGGGAAACCACGG---AAATAGCCATGACCTCATGTGCATGCAGATCACTGTGACAGACCTAATGGAGCAATTTTTTGCACATCTTTTTTATAA--TATGTTTGTTGGTGTTACTGGGACTTCATTTTGTGATATCCCTAGGTATCCTATTTTTCTCAATAGATCT--GAGTATTGTTTCTGCAAGTTTGGGAAATAAGTGTTGGTTTAATTGGATACTAGGTCCATTATTTGTCAACGCTACTCCTTTCTTTGCTGATAATTATGTAATTTATTCGCTGTATCAGAAATGTAAAACCTTTTCTGAAGAACATTCTTTATTTTCAGTGCTTCAAGCATTAGAAGAATTTATCAATTTCTTGTTTGCAAAATCTATGGAAAAGATTTCTAGATTGCAGGATGTCAATAATATAAATTTAAGAAATGGAGTTTATTTGGCCAAGGATGCTTTAACTTAAGTGACCTTGATAGTCAAACATGATTTGGCAGTTTTATCAGATGAATTGATTATGGAAATTATTGTCACTTGGTTTCAAAAAATTATTTTTTCTTTAAGTAATGGGCATGTTCCCTGGACTATTGTTAACACTACTGAGATTCAGCACTCCTTATCTTTAAGTGATGAGAACATGCGAATCTTACAGCACA-------TGCTTTGATTTTTAACATGAAACCAAATATGTGGTATATTCCTACTACCTGATGGAATATTCATTTTTAAATTCATTTGAAAATTCCTGATATGGTTTATTTGACTAATTGAAATATTTTGAATATAGGTTTTTTAGTAGCTACTGGAACAAATATTGCTCATGCTCATATGAAACTACCATATGAATATGTCTCCACAGATTTTGGAAACATAACATACTTACATACTGATGAATGTCAAGATTTTGGATATTTGTTTTGCAAGCAAATTACACACCTTTCCCCTTGTGGACTGAATCCACCTAATACTTCTTGTCCTATTAAGATTCAATCAAGTAATACTTCCCTTGTTTTTATTGATTCCCTTACAAATGGATCATATCTAATTCTTGCTGGACAATCTGAATGTAATATTCCGGCTTTGCAACCTTCTATCGTAACAGGGAATAGCACAGTCACTTGTTATGGCAGACAGCTTTTTCCACTTCCTAATTTGAGATCAATGCATTGTCAGGTTACATTTTTCGTACCTCACTTTTCTTTGCAATTTCCATTATTAACTGGCATCATAGCTAAACTGCAAAGGTCAGAAATTACTCTTTTTAATACACATGATGCAATTGAAGATACCTTGCAGGAAGTGAAGCAACTACTTCTAAGAATTGATATCCATGAAGGAGATTTTCCTCTATGGCTCAATAGATTGGCTATAGCTATTTCTGCAGCCTGGCCTTCTTTAGCTAGCATGGTTACCTCTATGGTTCACACTGCTACTTCCCTAGGTAATTCAATTTTAGGAACAGGTTTAAAAATTATTACCTACCTCAAACCGGTTATACTTGCTATAGTGTTGAATGTACTATTAATCTTCGTTATTAAGATTTTTAGG
>QEPC01007812.1:3356219-3379056
CAAAAGCAATATCCTATTAACAAAGTGGCATTTAATTATATTCAAAAGGTAATTGATGATTTAATTGCGCAAGG-GCATTGATTAGACATTATAGCTCCATGAATACTCCAGTATATCCAGTGCCTAAACCTAATGGGAAATGTCGTATGGTATTAGACTACCACACCCTAAAAAG-ATTTCAGCCTCTTTTAATGTGAAAAACATACACATGTCTGGCATGTTAGGAAATTTGGAAAGGCACAAATATAAAACTACACTGGATTTATCTAATGGATTTTGGGCTCATCCTGTTAGAGAACAAGACAGATATTTGACTACTTTTAGTTAGTAGGGTGCACAGTACTGTTGAACACCCATTCCTCAAGACTATTTAAATAGTCCAGCGTTGTTTTCAGCTGACCTAATTCAGCTTTTGAGAAATATTCCATGTGTACATTCATATATGGATGACATCTGCTTTACAAATGAAGATTTAGATCAACATTTAGCTACATTAAAGCAAATTGTCACTGTT--GGGAGAAGCAGGATATATTATCAATCTGAAAAAATCACAGATTTTTAGAAGCAAGGTAAAGTTCCTTGGTTTCTTATTAACAGACTCTGGCAGAGGATTAACTCAGGAATTCAAAGAAAAACTCTTGACATTGCAACCTCCTAAAACTTTAAAAGAATTGCAGTCAGTTTTAGGTTTTTTAAATGTTGCAAGAATATTGGTTCCTGCCTATGCTCCGAGAACCAAACCCCTTTATCATCTAATTCCATTAGCAAGCAAAGGAAATTTT---TGGACCTTGGAAGCTCAGCAAACATTGGATAATTTGATAACTTTAATTAACCAAGCTGTTGAAGTAAACACAAGAAACAGCACAGTCACCCTAGATATTCTATTTGGAGCCACACAAAAAGGAGGATTTGCTTCATATTTCAATTATGGAGAATCTAAACCTCTGCAGTACATATCATATGTCTTTTCAAATGCAGAACAAAAGGTTTTGCCTATTGAAAAAATCTTATGTATGTGTAATCTTGCAATTTTAAAAGGTAAAGGTCTTGCACAGGGCCAAAAGATGATAGTAAAACCTCCTATTGCCTCCTTAAGGCAGGTTAAAAAAGGATCAATACCCAATGCAAAAGCTCGTCATAGCAGATGGGTACAATGGATGTCACATTTTGAAAATCCACAAATAGAATTTGAATATGTGGAACCGAGCAATGATTTAGAAAATTTGCCACTCCATGAATATCAAAAAGTTATCTATACTGATGGTTCAGCCATGTCATGTAAGCAAGGCAAACACATGTGGAAATCAGGTTATGCTGTTGTAATTGGGACATTTGAATATCTTATGTCTGATAGTATTCAAATGCCTTTAGGGAACAATACTGCACAATACGCGGAGTTGATGGCTGTAGATAAAGCAATA---GAGATCTCTCCTCCTGATGAAACTGTTCTCATTTGCACTGGCTCCTTCAATATAGCTAGAGGAATAAATGAAGAATTACCGATCTGGCGGTCTAATGGTTTTCTAGATAATAAACGAAAACCTTTGAAACATGCCCATAGATGGAAAAAATTAGCAACACTTTTGGATGACAAGCCATTGATTACTGTAATGCATGTGCCAGGCCATTCCCATGTTAACGGGAACACCCTTGTAGACTTACTGGCAAACCCTAAGGGTTACCCCTCTGCCTATGATTATGCCCTAAAAGATGCGAAGTGTGTGGTAACATTCACTAATGGGGAGAAACATGTAATACCCCCTGTTGACACAAGACCTAAC--AATACAAGAGGCTCACAATAGTCTTGGGCATGTTCACCAAGGTGTTAATGCCACACTTGAATCTTTACAGTGTTCTTACTGGTGGCCTGGACTGCGCAAATAAGTCCAACGGTGTTTGGCCCAGTGTGAACCTTGTCTAAGAACAAACCCTGGTCCTTTTACCAGACCACCTTACTTAAAAAATACTAAGCCTCTGTCTCCTTTTGATAAGGTGTATATGGATTATATTGGTCCTTTGCCACTTTCCCATGGGCATAAACACTGTTTGGTTATTGTTGATGCTTGTACTAGTTTTGTATGGATTTACCCCACACGAGATCAATCTGCCTCTACCACTGTTCGAACTCTCACCTCCTTCATTTCGCTTGGGCTTCCACATATCCTACACTCTGACAAGGGAGGTGTCTTCACCTCTCACGAGATACAAAGTTTTGCAAAGAGTTTTGGAATAGTGTTGGAATATAGCACACCTTATCACCCCCAAAGTGCTGGGGTTGTGGAAAGGAAAAATGGAGAGATAAAATGAGCTTTAACAAAGCTATTGGTGGGGAGATCCCGGCAGTGGTATTCTTTGCTTCCTCTGGTACAGATTCCACTTAATAACCTTCCTGGGAGTGGCTGTCACTTAACTCCTTATAAATTGCTATTTGCAAAGGACATGACCACTCCTTTAGAACAACTGGATTGACAGGAGCAGTTGGCACTGATAGATGAATTGAGAGCAGAACTGAGCCAGCTGGTACAGGAAAAGGCTGTTTTAAAGGATCCTTCCTTAAGACCTCGCTGGAAAAAACCTGTACCTATTCTCAAAGATTTGAGTCCCCGAGCAGTAGAAATTCAGACATCACCAGGTAATTCTAAAATTGTGTCTATTGACAACTTAAAGCGCACTCCTCAGCCACAGCCAAACCTCAGACAATATTTTTGGCCTAGGTACCGAAGTTTTACATCTTCTTTTTCGGGGAGCATTTTTATCTTCTTTTGCATAACTATTATAACTTTTACTATTATTTTTTCAGTCCTTCGTTTAACA-GGGCTCATACTGTTTCACTACCCACTACTCCAATTCATTGGAACCTCTCACTCGTGGAGACTGCA---------TTTGGGATCATACATAATCCCTTTCCTAAGCCTATTGTTTCTCAACGAAGTGAACCGTTTGTGCCTTTTACTTTAAACATATACACCAGAGAACTACCCTATTTTCTTGCAAAGACTATAGAAGAAGACTTGTGAGATTTGGACAGTAGAAATGCACATTTTCTTGTTCCAGGTACAGATCCTTAGCATCAAACAAGCTATGCTGATAAAATGTGCTTTGCTTCCTATAGACATTGTTATTTTGTTTCCTATGAGAAACCGAGG---AAATGGCTAAGACCTCATGTGTATGCAGATCACTGTGACAGACCTACTGGAGCAA-TTTTGGCACATATTTTTTATGTAATATGTTTATTGGTGTTACTGGGACTTTATTTTGTGATATCCCTAGGCATCCTATTTTTCTCAATAAATCTGAGAGTATTGTATCTGCAATTTTGGGAAATAAGCGTTGGTTTAACTTCATACAAGGTCCATTATTTGTCAACGCTACTCTTTTTTTTGCTGATAATTATGCCGTTTATTCGCTGTATCAGAAATGTAAAACTTTATCTGAAAAACATTCTTTCTTTTCAGTGCTTCAAACATTAGAAGAATTTATGAATTTCTTGCTCGCAAAATCTATGGAAAAGTTTTCTAGATTGCAGGATGCCAATAATATAAATTTAAGAAATGGAGTTTATTGGATCAAGGATGCTTTAACTCAAGTGGCCTTGATAGTCAAACATGATTTGGCAGTTTTATCTGATGAATTGATTATGGGAATTATTGTCACTCGGTTGCAAAAAAAATATTTTTCTTTAAGCAATGGTCACGTTCCCTGGACTATTGTTAACACTACTGAGATCCAACAACCCTTATCTATAAGTGATGAGAACATGCGAATCTTACAGCACACAGCGCGTGGTTTGATTTTTAACATGAAACAAAATATGTGGTATATTCCTACTACTCGAAGGAATATTCATTTTTTGATTCATTTGAAAATTCCTAGTATGGTTTATTTGACTAATTGGAATATTTTGAATATGGGTTTTTTAGTAGCTACTGGAACAAATATTGCTCATGCTCATATGAAACTACCATATGAATATGTCTCCACAGATTTTGGAAACATAACAT----ACATACTGACGAATGTCAAGATTTTGGATATTTGTTTTGCAAGCAAATTACACATGTTTCCCCTTGTGGGTTGGTACCACCTAGTACTTCTTGTCCTATTAGGATTCAATCAAGTAATATTTCCCTTGTTTTTATTGATTCCCTTACAAATAGATCATATTTAATTCTTGCTGGACAATCTGAATGTAATATTCCGGCTTTGCAATCTTTTATCGTAACAGTGAATAGCACAGTCACTTGTTATGGCAGACAGCTTTTTCCACCTCCTAATTTGAGATCCATGCATTCTCAGGTTACATTTTTCGTACCTCACTTTTCTTTGCAATTTCCATTATTAACTGGCATCATAGCTAAATTGCTATGGTCAGAAATTACTCTTTTTAATATGCATGATGCAATTGAAGATACCTTGCAGGAAGTAAAGCAACCACTTCTAAGGATTAATATCCATGAAGGAGATTTTCCTCTATGGCTCAATAGATTGGCTATAT------CTGCAGTCTGGCCTTCTTTAGCTAGCATGGCTCGTTCCATTGCTCACACTGCTACTTCCTTAGGTAATTCAATTTTAGGAACGGGTTTACAAATTATTACCTACCTCAAACCAGTTTTTATTGCTATAGTGTTGATTGTACTATTAATCGTTGTTATTAAGATTTTTAGG
>QEPC01008309.1:1677548-1700525
CAAAAGCAATATCCTATTAATAAAGCTGCAATCAAGGATGTTCAAAAAGTAATTAATGATTTAATTGCACAGGGAGCATTGATTAGACAATATAGCTCCATGAATACTCCAGTATACCCAGTGCCTAAACCTAATGGGAAATGGCATATGGTATTGGACTGCCGCGCCCTCAACAAGGTTTCACCCTCTTTGAATTTGCAAAACCTGCACTTGTCTGGTATGTTAGGAAATTTGGAAAGAT--AAATACAAAACTACATTGAATTTATCTGATGGGTTCTGGTCCCATCCTATTAGAGAACAAGACAGATATTTGACTGCTTTTAGTTGGCAAGGAACACAGTACTGCTGGACATGCCTTCCTCAGGGCTATTTAAATAGTCCAGTGTTATTTTCAGCTGACATCATAGAGCTTTTGAAAGAAATCCCTGGTGCAAAATCATACATGGATGACATTTACTTCACAAACGAGGATTTAGATAAACATTTAGCTACATTAAAGCAAATTGTTACTGTTTGGGGAGAAGCTGGATATATTATTAATCTGAAAAAATCACAGATTTGTAGAAGCAAAGTGAAGTTTCTTGGTTTTCAATTAACTGACT--GGCAGAGGATTGACTCAGGAATTCAAAGAAAAACTTTTGACATTGCAACCTCCTAAAACTTTAAAGGAATTGCAGTCAGTTTTAGGTTTTTTAAAAGTTGCTAGAATTTGGGACGCTGACTATGCTCAGAGAACCAAACCCTTTTATAATCTAATTCCATTAGTAAGTAAAGGGAATTTT---TGGACTTTGGACTCACAGCAAACATTGGATAATCTGATAACCTTAATCAATCAAGCTGCTGAACTTAATACAAGAAACAACA--GCCTCCCTAGAAATCCTAGTTAGTGCCACACAGAAAGGCGGTTTCGCTTCATATTTCAATTATGGAGAATCTAAGCCTCTGCAGTACATATCATATGTATTTTCGAATGCAGAACAGAAATGTTTGCCTATTGAAAGAGTCTTA--------------------------------AGATCTTGCACAAGGCCAAAAGAGGGTAGTAAAAACTCCTATTGCCTCCTTAAGGCAGGTTAAAAAGGGCTCTACTCCCAATGCAAAGGCTCTTCACAGCAGATGGGTACAATCGATGTCACATTTTGAAAATCCACAAATAGAGTTTGAATACGTGGAACCAAGCAATGATTTTAAAAACTTACCACTCCATGAATATCAAAAGGTTATTTATACTGAAGGTTCAGCCATGTCTTGTAAACAGGGCAAAAAAATGTGGAAGGCAGGTTGTGCTGTTGTAATTGGGACATTTGAATATCATATGTCTGACAGTATTCAAATGCCTTTAGGAAATAATACTGCCCAATACGCTGAGTTGAGGGCGGTACAGAAGGCAACA---GAAATCTCTCCTTCTGATGCACCTGTTCTCATTTGCACTGATTCCTTCTATATAGCTAGAGGAATAAATGAAGAATTGTTGATCTGGCGGTCTAATGGTTTTCTGGATAATAAACAAAAACCTTTGAAACATGCCCATAGATGGGAGGACACTGTAACACTTTTGGAGGACAAGCCA-------CTGTAATGCACGTGCCAGGCCATTCCCATGTTAACAGGAACACCCTTGTAAACTTACTGGCAAACCCCAAGGGTTACCCTTCTGCCTATTATTATGTCCTAAAAGATGGGAAGTATGTTGTAACATTCACTAACAG--AGAAACGTGTAATACCCCCTGTTGACACAAGACCTAAA-------------------------------------------------ATGCCACCGTTGAATCTTTACAGTGTTCTTATTGGTGGTCCGGACTGCGCAAACAAGTCCAACGGCGTTTGGTCCAGTGTGAACCTTGTTTAAGAACAAACCCTGGTTCAATTACCAGACCATCTTACTTAAAAAATCCTAAG--TCTGTCTCCTTTTGATAAGGTGTATATGGATTATATTGGTCCCTTGCCACCTTCCCATGGGCATAATCACTGTTTGGTTATTGTTGATGCTTGTACTGAATTTGTATGGATTTACCCCATGCGAGATCAATCTGCCTCTACCACTGTTAGAACTCTCACCTTCTTCATTTCGCTTTGG----------------------GCAAGGGAGGTGCCTTCACCTCCCACCAAATGCAAGATTTTGCAAAGCGTTTTGAGATAGTGTTGGAATATAGCACACCTTATCACCCCCAAAGTGCTGTGGTTGTGAAAAGAAAAAATGGAGAGATAAAACGAGCTTTAATTAAGCTATTGGTGGGGAGGCCCCGGCAGTAGTATTCTCTGGTTCCTCTGGTACAGCTTGGACT---TAACCTTCCTAGGAGTGACTGTCACTTAACTCCTTATACATTGCTATTTGCAAAGGACATGACCACTCCTTTAGAACAGCTGGCTCGACAGGAGCAGTTGGCACTGATAGATGAATTGAGAGCAGAACTGGGCCAGCTGTTACAGGAAAAGGCTGTTTTAAAGAATCCTTCCTTGAGGCCTTGCTGGAAAAAGCCTGTACCTATTCTCAAAGTTTTGAGTCCTCGAGCAGTAGAAATTCAGACATCACCAGGTAATTTGAAAATTGTGTCTATTGACAATTTAAAGCCTACTCCTCTGCCACAGCCAACCCTAAGACAATATTTTTGGCCTAGGTACCAAAGATTTACA---TGTTTTTTATGGAGCATTTTTGTTTTCTTTTGTGCAACTATTGTAACCTCTACTATTGTTTTCTCAGTACTTCGTTTAATATGGGCTCATACTGTTTCATTACCAGTTACTCCAATTCATTGGAACCTCTCCCACGTGGAAACTGCAGGTATTCCATTTGGGATAATTCATAATCCCTTTCCTAAGCCTATTGTTTCCCAACGAAGTGAACTGTTGATTCCTTTTACTTTAAACAGA--CACCAGAGTGCTTGCCTATTGTCTTGCAAAGACTATAGAAGACGACATGCGAGATTTGGACAGTAGAAATGCATATTTTCTTGTTCCAGGTACAGATCCTTGGCATCAAAGCAGCTATGCTGATAAAATGTGCTTTCCTTCCTATGGACATTGTTATTTTGTTTCCTATGGGAAACCGAGG---AAATGGCCAAGACCTCATGTATACGCAGATCACTGTGACAGACCTACTGGAGCAATTTTTTGCACATCTTTTTAATATAATATGTTTATTGGTGTTACTGGGACTTCATTTTG-GATATCCCTAGGTATTCTATTTTTCTCAAAAAATCCAAGAGTATTGTATCTGCGAGTTTGGGAAGTAAGTGTTGGTTTAACTTGGTACAAGGTCCTTTATTTGTCAACGCTACTCCATTTTTTGCTGATAATTATGCCATTTATTCATTTTATCACAAATGTAAAACCTTATCTGAAAAACATTCTTTATTTTCAGTGCTTCAAGCATTAGAAGATTTTATCAATTTCTTGCTCGCAAAATCTATGGAAAAGATTTCTAGATTGCAGGGTGCCGATTATATAAATTTAAGAAATGGAATTTATTTGGTCAAGGATGCTTTAACTCAAGTGGCGTTGATAGTCAAACATGATTTGGCAGTATTATCTGATGCATTGATTATGGAAATTATTGTCACTCAGTTGCAAAAAATTATTTTTTCTTTACACAATGGGCACGTTCCCTGGACTATTGTTAATACTACTGAGATTCAACAATCCTTATCTCTAAGTGATGAGAACATGCGAATCCTACAGCACACAGCGCGTGCTTTGATTTTTAACATGAAACTAAATATGTGACATATTCCTACTATGCGATGGAATATTCATTTTTTGAAACATTTGAAAGTTCCTAGTATGGTTAATTTGACTAATTGGAATATTTTGAATATGGGTTTTTTAGTAGCTACTGGAACAAATACTGCTCATTCTTACATGAAACTACCTTATGAAT--GTCTCCACAGATTTTGGAAACATAACATACTTACATACTGACGAATGTCAAGATTTTGGATATTTGTTTTGCAAACAAATTACACATGTTTTCCCTTGTGGACTAGTCCCACTTAGTACTTCTTGTCCTATTAGGATTGAAGCAAGTAATGTTTCATTTGTTTTTACTGACTCCCTTACAAATGGTTCATACATAATCCTTGCTGGAAAATCTGAATGCAATATTCCGGCTTTGCAACCGGCTATCGTAACAGTGAATCGTACAATCAGTTGTTATGGCAGACAACTTTTTCCACCTCCTAATTTGGGATCGATGCATTCTCAGATTACATTTTTTGTACCTCACTTTTCTTTGCAATTTCCCTTATTAACTGGCACCATAGCTAAATTGCAAAGCTCAGAAATTACTCTTTTTAATACACATGATGCAATTGAAGATACTTTACTTCCTGCAAGGTAACTACTTCTAATGATTGATATCCATGAAGGTGATTTTCCTCTGGCGCTCACTAGATTGACTACAGCTATTTCTGCAGCCTGGCCTCCTTTAGCTAGTATGGCTAACTCCATTGTTCATGCTGCTACTTCCCTAGGTAATTCAATTTTGGGAACGGGTATACAAATTATTACCTACCTCAAATCAGTTTTTATTGCTATAGCATTGAGTGT-------------------------------
>QEPC01009045.1:c1496206-1473005
CAAAAGCAATATCCTATCAACAAAGCTGCAATTAATGATATTCAAAATGTAATTAATGATTTAATTGCACAAGGAGCACTAATTAAACAGTATAGCACCATGAATACTCCAGTATACCCAGTGCCTAAACCTAATGGGAAATGGCGTATGGTGTTAGACTACCGTGCTGTAAATAGAGTGTCAGCATCTTTCACTGTGCCGAATTTGCACATGTCTGGTATGCTAGGAAATTTGGAAAGACACAAATACAAAACTACATTAGATTTGTCTAATGGTTTTTGGGCTCATCCTATCAGAGAAGAGGACAGGTATTTGACTAGTTTTACCTGGCAGGGAAACCAGTACTGTTGGACCCGCCTTCCACAAGGCTATTTAAATAGTCCAGCAATATTTTCTGCAGATGTAATCCATCTTTTAAAAGGTATTCCAGGTGTAAATTCATACATGGATGACATTTACTTTACAAATGAGAATTTAGATCAACACCTGGCTACATTAAAACAAGTTGTTACTGTCTTGGGAGAGGCAGGATATATTATTAATCTGAAAAAATCACAGATTTGTAGAAGCAAAGTAAAATTCCTTGGTTTTTTGTTAACGGATTCTGGAAGAGGGCTAACACAGGATTTTAAAGAAAAACTTTTGACATTGCAACCACCTAAGACTTTGAAAGAATTGCAGTCAGTTTTAGGTTTTTTAAATGTTGCTAGAATTTTGGTTCCTGATTATGCCCAGAGAACCAAACCTCTTTATAATTTAATTCCATTGGCAAGTAAAGGGAATTTT---TGGACCTTGGAGGCACAACAAGCGCTTGATGAATTAATAGTCCTAATAAATCAAGCCGCTGAGCTTAACACAAGAAATAATACAGCTTCCCTTGAAATTATTGTCAGAGTCTCCTCTCAAGGAGGAATGGCTTCATATTACAATTATGGAGACTCTAAACCTCTGCAATACATATCCTATGTTTTTTCAAATACAGAACAAAAGTTTTTGCCTACTGAAAGAGTTTTGTGTATGTGTAATCTTGCAATTTTAAAAGGTAAAGATCTAGCACAGGGCCAAAAGATGATAGTTAAAACTCCTATTGCATCTTTAAGACAGGTCAAAAAGGGTTCTATACCCAATGCAAAAGCTCTTCACAGCCGCTGGGTACAATGGATGTCTCATTTTGAAAATCCACAAATAGAATTTGAATATGTGGAATTAAGCAAAGATTTGGAAAATTTGCCACTCCATGAATATCAAAAGGTTATTTATACTGATGAATCAGCTATGTCCTGTAAACAAGGCAAG----------------------------------------------------------------------------------------------------------------------------CAATA---GAAATCTCTCCTCCTGATGAAACAGTTCTCATTTGCACTGACTCCTTCTATATAGCCAGAGGGATCAATCAAGAATTGCCAATTTGGCGATCTAATGGTTTTCTAGATAATAAAAGAAAACCTTTGAAACATGCCCATAGATGGCAAAAATTAGCAACACTTTTGGATGAAAAGCCATTAATTACTGTAATGCACGTGCCAGGACATTCCCATGTTGACGGGAACACCCTTGTAGACTTACTGGCAAACCCTAAGGGTTACCCTTCTGCCTATGATTATGCCCTACAAGATGGGAAGTGTGTTGTAACATTCACTAATGGGGAAAAACGTGTAATACCCTCTATTGAGGCAAGACCTATCTTATTAAAAGAGGCTCATAGTGGTCTTGGGCATACTCACCACGGTGTTAATGCCACAATTGAATCTTTAAAGCGTTCTTACTGGTGGCCTGGACTACGCAAACAAGTCCAACGGCATTTGGCCCAGTGTGAACCTTGTTTAAGAACAAATCCTGGTCCAGTTACCAGACCACCCTATTTAAAAAATCCTAAGCCTCTACTTCCTTTTGATAAGATGTATATGGATTATATTGGTCCTTTACCACCTTCCCATGGGCATAATCACTGTTTGGTTATTGTTGATGCTTGTACTGGATTTGTATGGATTTACCCTACACGAGATCAATCTGCCTCTACCACTGTTAAAATTCTCACCTCCTTCATTCCGCTTGGGCTTCCACGTATCCTACACTCTGACAAGGGAGGTGCCTTCACCTCTCACCAAATGCAAGATTTTGCAAAGAGTTTTGGGATAGTGCTGGAATATAGCACACCTTACCACCCCCTAAGTATTGGGGTAGTGGAAAGAAAGAATGGAGAGATAAAACGAGCTTTAACGAAATTATTAGTAGGAAGATCCCGTCAGTGGTATTCTTTGCTTCCTCTAGTACAACTTGGACTTAATAACCTCCCTAGGAGTGATTGTCACCTAACTCCTTATAAATTGCTATATGCAAAGGACATGACCACTCCTTTAGAACAGCTGGCCCGACAGGAGCAGTTGGCACTGATAGATGAATTAAGAGCAGAACTGGGCGAGCTGGTGCAGGAAAAGGCTGTTTTAAGAGATCCTTCCTTAAGACCTTGCTGGAAAAAGCCTGTACCAATCCTCAAAGTTTTGAGTCCCCGAGCAGTAGAAATTCAGACAACACCAGGTAATTCAAAGGTAGTGTCTATTGACAATTTGAAGCGTACTCTTCTACCACAGCAAAGCCTCAAACAATGCTTTTGGCCTAGGTACCGAAGATTTTCATCTTGTTTTTTATGGAGCATTTTTATTTTTTCTTGCATAGCTATTTTAACCTCTACTATTGTTTTTTCAGTCCTTCGTTTAACATGGGCTCACACTGTTTCATTACCAGCTACTCCAATTCATTGGAACCTCTCCCACGTGGAGACTGCAGGTATTCCATTTGGGATAATTCATAATCCCTTTCCTAAGCCTATTGTTTCCCAACGAAGTGAACTGTTGGTTCCTTTTACTTTAAACATAGATACAAGAGCACTTGCTTATTGTCTTGCAAAGACTATAGAGGAAGACTTGCAAGATTTGGACAGTAGAAATGCACATTTTCTTGTTCCAGGTACAGATCCTTGGCATCAAACAAGCTATGCTGATAAAATGTGCTTTGCTTCCTATGGACATTGTTATTTTGTTTCCTATGGGAAACCGAGG---AAATGGCCAAGACCTCATGTGTATGCAGATCACTGTGACAGACCTACTGGAGCTATTTTTTGCACATCTTTTTTATATAATATGTTCATTGGTGTTACTGGAACTTCATTTTGTGATATCCCTAGGTATCCTATTTTTCTCAATAGATCTGAGAGTATTGTATCTGCAACTCTGGGAAATAAGCGTTGGTTTAATTTGATACAAGGTCCATTATTTGTCAACGCTACTCCATTCTTTGCTGATAATTATACCATTTATTCGCTGTATCAGAAATGTAAAACCTTATCTGAAAAATATTCTTTATTTTCAGTGCTTCAAGCATTAGAAGATTTTATTGATTTCTTGCTTGCAAAATCTATGGAAAAGATTTCTAGATTACAGGATGCCAATAATATAAATTTAAGAAATGGAATTTATTTGGTCAAGGACGCTTTAACTCAAGTGGCCCTGATAGTCAAACATGATTTGGCAGTTTTGTCTAATGAATTGATTATGGAAATTATTGTCACTCAGTTGCAAAAAATTATTTCTTCTTTAAGCAATGAGCACATTCCCTGGACTATTGTCAATACTACTGAGATTCAACAATCCTTGTCTTTAAGTGATGAGAACATGCGAATCCTACAGCACACAGCGTGTGCTTTGATTTTTAATATGAAACCAAACATGTGGTACATTCCTACTACACGATGGAATATTCTTTTTTTTATTCATTTGAAAAATCCTAATATGGTTTATTTGACTAATTGGAATATTTTAAATATGGTTTTTTTAGTAGCTACTGGAACAAATATTGCTCATTCTCATATGAAGCTTCCATATGAATATGTCTCCATGGATTTTGGAAACATAACATATTTACATACTGACTAATGTCAAGATTTTGGATATTTGTTTTGCAAACAAATTACACAGGTTTCTCCTTGTGGACTGGTTCCATCTAGTACTTCTTGTCCTATTAAGATTCAATCTAGCAATGCTTCATTTGTTTTTATCGATTCCCTTACAAATGGATCATATATAGTGCTAGCTGGAAAATCTGAATGCAACATTCCAGCTTTGCAACCCTCCACAGTGACAGTGAACAGCACAATCACTTGCTATAGCAGACAACTTTTTCCACCTCCTAATTTGGGATCAATGCATTCTCAGGTTACATTTTTTATACCTCACTTTTCTTTGCAATTTCCACTATTAACTGGCATCGTAGCTAAATTGCAAAGGTCAGAAATTACACTTTTTAATACACATGATGCAACTGAAGATATCTTGCAGGAATTTAAGCAACTTTTATTAAGGATATATATCCATGAA---GATTTTCCTCTGTGGCTCAATAGATTGGGTTCAGCTGTCTCTGCAGCTTGGCCTTCTTTAGCTGACATGG--------------------------------------------------------------------------------------------------------------------------------------------
>QEPC01010218.1:c735739-712439
CGAAAGCAATATCCTATTAACAAAGCTGCAATTAATGATATTCAAAGGGTAACTGATGATTTAATTGCACAAGGAGCATTTATTAGACAGTATAGCTCCATGAATACTCCAGTATATCCAGTGCCTAAACTTAATGGGAAATGGCATATGGTATTAGACTACCACGTCCTAAATAGGGTTTCGCTGTCTTTTAATGGGCAAAATCTACAC--GTCTGGCATGTTAGGAAATCTGGAAAGGCACAGATACAGAACTACACTGGATTTATCTAATGGATTTTGGGCTCATCCTATTAGAGAACAAGACTGATATTTGACTGCTTTTACGTGGCAAGAAACA----------------------------------------------------------------------------------------------------------------------------------------------AACATTTAGCTACATTAAAGCAAATTGTCACTGTTTTGGGAGAAGCAGGATATGTTATCAATCTGAAAAAATCACAGATTTGTAGAAGCAAAGTAAAGTTCCTTGGTTTCCTATTAACAGACTCTGGCAGAGGATTAACTCAGGAGGTCAAAGAAAAACTGCTGACATTGCAACCTCCTAAAACTTTAATAGAATTGCAGTCAGTTTTAGGTTTTTTAAATGTTGCAAGAATATTGGTTCCTGACTATGCTCTGAGAACCAAACCCCTTTATGATCTAATTCCATTAGCAAGCAAAGGGAATTTT---TGGACCTTGGAAGCTCAGCAAACATTGGATAAACTGATAACTTCAATTAATCAAGCTGTTGAATTGAACACAAGAGACAGGACAGTCTCCCTAGAAATTCTAGTTGGAGCCACACAGAACGGAGAATTCGCTTAATATTTTAATTATGGAGAATCTAAACCTCTGCAGTACATATCATATGTCTTCTCAAACTCAGAACAAAAGTTTTTGCGTATTGAAAGAATCTTATGTATGTGTAATCTTA-------AAAAGGTAAAGATCTTGCACAGGGCCAAAAGATAATAGTAAAAGCTCCTATTGCCTCCTTAAGGCAGGTTTAAAAAGGATCAATACCCAATGCAAAAGCTCTTCATA-----------CAATGGATGTCACATTTTGAAAATCCACAAATAGAATTTGAATATGTGAAACTGAGCAATGATTTAGAAAATTTGGCACTCCATGAATATCAAAAAGTTATCTATACTGATGGTTCAGCCATGTCATGTAAACAAGGCAAACACATGCGGAAAGCAGGTTGTGCTGTTGTAATTGGGACATTTGAATATCATATGTCTGACAGTATTCAAATGCCTTTAGGAAACAACATTGCGCAATATGCGGAGTTGATGGCAGTACATAAAACAATA---GAGATCTCTCCTCCTGATGCAACTGTTCTCATTTATACAGATTCCTTCTATATAACTACAGGAATAAATGAAGACTTACCGGTCTGGCGGTCTAATGGTTTTCTAGATAATAAATGAAAACCTTTGAAACATGCCCATAGATGGCAAAAATTAGCAACACTTTTGGATGACAAGCCATTGATTACTGTAATGCACGTGCCAGGCCATTCCCATGTTAATGGGAACACCCTTGTAGACTTACTGGCAAACCCTAAGGGTTACCCTTCTGCCTAGGATTATGCCCTAAAAGATGGGAAGTGTGTTGTAACATTTACTAATGGGGAGAAACGTGTAATACCCCCTGTTGACACAAGACCTAACTTAATACAAGAGGCTCACAATAGTCTTGGGCATGTTCACCAAGATGTTAATGCCACAGTTGAATCTTTACAGCGTTCTTATTGGTGGCCTGGACTGCGCAAACAAGTCCAATGGCGTTTAGCCCAGTGTGAACCTTGTCTAAGAACAAACCCTGGTCCAGTTACCAGACCACCTTACTTAAAAAATACTAAGCCGCTGCCTCCTTTTGAAAGGGTGCATATGGATTATATTGGTCCTTTATCACCTTCCCATGGGCATAATCACTGTTTGGTTATTCTTGATGCTTGTACTAGTTTTGTATGGATTTACCCCCCACGAGATCAATCTGCCTCTACCACTGTTAGAACTCTCACCTCCTTCATTTCGCTTGGGCTTCCACGTACCCTACACTCTGACAAGAG---TGCCTTCACCTCTCACCAGATGCAAAGTTTTGCAGAGAGTTTTGGGATAGCGTTGGAATATAGCACACCTTATCACCCTCAAAGTGCTGGGGTTGTGGAAAGGGAAAATGGAGATATAAAACGAGCTTTAACGAAGCTATTGGTGGGGAGGTCCCGGCAGTGGTATTCTTTGCTTCCTCTGGTACAGCTTGGACTTAATAACCTTCCTAGGAGTTGCTGTCACTTAACTCCTTATAAATTGCTATTTGCAAAGGACATGACCACTTCTTTAGACCAACTGGCTTGACAGGAGCAGTTGGCATTGACAGATGAATTGAGAGCAGAACTGAACCAGCTGGTACAGGAAAAGGCTGTTTTAAAGGATCCTTCCTTAAGGCCTTGCTGGAAAAACCCTGTACCTATTCTCAAAGTTTTGAGTCCCCGAGCAGTAGAAATTCAGACATCACCAGGTAATTCGAAAATTGTGTCTATAGACAATTTAAAACGTACTCCTCAGCCACAGCCAAACCTCAGACAATATTTTTGGCCTAGGTACTGAAGATTTACATCTTGTTTTTTATAGAGCATCTTTGTCTTCTTTTGCATAACTATTATAACTTTTACTATTGTTTTTTCAGTCCTTCGTTTAACATGGGCTCATACCGTTTCACTACCCGCTACTCCAATTCATTGGAACCTCTCCCTCGTGGAGACTGCAGGTATTCCATTTAGGATCATACATAATCCCTTTCCTAAGCCTATTGTTTCTCAACGAAGTGAACTGTTGGTGCCTTTTACTTTAAACATAGACACCAGAGCACTAGCCTATTGTCTTACAAAGACTATAGAAGAAGACATGCAAGATTTGGACAGTAGAAATGCACATTTTCTTGTTCCAGGTACAGATCCTTGGCATCAAACAAGCTATTCTGATAAAATGTGCTTTGCTTCTTATGGACATTGTTATTTTGTTTCCTATGGGAAACCGAGG---AAATGGCCAAGACCTCATGTGTATGCAGATCACTGTGACAGACCTACTGGAGCAATTTTTTGCACATCCTTTTTATATAATATGTTTGTTGGTGTTACTGGGACTTCATTTTGTGATATCCCTAGGTATCCTATTTTTCTCAATAGATCTGAGAGTAGTGTATCTGCGAGTTTGGGAAATAAGCGTTGGTTTAATTTGATATTAGGTCCATTATTTGTCAGCGCTACTCCATTTTTTGCTGATCATTATGCCATTTATTCACTGTATCAGAAATGTAAAACTTTATCTGAAAAACAGTCTTTATTTTCAGTGCTTCAAGCATTAGAAGAATTTATCAATTTCTTGCTCGTAAAATCTATGGAAAAGATTTCTAGACTGCAGGATGCCAATAATATAAATTTAAGAAATGGAATTTATTTGGTCAAGGATGCTTTAACTCAAGTGGCCTTGATAGTCAAACATGATTTGGCAGTTTTATCAGATGAACTGATTATGGAAATTATTGTCACTCGGTTGCAGAAAATTATTTTTTCTTTAAGCAATGGGCACGTTCCCTGGACTATTGTTAACACTACTGCGATCCAGCACTCCTTATCTTTAAGTGATGAGAACATTCGAATCCTACAGCACACAGCGCGTGCTTTGATTTTTAACATGAAACCAAATATGTGGTATATTCCTACTACTCGATGGCATATTCATTTTATGATTCATTTGTAAATACCTAATATGGTTTATTTGACTAACTGGAATATTTTGAATATGGGTTTTTTAGTAGCTACTGGAACAAATATTGATCATGCTCATATGAAACTACCATATGAATATGTCTCCACAGATTTTGGAAACATAACATACTTACATACTGACGAATGTCAAGATTTTGGATATTTGTTTTGCAAGC---------GTGTTTCCCCTTGTGGGTTGGTACCACCTAATACTTCTTGTCCTATTAGAAGTCAATCAAGTAATACTTCCATTGTTTTTATTGATTCCCTTAGAAATGGATCATATTTAATTCTTGCGGGACAATCCAAATGTAATATTCCAGCTTTGCAACCTTCTATCGTAACAGTGAAAAGCACAGTCACTTGTTATGGCAGACAGTTTTTTCCACCTTCTAATTTGAGATCAATACATTCTCAGGTTACATTTTTTGTACCTCACTTTTCTTTGCATTTTCCATTATTAACTGGCATCATAGTTAAATTGCAAAGGTCAGAAATTACTCTGTTTAATACACATGATGCAACTGAAGACACCTTGCAGGAAGTGAAGCAAC--------------------------------------------------------------------------------------------------------------------GCTGCTACCTCCCTAGGTAATTCAATTTTAGGAACGGGTTTACAAATTATTACCTACCTCAAACCAGTTATAATTGCTATAGTGTTGATTGTACTATTAATCATCGTTATTATGATGTTTAGG
>QEPC01010723.1:239586-262976
CAAAAGCAATATCCTATTAATAAAGCTGCAATTAAGGATATTCAAAAAGTAATTAATTATTTAATTGCACAAGGAGCATTGATTTGACAATATAGCTCCATGAATACGCCAGTATATCCAGTGCCTAAGCCTAATGGAAAATGGCACATGGTAATAGACTACCGCACCCTAAACAGGGTTTCACCCTCTTTCAATGTGCAAAACCTGCACATGTCTGGTATGTTAGGAAATCTGGAAAGACACAAATACAAAACTACATTGGATTTATCTAATGGATTTTGGACTCACCCTATTAGAGAACAAGATATGTATTTGACTGCCTTTA--------GGAACACAGTACTGCTGGACTCACCTTCCTCAGGGCTGTTTAAACAGTCCAGCGTTGTTTTCAGCTGATGTCATAGAGCTTTTAAAAAATATTCCAGGTGTGCATTCATACATGGATGACATCTACTTTACAAATGAAGATTTAGATAAACATTTAGCTACATTAAAGCAAATTGTCATTGTTTTGGGAGAAGTAGGATATATTAATAATCTGAAAAAATCACAGATTTCTAGAAGCAAAGTGACGTTTCTTAGTTTTCAATTAACTGACTCTGGCAGAGGACTGCCTGAGGAGTTCAAAGAAAAACTGTTGACATTGCAACCTCCTAAAACTTTAAAGGAATTGCAGTCAGTTTTAGGTTTTTTTAATGTTGCTAGAATATAGGTCCCTGACTATGCTC-GAGAGACAAACCTCTTTATAATCTAATTCCATTAGCAAGTAAAGGACATTTT---TGGACTTTGGAATCACAGCAAGCACTAGATCAGCTGACAACCTCAAT----CAGACTGCAGAACTTAACACAAAGAACAACACAGCTTCTCTAGAAATTCTAGTTGGTGCCTCCAGGCAAGGAGGATTTGCTTCATATTTCAATTATGGAGAATCTAAACCCCTGCAGTACATAACTTATGTTTTT-CAAATGCAGAACAGAAATCTTTGCCTATTGAAAGAATTTTTTATATGTGCAACGTTGCAATTTTAAAAGATAAAGACCTTGTACAAGGCCAAAAGATGATAGTAAAAACCCCTATTGCCTCTTTAAGGCAGGTTAAAAAGGGCTCTATACCCAATGCAAAGGCTCTCCACAGCAGAAGGGTACAATGGATGTCGCATTTTGAAAATCCATAAATAGAGTTTTAATATGTGGAACAAAGCAATGATCTAGAGAATCTACCAAGCCATGAATATCAAAAGGTTATTTATACTGATGGCTCAGTCATGTCTTGTAAACAGGGAAAACAGATGTGAAAGGCAGGTTGTGCTATTGTAATTGGGACATTTGAA-------TCTCTGACAGTATTCAAATGCGTTTAGGAAATAATACTATGCAATATGCTGAATTGATGGCAGTACATAATGCAATA---GAAATCTCTCCTTCTGATGCATTTGTTCTCATTTGCACCGATTCCTTCTATATAGCTAGAGGATTAAATGAAGAAATGTCAATCTGGTGGTCTAATGGTTTTCTAGATAAAAAACGAAAATCTTTGAA---------------ACAAAAATTAGCAACACTTTTGGATGACAACCCTTTGATTACTGTAATGCACGTGCCAGGCCATTCCCATGTTAATGTGAACACCCTTGTAGACTTACTGGCAAACCCTAAGGGATACCCTTCTGCCTATGATTATGCCCTAAAAGATGGGAAGTGTGTTTTAACATTCACTAACAGGGAGAAACGTGTAATACCCCCTGTTGGCATAAGACTTAAATTAATACAAGAGGCTCACAATAGTCTTGGGCATGTTCACACAGGTGTTAATGCCACAGTTGAATCTTTACAGCATTCTTATTGGTGGCCTGGACTGTGCAAACAAGTCCAACGGCATTTGGGTCAATGTGAACCTTGTCTAAGAACAAACCCTGGTTCAGTTACCAGACCACCTTACTTAACAAATCCTAAGCGTCTTTCCCCTTTTGATAAGGTGTATATGGATTATAGTGGTCCCTTGCCCCCTTCCCATGGGCATAATCACTGTTTGGTTATTGTTGATGCTTGTACTGGATTTGTATGGATTTACCCCACACGAGTTCAATCTGCCTCTACCACTGTTAGAACTCTCACCTCCTTCATTTTGCTTGGGCTTCTACGTATCCTACACTCTGACAAGGGAGGTGACTTCACCTCTCACCAAATGCAAGGTTTTGCAAAGAGTTTTGGGATAGTGTTAGAATATAGCACACCTTATCACCCCCAAAGTGCTGGGGTTGTGGAAAGGAAAAAT---------AAATGAGCTTTAACCAAGCTATTTGTGGGGAGATCCCGGCAGTGGTATTCTTTGCTTCCTCTGGTACAGCTTGGACTTAATAACCTTCCTAGGAGTGACTGTCACTTAACTCCTTATAAATTGCTATTTCAAAAGGACATGACTACTCCTTTAGAACAGCTGACTCGACAGGAGCAGTTGGCACTGATAGAAGGACTGATAGCAGAACTGGGCCAGCTGGTACAGGAAAAGGATGTTTTAAACGATCCTTCCTCGAGGCCTCGCTGGAAAAAGCCTGTACCTGTTCTCAAAGTTTTGAGCCCTCGAGCAGTAGAAATTCAGACATCACCACGTAATTCAAAAATGCTGTCTATTGACAATTTAAAAGTTACTCCTCTGCCACA-CCAAGTCTCAGACAATATTTTTGGCCTAGGTACTGAAAATGTACATCTTGTTTTTTATGGAGCATTTTTGTTTTCTTTTGCACAACTATTCTAACTTCTACTATTGTTTTTTCTGTCCTTCGTTTAACATGGGATCATACTGTTTTCTTACCCGCTACTCCAATTCATTGGAACCTCTCCGACGTGGAGAATGCAGGTATTCAGTTTCGGATAATTCATAATCCCTTTTCTAAGCCTATTGTTTCTCAACAAAGTGAACTGTTGGTTCCTTTTACTTTAAACATAGACACCAGAGCGCTTGCTTATTGTCTCGCAAAGACTATAGAAGAAGACTTGTGAGATTTGGACAGTAGAAATGCACATTTTCTTGTTCCAGGTACAG---------ATCAAAGAAGCTATGCTGATAAAATGTGCTTTGCTGCCTATGGACATTGTTATTTTGATTCCTATGGGAAACCAAGG---AAATGGCCAAGACCTCATATATATGCTGATCACTGAGACAGACCTACTGGAGCAATTTTTTGCACATCTTTTTTATAGAATATGTTTATTGGTGTTACTGGGACTTCATTTTGTGATATCCCTAGGTATCCTATTTTTCTCAATAGATCTGAGATTATTGTATCTGCGAATTTGGGAAATAAGCATTAGTTTAACTTGGTACAACGTCCATTATTTGTTAATGCAACTCCATTTTTTGCTGATAATTATGCCATTTATTCGCTATATCAGAAATGTAAAACTTTATCTGAAAAACATTCTTTATTTTCAGTGCTTCAAGCATTAGAAGATTTTATCAATATCTTGCTTGCAAAATCTATGTAAAAGGTTTCTAGATTACAGGATGCCAATAATATAAATTTAAGAAATGGAGTTTATTTGGTCAAGGACGCTTTAATTCAATTGACCTTCATAGTGAAACATGATTTGGCAGTTTTGTCTGATGAATTGATTATGGAAATTATTG-----------------------------------AATGGGCCCGGTCCCACCACTATTGTTAGTACTACTGAGATTCAGTAATCCTTATCTTTAAGTGATGAAAACATGTGAATCCTATAGCACACAGCTCATGCTTCAATTTTTAACATGAAACCAAATATGTAGCATATTCATACTGCATGATGGAATATTCATTTTTTAATTCATTTGAAAATTCCTAGTATGGTTTATTTGACTAATTGGAATATTTTTAATATGGGTTTTTTAGTAGCTACTGGAACCAATATTTCTCATGCCCATATGAAACTACCATATGAATATGTCTCCACAGATTTTGGAAACATAACATACTTACATACTGATGAATGCAAAGATTTTAGATATTTGTTTTGCAAACAAATGACACATGTTTCCCCTTGTGGATTAGTCCCACTT---ACTTCTTGTCCTATTAGGATTCAATCAAGTAATATTTCATTTGTTTTTATTGACTCCCTTACCAATGGTTCATACATAATCCTTGATGGAAGATCTGAATGCAATATTCTGGCTTTGCAGTCTAATATCATAACAGTAAATCACACAATCACTTGCTATGGGAGACAACTTTTTCCACCTCCTAATTTGTGATCAATGCATTCTCAGGTTACATTTTTTGTACTTCCATTTTCTTTGCAATTTCCATTATTAACTGGCATCATAGCTAAATTGCAAAGGTCAGAAATTACTCTTTTTAATACACATGATACAA----------TTGGCAGGAAGTAAAGCAACTACTTCTAAGAATTTATATTCATGAAGGTGATTTTCCTCTATGGCTCACTAGATTGGCTACAGATGTTTCTGCAGCCTGGCCTTCTTTAGCTAACATGGCTAACTCTAAGCTTCATACTGTTACTGCCATTGGTTCTTCAATTTTAGGAACGGGTATAGAAATTATTACCTACCTCAAACCAGTTTTCATTCCTATAGTGTTGATTGTATTGTTAATCATAGTTATTAAGATTTTTCGG
>QEPC01012034.1:c272386-248924
CAAAAGTAATATCCTATTAACAAAGCTGCAATTAATGATATTCAAAAGGTAATTAATGATTTAATTGCAGAAGGAGCATTGATTAGACAATATAGCTCCATGAATACTCCAGTATATCCAGTGCCTAAACCTAATGGGAAATGGCGTATGGTATTAGACTACCGTGCCCTAAACAGGGTTTCACCCTCTTTTAATGTGCAAAACCTACACATGTCTGGCATGCTAGGAAATTTGGAAAGGCACAGATACAAAACTACACTGGATTTATCTAATGGATTTGGAGCTCATCCTAGTAGAGAACAAGACAGATATTTGACTGCGTTTAGTGGGCAGGGAACACAGTACTGTTGGAC----------------TATTTAAATAGTCCAGCGTTGTTTTCAGCTGATGTCATTGAGCTTTTGAAAAATATTCCAGGTGTACATTCATATATGGATGACGTCTACTTTACAAATGAAGATTTAGATAAACATTTAGCTACATTAAAGCAAATTGTCACTGTTTTGGGAGAAGCAGGATATATTATCAATCTGAAAAAATCACAGATTTGTAGATGCAAAGTAAAGTTTCTTGGTTTCCTATTAACAGACTCTGGCAGAGGATTAACTCAGGAGTTCAAAGAAAAATTGTTGACATTGCCACGTCCTAAAACTTTAAAAGAATTACAGTCAGTTTTAGGTTTTTTTAATGTTGCAAGAATATTGGTTCCTGACTATGCTCAGAGAACCAAACCCCTTTATAATCTAATTCCATTACCAAGCAAAGGGAATTTT---TGGACCTTGGAAGCTCAGCAAACATTGGATAATCTGATAACCTTAATCAATCAAGCTGTTGAATTGAACACAAGAAACAGCACAGTGTCCCTAAAAATTCTAGTTGGAGACACACAGAAATTAGGATTTGCTTCATATTTCAATTATGGAGAATCTAAACCTCTGCAGTACATATCATATGTCTTCTCAAATGCAGAACAAAAGTTTTTGCCTATTGGAAGAATCTTATGTATGTGTAATCTTCCAATTTTAAAAGGTAAAGATCTTGCACAGGGCCAAAAGATGATAGTAAAAACTCCTATTGCCTCCTTAAGGCAGTTTAAAAAAGGATCAATATCCAATGCAAAAGCTCTTAATAGCAGATGGGTACAATGGATGTCACATTTTGAAAATCCACAAATAGAATTTGAATATGTGGAACCAAGCAATGATTTGGAAAATTTGCTTCTCCATGAATATAAAAAACTTGTCTATACTGATGGTTCAGCCATGTCATGTAAACAAGGCAAACACATGTGGAAAGCAGATTGTGCTGTTGTAATTGGGACATTTGAATATCATATGTCTGATAGTATTCAAATTCCTTTAGGAAACAATACTGCTCAATATGCTGAGTTGATGACAGTACATAAAGCAATA---GAGATCTCTCCTCCTGATGCAACTGTTCTCATTTGTACTGAGTCCTTCTATATAGCTAGAGGAATAAATGAAGAATTACCGATCTGGCGGTCTAATGGTTTTCTGGATAATAAATTAAAACCTTTGAAACATTCCCATAGATTGCAAAAATTAGCAACACTTTTGGATGACAAGCCATTGATTATTGTAATGCACATGCCAGGCCATTCCCATGTTAACAGGAACACCCTTGTAGACTTACTGGCAAACCCTACGAGTTACCCTTCTGCCTATGATTATGCCCTAAAAGATGGGAAGTGTGTTGTAACATTCACTC-CGGGGAGAAACGTGTAATACCCCCTGTTAACACAAGACCTAACTTAATACAAGAGGCTCACAAAAGTCTTGGGTATGTTCACCAAGATGTTAATGCCACAGTTGAATCTTTACAGCATTCTTATTGGTGTCCCTGACTGCGCAAACAAGTCCAATGGTGTTTGGCCTAGTGTGAACCTTGTCTAAGAACAAACTCTGGTCCAGTTACCAGACCACCTTACTTAAAAAATACTAAGCCTCTGTCTCCTTTTGATAAGGTGTATATGGATTATATTGGTCCTTTGCCACCTTCCAATGGGCATAATCACTGTTTGGTTATTATTGATGCTTGTACAGGTTTTGTATGGATTTACCCCACACGAGATCAATCTGCCTCTACCACTGTTAGAACTCTCACCTCCTTCATTTCACTTGGGCTTCCATGTATCCTACACTCTGACAAGGGAGGTGCATTCACCTCTCACCAAATGCAAGATTTTGTAAAGAGTTTTGTGATAGTGTTGGAATATAGCACACCTTATCACCCCCAAAGTGCTGGGGTTGTGGAAAGGAAAAATTGAGAGATAAAACAAGCTTTAATGAAGCTATTGGTGAGGAGGTCCCGGCAGTGGTATTCTTTGCTTCCTCTGGTACAGCTTGGACTTAATAACCTTCCTAGGAGTGACTGTCACTTAACACCTTATAAATTGCTATTTGCAAAGGACATGACCACTCCTTTAGAACAACTGGCTCAACAGGAGCAGTTGGCACTGATAGATGAATTGAGAGAAGAACTGGGCCAGCTGGTACAGAAAAAGGCTGTTTTAAAGGATACTTCCTTAAGACCTCGCTGGAAAAAAACTGTATGTGTTCTCAAAGTTTTGAGTCCTGGAGTAGTAGAAATTCAGACATCACCAGGTAATTTGAAAATAGTGTCTATTGACAACTTAAAACGCACTCCTCAGCCACAGCCAAACCTCAGACAATATTTTTGGCCTAGATACCAAAGATTCACATCTTATTTTTTATGGATCAATTTTGTATTCTTTTGCATAACTATTATAACTTTTACTATTGTTTTTTCAGTCCTTCGTTTAACATGGGCTCATACTGTTTCACTACCCACTACTCCAATTCATTGGAACCTCTCACACTTGGAGACTGCATGTATTCCATTTGGGATCATACATAATCCCTTTACGAAGCCTATTGTTTCCCAACAAAGTGAACTGATGGTTCCTTTTACTTTAAACATAGACACCAGAGTGCTAGCCTATTGTCTTGCAAAGACTATAGAAGACGACTTGCGAGATTTGGACAGTAGAAATGCACATTTTCTTGTTCCAGGTACAGATCCTTGGCATCAAACAAGCTATGCTGATAAAATGTGCTTTGATTCCTATGGACATTGTTATTTTGTTTCCTATGAGAAACTGAGG---AAATGGCCAAGACCTCATGTGTATGCAGATCACCGTGACAGATCTAGTGGAGCAATTTTTTGCACATCCTTTTTATATACCATGTTCATTGGTGTTACTGGGACTTCATTTTGTGATATTCCTAGGTATCCCATTTTCCTCAATAGACCTGAGAGTATTGTATCTGCGAGTTTGGGAAATAAGCGTTGGTTTAACTTGATACAAGGTCCATTATTTGTCAACGCTACTGCATTTTTTGCTGATAATTATGCCATTTATTTGCTGTATCAGAAATGTAAAACCTTATCTGAAAAACATTCTTTAGTTTCAGTGCTTCAGGCATTAGAAGAATTTATCAATTTCTTCCTTGCAAAATCTATGGAAACGATTTCTAGATTGCAGGATGCCAATAATATAAATTTAAGAAATGGAGTTTATTTGGTCAAGGATGCTTTAACTCAAGTGGCCTTGATAGTCAAACATGATTTGGCAGTTTTATTGGATGAATTGATTATGGAAAT---TGTCACTCGGTTGCAAAAAAAT-TTTTTTTTTTAAGCAATGGGCACGTTCCCT------TTGTTAACACTACTGAAATTCAACAATCCTTATCTTTAAGTGATGAGAACATGCAAATCTTACAGCACACAGTGCGTGCTTTGATTTTTAACATGAAACCAAATATGTGGTATATTCCTACTACTCAATGGAATATTGATTTAT-------------------------GGTTTATTTGACTAATTGGAATATTTTGAATATGGGTTTTTTAGTAGCTACTGGAACAAATATTGCTCATGCTCATCTGAAACTACCATATGAATATGTCTCCACCGATTTTGGAAACATAACATACTTACATACTGATGAATGTCAAGATTTTGAATATTTGTTTTGCAAGCAAATTACACA--TTTCCCCTTGTGGACTGAATCCACCTAATTCTTCTTGTACTATTAGGATTCAATCAAGTAATATTTCACTTGCTTTTATTGATTCCCTTACAAATGGATCATATTTAATTCTTGCTGGACAATCCAAATGTAATATTCCAGCTTTGCAACCCTCTATCGTAACAGTGAAGAACATAGTCACTTGTTATGGCAGACAACTTTTTCCACCTCTTAATTTGAGATCAATGCATTCTCAGGTTACATTTTTCATACCTCACTTTTCTTTGCAGTTTCCATTATTAACTGGCATTATAGCTAAATTGCAAAGGTCAGAAATTACTCTTTTTAATACACATGATGCAATTGAAGATACCTTGCAGGAAGTGAAGCAACTACTTCTAAGGATTGATATCCATGAAGGAGATTTTCTTCTATGGCTCAATAGATTGGCTACAGCTATTTCTGCAGCCTGGCCTTCTTTAGCTAGCATGGCTACTTACATTGCTCATGCTGCTACTTCCCTTGGTAATTCAATTTTAGGAACAGGTTTACAAATTATTACCTACCTCAA-CCAGTTATAATTGCTATAGTGTTCATTTTACTATTAATCATAGTTATTAAGATTTTTTGG
>QEPC01012897.1:2679874-2706338
CAAAAGCAATATTCTATCAATAAAGCTGCAATTGATGATATTCAAAAGGTAATTAATGATTTAATTGCACAAGGAGCACTAATTAAACAGTATAGCACCATGAATACTTCAGTATACCCAGTGCCTAAACCTAGTGGGAAATGACATATGGTGTTAGACTACCGTGCTCTAAATAGAGTGTCACCATCTTTCACAGTGCAGAATTTGCAC--GTCTGGCATGCTAGGAAATTTGGAAAGACACAAATACAAAACTACATTAGGTTTATCTAATGGCTTTTGGGCCCATCCTATCAGAGAAGAGGACAGATAGTTGACTAGTTTTACCTGGCAAGGGACACAGTACTGTTGGACTCGCCATCCACAAGGTTATTTAAATAGTCCAGCAATATTATCTGCAGATGTCATCCAGCTTTTAAAAGATATTCCTGGTGTAAATTCATACATGGATGACATTTACTTTACAAATGAGTATTTAGATCAACACTTGGCTGCATTAAAACAAGTTGTC------TTGGGAGAGGCAGGATATATTATTAATCTGAAAAAATCACAGATTTGTAGAAGCAAAGTGAAGTTTCTTGGCTTTTTATTAACTGAAACTGGCAGAGGATTGACTCAGGAATTCAAAGAAAAACTTTTGACATTGCAACCACCTAAGACTTTGAAAGAA-----GTCAGTTTTAGTTTTTTTAAATGTTGCTAGAATTTTGGTTCCTGGTTATCCTCAGAGAACCAAACCTCTTTATAACCTAATTCCATTGGCAAGTAAAGATAATTTT---TTGACCTTGGAAGCACAACAAGCACTTGATGAATTAATAAGATTAATAAATCAAGCCACTGAACTTAACACAAGGAATAATACAGTTTCCCTTGAAATTATTGTTAGAACCTCCTCTCAAGGAGGGTTTGCTTCATATTTCGATTATGGAGAATCTAAACCTCTGCAATACATATAC--TGTTTTCTCAAATGCATTACAAAAGTTTTTGCCTATTGAAAGAGTTTTGTGTATGTGTAATCTTGCAATTTTAAAAGGTAAAGATCTAGCACAGGGCCAAAAGATAATAGTAAAAACTCCTATTACATCTTTAAGACAGGTCAAAAAGGATTCAATTCCCAATGCAAAAGCTCTTCACAGCTGCTGGGTAAAATGGATGTCCCATTTTGAAAATTCACAAATAGAATTTGAATATGTGGAACCAAGCAATGATTTTGAAAATTTACCACTCCATGAATATCAAAAGGTTATTTATACTGATGGATCAGCTAAGTCCTGTAAACAGGGCAAGCAGATTTGGAAAGCAGGTTGTGTTGTTGTGATTGGGACATTTGAATATCATATGTCTAGCAATATTCAAATGCCTTTAGGAAACAACACAGCAGAGTATGCTGAATTAATGGCAGTACACAAGGCAATA---GAAATCTCTCCTCCTGCTGAAACTGTTCTCATTTGCACTGATTACTTCTAT----------------------------------------------------------------------------------------------------------------------------CATTGATTACTATAATGCACATGCCAGGCCATTCCCATGTTGACGGGAACACCCCTGTAGACTTACTGGCAAACCCTAAGGGTTACCCTTATGCCTATGGTTATGCCCTACAAGATGGGAAGTGTGTTGTAACATTCACTAATGGGGAAAAATGTGTGATGCCCCCTGTTGACATAAGACCTAACTTAATAAAAGAGGCTCATAGTGGCCTTGGGCATGTTCACCCAGTTGCTAATGCCACAGTTGAATCTTTAAAGCATTCTTACTGGTGGTCTGGACTACACAAACAAGTCCAACGGCATTTGGCCCAGTGCGAACCT-----AAGAACAAACCCTGGTCCAGTTACTAGACCACCTTACCTAAAAAATCCTAAGCCTCTTCTTCCTTTTGATAAGGTGTATATGGATTATATTGGTCCTTTACCACCTTCCCATGGACATAATCACTGTTTGGTTATTGTTGATGCTTGTACTGGATTTGTATGAATTTACCCCACACGAGATCAATCTACCTCTACCAGTGTTAAAATTCTCACCTCCTTCATACTGCTTGGGCTTCCACTTATCCTGCACTCTGACAAGGGAGGTGCCTTCATCTCTCACCAAATGCAAGATTTTGCCAAGAGTTTGGGGATAGTGTTGGAATATAGCACACCTTACCACCTCCAAAGTGCTGGGGTTGTGGAAAGAAAGAATGGAGAGATAAAATGAGCTTTGACAAAGCTATTGGTAGGGAGACCCCAGCAGTGGTATTCTCTGCTTCCTCTGGTACAGTTTGGACT---------CCCTATGAGTGACTGTCACTTAACTCCTTATAAATTGTTATATGCAAAGGACACGATCACTCCTTTAGAACAGCAGGCCCGACAGGAGCAGTTGTCACTGACAGATGAATTAAGAGCAGAACTGGGTGAGCTGGTACAGGAAAAGGCTATTTTATAGGATCCTTCCTTAAGGCCTCGCTGGAAAAAGCCTGTACCTATCCTCAACGTTTTGAGTCCCCGAGCAGTAGAAATTCAGACATCATCAGGTAATTCTAAAAGTGTGTCTATAGACAATTTAAAGAGTACTCCTCTGCCACAGCCAAGCCTCAAACAATACTTTTGGCCTAGGTACCGAAGATTTTCATCTTGTTTTTTATGGAGCATTTTTGTCTTCTTTTGTACAATTATTTTAACCTCTACTATTGTTTATTCAGTCCTTCGTTTAACATGGGCTCATACTGTTTCATTACCAGCTACTCCAATTCATTGGAACCTCTCTCACATGGAGACTACAGGTATTCCATTTGGGTTAATTCATAATCCCTTTCCTAAACCTATTGTTTCTCAATGAAGTGAACTGTTGGTTCCTTTTACCTTAAACATAAACACAAGAGTACTTGCTTATTGTCTTGCAAAGACTATAAAAGAAGACTTGCAAGATTTGAACAGTAGAAATGCACATTTTCTTGTTCCAGGTACAGATCCTTGGCATCCAACAAGCTATGCTGATAAAATGTGCTTTGCTTCCTATGGACATTGTTATTTTGTTTCCTATGGGAAACTGAGG---AAATGGCCAAGACCGTGTGTGTATGCAGATCACTGTGACAGACCTACCGGAGCAG-TTTTTGCACATATTTTTTATATAATATGTTTATTGGTGTTAATGGAACTTCATTTTGTGATATCCCTACATATCCTATTTTTCTCAATAGATCGGAGAGTATTATATCTGCAAGTCTGGGAAATAAGCGTTGGCTTAACTTGATACAAGGTCCATTATTTGTCAACGCTACTCCATTCTTTGCCGATAATTATGCCATTTATTCACTGTATCAAAAATGTAAAACCTTATCTAAAAAATATTCTTTATTTTCGGTACTTCAAGCATTAGAAGATTTTATTTATTTCTTGCTTGCAAAATTTATGGAAAAGATTTCTAGATTACAGGATGCCAATAATAAAAATTTAAGAAATTGAATTTATTTGGTCAAGGATGCCTTAACTCAAGCGGTCTCGATAGTCAAACTTGATTTGGGAGTTTTGTCTGATGAATTGATTATGGAAATTATTGTTACTCAGTTGCAAAAAAGTATTTCTTCTTTAAGCAATGGGCACA-TCCCAGGACTATTGTCAATACTACTGAGATTCAAAAATCCTTACCTTTAAGTGATGAGAACATGAAAATCTTACAGTACACAGCTCGTGCTTTTATTTTTAAAATGAAAACAAACATGTGGTACATTCCTACTATATGATGGAATATTCATTTTTTGATTCATTTGAAAATTCCTAATATGGTTTATTTGACTAATTGGAATATTTTAAACATCAGGTTTTTAGTAGCTACTGGAACAAGTATTGCTCATTCTCATATGAAGCTTCCATATGAATATGTCTCCACAGATTTTGGAAACATAACATACTTGCATACTGATGAATGTCAAGATTTTGGATATTTGTTTTGCAGACAAATTACACATGATT--CCTTGTGAACTGATTCCACCTAGTACTTCTTGTCCTATTAGGATTAAGTCTAGCAATGTTCCATATGTTTTTATTGATTCCCTTACAAATGGGTCACTTGTAGTCCTAGCTGGACAATCTGAATGCAACATTCCAACTTTGCAAACCTCCATAGTGACAGCGAACTGCACAATCACTTGCTATGGCAGACAACTTTTTCCACTTTCTAATTTGGGACCAATGCATTTTCAGGTTACATTTTT-GTACCTCACTTTTCATTGAAATTTCCACTATTAACTGGCATCATAGCTAAATTGCAAAGGTCAGAAATTACTCTTTTTAATACACATGATGCAATTGAAGATATTTTGCAGGAATTTAAGCAACTTTTATTAAGGATTGATATCCATGAAGGTGATTTTCCTTTATAGCTCAATAGATTGGGTTTAGCTGTCTCCGCAGCCTGGCCTTCTTTAGCTGACATGGCTACCTCTGTTGTACACACTATAACTTCTATTGGGTCTTCAGTTTTAGGTTCAGGTATCC-AGTACTCTCCTACCTCAAACCAGTTTTAATTGTTATTGTGTTGATTATTTTATTAATCATAGTTATTAAAATTTTTAGA
>QEPC01013194.1:c6231775-6209292
CAAAAGCAATATACTATTAACAAAGTTGAAATTAATGATATTCAAAAGGTAATTAATGATTTAATTGCACAAGGAGCATTGATTAGACAATATAGCTCCACGAATACTCCAGTATATCCAGTGCCTAAACCTAATGGAAAATGACATATGGTATTAGACTACCGTGCCCTTAACAGGGTTTCAGCCTCTTTTAATGTGCAAAACCAACATATGTCTGTCATGCTAGGAAATTTGGAAAGGCACAAATATAAAACTACATTGGATTAATCTATTGGATTTTGGGCTCATCCTATTAGAGAACAAGACAGATATTTGACTGCATTTAGTTGGCAGGGTACACAGCACTGTTGGACACGGCTTCCTCAAGGCTATTTAAAAAGTCCAGCATTGTTTTCAGCTGACATAATTGAGCTTTTGAAAACTTTTCCAGGTATACATTCATATATGGATGACATCTACTTTACAAATGAAGATTTAGATCAACATTTAGTTACATTAAAGGAAATTGTCACTGTTTGGGGAGAACAAGAATATATTATCAATCTGAAAGAATCACAGATTTGTAGAAGCAAAGTAAAGTCCTTTGGTTTCCAATTAACAGACTCTGGAAGAGGATTAACTCAGGATTTCAAAGAAAAACTATTGACATTGCAACCTCCTAAAACCTTAAAAGAATTGCAGTCAGTTTTAGGTTTTTTAAATGTTGCAAGAATATTGGTTCCTGACTATGCTCAGAGAACTAAACCCTTTTATACTCTAAATCCATTATCAAGCAAAGGGAATTTT---TGGACCTTGGAAGCTTAGCAAACATTGCATAATTTTATAACCTTAATTAACCAAGCTGTTGAACTGAACACAAGAAACAGCACTGTCTCCCTAGAAAATCTAGTTGGAGCCACACAGAAAGGAGGATTCGCTTCATATTTCAATTATGGAGAATCTAAACCTCTGCAGTACATATCATATGTCTTCTCAAATGCAGAACAAAAGGTTTTGCCTATTGAAAGGATCTTATTTATGTGTAATCTTGCAATTCTAAAAGGTAAAGATCTTGCACAGCGCTAAAAGATAATAGTAAAAACTCCTATTGCCTCCTTAAGGCAGGTTTAAAAAGGATCAATACCCAATGCAAAAGCTCTTCTAAGCAGATGGATTCAATGGATGTCACATTTTGAAAATCCACAAATAGAACTTGAATATGTGGAACAGAGCAATGATTTAGAAAATTTGCCACTCCATGAATATCAAAAAGTTATCTATACTGATGATTCAGCCATGTCATGTAAGCAAGGCAAACACATGTGGAAAGCAGGTTGTGCTGTTGTAATTGGGACATTTGAATATCATATGTCTGACAGTATTCAAATGTCTTTAGGAAACAATACTGCGCAATACGCTGAGTTGTTGGCAGTACATAAAGCAATA---GAGATCTCTCCTCCTGATGAAACTGTTCTCATTTGTACTGATTCCTACTG-ATAGCTAGAGGAATAAATGAAGAACTACCGGTCTCCCAATCTAATGGTTTTCTAGATAATAAATGAAAACCTTTGAAACATGCCCATAGATGGCAAAAATTAGCAACACTTTTGGATGACAAGCCATTGATTATTGTAATGGACGTGCTAGGCCATCCCCATGTTAATGGGAACTCCCTTGTAGACTTACTGGCAAACCCTAAGGGTTACCCTTCTGCCTATGATTATGCCCTAAAAAATGAGAAGTGTGTTGTAACATTCACTAACGGGAAGAAACGTGTAATACCCCCTGTTGAAACAAGATCTAAATAAATAAAAGAGGCTCACAATAGTCTTGGGCATGTTCACCAAGGTGTTAATGCTACAGTTGAATCTTTATAGCATTCTTAATGGTGGCTCAGACTGCGCAAACAAGTCCAATGGTGTTTGGCCCACTGTGAACCTTGTCTAAGAACAAACCCTGGTCCAGTTACCATACCACCTTACTTAAAAAATCCTACGCCTCTGCTTCCTTTTGATAAGATGTATATGGATTAT--TGGTCCTTTGCCACTTTCCCATGGGCATAATCACTGTTTGGTTATTGTTGATGCTTATACTGATTTTGCATGGATTTACCCCACATGAGCTCAATCTGCCTCTACAACAGTTAAAATTCTCACCTCCTTCATTTTGCTTGGGCTTCCATGTATCCTACACTCTGACAAGGGAGGTGCATTCACCTCTCACCAAATGCTAGAATTTTCAAAGAGTTTTGGGATAGTGTTGGAATATAGCACACCTTATCACCCC-AAAGTGCTGGGGTTGTGGAAAGGAAAAATGGAGAGATAAAAC------------------------------------------------------------------------------------------------------------------------------------------------------------------------------------------------------------------------------------------------------------------------------------------------------------------------------------------------------------------------------------------------------------------------------------------------------------------------------------------------------------------------------------------------------CTACTCCAATTCATTGGAACCTCTGCCTCGTGGAGGCTGTGGGTATTCCATTTGGGATCATACATAATCCCTTTCCTAAGCCTATTGTTTCCCAACGAAGTGAACTGTTGGTGCCTTTTACTTTAAACATAGACACCAGAGCACTAGCCTATTGTTTTGCAAAGACTATAGAAGAAGACTTGCGAGATTTAGACAGTAGAAATGCACATTTTCTTGCTCCAGGTACAGATCCTTGGCATCAAACAAGCTATGCTGATAAAATGTTCCTTGCTTCCTATGGACATTGTTATTTTGTTTCCTATGGGAAACCGAGG---AAATGGCCAAGACCTCATGTGTATGCAGATTACTGTGACAGACCTACTGGAGCTATTTTTTGCACATCCTTTTTATATAAAATGTTTATTGATGCTACTGGGACTTCATTTTGTGATATCCCTAGGTATCCTATTTTTCTCAATAGATCTGAGAGTATTGTATCTGCGAGTTTGGGAAATAAGCGTTGGTTTAATTTGATACAAGGTCCATCATTTGTCAACGCTACTCCATTTTTTGCTGATAATTATGCCATTTATTTGCTGTATCAGAAATGTAAAACCTTATCTAAAAATCATCCTTTATTTTCAGTACTTCAAGCATTAGAATAATTTATCAATTTCTTTCTTGCAAAATCTATGGAAAATATTTCTAGATTGCAGGATGCCAATAATATAAATTTAAGAAATGGAATTTATTTGGTCAAGGATGTTTTAACTCAAGTGACCTTGATAGCCAAACATGATTTAGCAGTTTTATCGGATGAATTGATTATGAAAATAATTGTCACTCGGTTGCAAAAAATGT--GTTTCTTTAAGCAATGGACACGTTCCCTGGACTATTGTTAACAGTACTGAGATTCAACAATCCTTATCTTTAAGTGATGAGAACATGAAATTCTTACAGCACACAGCGCGTGCTTTGATTTTTAATATGAAACCAAATATGTGGTATCTTCCTACTACTTGATGGAATTTTCATTTTAAAATTCATTTGAAAATTCCTAGTATGGTTTATTTGACTAATTGGAATATTTTGAAAATCGGTTTTTTAGTAGCCACTGGAACAAATATTGCTCATGCTCATATGAAACTACCATATGAATATGTCTCCACAGATTTTGGAAA-----CATACTTACATACTGACGAATATGAAGATTTTGGG-GAAAAAATTGCAAGCAAATTACAC--GTTTCCCCTTGTGGGTTGGTACCACCTAATACTTCTTGTCCTAATAGGATTCGATCAAGTAATACTTCCCTTG-TTTTATTGATTCCCTTACAAACAGATCATATCTAATTCTTGCTGGAAGATCTGAATGTAATATTCCGGCTTTGCAACCTTCTATTGTAACAGTGAATAGCACAGTCACTTGTTATGGCAGACAGCTTTTTTCACCTCCTAATTTGAGATCAATGCATTCTCGGGTTACATTTTTTGTACCTCACTTTTCTTTGCAATTTCCATTATTAGCTGGCATTATAGCTAAATTGCAAAGGTCAGAAATTACTCTTTTTAATACGCATGATGCAATTGAAGATACCTTGCAGGAAGTGAAGCAACTACTTCTAAGGACTGATATCCATGAAGGAGATTTTCCTCTATGACTAAATAGATTGGCTATAGCTATTTCTACAGTCTGGCCTTCTTTAGCTAGCATGGCTACCTCCATTGCTCACGCTGCTACTTCCCTTGGTAATTCAATTTTAGGAACGGGTTTACAAATTATTACCTACCTCAAATGAGTTTTTATTGCTATAGTGTTGATTGTACTATTAATCATAGTTATTAAGATTTATTAA
>QEPC01014092.1:476299-498066
CAAAAGCAGTATCCTATTAATAAAGCTGCAATTAATGATATTCAAACGGTAATTCATGATTTAATTGCACAAGGAGCATTAATTAAACAATATAGCTCAATGAATACTCCAGTATAGTCAGTGCCTAAGCCTAACGGGAAATGGTGCATGGTATTAGACTATCGTCCCCTAAATAGGGTATCACCCTCTTTCAGTGTGCAAGACCTGCA-ATGTCTGGTATGTTAGGAAATTTGGAAAGACACAAATACAAAATTACATTGGATTTATCTAATGGTTTGGGGGAACATTCCATTAGAAAAGAGGACAGATATTTGACTGCTTTCACTTGGCAAGGAAAGCAATACTGCTGGACTCATCTTCCTCAGGGCTATTTAAATAGTCCAGCTTTATTCTCAGCTGATGTTACTGAGATCTTGAAAGAAATCCCTGGTGTGAATTCTTATATAGATGACATTTATATCACCCATAAAAATTTAGATTAACATTTAGCTACATTAAAGCAAATTTTCACTGTTTGGGGAGAGGAAGGATATAGTATTGATCTGAAAAAATCACAGATTTGTAGAAGCAAAGTAAATTTTCTTGGATTTTTATTAACGGACTCTGGCAGAGGATTGACTCAGGAGTTCAAAGAAAAGCTTTTGACTTTGTAAGCCCCTAAAACTTTAAAAGAACTGCAGTCAGTTTTAGTTTTTTTAAATGTTGCTATAATTTTGGTCCC-----------AGAGAACCAAACTTCTTTATAATCTAATTCCATTGGCAAATAAAGGGTATTTT---TGGACTTTGGAAGCACAGCAAGCGCTAGATGATTTTATATCCTTAATCAATCAAGCGGCAGAATTAAATACAAGAAATACTACAACTTCTTTAGAAGTTCTAGTAAGTGTTTCTCAGCAAGGAGGTCTTGCTTAATATTTTAATTCTGGAGAATCTGAGACTCTGCAGTACGTATCATATGTTTTTTCAAATGCAGAACAAAAATTCTTGCCTATTGAAAGAGTGTTGTGCATGTGCAATCTTGCAATTTTAAAAGGTAAAGACCTTGCACAAGCCCAAAAGAGGATAGTAAAAACGCCTATTGCCTCTCTAAGAC----------GGGT-CAATTCCCAATGTAAAGGCTCTTCACAGCCGATGGGTACAATGGATGTTTCATTTTGAAAATCCACAAATAG--TTTGAATATGTGGAACCAAGCAATGATCTAGAGAGTCTGCCACTCCATGAATATCAAAAAGTTATTTATACTGATGGCTCAGCCATGTCATGTAAACAGGGTAAACAAATGTGGAAAGCAGGTTGTGCTGTTGTGATTTGGACATTTAAATACCATATGTCTGACAGTATTAAAATGCCTTTAGGAAATAATACTGCACAATATGCTGAACTGATGGCAGTACACAAGGCAATA---GAAATCTCTCCTTCTGATGCATCTGTCCTCATTTGCACTGATTCCTTCTATATAGCTAGAGGAATAAATGACGAACTGTCAATCTGGCAGTCTAATGGTTTTCTGGATAATAAACAAAAACTTTTGAAACATGCCCATAGATGGCAAAAATTAGCAACACTTTTGGATGAAAAGCCACTGATTACTGTAAAGCACGTGCCAGGCCATTCGCATGTTAATGGGAACACCCTTGTAGACTTACTGGCAAACCCTAGGGGTTACCCTTCTGCCTATGATTATGTCCTAGAAGATGGGAAGTGTGTTGTAACATTCAGTAACAGCGAGAAACGTGTAATAGTCCCTGTTGACATAAGACCTAAATTAATACAAGAGGTTCACAATGGACTTGGGCATGTTCACCAAGGTGTTAATGCCACAGGTGAATCTTTACAGCATTCTTATTGGTGGCCTGGACTGCGCCAACAAGTCCAACAGTGTTTGGCCCAATGTGACCTTTGTTTAAGAACAAACTGTGGTTCAGTTACCAGACCACCTTAGCTAAAAAATCCTAAGCCTCTGTCTTCTTTTGATAAGGTGTATATGGATTATATTGGTCCTTTACCACCTTCCCATGGGCATAATCACTGTT-GGTTCTTGTTGATGCTTGCACTGGATTTGTATGGATTTACCCCACACGAGATCAATCTGCCTCTACTACTGTTAAAGCTCTCACTTCCTTCATTTCAATTGGGCTTCCACATATCCTGCACTCTGACAAGGGAGGTGCCTTCACCTCTCACCAAATGCAAAGTTTTGCAAAGAGTTTTGGGATAGCGTTGGAATATAGCACACCTTATCACCCCCAAAGTGCTGGGGTTGTGGAAAGGAAAAATGGAGAGATAAAACGAGCTTTGACGAAGCTATTGATGAGGAGACCCCGGCAGTGGTATTCTCCGCTTCCTCTGGTACAGCTTGGACTTAATAACCTTCCTAGGAGTGATAGTCACTTAACCCCTTATAAATTGTTACATGCAAAGGACATGACCACTCCTTTAGAACAGCTGGTTCGACAGGAGCAGTTGGCACTGATAGATGAATTGAGAGCAGAACTGGGCCAGCTGGTACAGGAAAAGGCTGTTTTAAGGGATCCTTCCTTGAGGCCTCGCTGGAAAAAGCCTGTACCT--TCTCAAAGTTTTGAGTCCCCAAGCAGTAGAAATTCAGACATCACCAGGTAATTCGAAAATTGTGTCTATTGACAATTTAAAACGTACTCCTCTGCCACAGCCAAGCTTCAGACAATATTTTTGGCCTAGGTACCAAAGATTTTCATCTTGTTTTTTATGGAGCATTTTTGTTTTCTTTTGCGCAACTATTCTAACTTCTACTATTGTTTTTTCAGTCCTTCGTTTAACATGGGCTCATACTGTTTCGTTACCCATTACTGCGATTCATTAGAACCTCTCCCACGTTGAGACTGCAGGTATTCCATTTGGGATAATTCATAATCCCTTTCCTAAGCCTATTGTTTCCCAACGAAGTGAACTGTTGGTTCTTTTTGCTTTAAACATAGACACGAGAGCGCTTGCTTATTGTCTTGCAAAGACTATAGAAAAAGACTTGCAAGATTCAGACAGTAGAAATGCACATTTTCTTATCCCTGGTACAGATCCTTGGCATCAAAGAATCTATGCTGATAAGATGTGCTTTGCTTCCTATGGACATGGTTATTTTGTTTCCTATGGGAAACCGAAG---AAGTGGCCAAAACCTCATGTGTATGCAGATCACTGTGACAGACCTACTGGAGCAATTTTTTGCACATCTTTTGTATATAATATGTTTATTGGTGTTACTGGGACTTCGTTTTGTGATATCCCTAGGTTTCCTATTTTTCTCAATAGATCTGAGAGTATTGTATCTGCGAGTTTGGGAAATAAGTGTTGGTTTAACTTGGTACAAGGTCCATTATTTGTCAACGCTACTCCATTTTTTGCTGATAATTATGCCATTTATTTGCTGTATCAGAAATGTAAAAACATATCTGAAAAACATTTTTTATTTTCAGTGCTTCAAGCATTAGAAGATTTTATCAATTTCTTGCTCGCAAACTCTAAGGAAAAGATTTCTAGATTACAGGATGCCAATAATATGAATTTAAGAAATGGAATTTATTTGGTCAAGGACGCTTTAACTCAAGTGGCCTTAATAGTCAAACATGATTTGGCAGTTTTGTCTGATGAACTGATTATGGAAATTATTGTCACTCAGTTGAAAAAAA-TGTTTTTTCTTTAAGCAATGGGCATATTCCCTGGACTATTGTTAATACTACTGAGATTCAGCAATCCTTATCTTTAAGTGATGAGAACATGCAAATGTTACAGTACACAGCTCGTGCTTTGATTTTTAACATGAAACCAAACATGTGGTATATTCCTACTACCCGATGGAATATTCATTTTTTGATTCATTTGAAAATTCCTAGTATGGTTTATTTGACTAATTGGAATATTCTGAATATGGGCTTTTTAGTAGCTACCAGAACAAGTATTGCTCATTCTTATATGAAACTTCCATATGAATATGTCTCCACAGATTTTGGAAACATAACATACTTACTTACAGACAAATGTCAACATTTTGGATATTTGTTTTGCAGACAAATTAAACATGCTTCCCCTTGTGGAATGGTACCGCCTAGTACTTCTTGTCCTATTGGGAGTCAATCTAGCAATAATTCATTTGTTTTTATTGATTCCCTTACAAATGGTTCATATATAGTCCTTGCTGGAAAATCTGAATGCAATATTCCAGCTTTGCAACCAACTATAGTAACAGTGAATCGCAAAATCACTTGTTATGGCAGACAACGTTTTCAACCTCCTAATTTGGGATCAATTCATTCTCAGGTTACATTTTTT-TACCTCACTTTTCTTTGCAATTTCCATTATTAACTGGCATCATAGATAAATTGCAAAGGTCAGAAATTACTCTTTTTAATACACATGATGCAACTGAAGATATCTTGCAGGAAGTAAAGCAATTATTATTAAGGATTGATTTACATGAAGGTGACTTTCCTCAGTGGCTCACTAGATTGGCTTCAGCTGTTTCTGCAGCTTGACATTCTTTAACTAACATGACTAATTCCTTTGTTCACGCTGTTACTTCTTTGGGTGCTTCAATTTTAGGGACAGGTTTACAATTCTTTACCTACTTTAAACCTGTCCTGCTTGTT------TTATTGTTACTTATATTATTAGTTATCAAGATTTTTAGA
>QEPC01014606.1:2383129-2406073
CAAAAGCAATATCCTATTAATAAAGCTGCAATTAAGGATATTCAAAAGGTAATTGATGATTTACTTGCACAAGGAGCACTAATTAAACTATAT-GCACCATGAATATTCCAGTATATCCAGTGCCTAAACCTAATGGG-------------TGTTAGATTACAGTGCTCTAAACAGAGTCACACCCTCTTTCACTGTGCAAAACCTGCACATGTCTGTTATGTTAGGAAATTTGGAGAGACACAAATACAAAACTACATTAGATTTATCTAATGGATTTTGGGCTCATCCAATCAGAGAAGACGACAGGTTTTTGACTGCTTTTACCTTGCAAGGAACACAGTACTGCTGGACTCACCTTCCTCAGGGCTATCTAAATAGTCCAGCATTATTCTCAGCTGATGTCATACAGCTTTTGAAAAATATTCCAGGTGTGACTTCATACATGGATGACATTTTCTTTACAAACAAAAATTTAGATCAACATCTAGCTACATTAAAGCAAGTTGTCACTGTTTTGGGAGAGGCAGGATATATACTTAATCTAAACAAATCACAGATTTGTAGAAGCAAAGTGAAGTTTCTTGGTTTTCAATTAACTGACTCTGGCAGAGGGCTGATTCAGGAATTTAAAGAAAAACTTTTGACTTTGCAGGCCCCTAAAACTTTAAAAGAATTGCAGTCAGTTTTAGGTTTTTTAAATGTTGCTAGAATTTTGGTTCCTGATTATGCTCAGAGAACCAAACCTCTTTATAATCTAATTCCATTGGCAAATAAAGGGAAATTT---TGGACTGGGGAAGCACAACAAGCACTAAATGAATTAATAACCTTAATCAATCAAGCTGCTGAACTTAACACAAGGAACAATACAGCTTCCCTTGAAATTTTAGTCAGCACCTCCCCGCAAGGCGGCTTCACTTTATATTTCAATTATGGAGAATCTAAACCTCTGCAGTATATATCCTATGTTTTTTCAAACGCAGAACAAAAATTTTTGCCTATTGAAAGAGTTTTGTGCATGTGTAATATTGCAATTTTAAAAGGTAAAGATCTTGCACAAGGCCAAAAGAGGATAGTAAAAACTCCTATTGCCTCTTTAAGACAGGTTTAAAAAGGTTCTATTCCCAATGCAAAGGCTCTTCACCACCGGTGGGTACAATGGATGTCGCATTTTGAAAATCCACGAATAGAATTTGAATATGTGGAACCAAGCAATGATCTAGAAAATTTGCCACTGCATGAATATCAAAAGGTTATTTATACTGATGGTTCAGCCATGTCCTGTAAACAGGGAAAACAAATTTGGAAAGCAGGTTGTGCTGTTGTGATTAGGACATTTGAATATCATATGTCTGACAATATTCAAATGCCTTTAGGAAATAATACCGCACAGTATGCTGAGTTGATGGCAGTACACAAGGCAATA---GAAATCTCTCCTTCTGATGCACCTGTTCTCATTTGCACTGATTCCTTCTACATAGCTAGAGGAATAAATGAAGAATTGTCAAATTGGCGGTCTAATGGTTTTCTGGATAATAAATGAAAACCTTTTAAACATGCCCATAGATGGCAAAAACTAGCAACACTTTTGGATGAAAAGCCATTGATTACTGTAATGCACGTGCCAGGTCATTCCCATGTTAACGGGAACACCCTTGTAGACTTACTGGCAAACCCTAAGGGTTACCCTTCTGCCTATGGTTATGCCCTAAAAGATGGGAAGTGTGTTGTAACAGTCACTAATGGGGAGAAACGTGTAATACCCTCTGTTGACATAAGACCTAACTTAATACAAGAGGCTCACAATGGTCTTGGGCATGTTCACCACGGTGTTAATGCCACAGTTGAATCTTTACAGCATTCTTATTGGTGACCTGGACTACACAAACAAGTCCAACGACATTTGGCCCAGTGTGAACCTTGTTTAAGAACAAACCCTGGTTCAGTTACCAGACCACCTTACCTAAAAAATCCTAAGCCTCTGTCTGCTTTTGATAAGGTGTATATAGATTATATTGGTCATTTACCACCTTCCCATGGGCATAATCACTGTTTGCTTATTGTTGATGCTTGTACTGGATTTGTATGGATTTACCCCACATGAGATCAATCTGCCTCTACCACGGTTAGAACTCTCACCTCCTTCATTCCACTTAGACTTCCACATATCCTGCACTCTGACAAGGGAGGTGCCTTCCCCTCTGGCCAAATGCAAACTTTTGCACAGAGTTTTGGGATAGTGTTGGAATATAGCACACCTTATCACCCCCAAAGTGCTGGGGCTGTGGAAAGGAAGAATGGAGAGATAAAACAAGCTTTAACAAAGCTATTGGTGGGGAAATCCCGGCAGTGGTATTCTTTGCTTCCTCTGGTACAGCTTGGACTTAATAACCTCCCTAGGAGTGACTGTCACTTAACCCCTTATCAATTGTTATATGCAAAGGACATGACCACTCCTTTAGAACAGCTGGCCCGACAGGAGCAGTTGGTACTGATAGATGAATTAAGAGCAGAACTGGGCCGGCCGGTACAGGAAAAGGCTGTTTTAAGGGATCCTTTCTTAAGGCCTCTCTGGGAAAAGCCTGTACCTATTCTCAAAGTTTTGAGTCCCCGAGCAGTAGAAATTCAGTCATCACCAGGTAATTTGAAAGTTGTGTCTATTGACAATTTAAAACGTACTCTTCTGCCACAGCAAAGCCTCAGACAATATTTTTGGCCTAGGTACCAAAGATTTTCAGCTTGTTTTTTATGGAGCATTTTTGTTTTCTTTTGCACAACTATTCTAGCTTCTACTATTGTTTTTTCAGTCCTTCATTTAACATGGGCTCATACTGTTTCATTACCAGCTACTCCAATTCATTGGAACCTCTCCTATGTGGAGACTGCAGGTATTCCATTTTGGATAATTCATAATCCCTTTCCTAAGCCTATTGTTTCCCAACCAAGTGAACTGTTGGCTCCTTTTACTTTAAACATAGACACAAAAGCACTTGCTTATTGTCTTGCAAAGACTATAGAAGAAGACTTGCAAGATTTGGACAGTAGAAATGCACATTTTCTTGTTCCAGGTACAGATCCTTGGCATCAAACAAGCTGTGCTGATAAGATGTGTTTTGCTTCCTATGGACGTTGTTATTTTGTTTCCTGTGGGAAACCAAGA---AAATGGCCAAGATCTCATGTGTATGCAGATCACTGTGACAGACCTACTGGAGCAATTTTTTTCACATCTTTTCTATATAATATGTTTATTGGTGTTACTGGGACTTCATTTTGTGATATCCCTAGGTATCCTATTTTTCTCAATAGATCTGAGAGTATTGTATCTGCGAGTTTGGGAAATAAACGTTGGTTTAACTTGATACAAGGTCCATTATTTGTCAACACTATTCCATTTTTTGCTGGAAATTATGTTATTTATTTGCTGTATCAGAAATGTAAAAACTTATCTGAAAAACA----TTATTTTCAGTGCTTCAAGCATTAGAAGATTTTATCAATTTCTTGCTAGCAAAATCTATGGAAAAGATTTCTAGATTACAGGATACCAATAATATAAATTTAAGAAATTGAATTTATTTGGTCAAGGATGCTTTAACTCAAGTGGCCTTGATAGTCAAACATGATTTGGCAGTTTGGTCTGATGAATTGGTTATGGAAATTATTGTCACTCAGTTGCAAAAAATTATTTCTTCTTTAAGCAATGGGCACATTCCCTTGACTACTGTTAATACTACTGAGATTCAGCAATCCTTATCTTTAAGTGATGAGAACATGCGAATCCTACAGCACACAGCTTGTACTTTGATTTTTAACATGAAACCAAACATGTGGTATATTCCTACTATGCAATGGAATATTCATTTTTTTATTCATTTGAAAATTCCTAGAATGCTTTATTTTACTAATCGGAATATTTTAAACATGGG-TTTTTAGTAGCTACTGGAACAAATATTGCTCATTCTTACATGAAATTTTCATATGAATGTGTCTCCACAGATTTTGGAAACATAACATACTTACATACTGACGAATGTCAAGATTTCGGGTATTTGTTTTGCAGACAAATTACACATGTTTTCCCTTGTGGACTGATTCCACCTAGTACTTCTTGTCCTATTAGGATTCAATCTAGCAATATTTCATTTGTTTTTATTGATTCCCTTACAAATGGGTCATATATAGTCCTTGCTGGAAAATCTGAATGCAATATTCCAGCCTTGCAACCAAGTATCGTGACAGTGAATCA---------TTGTTATGGCAGACAACTTTTTCCACCTCCTAATTTGGGATCAATGCATTCTCAGGTTACATTTTTTGTACCTCACTTTTCTTTGCAATTTCCATTATTAACTGGCATCATAGCTAAATTGCAAAGGTCAGAAATTACTCTTTTTAATACGCATGATGCAATTGAACATATTTTGCAGGAAGTTAAGCAACTATTATTAAGGATTGATATCCATGAAGGTGACTTTCCTCAGTGGCTCACTAGATTGGGTTCAGCTGTTTCTGCAACTTGGCCTTCTTTAGCTGACATGGCTAACTCTATTGTCCACGCTGAAACTTCTATTGGTTCCTCAATTTTAGGAATGGGTATCCAATTCCTTACCTACATCAAACCGGTTTTAATTGTTATTGTGTTGATTGTTTTATTAATCGTAGTTATTAAGATTTTTAGA
>QEPC01015480.1:465265-488701
CAAAAGCAATATCCTATTAACAAAGCTGCAATTAATGATATTCAAAAGGTAATTGATGACTTAATTGCACAAGGAGCATTAATTAGACAATATAGCTCCATGAATACTCCAGTATATCCACTGCCTAAACCTAATGAGAAATGGTGTATGGTGTTAGACTACCGCGCCCTAAACAGGGTTTCAGCCTCTTTTAATGTGCAGAACTCTTTCATGTCTGGCATGTTACGAAATTTGGAAAGGTACAGATACAAAACTACACTG-------------GATTTTGGGCTCATCCTATTAGAGAACAAGACAGATATTTGACTGCATTTAGTTG-------------TACTGTTGGACACACCTTCCTCAAGGCTATTTTAA-----------TGTTTTCAGCTGACGTAATTCAGCATTTGAGAAATATTCCAGGTGTACATTCATATATGGATGACATCTACTTTACCAATGAAGATTTAGATCAACATTTAGCTACATTAAAGCAAATTGTCACTGTTTTGGGAGAAGCAGGATATATTATCAATCTGAAAAAATCACAGATTTGTAGAAGCAAGGTAAAGTTCCTCGGTTTCTTATTAACAGACTCTGGCAGAGGATTAACTCAGGAATTCAAAGAAAAACT--TGACATTGCAACCTCCTAAAACTTTG--AGAATTGCAGTCAGTTTAAGGTTGTTTAAATGTTGCAAGAATATTGGTTCCTGACTATGCTCAGAGAACCAA-CCCCTTTATAATCTAATTCCATTAGCAAGCAAAGGAAATTTT---TGGGCCTTGGAAGCTCAGCTAACATTGGATAATTTTATAACCTTAATTAACCAAGCTGTTGAATTAAACATAAGAAACAGCACAGTCTCCCTAGAAATTCTAGCTGGAGCCACACAAAAAGGAGGATTCGCTTCATATTTCAATTATGGATAATCTAAACCTCTGCAGTACATATCATATGTCTTTTCAAATGCAGAACAAAAGTTTTTGCCTATTGAAAGAATCTTATGTATGTGTAACCTTGCAATTTTAAAAGGTAAAGATCTTGCACAGGGCCAAAAGAGGATAGTAAAAACTCCTATTGCCTCCTTAAGGCAGGTTAAAAAAGGATCAATACCCAATGCAAAAGCTCTTCATAGCAGATGGGTACAATGGATGTCACATTTTGAAAATCCACAAATAGAATTTTAATATGTGAAACCGAGCAATGATTTAGAATATTTGCCACTCCATGAATATCAAAAAGTTATCTATATGGATGGTTCAGCCATGTCATGTAAACAAGGCAAACACATGTGGAAAGCAGATTATACTGTTGTAATTGGGACATTTGAATATCATATGTCTGATAGTATTCAAATGCCTTTAGGGAACAATACTGCACAATATGCAGAGTTGATGGCTGTACATAAAGCAATA---GAGATCTCTCCTCCTGATGAAACTGTTTTCATTTGTACTGATTCCTTCTATATAGCTAGAGGAATAAATGAAGAATTACCGATCTGGCGGTCTAATGGTTTTCTAGATAATAAATGAAAACCTTTGAAACATGCCCATAGATGGCA-AAATTAGCAACACTTTTGAATGACAAGCCATTGATTACAGTAATGCACGTGCCAGGCCATTCCCATGTTAACAGGAACACCCTTGTAGACTTACTGGCAAACCCTAAGAGTTACCCTTCTGCCTATGATTATTCCCTAAAAGATGGGAAGTGTGTTGTAACATTCACTAACAGGGAGAAACGTGTAATACCCCCTGTTGACACAAGACCTAACTTAATACAAGAGGCTCACAATAGTCTTGGGCATGTTCACCAACGTGTTAATGCCACAGCTAAATCTTTACAGCGTTCTTACTGGTGGCCTGGACTGCACAAACAAGTCCAACGGCGTTTAGCCCAGTGTGAACCTTGTCTAAGAACAAATCCTGGTCCAGGTACCAGACCACCATACTTAAAAAATACTAAGCCTCTGTCTCCTTTTGATAAGGTGTATATGGATTATATTGGTCTTTG-CCACCTTCCCCTGGGCATAATCACTGTTTGGTTATTGTTGATGCTTGTACTAGTTTTGTATGGATTTACCCCACACGAGATCAATCTGCCTATACCACTGTTAGAACTCTCACCTCCTTCATTTTGCTTGAGCTTCCACGTATCCTACACTCTGACAAGGGAGGTGTCTTCATCTCTCACCAGATGCAAAGTTTTGCAAAGAGTTTTGGGATAGTGTTGGAATATAGCACACCTTATCACCCCCAAAGTGCTGGGGTTGTGGAAAGGAAAAATGGAGAGATAAAATGAGCTTTAACGAAGCTATTGGTGGGAAGATCCCGGCAGTGGTATTCTTTGCTTCCTCTGGTACAGTTTGGACTTAA--------------GTGACAGTCACTTAACCCCTTATAAATTGCTATTTACAAAGGACATGACCACTCCTTTAGAACAACTGGCTCGACAGGAGCAGTTGGCACTGATAGATGAATTGAGAGCAGAACTGAGCCAGCTGGTACAGGAAAAGGCTATTTTAAAGGATCCTTCCTTAAGGCCTCACTGGAAAAAAACGGTACCTATTCTCAAAGTTTTGAGTCCCTGAGCAGTAGAAATTCAGACATCACCAGGTAATTCAAAAATTGTGTCTATTGACAACTTAAAGCGCATTCCTCAGCCACAGTCAAACCTCAGACAATATTTTTGGCCTAGGTACTGAAGATTTACATCTTGTTTTTTGTGGAGCATTTTTGTCTTCTTTTGCATAGCTATTATAACTTTTACTATTATTTTTTCAGTCCTTCATTTAACATGGGCTCATATTGTTTCACTACCCGCTACTCCAATTCATTGGAACCTTTCACTCGTGGAGATTGCAGGTATTCCATTTCGGATCAGACATAATCCATTTCCTAAGCCTATTGTTTCTCAACGAAGTGAACTGTTGGTGCCTTTTACTTTAAACATCGACACTCGAGTGCTAGCCTATTGTCTTGCAAAGACTATAGAAGAAGATTTGTGAGATTTGGACAGTAGAAATGCACATTTTCTTGGTCCAGGTACAGATCCTTGGCATCAAACAAGCTTTGCTGATAAAATGTGCTTTGCTTCCTATGGAAATTGTTATTTTGTTTCCTATGGGAAGCTGAGG---AAATGGCCAAGACCTCATGTGCATGCAGATCGCTGTGACAGACCTACTGGAGCACTTTTTTGCACATCTTTGTTATATAATATGTTTGTTGGTATTACTGGGA-----------GATATCCCTAGGTATCCTATTTTTCTCAATAGATCTGAGTGTATTGTATCTGCGAGTTTGGGAAATAAGCGTTGGTTTAACTTGATACAAGGTCCATTATTTGTCAACGCTACTCCTTTTTTTGCTGATAATTATGCCATTTATTCGCTGTATCCGAAATATAAAAC--TATCTGAAAAACATTCCTTATTTTCAGTGCTTCAACCATTAGAAGAATTTATCAATTTCTTGCTCACAAAATCTATGGAAGAGATTTCTAGATTGCAGGATGCCAATAATATAAATTTAAGAAATGGAATTTATTTGGTCAAGGATGCTTTAACTCAAGTGGCCTTGATAGTCAAACATGATTTGGCAGTTTTATCTGATGAATTGATTATGGAAATTATTGTCACTCGGT------------------------------------------TGCCTATTGTTAACACTACTGAGATTCAACAATCCTTATCTTTAAGTGATGAGAACATGCGAATCTTACAGCACACAGCGCGTGCTTTGATTTTTAACATGAAACCAAATATGTGGTATATTCCTACTACTCGATGGAATATTCATTTTTTGATTCATTTGAAAATTCCTAGTATGGTTT----GACTAATTGGAATATTTTGAATATGGG-TTTTTAGTAGCTACTGGAACAAATATTGCTCATGCTCATATGAAACTACCATATGAATATGTCTCCACGGATTTTGGAAACATAACGTACTTACATACTGACAAATGTCAAGATTTTGGATACTTGTTTTGCAAGCAAATTACACA--TTGCCCCTTGTGGACTGAATCCACTTAATACTTCTTGTCCTATTAGGATTCAATCAAGTAATATTTCATTTGTTTTTATTGATTCCCTTACAAATGGATCATATTTAATTCTTGCTGGACAATCTGAATGTAATATTCTGGCTTTGCAACCTTCTATCGTAACAGTGAATAGCACAGTCACTTGTTATGGCAGACAGCTTTTTCCACCTCCTAACTTGAGATCAATGCATTCTCAGATTGCATTTTTCGTACCTCACTTTTCTTTGCAATTTCCATTATTAACTGGCATCATAGCTAAATTGCAAAGGTCAGAAATTACTCTTTGTAATACACGTGATGCAATTGAAGATACCTTGCAGGAAGTGAAGCAACTACTTCTAAGGATTGATATCCATGAAGGAGTTTTTCCTCTATGACTCAATAGATTGGCTACAGCTATATCTGCAGCCTGGCCTT---TAGCTAGCATGGCTCGTTCCATTGCTCATGCTG-----------------------------------------------------------------------------------------------------------------------
>NviFLERV-1
CAACCTCAATATCCTATCAAACGTGAAGCAAAAGCTTCGGTCAAGGAAATACTCACTCATCTTGAGAATCAGGATGTCATTGAATCATGTACTTCAGATATGAACAATCCTCTTTTTCCTGTGGCCAAACCTGACCATTCATATCACATAGTCTTAGATTATAGACACCTGAACAGTCACACACGTTCATTTGCGATCCACAATACACACAGTTCAACTCTTGTAAACAATCTGACTCGAAAAAAATACAAAACCACGTTGGGCATTTCCAACTGATTTTTCACACAAAATCTAGCACCTGAAAGCCAAGACTGGTCCACATTTACCTGTCTCGGTATCCAATACAAATTTTGGCGTCTCCCAATGGGGTATAAGAATAGCCTGGGAGTGTTTGCGGTGCGTATTATCGAATTACTGCAGTTAGTACCTGACGCGGTGTCGTACATTGACTATATTTACGTCACGGACGATGAAATGCAACAACATTTGGCCCGGGTGGATCGCATAATCATACATTTTTCTGCCTCCGGCTACAAAATAAACTTCAAAAAATCTAAAATTGCTTTCTTTAGTGTCCTGTTTCTGGGATACAAACTCAACAACGAGGGCAAGAGCTTAGCTCCTCATTTTCTTGAGCGCTGCGCAGTGCTTCAGGATCCAAACACGCTTACAAAACTTCATTCTTTGTTGAACTTTCTCAACTTTGGACGTAGATACATACCAGAATATGCACAGAGAATAAAACCTCTCTACAGTTTGATTGAGCATGACTACTGTTTAACACAC---TGGACTGATGCGCACACTGACATTCTCCGTTCCCTGCAACGAGATTTGCTGGAACTTTAACACTTACACACACGTGACAATACCACAAACCTTGAGATCCGCGTCTCACCAAGCGCGACCGGATTCACTTACATGACTTTCAATGAAGGGGACACGGTCCCCATGGCATATAAATCGCATTTATATTCATCTGTTGAGATGCGTTTTGCCTCTACTGATTTTTTTTTTACTGCGGTGCAGATGGCGATCCTCAAGGAACGCCCGCTTGCACAAGGAAAACGCATTATTGTGGTGACACCGGTACCAGCCCTCGAAGCTGTCACCAAGGCTAGTGTCCCAAATGCAAAAGCCCTGCATCCGAGATGGATACAGTGGGCAGCGTCACTGACTTCAGTTGACGTAGACTTTGTCTTTGACACTACACTACAATCT---CAAGAATTCTTGCTTGATCAGTATCAACAAATCATTTACATTGACGGGAGTGCTCAACCGGCCATTGGTTCAAAGCAGGCGTATTCAGCGGCTTGTTCTACAATCACTGGCGTAATGGTCTTTCATCCTACAAAAACACGTACAATGTCTCTAGGAGACTGTACTACACAGCTGGCTGAGCTCACATCTTTAGTCCTTGCACTTACACATGCAAAACAAGACATTCTGACA---CTCATCATTTCAGACTCTCACTATTGTGTTCGCGCCTATA-TGAGGACCTACATTACTGGCGTTTGAATAATTACAGGGATTCGAAGGGCAACATAATAAAGCACAAAACGCTTTGGGTACAGGTGGCTACCTTTAAAGGCCAGCTACCGCAGACTCATGTAGTACATACATTGGGTCATCAACACGTTGTAGGAAATACTTTAGCAGCTACTGCGGCCCCCCCAAAAGGCTTTCCCATTAAATATACATATTGCTTAAGCTATAACATTGCTTTTGTACAAATACCTGGGGTTGGAGATAGAACGCTCCCCAATCAAGATCGCAGATTAGCTTTAATTAAGGCAGCCCACGAAGGTGTGGCTTCTGCTCATGTGGGTGTCCAGGCTACCATCACTTTGCTACAGCAGCAATACTGGTGGAAAGGGCTGTACAAAGAAGCTAGGAAATATGTTCTCGAATGTGACATTTGCCAGCAAATTAAAACCTCCACCATAGTCAGACCACCTCAAACTTCACTCTTCATTTCAGATAAACCCTTTGGTTGTGCTTACCTTGACCGTTGTGGCCCTTTGTCTTCTGATACTGCATACAAGTATATCTTGGTCGCAGTGGATTCTTGTTCAAGATTCCTCTGGGTGTGGCCACAGCGCTCGGCTGACGCTCGTACAGTTATTAAAGATTTGCGAGTTTT-ATCGGAACGTATGCATGTCGTACATTCCATGCAGACCAAGGCCCGGCATTCGCTTCTAAAGCGTACCGGGAGGCTCTAGAGTCCCTGGGGGTACAAATACATTACAGCTCACCCTACAGACCCGAGGGTAATAGTGTAGTGGAGAGAATGAACCGTGACTTAAAGCAATCCTTAACGTTGCGAGTTATAGGTATGGGACGGGACTGGCTGCACCACCTGTATGGGGTCCAGATGGGTCTGAACAACTTGCCCAGACAGTCTCTGTGTGGCACTCCTTATGATGTCTTATTCGGCCAATCCATGTTTGTGCCACTTGACGGTCTTACTGATCTCGATAACAGATTCGTGCTGACGTCACTGGCG-CCCAGTCTGGAGACCTGGTCCGTGAGAAG---ATTGCAGCTAAGAAGGAGTTTGGACCATCCTATCGTTGTCCAGTACCAGTTCTGGGGATATCCGGAACTCGAACGGTGATCCTGCCACCACTTTCGACTGATCCCCGTTTTGTTTCTTCCCATCCTGGGGGGGTTACT---------------------------------------------------------------------------------------------------------------------------------------------------------------------------------------------------------------------------------------------------------------------------------------------------------------------------------------------------------------------------------------------------------------------------------------------------------------------------------------------------------------------------------------------------------------------------------------------------------------------------------------------------------------------------------------------------------------------------------------------------------------------------------------------------------------------------------------------------CATCAAATTGATGAAGACAACATGAATAAAGTTTTAGGTGTGGTTGATAATAGTATCAACACACTGTCTTCACGTATTTATGATTTGGAAAATGTATTTTCTTCTGTTATTGATATTGTGCAGTCTGATGTATCCACATTTTATCATGTCCAGACACAATTGAGGCCCATTTTAGATTTCAGTTGGACCCTTCAAACTCTGA--AGTGGTAAAGTCCCGTGGTCATACTTAAATGTTTCATCATTGTTTTCACGTTTTAACTTGACACGCTCACAACGATTAATGGCTCAAAAGAGTGCCACTTATACTATGTTACATTTAGAAAAGACTGTCTCTGAAATGTCCTCCACAGTCTGGTTAATCCACGGGGTTATTACTCTTCCCATTGCCACATTTAAATTCACGGACTGTATGAAATACATTCCCTTCAGGTCCTGCACGAAGATAGCTGACTCCTACATTCATGAAAAATGGTTTCTTCCTTTCCTATACAGATGCTACAGTGGAGAGAAAGAGGTTTTTCTCTCAGTGCGGGACTGCGACTCCTCTTTGGGGCTTGTCTGCCAAGAAATCACAGTTCACGGTGCATGTACTGCTTCCACACCAAATTTGTCCTGCGCTTTGCGTGGGCTTCCAGTTTCCTTTATTGCAGGCAAAACTCATGTTTTAGTGAATGGCAGTTATGTTATGCTGAACGAAATGGATTGCTGTGGTATGATAGCTGGAATTCCGTATATTGTCACAGTTTCCCATCCGGTAACTTGTTGCGGAGTCCTTATCTTTCCTCCCTCCCAC---AAGACGCTGGAAAGCTCTATTTGGCCTCACATTCCAACTCAGAATTACAATTTTGATAAGCTGAGCAGGCTCAAAGCGTTACTGTTTCATAAAAAAGTTTACTTGACATCTGCTTGTGAGACCTTCAACTTGCAGGTGGCGACAACTTCCAGTGAAATACAGAATCTCCCTATACATTTTTGTGAACTCCTTCATACTATTTCTAATGCTTCGTCCAAGACCCACGTTTTTAAGGTGGTGGACTCGGGCGTGGTTTCGACCTTTAAAGCAGTGGTAGGTATTATACCAGCTGCTATCCATTCCCTATTTTCGAGTTTCTTTGGGTTTGTCCCAATACTTCTCTGCGCTATAGCTGCAGTGGTGGTTCTGTTCCTTTTTCTCCGTTATGGATGC
