# Supplementary material for: The First Co-Opted Endogenous Foamy Viruses and the Evolutionary History of Reptilian Foamy Viruses
Source: Viruses. 2019 Jul 12;11(7):641. doi: 10.3390/v11070641 (PMC6669660; doi:10.3390/v11070641)
Supplement: Supplementary file 1 [file viruses-11-00641-s001.zip › viruses-512695-suppl/Data S5 Env alignment.fas]

>SFVpsc
PTRRDKFRYLLYTCCATSSRVLAWMFLVCILLIIVLVSCFVTISRIQWNKDIQVLGPVIDWNVTEVNMTSIPQGVYYEPHPEPIVVKERVLGLSQILMINSENIANNLTEMVNEEMQSLSDVMIDFEIPLGDPRDQEQYIHRKCYQEFANCYLVKYKEPKPWPKEGLIADQCPLPSHVLFCSDQLYSLFREINVLDICSKPESVILLNTSYYSFSYDFGYLAYQKNFPSPICIEQQKIRDQDYEVYSLYQERKIASKAYGIDTVLFSLKNFLGYALTGAVQTLSQISDINDENLQQGIYLLRDHVITLMEATLHDISVMEGMFAVQHLHTHLNHLKTMLLERRIDWTYMSSTWLQQQLQKSDDEMKVIKRIARSLVYYVKQTHSSPTATAWEIGLYYELVIPKHIYLNNWNVVNIGHLVKSAGQLTHVTIAHPYEIINKECVETIYLHLEDCTRQDYVICDVVKIVQPCGNSSDTSDCPVWAEAVKEPFVQVNPLKNGSYLVLASSTDCQIPPYVPSIVTVNETTSCFGLDFKRPLVAEERLS-FEPRLPNLQLRLPHLVGIIAKIKGIKIEVTSSGESIKEQIERAKAELLRLDIHEGDTPAWIQQLAAATKDVWPAAASALQGIGNFLSGTAQGIFGTAFSLLGYLKPILIGVGVILLVILIFKIVS
>SFVpve
PTRKDKIRYLLYTCCATSSRVLAWMLLVCVLLIVVLVSCFLTISRIQWNRDIQVLGPVIDWNVTEVNMTSIPQGVYYEPHPEPIVVTERVLGLSQVLMINSENIANNLAEVVNEEMQSLSDVMIDFEIPLGDPRDQEQYIHRKCYQEFAHCYLVKYKTPKSWPTEGLIADQCPLPSHVLFCSDQLYSLFKEINVLDVCSKPELVILLNTSYYSFSYDFGFLAYQKNFPAPICIEQQEIRDKDYEVYSLYQECKLASKVHGIDTVLFSLKNFLGYALTGAVQTLSQISDINDENLQQGIYLLRDHVITLMEATLHDISVMEGMFAVQHLHTHLNHLKTMLLERRIDWTYMSSAWLQQQLQKSDDEMKVIKRIAKSLVYYVKQTYNSPTATAWEIGLYYELTIPKHVYLNNWNVVNIGHLVQSAGQLTHVTIAHPYEIINKECTETKYLHLKDCRRQDYVICDVVEIVQPCGNSTDTSDCPVWAEAVKEPFVQVNPLKNGSYLVLASSTDCQIPPYVPSIVTVNETTSCYGLNFKKPLVAEERLG-FEPRLPNLQLRLPHLVGIIAKIKGLKIEVTSSGESIKDQIERAKAELLRLDIHEGDTPAWIQQLAAATKDVWPAAASALQGIGNFLSGAAHGIFGTAFSLLGYLKPILIGVGVILLIILIFKIVS
>SFVggo
PTRMDRVKYFLYTCCATSSRVLAWMLLACILFIIIIVSCFITLSRIQWNKDIQVLGPVIDWNVTEVNMTSIPQGVFYQPHPEPIIHTERVLGLSQVLMINSENVANSLTEMINEEMQSLSDVMIDFEIPLGDPRDQEQYIHRKCYQEFAHCYLVKYKTPQPWPNEGLIVDQCPLPTHILFCSDVLYSLFRNISVLDVCSRPEMVLLLNKTYYTFSFDFGFLSYMKNFPGPQCIESTVIRQQDYEVYSLYQECKLASKIHGIDSVLFSLKNFLGYALTGAVQTLAQISDINDQNLQQGIYLLRDHIVTLMEATLHDISIMEGMFAVQHVHTHLNHLRTMLMERRIDWTYMSSSWLQTQLQKSDDEMKVIKRTARSLVYYVKQTYNSLTATAWEIGLYYELIIPRHIYLNNWQVVNIGHLIKSAGQLTHVTVSHPYEIINRECSNTLYLHLEECRRLDYVICDVVKIVQPCGNSSDSSDCPVWAEPVKEPHVQISPLKSGSYLVLASSTDCQIPPYVPSVVTVNETTQCFGVTFKKPLVAEEKTS-LEPQLPHLQLRLPHLVGIIAKIKGIKIEVTSSGESIKDQLERAKAELLRLDIHEGDTPAWIRQLAAATEDVWPAAASALKGIGNFLTGAAQGLFGTAFSILGYLKPILIGIGIIILVILIFKILR
>SFVppy
PTKVDRVKYLLYTCCATTTRTLAWLFLFCVLLIVVLVTCFITIARIQWNQDIQVYGPVIDWNISEVNMTSIPQGVYYEPHPEPIIVKERVLGLSQVIMINSETVANSLADMVNEELQGLADVMIDFEIPLGDPRDQDQYIHRKCFQEFAHCYLVKYKDPKGWPSEKLIVDQCPIPSHVLFCSDRLYNLFREANTLDICNIPEAILLLNTTYYNFSYDFGFLAYLGHFPSPICIKEHKIKEVKYSVYSLYQECINKASTYGIGNVVEGIKELLGYSLTGAVQTLSKISDINDENLQQGLYLLRDHLVTLMEATLHDISLMEGMLAVQHLHTHLNHFKTMLLERRIDWTFINSDWLQQQLQQPTDHMKIIKRTARSLVYYVEQTSNSPTATSWEVGIYYEIIIPKHIYLNNWQIKNIGHLIHSAGQLTHVTIDHPYEILNRECEETKYLHLEQCIKQDYVICDIVERVQPCGNTTGTTDCAVYAKAIKSPYTEILPLKNGSYLVLSDSTSCNILPYIPSIVTVNETVECFGVLFKKPLTAERKTD-YTPHIPPLRLRLPHLLGIIAKLKNIKIEVTSTQENIKDQIERAKAELLRLDIHEGDSPAWIKQLAAATEDVWPTLATGLKSIGNFLSDAAQGIFGTAFGILGYVKPILIGVGIILLIVVIFKIIS
>SFVcae
PTRMDRVKYLAYACCATSTRVMCWLFLICVLLIIVFVSCFVTVARIQWNRDINVFGPVIDWNVTSINMSSIPQGVMYTPHPEPIILKERVLGISQVLMINSENIANVLTDMINEELQDLSNQMIDFELPLGDPRDQDQYIHHKCYQEFAHCYLVKYKKPSPWISEGIIVDQCPLPSHVLFCSDQLYGLFRSFNPLDVCNRPEAVLLLNTTYFTYSFDFGFLSYLNAFPGLKYIENQTVREPEYEVYSLYMECMNSAEKYGIDSVLFALKTFLGYSLTGAVQTLSQISDINDERLQQGVSLLRDHVVTLMEAALHDITIMEGMLAIQHVHTHLNHLKTILLMRKIDWTFIKSNWIKEQLQKTEDEMKIIRRTAKSLVYYVTQTSSSTTATSWEIGIYYEITIPKHIYLNNWQVINIGHLVESAGHLTLIRVKHPYEVINKECTYEQYLHLEDCISQDYVICDTVQIVSPCGNSTTTSDCPVTAEKVKEPYVQVSALKNGSYLVLTSRTDCSIPAYVPSIVTVNETVKCFGVEFHKPLYSESKVS-FEPQVPHLKLRLPHLVGIIANLQNLEIEVTSTQESIKDQIERAKSQLLRLDIHEGDFPAWIQQLASATRDVWPAAARALQGIGNVLSNTAQGIFGTTVSILSYAKPILIGIGVILLIAFLFKIVS
>SFVmcy
PTRMDKLKYLAYSCCATSTRVLCWIVLVCVLLLVVFISCFVTMSRIQWNKDIAVFGPVIDWNVSEVNMTSIPQGVLYVPHPEPIILKERILGLSQVMMINSENIANTLADMINEEMNDLANQMIDFEIPLGDPRDQKQYQHQKCFQEFAHCYLVKYKTTKGWPSSTVIADQCPLPTHVLFCSDQIYGLFRQINTLDVCNRPEMVFLLNSSYYEFSYDFGFLAYLNSFPSPICIKNQTIREPEYKISSLYLECMNASDRHGIDSALLALKTFLGYALTGAVQTLSQISDINDERLQHGVYLLRDHVVTLMEAALHDVSIMEGMLAIQHVHTHLNHLKTMLLMRKIDWTFIRSDWIQQQLQKTDDEMKLIRRTARSLVYYVTQTSSSPTATSWEIGIYYEIVIPKHIYLNNWQVINVGHLLESAGHLTHVKVKHPYEIINKECSDTQYLHLEECIREDYVICDIVQIVQPCGNATELSDCPVTALKVKTPYIQVSPLKNGSYLVLSSTKDCSIPAYVPSVVTVNETVKCFGVEFHKPLYAETKTS-YEPQVPHLKLRLPHLTGIIASLQSLEIEVTSTQENIKDQIERAKAQLLRLDIHEGDFPDWLKQVASATRDVWPAAASFIQGVGNFLSNTAQGIFGSAVSLLFYAKPILIGIGVILLIALLFKIIS
>SFVcja
PTIQQRLSYTCYLACATTTRIMIWILFCVIVLTVALIICFTTAARIQWRHAIITPGPVIDWNSTEVNATGIPQGVILLPHPKPIIQKNRVLGLSQILLINSESLASILTEIIQEEMRSLQDITLNFDLPIGNPKTQHEYIQSRCFQEFKDCYLVKYQDNNPWPTDDVLADMCPLPTHVIFCSDQLYGLFRNLSRIDYCKLPEAVVLLNSTKYDYSWDFGWLAYNNHFPSPVCVKETKIREAKYEVYSLYGECIQATKTYTIDQVLVGLHGFLGYAITNAVTQIAKITDLNNEAIVSGIYLLKDHIVTLMEATLHDVSALGNVVTIQHFHTHLAQFKLLLVENRIDWNYIDSRWIQDQLGLDEADMKILRRTARALIYNVEEIDFRPTSTTWEIALYYEIIVPGKVYSTNWEVHNIGHLVDSAGSLTLVTIQHPYTIVNQECGETKYLHMEECTEQDYKICEQVTEVLPCGNLTG-SDCPVLAKTVKPGYVHIESLRNGSYIYMAHYQDCGIKPYVPQIVTVNATVKCLGYEIQPPLQFEETTSSLTPQVPSLKLRLPHLVGILAKLKNIQIQVTSTWESIKDQVEKSQTELLRLDIHEGDTPAWIKQLAESTKDIWPTTANIFGKVGEFLSGTFGGLFGT----LGYIKPIILGIVILLLIVIVVKIIS
>SFVssc
PSWTQKCSYMCYLACATTTRIMGWIIFTLIIASVILVTCFVVMARIQWRNAITVPGIILDWNSTEINTTSLPQGILFEPHPKPIIGKERVLGLSQVILINSESIATSLVEMIKEELLSLQNVMLNFDLPLGDPKTQQEYISQRCFQEFKHCYLVAYNETQPWPTDDVVQDMCPLPTHVLFCSDQLYELFRNITRLDYCKYPEAVILLNTTKSDYSQDFGWLAYQGHFPSPICEKETKIRMPGYTVYSLFGECLNAAQQHGIERALIGLHAFMGFTITNTVSKIARIIDLNNEHLVSGLYLLKDHLVTLMESTLHDISILGNAVAIQHFHTHLTQLKLLLMENRMDWTFIDSSWIQDQLKLSDEDMKILRRASRALVYKVEEIGEGVTSTIWEIGIYYEIIIPRVIYSTNWKIMNLGHLVYSADNLVQINVEQPYEILNVECGKSTYLHIDKCEEQDYVICEVIQEKQPCGNQSG-SDCPVKARTIEKGYTYIQPLKNGSYVVMSHFQDCHIKPYIPQIVTVNATVKCLGEVFQPPLVPGNSSTEVLPVTTSLKLQLPHLVGIITKLKGFQVQITSTWESIKGQVEQAQAELLRLDLHEGDSGQWIKQLASASKDIWPAAATVLGKIGDFLGGTAGSIFGI----FGYLKPIFIGLTILILIVLVFKILS
>SFVaxx
PTLKHRFSYLCYLACATTTRIVGWIVFVCLLIAVICITCFVTMARMQWKQAIITHGAVIDWNQTEINATGIPQGVYLTPHPKPIIVKERILGLSQIVLINSESIASSLTKIINEEMKSLRDVMLDFELPLDDPKTQKEYIQQRCFQEFKDCYLVKYNTPNPWPTDYVLQDMCPLPTHVLFCSNKLYGLFRNITRIDYCMLPEAVILLNTTKTDYSWDFGWLAYNGNFPSPVCEQQEKIREPKYELYSLYGECMRATEQLSLEQVLLGLHGFIGYAITNSVKQIAQISDLNDESIVSGLYLLRDHVVTLMEATLHDVSALEDSIAIQHFHTHLMQLKLLLMENRVDWSYIDTQWIKTQLQLNDEDMKVLRRTARALVYNIDHIEDTKTSTIWEIAMYYEIIVPSVIYSTNWNVQNVGHLIASAGSLTLVKVKHPYEIINQECGIIKYLHIENCQETDYVICDTIEEVQPCGNQTG-SDCPVLAEPVPDGFHVIESLKNGSYIYMSHYQDCSLTPYIPQVVTVNATIKCLGRNLKPPLSQTETNLVLTPQVPRLKIQLPHLVGVITKLKGIQVKITSTWETIKDQIDRAQAELLRLDLHEGDSANWLKQLSKATEDIWPAAAATFGKVGDFLSGTFGGLFGT----LGYIKPIIVGIVILLLIVIVCKILS
>SFVocr
YTRMDLIRFRLYRLCATTTRTMGWCIGLFCLLLILLFSLVIVILRLQWRNAIVTPGPIIAWNESEINITALPQGMLLVPHTKPVVKKERALGFSQIIIMSSDSMANSLVDLLNEEMEQLQNIILEFDLPIGDPHDQSYYIEQRCKAALQHCYVVE-REGKGWPTDGAILDQCPLPQYVIFCSDQLYGLFRSITTFDVCQRPEMVFLLNTTYYTYSNDFGYLAFTDMFPAPTCIETKEVRKPQYKVYSAFQECMIKSQQYDINDVIAKLEALFGFNLANAISTVSKISDLNDNQLAKGMHVLRNHLVTLMEATLHDISKFESGLALQHLHTHLAQLRSTLQENRVDWSILDTAWIQSELNTDDNTMKLIKRTAKAMVHHVQQTQKSLRATTREVGIYFEIIIPAAIYTQNWQPLNLGHLVFNSGQLTQVFVEQPYNLVSMECNIPTYLHIEECVNQDYLICDIVEEVLPCGNQTG-SDCPVMAKAVKAPFVSITPLKNGSYVILADTSACTIPAYSPVLVTTNDTLQCYGHILKRPLKNHPAVTIYEPRVPDLVIRLPHLVGVIAQLKDLKFQVTSSWESIKDQIARSKELLLQLDLHEGSAPEWINRLAAAAADIWPATGQALKGLGDFLQSTVGSLLGTGLSFLSYLKPILIGIGLIFLVVILFKIIS
>PSFVaye
SNFCLKMRYWAYVICAIISRILIWIMLFLILFSAILVSTLIAVFTLQWNKAIYALGPIIIWNHSDIDI*ALPQGIFMEPYLKPTVAKERVLGLSHRVLVDSSALFQDLVNKINEEM?SLQDLVLQFDFPPDHPKTQRQYVEHKCCQCFAHCYVIDYGVDRQWPTKEIIQDHCPLPKQAIFCSPDLY*TFKETPLTDFCNKPEQVLFINSTYYTRSTNFGYLAFHNAFPAPICIEAKKIQEPKYKLT?VYEKCVTQGLKHDLSSVLQNLQKIL-------------------------------------------------------------------------------------------------------------------------------------------------------------------------------------------------------------------------------------------------------------------------------------------------------------------------------------------------------------------------------------------------------------
>BFVbta
VSLRIRCKYWIYLCCATSTRIMAWIVFILTVLSILLISVLIAVFRLQWKGAIESPGPILVWNNSQVNFTSIPQGLFLEPHPKPIISKERVLGLSQVVMVDSSTLTQKLIKTINEELISLQDVVLNFDLPLGDPHTQEEYIAKRCYQHFGHCYVVHIPGGKEWPTREIIQDQCPLNGAVAFCSPTLYSWFRDLTTYDFCKKPEAVFGLNKTYYSWSSDLGYLAYLGAFPSPICIEARNLTDQDYKVTSIYAECVKQGKQYDIIDVTRQLTSKLGQSMNQAITTLSKLSDLNDENLAAGIHLLQDHIVTLMEATLHDVSLLGHMTSIQHLHTHLATFKNLLIGNRVDWSVLENKWIQEELKYTDEVMNVIRRTARSITYDVQNVKNTSDSTMWEIYIYYELILPERIWIRNWQVANLGHLTHNSGYLTHVTIHHPYEIVNQDCEELTFLHLVDCHEQDYLICEEVMEVEPCGNLTG-SDCPVLAENIQAPYVYLHPLKNGSYLLMASHTDCSLPPYEPVVVTVNDSLECYGKPLKRPLTSHTEIKLFAPQIPQLRVRLPHLVGIIAKLKSLKIKVTSTWESIKDQIHRSEQELLRLDLHEGDYSDWILQLGNALEDVWPVAASAVSTIGTLLEKAAGTLFGNVFSILAYAKPVIIGIILIILLLLVIRILR
>EFVeca
LPLCLRIKYWMYLLCATSPRVMAWLLFVCVLISVMIIAVIVTVFRMQWKAAIDVPGPVLFWNHTNINITHIPQGVFLEPFPKPIIDKERVLGISQIVMIDSGSIAQSLVDMINEEMVALSNVVLPFELPVGDPSTQDQYIHKRCYQQFAHCYIVWQPGRRVWPTSEIIQDQCPLPNATIFCSDQLYGLFRELNPLDFCTKPEAVMLLNQSYYTWSNDFGFLAYQKMFPSPICIQNYSLSTEPYKVQSLYQECIQKGTSYDLEDVINQLLRVLGLSMNQAISTLAKISDLNDENLAAGIHLLQEHIVTLMEATVHDISMLEAAHGLQILHTHLSTLRLLLTENRVDWNLIDSTWIQQQLQADEALMNVIRRTARSMTYRVIQQINRPDMTLWELGIYYELIIPKKVWLTNWKIQNIGHLIKNAGHLARVELQHPYEIVNQDCEQLTYLELKGCQELDYLVCEEILQHEPCGNQTG-SDCPVTAQKIKDPYVWIYPLKNGSYLIMSSHTDCAIPPYEPVLVTVNDTVRCFGTTLKKPLRTSLETFTFQPHIPQLQVRLPHLVGLIAKIKGLKIEITSTWENIKDQIKRSEAELLRLDLHEGDYAEWTKQLGKALEDIWPAAAQTVSKIGDFLGKIADGIFGTTFSLLTYAKPVIIGIVVIVLLILIIRILS
>FFVfca
VPLKMRMRYRCYTLCATSTRIMFWILFFLLCFSIVTLSTIISILRYQWKEAITHPGPVLSWQVTEVNISGIPQGLFFAPQPKPIFHKERTLGLSQVILIDSDTITQGLVSTINEEMEQLQKTVLPFDLPIKDPLTQKEYIEKRCFQKYGHCYVIAFNGNKVWPSQDLIQDQCPLPTHGIFCSDALYSLFRPINPYDICNMPRAVLLLNKTYYTFSEDWGWLAYTDSFPSPICIEEKRIWKKNYTLSSVLAECVNQAMEYGIDEVLSKLDLIFGLGLANAITTVAKISDLNDQKLAKGVHLLRDHVVTLMEANLDDIVSLGEGIQIEHIHNHLTSLKLLTLENRIDWRFINDSWIQEELGVSDNIMKVIRKTARCIPYNVKQTRNLNTSTAWEIYLYYEIIIPTTIYTQNWNIKNLGHLVRNAGYLSKVWIQQPFEVLNQECGTNIYLHMEECVDQDYIICEEVMELPPCGNGTG-SDCPVLTKPLTDEYLEIEPLKNGSYLVLSSTTDCGIPAYVPVVITVNDTISCFDKEFKRPLKQELKVTKYAPSVPQLELRVPRLTSLIAKIKGIQIEITSSWETIKEQVARAKAELLRLDLHEGDYPEWLQLLGEATKDVWPTISNFVSGIGNFIKDTAGGIFGTAFSFLGYVKPVLLGFVIIFCIILIIKIIG
>SloEFV
PTAQVRFRYFLYTLCATSTQILCWFFFGLIIIGLILGFILSAVFRLQWKNAIHHPGPIISWNLTHLEICGLQQGMFWEQFPKPIIHKKRTLGISQILLIDTPLVWHKLTQLIDNEFAQLQEIVLPFTLPLDQPYTQEQYQQKGCFQEFGHCYLVKYNSERIWLTSKIIQDHCLIPKQPSFCSTNMYNLFKSPTITQFCNHPELIYFLNTTYTTYSRDWRQLAYSKKFPAPICKQERKIVVPKYKVKSLYQKCIAKAKKHHVESVQLLNELFISLMMANSTATVSKLSDLNEYLFADGLHILKDHVVTLLEANMKDTQHIDELTTAMLILSYIQNFRIPSTEGRIDWRILNGTWINEGLNIPHHGMQIVKRMSCSNIYDIKKTYTSPIKSIWEIGIYYQIILPNKVFYTNWQVLNIGHLVKTGTQLTLTKIHQPYTHISQECSELYYLEPKGCEQRDYLICEEINLHQTCGNKTG-SKCPVTGKAVSSPYLEFIPLKNGSYVVMSYTIDCNIPPYQSSIFTINDTVTCFEKILKKHLPKEQTVVLGNFHIPKIQLRLPHLVGILAKLKKIEVKATDTWASIEEQIEDTKSDLLRLELHKGDTPEWIKQLGEALEDVWPAAASATKTIASFVSSATKGIFGGIIDILTYTKPIVILIIITILIVLIFRILK
>ChrEFV
ISWKDKF*YYCYVSCANTTRVMTSYVS?LILLGIIITASFITICRIQWQQTIEAQGPTIFIGSHNITVTTIPQGHHWDPYPKPIETKERVVAISQVLLLNTKSILDAIKAAMHKEM*DLADQT?--ILPMEDSFNQADYEDKLCFDNFGDCYVVDYQEERT*PIKEIIQDQCP*PKGAMFCTKNRYRIFRPFKMDSFFKEPELVMHLNRTYDAFNYNLGQLVFTNIMKGPSFI?IPLITDKNYNIYSLYGICKQKAKTIPFHDVLSQLRSYTTHL?EKSMNKLIQL*DWNNQQLENGFHLLQTHVITLFESTRYDLQILMAIQQQLEKIKNQ?---KNGTYGLCEWHSV?GTWLQEQLNLTDAQMTLVKETSSARINNVIMGEDHY-----EIHIHCELIIPKEIYATNQKLLNYLVSQNQHLLKLTIGSQYQYLNYEPRTGQLKYLQVQGCTEDKFLMCDKIKEVPPCGISNNISNCPVYVQTIKDKYLEIIPLQNSSYIILI?RSNCYIPAYQPIVITTKYPVHCQENVLSPPLETTKYVSYLVLDLPQIHWRLPHLLGTLTELKGYKLKFYNLYDNLQDILDQIRSTLLRYNVHERDLLAWLTQVSKALEDI----VPAAVNLISKVTAGITNLFGGGYSMLFYLIYIFLTGFAIIVLIFIIKIVS
>CoeEFV_BAHO01233442.1:c8994-533
VTRLTGPKKKRKRKGKPSKVEGCYKFLIALLIMARLIALRTGILRILWAYAETKIQVPMEDNNSTLEWHSLPLGMTIRVVSIPLSLIRGLVQIPVNLVLNSKHLEQVLSNNLVLLMEQAKLQNPSFEVASGSPEQPSSYLADQCFAELGHCYLIEYNQPRTLPDPYIMADECLRPTGAIMCSPLLYGYFMEQNHDTFCSMPRFSAFLTTTLYHVT--LGNKRF?GIHK*PLSIINKTVIDRNYSVYSLYQIYKDRVKIYPLTDVLSGLRKLIATLTNKAINLLSQTMDENFVQLEQGFKVLQSSLMHTLRVLTKDTATLGDAIKVKQIEAQIQRGLALLENNKVPWALLNISNILERFNQSAEMNAVMRHTATAYLYNIKQWMVNQEKYIMQFIVQMQLPVTGGIYYKVWEIYNPGFLVKTNNLLALAKVRPPYQYIAKDCGNINYLKVKECYLRGFRYCDNWEKQLPCGKEPQTQSCPITVKPIYSRFAQVTSLGNGSYIIMVSYSECDIPSMRTVIVTPSTRMTCYNMTLFPLNVSRVNAM-AEEGVTPFHLDFPILVAVIARLQDYEITLSYTHDNITQLLARSRQLLSMVRFEAAEIPQWLQLIGEGLELIPQVKSAIEWGIDLTAKTITQTVTSVLQSLNFLVPVLIIAGVVFVLIL-VVKLFP
>NviFLERV-1
--------------------------------------------------------------------------------------------------------------------------------------------------------------------------------------------------------------------------------------------------------------------------------HQIDEDNMNKVLGVVDNSINTLSSRIYDLENVFSSVIDIVQSDVSTFYHVQTQLRPILDFSWTLQTL?SGKVPWSYLNVSSLFSRFNLTRSQRLMAQKSATYTMLHLEKTVSEMSSTVWLIHGVITLPIATFKFTDCMKYIPFRSCTKIADSYIHEKWFLPFLYRCYSGEKEVFLSVRDCDSSLGLVCQEITVHGACTASTPNLSCALRGLPVSFIAGKTHVLVNGSYVMLNEMDCCGMIAGIPYIVTVSHPVTCCGVLIFPPSH-KTLESSIWPHIPTQNYNFDKLSRLKALLFHKKVYLTSACETFNLQVATTSSEIQNLPIHFCELLHTISNASSKTHVFKVVDSGVVSTFKAVVGIIPAAIHSLFSSFFGFVPILLCAIAAVVVLFLFLRYGC
>BDOT01000314.1:c548029-545198_Paroedura_picta_DNA_scaffold:_scaffold00000314_whole_genome_shotgun_sequence
RWPSEASLAKRQRKPCSVWKGVLWAVLLGFALLLLLGVACYVILIIQWNAVMHALQPPILWNTTNITASIVPMGLHFEPYTKPVIVQKQVLGLPVVLHFDSSQMAKKLATLLNEEMQSLWMEHPDFEIPFGGPEEQSSYQEMMCYENFGHCYFVDFGTDRVWPTSEIIADHCERPKAAVFCTTDLYRLFRAMTEEDFCQRPRFPAFLNRTYFEQSIDLPYWDRTRHHTSW-CVKAHPVTDVSYTVYSLMQLCTSQARHASIDGVVSSLRQLLRALISKAIKVLSRLSDVNDQTLKGGILLIKKYLISAFSIIQHDFSTFSDALTIQSLHVRVMKCVLQLSQEKAPWLLINQTEIQHALRLSEEQMQIVRHTAKAYVYRVKKVWNPEIASRWSIYFYLELHVPGEFYMTNWKLKNIGWLVATGKHLGLSHLIPPFQFVSFLRGQQKFLSVHGCVDYGYLFCEEITETAPCNKKDLGGNCPVTLQPVNASYLKVEPLKNGSYLILSGAPGCGVAAHKPAIVTLDTRRVCFGQELSPPLEPTALSQLVTIQIPILNLHFPLLAGIIANLKELQIELFSTYDPVETILERAERALFSASLHERRWPEWLGLLNEALSQLGPGASSAMQLLTQLMVTLSEGALGTVLDFVYYFKFILVVFLSMFFTSLIAQFYR
>LNDG01066615.1:c46188-43360_Gekko_japonicus_isolate_JY-2015_contig66615_whole_genome_shotgun_sequence
RWPSDVSFTKQQRKPSRVWKGILWAMLSVFVFFLLLGIICYIVLILQWNAVLQVLQPPILWNTTNITTGVVPMGLYFEPYTKPVIFQKQTLGLPVVLHFDSSQMAKQLVTLLNEEMQSLWMENPYFEIPFGGPEEQSSYQEMMCYENFGHCYLVDFGTDRIWPTSEIIADHCERPKAAVFCTTALY-FFREMADEDFCKRPRFPAFLNRTYFEQSIDLPYWDRTRHRTSW-CVKAHQVTGVNYTVYSLRQLCVSQARHGSIDEVVSLLRQLLRALISKAIKVLSRLSDVNDQTLKGGILLIKKYLISAFSIIKHDFSTFSDALTIQSLHVRVMKCVLQLSQEKAPWFLINQTEIQHALQLSEEQMQIVRHTAKAYVYKVKKVWNPEIASRWNIYFYLELHVPGEFYMTNWKLKNIGWLVATGKHLGLSHLVPPFQFVSFLRGQQKFLSVHDCTDYGYLFCEEITETAPCNKKDLGGNCPITLQPVNSSYLKVEPLKNGSYLILSGVSDCGIAAYKPVVVTLDTHRVCFGQELSPPLEPTSLFQPVTIKIPVLNLHFPLLAGIIASLKELKIELFNTYDPVEKILERAERELFNANIHERRWPEWLGFLNEALSQLGPGVSTAMQLLTQLMVTLSEGALGTVFDFIYYFKFILVVFLSMFFTSLMAQFYR
>QEPC01006862.1:1543490-1566400
PLPQPSLRQCFWPTY*RFTSCFLWSIIVLFCITIIIFTIVFPVLRLT*SHTVSLPATPIPWNLSLVETAGIQFEIIHNPFSKSIASQRSELLVPFTLNIG?------LAKTIEEDLRDLDSRNAHFLVPGTDPWHQTSYADKMCFASYGHCYFVSYGKPRKWPRPHVHAVHCDRPTGAIFCTSFLYNMFIGITG?SFCDIPRCPNFLNRSESIVSAILGNKHWFNLIQSTLFVNATQFFADNYVVYLLYQKCKTLSEKHSLFSLLQALEEFINFLLAKSMEKISRLQDANNINLRNGVYLVTDALTQVALIVKHDLAVLSDELIMEIIVTWLQKNIFSLSNGHVPWTIVNTT*IQQSLSLSDENMRILQHTARALIFNMKPNMWYIPTTRWNIHFLIHLKIPNMVYLTNWNILNM?FLVATGTNIAHAHMTLPYEYFSTDFGNITYLFTDVCQDFGYLFCKQVTHVYPCGLNPPDSSCPIRIQSSNISLVFIDSLTNGSYLILAGKSECNIPALQPSILTVNSTVTCYGRQLFPPLNLGSMHSQVTFFVPHFYFQFPSLTGIIAKLQRSEITLFNTHDAVEDILQEVKQLLLRIDIHEGDFPLWLNRLATAISAAWPSLA?--?SIAHAATSLGNSILGTVLQIITHPKPVFIAIVLIVLLILFIKVFR
>QEPC01007499.1:c4190267-4166956
PQPQPNLRQHFWPRYQRFTFCFLWSIFVFFCITMITFTIVFSVLCLT*AHTVSLTATPIHWNLSLVESAGIPFGIIRNPFPKPIVSQLSELLVPFTLNIDTRTLAYCLAKTIEEDL*DLDSRNAHFLVPGTDPWHQTSYADKMCLASYGHCYFVSYGKPRK*P*PHVHADHCDRPNGAIFCTSFL*?MFVGVTGTSFCDIPRYPIFLNRS?SIVSASLGNKCWFNWILGPLFVNATPFFADNYVIYSLYQKCKTFSEEHSLFSVLQALEEFINFLFAKSMEKISRLQDVNNINLRNGVYLAKDALT*VTLIVKHDLAVLSDELIMEIIVTWFQKIIFSLSNGHVPWTIVNTTEIQHSLSLSDENMRILQH?-?ALIFNMKPNMWYIPTT*WNIHF*IHLKIPDMVYLTN*NILNIGFLVATGTNIAHAHMKLPYEYVSTDFGNITYLHTDECQDFGYLFCKQITHLSPCGLNPPNTSCPIKIQSSNTSLVFIDSLTNGSYLILAGQSECNIPALQPSIVTGNSTVTCYGRQLFPLPNLRSMHCQVTFFVPHFSLQFPLLTGIIAKLQRSEITLFNTHDAIEDTLQEVKQLLLRIDIHEGDFPLWLNRLAIAISAAWPSLASMVTSMVHTATSLGNSILGTGLKIITYLKPVILAIVLNVLLIFVIKIFR
>QEPC01014092.1:476299-498066
PLPQPSFRQYFWPRYQRFSSCFLWSIFVFFCATILTSTIVFSVLRLTWAHTVSLPITAIH*NLSHVETAGIPFGIIHNPFPKPIVSQRSELLVLFALNIDTRALAYCLAKTIEKDLQDSDSRNAHFLIPGTDPWHQRIYADKMCFASYGHGYFVSYGKPKKWPKPHVYADHCDRPTGAIFCTSFVYNMFIGVTGTSFCDIPRFPIFLNRSESIVSASLGNKCWFNLVQGPLFVNATPFFADNYAIYLLYQKCKNISEKHFLFSVLQALEDFINFLLANSKEKISRLQDANNMNLRNGIYLVKDALTQVALIVKHDLAVLSDELIMEIIVTQLKK?VFSLSNGHIPWTIVNTTEIQQSLSLSDENMQMLQYTARALIFNMKPNMWYIPTTRWNIHFLIHLKIPSMVYLTNWNILNMGFLVATRTSIAHSYMKLPYEYVSTDFGNITYLLTDKCQHFGYLFCRQIKHASPCGMVPPSTSCPIGSQSSNNSFVFIDSLTNGSYIVLAGKSECNIPALQPTIVTVNRKITCYGRQRFQPPNLGSIHSQVTFF?PHFSLQFPLLTGIIDKLQRSEITLFNTHDATEDILQEVKQLLLRIDLHEGDFPQWLTRLASAVSAA*HSLTNMTNSFVHAVTSLGASILGTGLQFFTYFKPVLLV--LLLLILLVIKIFR
>QEPC01001717.1:3754038-3777314
FLLHQSLKQCFWPRYRRFSS*FLWSIFIFSCIVILTSTIVCSVFSLTWVHTVSLPATPIHWNLCYVETAGIPFGIIHNPFPKAIVSQQSELLVPFTLNIDTRALAYCLAKTIEEDLQDLDSRNAHFLLPGTDPWHQTSYADKMCFASYGHCYFVSYGKPTKWPRPHVYADHCDRTTGAIFCTSFLYNMFIGVTGTSFCEIPRYPIYHNRSESIVSASLGNKRWFNLIQGPLFVNATPFFADNYTIYSLYQKCKTLSEKYSLFSVLQVLEDFINFLLAKSMEKISRLQDANNINLRNGICL?KDALTQVALIVKHGLAVLSDELIIEIIVTQLQKIISSLSNGHIPWTIVNTIEIQQFLSLSDENMRILQHTSRALIFNMKPNMWYIPTT*WNIHFLIHLKIPSMIYLTNWNILNMGFLVATGTNIAHSYMKLPYEYVTTDFGNITYLH?DECQDFGYLFCKQITQVSPCGLVPPSTSCPIKIQSSNASFVFIDSLTSGSYIVLAGKSECNIPALEPSIVTVNSTITCYGRQLFPPPNSGSMHSQVTFFVPHFTLQF?LLTGIIAKLQRSEITLFNTHDAIEDILQEVKQLLLRIDIREGDFPLWLNRLGSAVSAAWPSLASMTNSVVHAITAVGSSILGLSIQLLNYLKPILLVIVLIILLIIIIKIFR
>QEPC01004995.1:1741646-1765648
PLPQPSLRQYFWPRYQRFSSCFVWSIFFL?CATILNSTIVFSVLHLRWAHTVSLPVTSIH*NLSHLETA?----?IHNTFPKPIVSQ*SELLVPFTLNIDTRALVY*LAKTIEEDFQDLDSRNAHFLILGTDPWHQRSY?DKMCFASYGHCYFVSYGKPRKWPRPRVYADHCDRPSGTIFGTSFLYNMFIGVTGTLFCDISRFPIFLNRSESILSVSLGKKCWFNLVQGPLFVSATSFFADNYAIYLLYQ*CKIFSEKHSLFSVLHTLEDFINFLLAKCMEKISRLQDANNINLRNRI?-VKDDLTQVALIVKHDLAVLSDELIMEIVATQLQKNIFSLSNGHVPWTIVNTTEIQQSLSLSDENM*ILQHTTRTLIFNMKPNMWYIPTTQWNIHFLIHLKIPSMVYLTNWNILNMGFLVATRTNIAHSYMKLTYEYVSTDFGNIAYLHTDECQDFGYLFCRHITHPSPCGLVSPSTSCPIRIQSSNISVLFIDSLTNGSYIVLAGKSECNIPALQPTIVTVNRTITCYGRQLFPPPNLGTIHSQVTFLVSNFLL*FPLLIGIIAKLQRSEITLFNTHDATEDILQEVKQLLLRIDLHEGDFPQWFTRLASAVSAAWSSLTNMANSLLHSVTSLGASILGTVLQFLTY----------------------
>QEPC01012034.1:c272386-248924
PQPQPNLRQYFWPRYQRFTSYFLWINFVFFCITIITFTIVFSVLRLTWAHTVSLPTTPIHWNLSHLETACIPFGIIHNPFTKPIVSQQSELMVPFTLNIDTRVLAYCLAKTIEDDLRDLDSRNAHFLVPGTDPWHQTSYADKMCFDSYGHCYFVSYEKLRKWPRPHVYADHRDRSSGAIFCTSFLYTMFIGVTGTSFCDIPRYPIFLNRPESIVSASLGNKRWFNLIQGPLFVNATAFFADNYAIYLLYQKCKTLSEKHSLVSVLQALEEFINFFLAKSMETISRLQDANNINLRNGVYLVKDALTQVALIVKHDLAVLLDELIME??VTRLQKN?FFLSNGHVP?-?VNTTEIQQSLSLSDENMQILQHTVRALIFNMKPNMWYIPTTQWNIDL?-------?VYLTNWNILNMGFLVATGTNIAHAHLKLPYEYVSTDFGNITYLHTDECQDFEYLFCKQIT??SPCGLNPPNSSCTIRIQSSNISLAFIDSLTNGSYLILAGQSKCNIPALQPSIVTVKNIVTCYGRQLFPPLNLRSMHSQVTFFIPHFSLQFPLLTGIIAKLQRSEITLFNTHDAIEDTLQEVKQLLLRIDIHEGDFLLWLNRLATAISAAWPSLASMATYIAHAATSLGNSILGTGLQIITYL?PVIIAIVFILLLIIVIKIFW
>QEPC01007467.1:c2541614-2518611
PLPQPSLRQYFWPRYRRFTFCFSWSIFVFFSVAITPFTI?FSVLRLTWAHTVSLPATPIH*NHSHVETAGIPFGIIHNPFPKPIVSQRSELLVPFTLNIDTRALAYCLAKTIEEDL*DLDSRNAHFFVPGTDPWHQTSYADKMCFASYGHCYFISYGKPRKWPRPQVYADHCDRPTGAILCTSFLYNMFIGVTGTSFCDIPRYPIFLNRSESIVSASWGNKR*FNLIQGPLFVKATPFFADNYAIYSLYQKCQTLSEKHSLFSVLQALEEFINFLLAKSMKKFSRLQDANNIHLRNGVYLVKDALTQVALIVKHDLAVLSDELIMEIIVTRLQKFFFSLSNGHVPWPIVNTTEIQQSLSLSDENMRILQH?-?ALIFNMKPNMWYIPTT*WNIYILIHLKIPDMVYLTMWNILNMGFLVATGTNIAHAHMTLAYEFVSTDFGNITYLHTNECQDFGYLFCKQIT?VPPCGRNPPN?SCLIRIQSSNI*LVFIDSLTNGSYIILSGQSESNISALQPSIITVNSTVTCYGK*LFPPLNLKSMHSQVTFFVPHFSLQFPLLTGIIAK--?SEITLFNTHDAIEDTLQEVKQLLLRIDIHEGDFPLWLNRLATSISAVWP?---------------------------------------------------
>QEPC01000841.1:c6487689-6464796
PQQQPSLRHYFCPRYR?-?SCFLWSILNFFCLTIVTSTIVFSVLHLIWAHTVSLPATPIHWNLTHVETAGIQFGIVHHPFPKPIVTQQS?LLVPFTLNIDTRALAYCLAKAIEDDLQHLDSRNAHFLVPGTDPWHQRSYAHKMCFASYGHCYFVSYGKPRKWPRPHVYADHCDRPTGAIVCTSFLYSMFIGVTGTSFCDIPRFPIFPNRSESISSESLGKERWFSLVQGPLFINGTPFFADKYVIYLLYQ?-KSLSEQHSLFSVLRALEDVIFFLLAKSMKKIS?------------------------------------------------------SNGHVPCSSVNI??IQQSLFLSD??M*ILKHTARALIFNMKPNVWYIPTSQWNIHFFIHLKIPKVVWYTKWYIMNMGFLIATNEP?AH?-?TLQYECVATDFGNITY?--?KCQDFGYLFCKQIKHTSPCGLVP?RTTCPIRIQSSNVSFVFINSLTNGSYIVLAGKSECNIPVLQPSTVTVNCMI?SYGIQLFPPANLGSVHSQVTFFVPHFSLQFPLLAGIIAKLQKTETTLFNTHDALDNILQEVKQLLLRLDNHEGDFPQWLTRVASAVSAAWPFLANMANSIIHTVISIGTPILGMGLQFLTYLKPVLIAIVLIALLI?-VKIFR
>QEPC01003194.1:c6056215-6033020
PQPQSNLRQYFWPRYRRFTFCFLWSIFVFFFITIITFTIIFSVLRLTWAHTVSLPATPIHWNLSLVETAGMPFGIIHNPFPKPI?-QPSELLVPFTLNIDIRTLAYCLAKTIEDDLRDLDSRNAYFLVPGTDPWHQTSYADKMCFASDWHCYFVSDGKPRKWPRPHVYADHCDRPTGAIFCTSFLYNMFVGVTGTSFCDIPRYPIFLNRSESIVSVSLGNKRWFNLIQSPLFVNATPFFADNYAIYSLYQKCKTLSEKHSLFSVLQTLE*FINFLLAKSMEKISRLQDTNNINLRN*VYLVKDALTQVALIVKHDLTVLSDELIMEIIVTRLQKNIFSLSNGHVPWTIVNTTEIQQFLSLSDENM?ILQHTARALIFNMKLNMWYIPTT*WNIHFFIHLKISNMVYLTNWNILNMGFLVATGTNIAHAHMKLPYEWVSTDFGNTTYLHTDECQDFGYLFCKQIT?ISPCGLVPPNTSCPIRIQSSNILFVFIDSLTNGSYLILAGQSECNIPALQTSIITVTTTVTCYGRQLFPPPNLRSMHSQVTFFVTHFS?----?TGIIAKLQRSEITLFNIHDATEDTLQEVKQLLQRIDIHEGDFPLWFNRLATAISAAWPSLASMAHSIAHAATSLGNSILGTGLQIITYLKPVFIAIVLIVLLIIVIKIFR
>QEPC01006603.1:168253-191441
PLPQQNLRQYFWPRY*RFTPC?L*SIFVFFCITILTSTIVYSVLHLTWAHTVSLPATPIH*NLS-------------?PFPKPIVSQ*SELLVPFTLNIDTRVLAYCLAKTIQEDL*DLDSRNAHFLVPVTDPWHQTSYADKMCFASYGHCYFVSYGKPRK*PRPHVYADHSNGATGAIFCTSFLYILFICVTRASFCDIPRYPIFLNRS-?IVSASLGNKRWFNLVQGPLFVNTTPFFADNYAIYSLYQKCKTLSEKHSLFSVLQALENFINFFLAKLMEKISRLQDANNINLRN*VYLVKDDLTQETLIVKHDCAVLTDELIMEIIVTQLQKNIFSLSNGHVPWTIVNTTQIQQSLSLNDENM*ILQHTVRALIFNMIPNMWYIPTM*WNIHFLIHLKIPSMAYLTNWNV?--?FLVAIGTNIANSYMKLPYE?VSTDFGNITYLYTDKCQVFGYLFCKQ?-?VSPCGLVPL-TTCHIRIQSSNIFFVFIDSLTNG?-------?ECNIPALQPTIITVNHTITFYGRQLFPPPNLGSMQSQVTFFVP?FSLQFPLLTSITAKLQRSEINLLNTLDAIEDTFKEVK*LLLRIDFHECD---------------------------------------------------------------------
>QEPC01015480.1:465265-488701
PQPQSNLRQYFWPRY*RFTSCFLWSIFVFFCIAIITFTIIFSVLHLTWAHIVSLPATPIHWNLSLVEIAGIPFRIRHNPFPKPIVSQRSELLVPFTLNIDTRVLAYCLAKTIEEDL*DLDSRNAHFLGPGTDPWHQTSFADKMCFASYGNCYFVSYGKLRKWPRPHVHADRCDRPTGALFCTSLLYNMFVGITG?---DIPRYPIFLNRSECIVSASLGNKRWFNLIQGPLFVNATPFFADNYAIYSLYPKYK??SEKHSLFSVLQPLEEFINFLLTKSMEEISRLQDANNINLRNGIYLVKDALTQVALIVKHDLAVLSDELIMEIIVTR?-------------?PIVNTTEIQQSLSLSDENMRILQHTARALIFNMKPNMWYIPTTRWNIHFLIHLKIPSMV??TNWNILNM?FLVATGTNIAHAHMKLPYEYVSTDFGNITYLHTDKCQDFGYLFCKQIT??APCGLNPLNTSCPIRIQSSNISFVFIDSLTNGSYLILAGQSECNILALQPSIVTVNSTVTCYGRQLFPPPNLRSMHSQIAFFVPHFSLQFPLLTGIIAKLQRSEITLCNTRDAIEDTLQEVKQLLLRIDIHEGVFPL*LNRLATAISAAWP??ASMARSIAHA?---------------------------------------
>QEPC01001380.1:c709684-686075
LLPQQSLKQCFWPRYQRFSS?FLWSIFIFSCIAILTSTIIFSVLCLTWAHTVSLPTTPIHWNLSYIKTAGIPFGIIHNPFPKPIVSQGSELLVHFILNIDTRALAYCLAKSIE*DLQDLDSRNAHFLVPGTDAWHQTSYADKMCFASYGHCYFVSYGKPRKCPRPHMYTDHCDRPIGAILCTSFLYNIFIGVTGNSFCDIPRYLIFLNRSE?IVSASLGNKRWFNLIQSP?------?FPDNCTTYSLYQKCKILSERYSLFLVLQALDAFINFLLAKSMEKISRLQDANNINLRNGIYLIKDALTQVALTVKHHLAVLSDELIMQIIVTQLQKIISSLSNGHVPWTIVNSTEIQQSLSLCDENMRILQHIARALIFKMKPNLWYIPTT**NNHFLIYLKIPSMVYLTNWNILKMGFLVATGTNIAHSHMKLPYEYVSTDFGNITYLHTDKCQKF*YLFCKQITHISPCGLVPTSTFCPIRIQSSSVLFIFIDSLTNGSYIALVEKSEC?--ALQPSIVTVNSTITCYGRQHFPPPNLESMHFQVKLFVPHFSLQFPLLTGIIAKLQRSEITLFHTHVAIEDILQEVKQLLLSIDIHEGDFPLWLNRLGSAVSAA*PSLADMPNSVVHAITAIGSSILGLGIQLLTYVKRVLLVIVLIILLIKIIKIFR
>QEPC01010218.1:c735739-712439
PQPQPNLRQYFWPRY*RFTSCFL*SIFVFFCITIITFTIVFSVLRLTWAHTVSLPATPIHWNLSLVETAGIPFRIIHNPFPKPIVSQRSELLVPFTLNIDTRALAYCLTKTIEEDMQDLDSRNAHFLVPGTDPWHQTSYSDKMCFASYGHCYFVSYGKPRKWPRPHVYADHCDRPTGAIFCTSFLYNMFVGVTGTSFCDIPRYPIFLNRSESSVSASLGNKRWFNLILGPLFVSATPFFADHYAIYSLYQKCKTLSEKQSLFSVLQALEEFINFLLVKSMEKISRLQDANNINLRNGIYLVKDALTQVALIVKHDLAVLSDELIMEIIVTRLQKIIFSLSNGHVPWTIVNTTAIQHSLSLSDENIRILQHTARALIFNMKPNMWYIPTTRWHIHFMIHL*IPNMVYLTNWNILNMGFLVATGTNIDHAHMKLPYEYVSTDFGNITYLHTDECQDFGYLFCK?--?VSPCGLVPPNTSCPIRSQSSNTSIVFIDSLRNGSYLILAGQSKCNIPALQPSIVTVKSTVTCYGRQFFPPSNLRSIHSQVTFFVPHFSLHFPLLTGIIVKLQRSEITLFNTHDATEDTLQEVKQ?--------------------------------------AATSLGNSILGTGLQIITYLKPVIIAIVLIVLLIIVIMMFR
>QEPC01003216.1:526842-550735
AQPQPNLRQYFRSSYQRFTSCFLWSIFVFFCIIIITFTIVFSVLHLTWAHTVSLPATPIHWNLSLVETAGILFGIIQNPFPKPIVSQLSELLVPFTLN?DTRALAYCLAKSIEEDLRDLDSRNAHFLVPGTDPWHQTSYADKMCFPSYGH*NFVSYGKPRKWPRPHVHTDHCDRPT*AICCTSFLYNMFIGVTGTSFCDIPRYPIFLNRSESIVSASLGNMRWFNLIQGPLFVNATLFFAHSYAIYLLYQKYKTLSEKHSLFSVLQALEEFINFLLAKSMEKISRLQDVNNINVRNRVYLVKDALTQVALIVKHDLAVLSDELIMEIIVTRLQKIIFSLSNGHDPWTIVNTTEIQQSLSLSDENMQILQHTVCALIFNMKPNMWYIPTTQWNIHFLIHLKIPDMVYLTNWNILNMGFLVATGKNIAHSHMKLSYEYVSTEFGNISYLHTDECQDFGYLFCKQIT??SPCGLNPPNTSCPIRIQSSNISLAFIDSLTNGSYLILAGQSEYNILILKLSFVTVNSTVTCSGGQLFPPPNLRSMHSQVTFFVPHFSLQFPLLTGIIAKLQRSEITLFNTHDAIEDTLQEVKQLLLRIDIHEGDFPIWLNGLAKAISAAWPSLASMARSIAHAATSLGNSILGTGLQIITYLKPVFIAIVLIVLLIIVLKIFR
>QEPC01000599.1:489632-512694
P?-?PSLRQYFWPRYQRFSSCFLWSIFIFFCATILTSTIVFSVLRLTWAHTVSLPATPIHWNLSHVETAGILFGIIHNPFPKPIVSQRSELLVPFTLNIDTRALAYCLAETIEDNLLDLDSRNEHFLIPGTDPWHQRSYADKMCFASYGHCYFVSYEKLRKWPRPHVYTDHYDRPTGTIYCTSFLE?MFIGVTGTSFCDIPRYPMFFNSSESIVSASLGNKRWFNLVQGPLFVNATPFFTD??AIYSLYQKCKNLSEKHSLFSVLQAL??FINFLLEKSMEKFSRLQDANNIN?IN*IYLVKDALTQVALIVKHDLAVLSDELIMEIIVTQLQKIIFSLSNGHVPWTTVNTTEIQQSLSLSDENMQLLQHTARALIFNMKPNMWYSPTT*WNIHFLINLKIPSMIYLTKWNILNMGFLVATGTNIAHSYMKLPYECVSTDFGNITYVHTDECQDFGYLFCRQITHASHCGLVPPSTSYPIRIQSSNISFVVIDSLTNGSYIVLA*KSECSSPVLQPSIVTVNRTITCYGRQLFPPPNMGSIHSQ?---LPHFSLQFPLLTGIIAKLQRSEITLFNTHDAIEDILQELKQLLLRIDIHEGDFPQWLTRFASAVSAAWPSFTNIPNSLVHVVTSSGASILGAGLQFLIYLKPVLLVFLLLILLIIVIKIFR
>QEPC01002018.1:1489335-1511987
FPPQQNLKQCFWPRYRRFSSCFLWSIFIFSCIAILTSTIVFSVLRLTWAHTVSLPATPIHWNLSHVETAGIPFGIIHNPYPKPIVSQRSELLVPFTLNIDTRALAYCLAKTIEEDLQELDNRNAHFLVPGTDPWHQTSYADKMCFASYGHCYFVSYGKPRKWPRPHVYADHCDRPTGAVFCTSFLYNMFIGVTGTSFCDIPRYPIFLNRSESIVSASIGNKRWFKLIKGPLFINATPFFADNYTIHSLYQKCKNLSEKYSLFSVLQALEEFINFLLAKSMEKISRLQDANNINLRNGIYLVKDALTQVALIVKHDLAVLSDELTMEIIVTQLQKIISSLSNGHVPWTIVNTTEIQHSLSLSEENMRILQHTARALIFNMKPNMWYIPTTRWNIHFLIHLKIPSMIYLTNWNVLNIGFLVATGTNIAHSYMKLPYEYVTTDFGNITYLHTDECQDFGYLFCKQITHVFPCGLVPPSTSCPIKIQSSNASFVFIDSLTNGSYIVLAGKSECNIPALQPSIVTVNGTITCYGKQMFPPPNLGSMHSQVTFFVPHFSLQFPLLTGIIAKLQRSEITLFNTHDAIEDILQEVKQLLLRIDIHEGDFPLWLNRLGSAVSAAWPSLANMATSAVHAITAIGSSILGSGIQLLNYLKPILLVIVLIVLLIIIIKIFR
>QEPC01012897.1:2679874-2706338
PLPQPSLKQYFWPRYRRFSSCFLWSIFVFFCTIILTSTIVYSVLRLTWAHTVSLPATPIHWNLSHMETTGIPFGLIHNPFPKPIVSQ*SELLVPFTLNINTRVLAYCLAKTIKEDLQDLNSRNAHFLVPGTDPWHPTSYADKMCFASYGHCYFVSYGKLRKWPRPCVYADHCDRPTGA?FCTYFLYNMFIGVNGTSFCDIPTYPIFLNRSESIISASLGNKRWLNLIQGPLFVNATPFFADNYAIYSLYQKCKTLSKKYSLFSVLQALEDFIYFLLAKFMEKISRLQDANNKNLRN*IYLVKDALTQAVSIVKLDLGVLSDELIMEIIVTQLQKSISSLSNGH?PRTIVNTTEIQKSLPLSDENMKILQYTARAFIFKMKTNMWYIPTI*WNIHFLIHLKIPNMVYLTNWNILNIRFLVATGTSIAHSHMKLPYEYVSTDFGNITYLHTDECQDFGYLFCRQITHD?PCELIPPSTSCPIRIKSSNVPYVFIDSLTNGSLVVLAGQSECNIPTLQTSIVTANCTITCYGRQLFPLSNLGPMHFQVTF?VPHFSLKFPLLTGIIAKLQRSEITLFNTHDAIEDILQEFKQLLLRIDIHEGDFPL*LNRLGLAVSAAWPSLADMATSVVHTITSIGSSVLGSGI?VLSYLKPVLIVIVLIILLIIVIKIFR
>QEPC01013194.1:c6231775-6209292
-------------------------------------------------------?TPIHWNLCLVEAVGIPFGIIHNPFPKPIVSQRSELLVPFTLNIDTRALAYCFAKTIEEDLRDLDSRNAHFLAPGTDPWHQTSYADKMFLASYGHCYFVSYGKPRKWPRPHVYADYCDRPTGAIFCTSFLYKMFIDATGTSFCDIPRYPIFLNRSESIVSASLGNKRWFNLIQGPSFVNATPFFADNYAIYLLYQKCKTLSKNHPLFSVLQALE*FINFFLAKSMENISRLQDANNINLRNGIYLVKDVLTQVTLIAKHDLAVLSDELIMKIIVTRLQKM?VSLSNGHVPWTIVNSTEIQQSLSLSDENMKFLQHTARALIFNMKPNMWYLPTT*WNFHFKIHLKIPSMVYLTNWNILKIGFLVATGTNIAHAHMKLPYEYVSTDFG?-?YLHTDEYEDFG?KNCKQIT?VSPCGLVPPNTSCPNRIRSSNTSL?FIDSLTNRSYLILAGRSECNIPALQPSIVTVNSTVTCYGRQLFSPPNLRSMHSRVTFFVPHFSLQFPLLAGIIAKLQRSEITLFNTHDAIEDTLQEVKQLLLRTDIHEGDFPL*LNRLAIAISTVWPSLASMATSIAHAATSLGNSILGTGLQIITYLK*VFIAIVLIVLLIIVIKIY*
>QEPC01009045.1:c1496206-1473005
LLPQQSLKQCFWPRYRRFSSCFLWSIFIFSCIAILTSTIVFSVLRLTWAHTVSLPATPIHWNLSHVETAGIPFGIIHNPFPKPIVSQRSELLVPFTLNIDTRALAYCLAKTIEEDLQDLDSRNAHFLVPGTDPWHQTSYADKMCFASYGHCYFVSYGKPRKWPRPHVYADHCDRPTGAIFCTSFLYNMFIGVTGTSFCDIPRYPIFLNRSESIVSATLGNKRWFNLIQGPLFVNATPFFADNYTIYSLYQKCKTLSEKYSLFSVLQALEDFIDFLLAKSMEKISRLQDANNINLRNGIYLVKDALTQVALIVKHDLAVLSNELIMEIIVTQLQKIISSLSNEHIPWTIVNTTEIQQSLSLSDENMRILQHTACALIFNMKPNMWYIPTTRWNILFFIHLKNPNMVYLTNWNILNMVFLVATGTNIAHSHMKLPYEYVSMDFGNITYLHTD*CQDFGYLFCKQITQVSPCGLVPSSTSCPIKIQSSNASFVFIDSLTNGSYIVLAGKSECNIPALQPSTVTVNSTITCYSRQLFPPPNLGSMHSQVTFFIPHFSLQFPLLTGIVAKLQRSEITLFNTHDATEDILQEFKQLLLRIYIHE-DFPLWLNRLGSAVSAAWPSLADM?----------------------------------------------
>QEPC01008309.1:1677548-1700525
PLPQPTLRQYFWPRYQRFT-CFLWSIFVFFCATIVTSTIVFSVLRLIWAHTVSLPVTPIHWNLSHVETAGIPFGIIHNPFPKPIVSQRSELLIPFTLNR?TRVLAYCLAKTIEDDMRDLDSRNAYFLVPGTDPWHQSSYADKMCFPSYGHCYFVSYGKPRKWPRPHVYADHCDRPTGAIFCTSF*YNMFIGVTGTSF?DIPRYSIFLKKSKSIVSASLGSKCWFNLVQGPLFVNATPFFADNYAIYSFYHKCKTLSEKHSLFSVLQALEDFINFLLAKSMEKISRLQGADYINLRNGIYLVKDALTQVALIVKHDLAVLSDALIMEIIVTQLQKIIFSLHNGHVPWTIVNTTEIQQSLSLSDENMRILQHTARALIFNMKLNM*HIPTMRWNIHFLKHLKVPSMVNLTNWNILNMGFLVATGTNTAHSYMKLPYE?VSTDFGNITYLHTDECQDFGYLFCKQITHVFPCGLVPLSTSCPIRIEASNVSFVFTDSLTNGSYIILAGKSECNIPALQPAIVTVNRTISCYGRQLFPPPNLGSMHSQITFFVPHFSLQFPLLTGTIAKLQSSEITLFNTHDAIEDTLLPAR*LLLMIDIHEGDFPLALTRLTTAISAAWPPLASMANSIVHAATSLGNSILGTGIQIITYLKSVFIAIALS?----------
>QEPC01006022.1:1207051-1230420
PLSQ*S?-QYFWPRYRRFTTCFLWSTFVFFCTTILTSTIVFSVLRLTWAHTVSLPATPIHWNLSHMETAGISFGIIHNPFPKPIVAQ?SELLVPFTLNMDKRVFAYCLAKAIEEDL*DLDSRNAHFLVPGTDPWHQRSYADKMCFASYGHCCFVSYGKLRKWPRPHVYADHCDRPTGAIFCTSFLYNMFIGVTGTSF?DIPRFPIFLNRSESIVSASLGNKCWLN*LQGPLFVNATPIFADNYAIYSLYQKCKTLSEKYSLFSVLQALEDFINFLLAKSMENISRLQDANNINLRNGVDLVKDTLTQVALIVKHVLAVLSDELIMEIIVAQLQKIIFSLSNGHVPWTIVNTTDFQPSLSLSDENMRILQHTARALIFNMKPNMWYIPTTQWNIHFLIHFKIPSMVYLTNWNFLNMGFLVATRSNIAHAHMKLPYEYVSTDFGNITFLHTDKCQDFGYLFCRQITHTSPCGFVPFSSSSPIRIQSSNVSFVFIDSLTNGSYIVLAGKS?CSIPALQPTIVTVNHTITCYGRQCFPPPNLESMHSQVTFFVPHFSFQFPLLTGIIAKLQSSEIALFNTHDAIEDILPEVKQLLLRIDIHEGDFPQWLRRLASAVSIAWPSLANMVNSIVHAVTSIGTSIVGTGLQFLTYLKPVLLAIVLIVLLIIVIKIFR
>QEPC01014606.1:2383129-2406073
LLPQQSLRQYFWPRYQRFSACFLWSIFVFFCTTILASTIVFSVLHLTWAHTVSLPATPIHWNLSYVETAGIPFWIIHNPFPKPIVSQPSELLAPFTLNIDTKALAYCLAKTIEEDLQDLDSRNAHFLVPGTDPWHQTSCADKMCFASYGRCYFVSCGKPRKWPRSHVYADHCDRPTGAIFFTSFLYNMFIGVTGTSFCDIPRYPIFLNRSESIVSASLGNKRWFNLIQGPLFVNTIPFFAGNYVIYLLYQKCKNLSEK?-LFSVLQALEDFINFLLAKSMEKISRLQDTNNINLRN*IYLVKDALTQVALIVKHDLAVWSDELVMEIIVTQLQKIISSLSNGHIPLTTVNTTEIQQSLSLSDENMRILQHTACTLIFNMKPNMWYIPTMQWNIHFFIHLKIPRMLYFTNRNILNM?FLVATGTNIAHSYMKFSYECVSTDFGNITYLHTDECQDFGYLFCRQITHVFPCGLIPPSTSCPIRIQSSNISFVFIDSLTNGSYIVLAGKSECNIPALQPSIVTVN?--?CYGRQLFPPPNLGSMHSQVTFFVPHFSLQFPLLTGIIAKLQRSEITLFNTHDAIEHILQEVKQLLLRIDIHEGDFPQWLTRLGSAVSATWPSLADMANSIVHAETSIGSSILGMGIQFLTYIKPVLIVIVLIVLLIVVIKIFR
>QEPC01004609.1:c91817-69165
FPPQQNLKQCFWPRYRRFSSCFLWSIFIFSCIAILTSTIVFSVLRLTWAHTVSLPATPIHWNLSHVETAGIPFGIIHNPYPKPIVSQRSELLVPFTLNIDTRALAYCLAKTIEEDLQELDNRNAHFLVPGTDPWHQTSYADKMCFASYGHCYFVSYGKPRKWPRPHVYADHCDRPTGAVFCTSFLYNMFIGVTGTSFCDIPRYPIFLNRSESIVSASIGNKRWFELIKGPLFINATPFFADNYTIHSLYQKCKNLSEKYSLFSVLQALEEFINFLLAKSMEKISRLQDANNINLRNGIYLVKDALTQVALIVKHDLAVLSDELTMEIIVTQLQKIISSLSNGHVPWTIVNTTEIQHSLSLSEENMRILQHTARALIFNMKPNMWYIPTTRWNIHFLIHLKIPSMIYLTNWNVLNIGFLLATGTNMAHSHMKLPYEYVTTDFGNITYLHTDECQDFGYLFCKQITHVFPCGLVPPSTSCPIQIQSSNVSFVFMDSLTNGSYIVLAG?SECNIPALQPSIVTVNSTIICYGKQMFPPPNLGSMHSQVTFFVPHF?LQFPLLTGIIAKLQRSEVTLFNTHDAIEDILQEVKQLLLRID?HEGDFPLWLNRLGSAVSSAWPSLANMATSVVHAITAIGSSILGSGIQLLNYLKPILLVIVLIVLLIIIIKMFS
>QEPC01004481.1:c1544180-1520869
PQPQPNLRQYF*PRYRRFTSCFFWSIFVFFCITIIIFTIVFSVLHLTWAHT??LPATPIHWNLSLVETAGISFGFIHNPFLKSIVSQRSELLVPFTLNIDTRALAYGLAKTIEEEL*DLDSRNAHFLGPGTDPWHQTSYADKMCFASYGHCYFLSYGKLRKWPRPHVYADHCDRTTGAIFGTSFSNNMFVGVTGTSFCDIPRYPIFLNRSESIVSASLGNKCWFNLIQGPLFVNATPFFADNYVIYLLY?-----SEKH??FSVLQTLEEFINFLLAKSMEKISRLQDANNINLRNGVYLVKDALTQVALIVKHDLAVLSDELIMEIIVTRLQKIIFSLSNRHVPWTIVNTTEIQQSLSLTDENM*ILQHTVRALIFNMKPNLWYIPTTRWNIHFLIHLKIPSMVYLTNWNILNMGFLLATGTNIAHAHMKLPYEYVSTDFGKITYLHTDECQDFGYLFCKQIT?VSPCGLVPPSTSCPF----SNISLVFIDSLTNGSSLILAGQSECNILALQPSIVTVNSTITCYGRQLFPPPNLRSMHSQVTF--------------------------------------------------------------------------------------------------------------------------
>QEPC01005120.1:c1870367-1849514
--------?YFWPRYQRFTSCFLWRIFVFFCITIITFTIIFSVLRLTWAHTVSLPTTPINWNLSHVETAGIPFGIIHNPFTKPIVSH*SELLVPFTLNIDTRALAYCLAKT??EDLQDLDFKNAHLIVPGTDPWYQTSYADKMCFVSYGH?YFVSYGKLRKWPRPHVYVDHCDRPTGAIFCTSFLYNMFVGV?RTSFCDISRYPICLNRSESIVSASLGNKHWFNLIQGPLFVNATPFFADNYAIYSLYQKCKTLSEKHSLFSVLRALEEFINFLLVKSMEKISRLQDANNINLRN*VYLVKDVLTQVA*IVKHDLAVLSDELIMEIIVTRLQK?IFSLSNGHVPWTIVNTTEIQQSLSLSDENM*ILQHTARALIFNMKPNMWYIPTTRWNIH?--?LKIPNMVYLTNWNILHMGFLVAIGTNIAHAHMKLPYEYVSTDFGKITYLHTDKCQDFGYLFCKQITHVSPCGLVPPN??CPIRIQSSNTSLVFIDSLTNGSYLILAGKSECNIPVLQASIVTVNSTVTCYGRQFFPPPNLRSMHSQVTFFIPHFSLQFPLLTGIITNFQSSEIT?-?THDAIEDSL?EVNQLLLRTYIHEGDFPLWLNRLATAISAAWPSLASMAGSIA??ATSLGNSILGTGL*NF?--EQVYIAIVLIVLLLIVFKIFR
>QEPC01010723.1:239586-262976
PLP?PSLRQYFWPRY*KCTSCFLWSIFVFFCTTILTSTIVFSVLRLTWDHTVFLPATPIHWNLSDVENAGIQFRIIHNPFSKPIVSQQSELLVPFTLNIDTRALAYCLAKTIEEDL*DLDSRNAHFLVPGT?--?QRSYADKMCFAAYGHCYFDSYGKPRKWPRPHIYADH*DRPTGAIFCTSFL*NMFIGVTGTSFCDIPRYPIFLNRSEIIVSANLGNKH*FNLVQRPLFVNATPFFADNYAIYSLYQKCKTLSEKHSLFSVLQALEDFINILLAKSM*KVSRLQDANNINLRNGVYLVKDALIQLTFIVKHDLAVLSDELIMEII?-----------NGPGPTTIVSTTEIQ*SLSLSDENM*IL*HTAHASIFNMKPNM*HIHTA*WNIHFLIHLKIPSMVYLTNWNIFNMGFLVATGTNISHAHMKLPYEYVSTDFGNITYLHTDECKDFRYLFCKQMTHVSPCGLVPL-TSCPIRIQSSNISFVFIDSLTNGSYIILDGRSECNILALQSNIITVNHTITCYGRQLFPPPNL*SMHSQVTFFVLPFSLQFPLLTGIIAKLQRSEITLFNTHDT?--?WQEVKQLLLRIYIHEGDFPLWLTRLATDVSAAWPSLANMANSKLHTVTAIGSSILGTGIEIITYLKPVFIPIVLIVLLIIVIKIFR
>QEPC01007812.1:3356219-3379056
PQPQPNLRQYFWPRYRSFTSSFSGSIFIFFCITIITFTIIFSVLRLT?AHTVSLPTTPIHWNLSLVETA---FGIIHNPFPKPIVSQRSEPFVPFTLNIYTRELPYFLAKTIEEDL*DLDSRNAHFLVPGTDP*HQTSYADKMCFASYRHCYFVSYEKPRKWLRPHVYADHCDRPTGA?FGTYFLCNMFIGVTGTLFCDIPRHPIFLNKSESIVSAILGNKRWFNFIQGPLFVNATLFFADNYAVYSLYQKCKTLSEKHSFFSVLQTLEEFMNFLLAKSMEKFSRLQDANNINLRNGVYWIKDALTQVALIVKHDLAVLSDELIMGIIVTRLQKKYFSLSNGHVPWTIVNTTEIQQPLSISDENMRILQHTARGLIFNMKQNMWYIPTTRRNIHFLIHLKIPSMVYLTNWNILNMGFLVATGTNIAHAHMKLPYEYVSTDFGNIT??HTDECQDFGYLFCKQITHVSPCGLVPPSTSCPIRIQSSNISLVFIDSLTNRSYLILAGQSECNIPALQSFIVTVNSTVTCYGRQLFPPPNLRSMHSQVTFFVPHFSLQFPLLTGIIAKLLWSEITLFNMHDAIEDTLQEVKQPLLRINIHEGDFPLWLNRLAI?-?AVWPSLASMARSIAHTATSLGNSILGTGLQIITYLKPVFIAIVLIVLLIVVIKIFR
