# Supplementary material for: The First Co-Opted Endogenous Foamy Viruses and the Evolutionary History of Reptilian Foamy Viruses
Source: Viruses. 2019 Jul 12;11(7):641. doi: 10.3390/v11070641 (PMC6669660; doi:10.3390/v11070641)
Supplement: Supplementary file 1 [file viruses-11-00641-s001.zip › viruses-512695-suppl/Data S6 Pol alignment.fas]

>Y07725_SFVpsc
QYPINPKAKPSIQIVIDDLLKQGVLTNTPVYPVPKPDGRWRMVLDYREVNKTIPLTAAQNQHSAGILATIVRQKYKTTLDLANGFWAHPITPESYWLTAFTWQGKQYCWTRLPQGFLNSPALFTADVVDLLKEIPVQVYVDDIYLSHDDPKEHVQQLEKVFQILLQAGYVVSLKKSEIGQKTVEFLGFNITNITPPKDLKQLQSILGLLNFARNFIPNFAELVQPLYWSEENTKQLNMVIEALASNLEERLPEQRLVIKVNTSPSAGYVRYYNEIMYLNYVFSKAELKFSMLEKLLTTMHKALIKAMDLAMGQEILVYSPIVSMTKIQKTPLPERKALPIRWITWMTYLEDPRIQFYTDGSAQMAEIAAEFACKKALKIPGPVLVITDSFYVAESANKELPYWKSNGFVNNKKKPLKHISKWKSIAEDITIQHEKHTGREATLLKIANLYWWVVKQLGRCQQCLITNASNKASGPILRPDRPQKPFDKFFIDYIGPLGYLYVLVVVDGMTGFTWLYPTKAPSTSATVKSLNVLTSIPKVIHSDQGAAFTSSTFAEWAKERGIHLEFSTPYHPQSGSKVER
>U04327_SFVpve
QYPINPKAKPSIQIVIDDLLKQGVLTNTPVYPVPKPDGRWRMVLDYREVNKTIPLTAAQNQHSAGILATIVRQKYKTTLDLANGFWAHPITPDSYWLTAFTWQGKQYCWTRLPQGFLNSPALFTADAVDLLKEVPVQVYVDDIYLSHDNPHEHIQQLEKVFQILLQAGYVVSLKKSEIGQRTVEFLGFNITNVTPPKDLKQLQSILGLLNFARNFIPNFAELVQTLYWTEDNTKQLNKVIEALASNLEERLPDQRLVIKVNTSPSAGYVRYYNEIMYLNYVFSKAELKFSMLEKLLTTMHKALIKAMDLAMGQEILVYSPIVSMTKIQKTPLPERKALPIRWITWMTYLEDPRIQFCTDGSAQMAEIAAEFACKKALKVPGPVLVITDSFYVAESANKELPYWKSNGFVNNKKEPLKHISKWKSIAEDITIQHEKHTGREATLLKIANLYWWVVKQLGRCKQCLITNASNKTSGPILRPDRPQKPFDKFFIDYIGPLGYLYVLVIVDGMTGFTWLYPTKAPSTSATVKSLNVLTSIPKVIHSDQGAAFTSSTFAEWAKERGIHLEFSTPYHPQSSGKVER
>HM245790_SFVggo
QYPINPKARSSIQVVIDDLLKQGVLVNTPVYPIPKPDGRWGMVLDYREVNKTIPLIAAQNQHSAGILATIVRKKYKTTLVLANGFWAHPITPESYWLTAFIWQGKQYCWTRLPQGFLNSPALFTADVVDLLKEISVQAYVDDIYLSHDDPQEHLDQLEKVFQILLQAGYVVSLKKSEVAQKTVEFLGFNITDITPPKDLKQLQSILGLLNFARNFILNFAELVKPLYWSNENTVQLQTIIKALADNLEERIPEKRLIIKVNTSPSAGYVRYYNEIMYLNYVFSKAELKFTLLEKLLTTMHKALIKAMDLAMGQEILVYSPVVSMTKIQKTPIPERKALPIRWITWMTYLEDPRIQFYTDGSAQMAEIAAEFACKKALKITGPVLIITDSFYVAESTNKELPYWKSNGFVNNKKKPLKHVSKWKSIAEDITIQHERHTGREATLLKIANLYWWVVRQLGRCQQCLVTNAFNQTSGPILRPTRPLKPFDKFFIDYIGPLGYLHVLVVVDSMTGFTWLYPTKAPTTNATVKALNVLTSIPKVIHSDQGAAFTSSTFADWAKERGIQLEFSTPYHPQSSGKVER
>AJ544579_SFVppy
QYPINPKAKESIQIVINDLLKQGVLINTPVYPVPKPDGRWRMVLDYREVNKTIPLIAAQNQHSAGILASIYRGTYKTTLDLANGFWAHPITPNSYWLTAFTWQGKQHCWTRLPQGFLNSPALFTADVVDLMKHIPVQVYVDDLYLSHDDPQEHLQVLQQVLHILHDAGYVVSLKKSAIAQKVVEFLGFNITNISPPQNLKQLQSILGLMNFARNFIPNYAERVKPFYWNDELTSQLQELITLLADNLEERKPTTRLIIKVNSSSHAGYIRYYNEILYINYVFSKAEEKFSMLEKLLTTLHKALIKAVDLAMGTEIMVYSPIVSMTKIQKTPLPERKALPVRWITWMTYLEDPRITFYTDGSAQLAEVAAEFACKQALKITGPVLIITDSFYVAESANKELPYWKSNGFVNNKKKPLKHVSKWKSIADGITIKHEKHSGREATLLKLSNTYWWVVKVIGQCQQCLVTNPSNLTSGPILRPERPTKPFDKFFIDYIGPLGYLHVLVVVDAMTGFVWLYPTKAPSANATVKALNMLTSIPKVIHSDQGAAFTSSTFADWAKEKGIHLEYSTPYHPQSSGKVER
>X54482_SFVmcy
QYPINPKAKPSIQIVIDDLLKQGVLINTPVYPVPKPDGKWRMVLDYREVNKTIPLIAAQNQHSAGILSSIYRGKYKTTLDLTNGFWAHPITPESYWLTAFTWQGKQYCWTRLPQGFLNSPALFTADVVDLLKEIPVQAYVDDIYISHDDPQEHLEQLEKIFSILLNAGYVVSLKKSEIAQREVEFLGFNITNITPPKDLKQLQSILGLLNFARNFIPNYSELVKPLYWTEDNSNQLQHIISVLADNLEERNPETRLIIKVNSSPSAGYIRYYNEIMYVNYIFSKAEAKFTQTEKLLTTMHKGLIKAMDLAMGQEILVYSPIVSMTKIQRTPLPERKALPVRWITWMTYLEDPRIQFYTDGSAQLAEIAAEFACKKALKISGPVLIVTDSFYVAESANKELPYWKSNGFLNNKKKPLRHVSKWKSIAEDIIIMHEKHTGRDATFLKVSSKYWWVVKSIRQCKQCLVTNATNLTSPPILRPVKPLKPFDKFYIDYIGPLGYLHVLVVVDSMTGFVWLYPTKAPSTSATVKALNMLTSIPKVLHSDQGAAFTSSTFADWAKEKGIQLEFSTPYHPQSSGKVER
>M74895_SFVcae
QYPINPKAKASIQTVINDLLKQGVLINTPVYPVPKPDGKWRMVLDYREVNKTIPLIAAQNQHSAGILSSIFRGKYKTTLDLSNGFWAHSITPESYWLTAFTWLGQQYCWTRLPQGFLNSPALFTADVVDLLKEVPVQVYVDDIYISHDDPREHLEQLEKVFSLLLNAGYVVSLKKSEIAQHEVEFLGFNITNITPPRDLKQLQSILGLLNFARNFIPNFSELVKPLYWTTDNSQQLQNIISMLAENLEERNPEVRLIMKVNTSPSAGYIRFYNEIMYLNYVYTKAEVKFTNTEKLLTTIHKGLIKALDLGMGQEILVYSPIVSMTKIQKTPLPERKALPIRWITWMSYLEDPRIQFYTDGSAQLAEVAAEFACKKALKIDGPVLIVTDSFYVAESVNKELPYWQSNGFFNNKKKPLKHVSKWKSIADDIIIIHEKHTGRDSTFLKVSSKYWWVVKVIRQCKQCLVTNAATLAAPPILRPERPVKPFDKFFIDYIGPLGYLHVLVVVDSMTGFVWLYPTKAPSTSATVKALNMLTSIPKVIHSDQGAAFTSATFADWAKNKGIQLEFSTPYHPQSSGKVER
>GU356394_SFVssc
QYHINPKAKPSIQIVINDLLKQGVLKNTPIYPVPKTEGKWRMVLDYRAVNKTIPLIAAQNQHSAGILTNLVRQKYKSTIDLSNGFWAHPIDQDSQWITAFTWEGKQYVWTRLPQGFLNSPALFTADVVDLLKEIPVNVYVDDIYVSTETINQHFQVLDKIFQKLLQAGYVVSLKKSNLCRYEVTFLGFTISNISPPNSLKQLQSILGLLNFARNFIPNFSELIKPLYWEPKHSQALNNLIIALADNLEQRNGEVPLVIKINASNTTGYIRFYNKIAYASHVFNHTEQKFTPVEKLLTTMHKAIIKGIDLAIGQPIEIYSPIVSMQKLQKITLPERKALSTRWLSWLSYIEDPRFLFYTDGSAQYAEIAAEFACKKALQVTGPVLIVTDSDYVARSVNNELNFWRSNGFVNNKKKPLKHISKWKSISENITIVHEPHTGREATLLRLQNQYWWVSHCLRTCMPCLQTNSTNLTTTRPFQQIRPSKPFDKYYIDYIGPLGYSYVLVVVDSATGFCWLYPTKAPSTRATVKSLNFLLGIPKILHSDQGSAFTSSDFANWAKEKEITLEFSTPYHPQSSGKVER
>GU356395_SFVcja
QYHINTKAKPSIQQVIDDLLKQGVLINTPIYPVPKPDGKWRMVLDYRAVNKTVPLIGAQNQHSLGILTNLVRQKYKSTIDLSNGFWAHPITKDSQWITAFTWEGKQHVWTRLPQGFLNSPALFTADVVDLLKNIPISVYVDDIYFSTETVSEHLKILEKVFKILLEAGYIVSLKKSALLRYEVTFLGFSITNITSPRTLKELQSILGLFNFARNFVPNFSEIIKPLYWTSEHTRYLEEIVSALAGNLEQRDNESPLVVKLNASPKTGYIRYYNKIAYASHVFTNTELKFTPLEKLLVTMHKALIKAIDLALGQPIEVYSPIISMQKLQKTPLPERKALSTRWITWLSYLEDPRITFYTDGSAQYAEISAEFACKKANNISGPVLIVTDSDYVARSVNEELPFWRSNGFVNNKKKPLKHISKWKNISDDIIIVHEPHAGREATVLRLQDKYWWVISHIRTCKPCLTTDGSNLTPIPPKPQLRPEKPFDKFFIDYIGPLGFVYVLVVVDAATGFTWLYPTKAPSTNATITSLNILLGTPRVLHSDQGSAFTSSTFADWAKEKGIQLEFSTPYHPQSSGMVER
>EU010385_SFVaxx
QYHINPKAKPSIQIVINDLLKQGVLRNTPVYPVPKPDGKWRMVLDYRAVNKTIPLIAAQNQHSLGILTNLIRHKYKSTIDLSNGFWAHPITEDSQWITAFTWEGKQHVWTRLPQGFLNSPALFTADVVDILKEVPVSVYVDDIYISSPTMEEHFQVLDSIFRKLLETGYIVSLKKSALARYEVNFLGFVISEITPPTTLKQLQSILGFLNFARNFVPNFSELVQPLYWTAEHTLRLNELISALAGNLEQRRGDSPLVVKVNASDKTGYIRYYNDIAYASHVFSTAELKFTPLEKLLVTMHRALLKGIDLALGQPIKVYSPIASMQKLQKTPIPERKALSTRWVTWLSYLEDPRITFYTDGSAQYAEISAEFACKKASLLQGPVLIVTDSDYVARSANKELPFWRSNGFLNNKKKPLKHISKWKNISDNITIVHEPHTGREATLLKLQTTHWWIITVLRQCKPCLQTDSTNLTPIPPVSQPRPVKPFDKFFIDYIGPLGFSYVLVIVDARTGFTWLYPTKAPSTNATINSLNLLLGTPKVLHSDQGSAFTSATFAEWAKDRSIQLEFSTPYHPQSSGMVER
>KM233624_SFVocr
QYHVNPAARPDIQIVIDDLLKQGVLKNTPVYPVPKPDGKWRMVLDYRAVNKTVPAIGAQNCHAPGILSSLYRAKFKTTLDLSNGFWSHPITPESYWLTAFTWQGSQYVWTRLPQGFLNSPALFTADVVDLCKHIPVSAYVDDIYVSNDTAEEHLRTLEQLFRTLMSAGYIVSLKKSKIGVSAVDFLGFEITNIQPPSSLKQLQSILGFLNFTRNFVPNYSELVKPLYWTLENTEQLNQVISALADNLSERKTGVPLVVKSNCSPTAGYIRFYNQIQYVNYIFSKTELKFTPLEKQLTVLHKAILKGLDLAGGEDIHFYTPIASISKLQRTPIPERKALHVRWLTWITYLEDPRFHFYTDGSAQYAEIAAEFAIKKASLLRGPVLIVSDSVYLVKSFNEELPFWISNGFLNNKKKPLQHISKWKTIAADIFLLHVPHMGREAVLAKIQNVYWWVKHVLTICSQCQQVNSFNLKPQPPQTIARHVHPFDKIYMDYIGPLGYLYVLVLVDSCTGFTWLYPTKAPSANATVKALTHLTGTPKVLHSDQGSAFTSSTLVDWAKERGIRLEYSTPYHPQSSGKVER
>AGTM012070104_AGTM011519752_AGTM010361255_PSFVaye
QYAINPKARSSIQAVIDDLLKQGVLTNTPVYPVPKPNGQWRLVLDYEVVNKPNPPLTAQNFCSIGLLTTLPKHKYKTTLDLSSGFEAYPITEESQWI--?PWLGY?NAWTRLPQGFLNSPSLLIADVTEILKDIPMVVYTDDVYLSHQSEEQHLEAVGKIFDNLLKSGYIVSVKKSEMAMREVTFLGF--TQLKPP?NLKELQGILGLLNFTRNFIPDFAELTHPLYWKLQYDLILSELINKLSVFPEERKPDISLIKKVYISKIAGFVRFYNYISHLNIVFSKTKLKFKNIEKLLTTIHKPLLKAFDMAQSQNIKIYSPIASLARIQKTPIPERKAFSSRWTICLVYTEDPRISFYMDRSAQFAELAAEFAIKKTTMLNKPVLIVTDSFCISNSYNNELKYG?PNGFLTAKRKPLKHISKWKQIYDEIHMIHEPHGGRNTTLLKLQNCYW?VKTVLKDCEPCLMVNFNNVKTIPPIKIQHAQNPFDKIYMDYVGPLRYEHVLVLADASTRFCLLYATDVQTTDVT?KAPTHFSSVPRVLYSDQESTFTSSSLGLWAKDKGVPLEFSTTYHRQSSGKLKR
>U94514_BFVbta
QYHINPRAKADIQIVIDDLLRQGVLRNTPVYPVPKADGRWRMVLDYREVNKVTPLVATQNCHSASILNTLYRGPYKSTLDLANGFWAHPIKPEDYWITAFTWGGKTYCWTVLPQGFLNSPALFTADVVDILKDIPVQVYVDDVYVSSATEQEHLDILETIFNRLSTAGYIVSLKKSKLAKETVEFLGFSISDLQPPTTLRQLQSILGLINFARNFLPNFAELVAPLYWTMDHTTQLKTIIQALTENLEERRPDVDLIMKVHISNTAGYIRFYNHIAYNNALFTSTELKFTPTEKIMATIHKGLLKALDLSLGKEIHVYSAIASMTKLQKTPLSERKALSIRWLKWQTYFEDPRIKFYTDGSAQYAEIAAEFAIRRATGIRGPVLIVTDSNYVAKSYNEELPYWESNGFVNNKKKTLKHISKWKAIAEDIHVIHEPHLGRSALLLKLQQKYWWASRIVLNCTVCAQTNSTNQKPRPPLVIPHDTKPFQVWYMDYIGPLGYQHALVIVDAGTGFTWIYPTKAQTANATVKALTHLTGTPKVLHSDQGPAFTSSILADWAKDRGIQLEHSAPYHPQSSGKVER
>AF201902_EFVeca
QYRINPKAKADIQIVIDDLLKQGVLKNTPVYPVPKPDGRWRMVLDYRAVNKVTPAIATQNCHSASLLNTLYRGQYKTTLDLANGFWAHPIQESDQWITSFTWNGKSYVWTTLPQGFLNSPALFTADVVDLLKDIPVEVYVDDVYFSNDTEEEHLKTMDLLFQKLQTAGYIVSLKKSKLGQHTVDFLGFQITDITPPNTLKQLQSILGLLNFARNFIPNYSELITPLYWETKHTAILQKIIKELSENLEQRKPDVELIVKVHVSPTAGYIKFANKIAYHNVVFSKTELKFTITEKVMTTIHKALLKAFDLAMGQPIWVYSPIHSMTRIQKTPLTERKALSIRWLKWQTYFEDPRLIFYTDGSAQFAEIAAEFALKQAIRKMGPVLIVTDSDYVAKSYNQELDFWVSNGFVNNKKKPLKHVSKWKSIADDIHVIHEPHLGKNTMYIKILNKYWWISKYIRTCTNCIITNTDNVPNKSYIVQEKTGLPFQKYYMDYIGPLGYYHVLVIVDEGTGYTWLYPTKAQTANATVKALNHLTGTPKVLHSDQGSAFTSATLVAWAKDKGIQMEYSSPYHPQSSGKVER
>Y08851_FFVfca
QYHINPKAKPDIQIVINDLLKQGVLINTPVYPVPKPNGRWRMVLDYRAVNKVTPLIAVQNQHSYGILGSLFKGRYKTTIDLSNGFWAHPIVPEDYWITAFTWQGKQYCWTVLPQGFLNSPGLFTGDVVDLLQGIPVEVYVDDVYISHDSEKEHLEYLDILFNRLKEAGYIISLKKSNIANSIVDFLGFQITNITAPTTLKQLQSILGLLNFARNFIPDFTELIAPLYWQIEHSTTLETLITKLAEYLQGRKGDKTLIMKVNASYTTGYIRYYNEISYVSIVFSKTELKFTELEKLLTTVHKGLLKALDLSMGQNIHVYSPIVSMQNIQKTPQTAKKALASRWLSWLSYLEDPRIRFYTDGSAQFAEIAAEFALKKCLPLGGNILVVTDSNYVAKAYNEELDVWASNGFVNNRKKPLKHISKWKSVADDVVVTHEPHAGREAVLLKIQENYWWISSFLSTCNVCKMVNPLNLKPISPQAIVHPTKPFDKFYMDYIGPLGYVHVLVVVDAATGFTWLYPTKAQTSKATIKVLNHLTGLPKVLHSDQGSAFTSEEFAQWAKERNIQLEFSTPYHPQSSGKVER
>ABVD02350954_SloEFV
QYQINQKAKLAMQTVINDLIKQGMLLNTSIYPIPKTNGF?RMVLNVRAVTNVIPLIAVKNQCSTEILTQMQREKYKTTLDLSNGFRAHPIRKESSWIMAYTWEEKQLLWTRLPLG??NSPALFTANIVDILKEIPVEVYVNDIYF?NVTE??HLITLKLVLKIILRSGYMVSLK?SEIAKEVVTIVHFDITNILVSKTLKELQSIL?LLNIAHNVFTDFAELTKPLYLMEKEGMELQVIIMNNTFYLENRDIQ?TLIIKLDSSPT??YI?MYNKIQYVNFIFTPAEIKFKPTEKLLIKMQKEIIKGLELLQITQIHIYSPLASPT??PKTLLPERKGLHSQWITWMT?FKNPQLIFHTDESAQYAKMSPEFAAKKAMMDKGPILVVTNSMHLAESFNEKLDIWISNGFLNNKREPLYHINKWKVFANIIHMVHEP-----------------VRSLVANCEKCQ?TNAPFQIPTPPKTSIHPSKLFEKFYMNYIGPLGHKHILVIVVAKMRYCWLFATKTQNANA??KTLNFLSGTAKVLNSDQRSTFNSATLQQWTKNRSKDLVFSTPYYPQSCRNMGR
>AMDV01151999_ChrEFV
QNHINHKATPSIQ-VIDNLLAQQV?KNTPVYPVPKSEGKWRMVLDYRAINKVIEPIAAQNSFSTSILAQLPKKKFKTTLDLSNIF?AIPIHPNDYWITAFT?KS?HHVWTRLPQSFINIPALFPADIQQ?LSPLPVIAYVDDIYFTADTEQQQLQQI---LYILGNAGCIFSPKKSAIGRHTVPFLGFEITNIKEPGSLKQLQSVLGLFNFARNFVPDFAVLTELLCWNGEAAAALSTLINSVTKYLAE?NVK?PSMVKCYASQMAGFAGLHNEISFLSFIFTPAETKFAPTERILTIIHKTLLKASDLA?VSIIKIYSPVTPPTKLQKIPLSERNALNSKWITWPSHFKNPQL?FYTDGSAQYAEVTVIFAYKDASKQVMPVLIVTDSDYVFKAYTKESQIRISNGFHNAKHKPIKRIVKWQQI-TS-HVIHEPDLG?ESTITKL?QKY?WVDSVLGSCETCLNTHSANVS?PPPFKLDKPENPFDKIYMDYVSPLEYLHLLVLVDYLTGFF?IHPTK?STANTMVHALYVFISVPKVTHADQGAAFTSGTLTKWAADHNIVLEFSTPYHPQS--KVEQ
>QEPC01006862.1:1543490-1566400_ERV-Spuma-Spu
QYPINKASINDIQKVINDLIAQGALINTLVYPVSKHNWKWHMVLDYHALNRVSPSFNVQNLHMSGMLGNLERHRYKTTLDLSNGFWAHPIREQDRYLTSFSWQGTQYCWTRLPQGY??SPALFSADVIELLKNIPVHSYMDDIYFTNEDLAKHLATFKQIVTVFGAAGYIINLKKSQICRSKIKFLGFQLATLQPPKTLKELQSVLGFLNIARILVPDYAQRTKPLYWTLEAQQTLDNLITLVAVELNTRNSTVSLEILVGV?QEGGFASYLNYLQYISYVFSNAEQTFLPIERILCMCNLAILKGKDIAHGQKMIVKTPIASLRQVKKSSIPNAKALHSKWVQWMSHFQNPQIEFYTDGSAQYTELMTRKAIEISPSDA-TVLIFTDSFYIARGINEELSIWRSNGFLDNRQKPLKHAHRWQKLATLIIVMHMPHQGVNATVESLQRSYWWVLWHLTQCEPCLRTNPGPVTRPPYLKNPKPLSPFEKVYMDYIGPLGNNHCLVIVDACNGFVWIYLTRDQS-----------------------------------KSFGIVLEYSTPFHPQ?---?EI
>QEPC01007499.1:c4190267-4166956_ERV-Spuma-Spu
QYPINKAAIIDIQKVIDGLIAQGALINTPVYPVPKPNGKWRMVLDYCTLNRVSASFNVQNLHMFGMLGNLERHKYKTTLDLSNGF??KNIPD-------------------------------------------VHSYM?-IYFTNEDLDQRLATLKQIVTVLGEAGYIINLKKSQICRRKGKFLGFLL?TLQPPKTLKELQSVLGFLNVARILVPDYAQRTKSLYWTLEAQQTLDNLIILIVVVLNTRNSTVSLEILVGATQKGGFTSYFNY---ISYVFSNAEQKFLPIERNLCMCNLAVLKGEDLAQGQKIIVKTLIASLRQVKKGSIPNAKALHSRWVQWMSHFENPQIEFYTDGSAQCAELMAHKAIEISPPDA-TVLICTDSFYIARGINEELPIWRSNGFLDNKRKPLKHAHRWQKL?TLITVIHVPHQGVNATVESLQRSYWWVQWHLVQCEP?LRTNPGPVTRPPYLKNPNPLSPFDKVYMDYIGPLGHNHCLVIVDACTCFVWIYPT?DQSASTTVRTLTSFILLPRILHSDTGGAFTSHQMQEFAKSLEIVLEYS?PYHPQSAGVVER
>QEPC01014092.1:476299-498066_ERV-Spuma-Spu
QYPINKAAINDIQTVIHDLIAQGALINTPV?SVPKPNGKWCMVLDYRPLNRVSPSFSVQDL?MSGMLGNLERHKYKITLDLSNGLGEHSIRKEDRYLTAFTWQGKQYCWTHLPQGYLNSPALFSADVTEILKEIPVNSYIDDIYITHKNLD?HLATLKQIFTVWGEEGYSIDLKKSQICRSKVNFLGFLLTTL?APKTLKELQSVLVFLNVAIILV?---?RTKLLYWTLEAQQALDDFISLIAAELNTRNTTTSLEVLVSVSQQGGLA?YFNSLQYVSYVFSNAEQKFLPIERVLCMCNLAILKGKDLAQAQKRIVKTPIASLR?--?G?IPNVKALHSRWVQWMFHFENPQI?FYTDGSAQYAELMAHKAIEISPSDA-SVLICTDSFYIARGINDELSIWQSNGFLDNKQKLLKHAHRWQKLATLITVKHVPHQGVNATGESLQHSYWWVQQCLAQCDLCLRTNCGSVTRPP?LKNPKPLSSFDKVYMDYIGPLGHNHC?VLVDACTGFVWIYPTRDQSASTTVKALTSFISIPHILHSDKGGAFTSHQMQSFAKSFGIALEYSTPYHPQSAGVVER
>QEPC01001717.1:3754038-3777314_ERV-Spuma-Spu
QYPINKAAINDIK?--?DLIAQGALINTPVYQVPKPNGKWCMVLDYRALNRVSPSFTVQNLHMAGMLGNLERHKYKTTLDLSYGFWAHPIREEDRYLTSFTWQRTQYCWTRLPQGYLNSPAIFSADVIQLLKDIPVNSYMDDIYFTNENLDQHLATLKQVVSVLGEAGFIINLKKSQICRSKVKV?-----TLQPPKTLKELQSVLGFL-------------------------------------------TVSLEIIVRASSQGGLASYYNYLQYISYVFSNAEQKFLPIERVLCVCNLAILKGKDLAQGQKMIVKTPIASLRQVKKGSIPNAKALHSRWVQWMSHFENPQIEFFTDGSSQYAELMAHKAIEISPPDE-TVLICTDSFY?ARGINQELSIWRSNGFLDNKRKPLKHAHRWQKLATLITVMHVPHHGVNATIKSVKHSYWWVQWHLTQCEPCLRTNPGPVTRPPYLKNPKPLLPFDKVYMDYIGPLGHNHCLVIVDACTGFVWIYPTRDKSASTTVKILTSFIPLPRLLHSDKGGAFTSHQIQDFSKSFGIVLEYSTPYHP?SSGVVER
>QEPC01004995.1:1741646-1765648_ERV-Spuma-Spu
?YPINKALIND??KIINDLIAQGALINTPIYPVSKPNGKWHMVLDYRALNRISPSFTVQNLHMSGMLGNLERHKYKTTLDLSNGFGAHPIREADRYWTAFTWQGTQYCWTRLPQGYLNSPALFSADVIELLKNIPVYSYIDDIYFKHKHLDEQLATLKKIVTVLGEAGYINNLKKSQLCKSKVKFLGFQLPSLQVPKTLKELQSVFSFLNVARLLVPHYAQRTKPLYLTLEAQQALDEVITLIAAELNTRNNTASLEILFSASQQGGFASYFNSLQYISYVFSNAKQKILPIERVLCMCNFAILKGKDLAQGQKMIVKTPITSLSQVKKGSISNAKALHSR?VQRISHFEN??TESYTDGSAQYAELMAHKAIEISPSDA-SVLICTDSFYIARGINEELSI?WSNGFLDNKRKPLKHAHRWQNLATLITVMHVPHQGVNATVESLQHSYSWVQWRLAQCESCLRTNPDSVTRPSYLKNPKPLSPFDKVYIDYIGLSGHNHCLVIVDACTGFVWIYPTQDHSASTTVKTLTSFILLPHILHSDKRDAFTSHQMQSFA?SFGIVLEYSTPYHPQSAGVVER
>QEPC01012034.1:c272386-248924_ERV-Spuma-Spu
?YPINKAAINDIQKVINDLIAEGALINTPVYPVPKPNGKWRMVLDYRALNRVSPSFNVQNLHMSGMLGNLERHRYKTTLDLSNGFGAHPSREQDRYLTAFSGQGTQYCW?-----YLNSPALFSADVIELLKNIPVHSYMDDVYFTNEDLDKHLATLKQIVTVLGEAGYIINLKKSQICRCKVKFLGFLLTTLPRPKTLKELQSVLGFFNVARILVPDYAQRTKPLYWTLEAQQTLDNLITLIAVELNTRNSTVSLKILVGDTQKLGFASYFNYLQYISYVFSNAEQKFLPIGRILCMCNLPILKGKDLAQGQKMIVKTPIASLRQFKKGSISNAKALNSRWVQWMSHFENPQIEFYTDGSAQYAELMTHKAIEISPPDA-TVLICTESFYIARGINEELPIWRSNGFLDNKLKPLKHSHRLQKLATLIIVMHMPHQDVNATVESLQHSYWCVQWCLA?CEPCLRTNSGPVTRPPYLKNTKPLSPFDKVYMDYIGPLGHNHCLVIIDACTGFVWIYPTRDQSASTTVRTLTSFISLPCILHSDKGGAFTSHQMQDFVKSFVIVLEYSTPYHPQSAGVVER
>QEPC01007467.1:c2541614-2518611_ERV-Spuma-Spu
QYPINKAAINDIQKVINNLIAQGELINTPVYPVPKPNGKWCMVLDYRALNRVSPSFNVQNLHMSGMLGNLERHRYKTTLDLSNGFWAHPIREQDKYLTAFSWQGTQ?CWTCLSQGYLNSPALFSADVIELLKNIPVHSYMDDIYFTNEDLDKHFATLKQTATVLGEAGYIINLK?LQICRSKVKFLGFQLTTLQPPKTLK-LQSVLVLFNVARILVPDYAQRTKPLYWALEAQQTLDNLIALIAVELNTRNSTVSLEILVGATQKGGFASYFNDLQYVSYVFSNAEQKFLPIERLLCMCNLAILKGKDLAQGQKMVVKTPIASLRQV?KGSIPNAKALHSRWVQWMSHFENPQLEFYTDGSAQYSEFMAHKATERSPPDA-TVLICTDSFYIARGINEELSIWRSNGFLDNKQKPLKHAYRWQ?LATLITVMHMLHQGVNTTVESL?HSY?WVQRRLAQCEPCSRTKPGPVTRPPYLKNPKPLSPFDKLYMDYISPLGHNHCLVIVDACTGFVWTDST?DQSASTTVRTLTSFISLPRILHPGTGGAFTTHQMQDFAKRFGIVLEYSTPYHPESA?VVER
>QEPC01000841.1:c6487689-6464796_ERV-Spuma-Spu
QYPINRAAVNDIQQVINDFIAQGALINTPVYPVPKPNGKWCMVLDYCALNRVSPCFSVQNLHVSGILGNLERHKYKTTLDLFNSFWAHPTREEDRYLTAFTWHETQYCWTRLPQGYLNSPALFSADVIGLLKNIPVYSYIDDNYFTHE----HLATLKQIVTILGEAGYIINLRKSQLRRSKVMFLGFQLTTFKKPK?--------------RILVPDYAQRIKPLYWTLETQQALDELIS?-PD?LNTRNNTASLEILVSAP?-?GLASCFNSLQYVSYVFSNAEQEFLPIEK??CMCNLAILKGKDLAQGQKIIVKTPI???RQVKKDSIPNAKALHSQWVQWMSHIENPQIEFYT?GSAQYAELMAHKEREIYPSD?--------------GIN?ELSIWQSNGFLDNKRKLLKQAHRWQNLATLITVMHVPHQGVNATVESLQYSYWWVQ?RLTQREPCLRTNP------------KP?SSFDKVYMDYIGPLGHNQCLVIVDACTGFVWIYPTWDQSASTTVKTLTSFISLPRILHSDKGGA?TSHQMQSFAKSYGIVLEYSTPYHPQSAGLVER
>QEPC01003194.1:c6056215-6033020_ERV-Spuma-Spu
QYPINKAAINDIQKVIDDLIAQGALINTPVYPVPKPNGKWHMVLDYRALNRVSASFNVQNLH?SGMLGNLERHKYKTTLDLSNGFWAHPIREQDRYLTAFSWQGTQYCWTCLPQGYLNSPALFSADVIQLLRNIPVHSYMDDIYFTNEDLDQHLATLKQIVTILGEAGYIINLKKSQICRSKVKFLGFLLTTLQPPKTLKELQSVLGFLNVARILVPDYAQRTKPLYWTLEAQQTLDNLITLIAVELNTRNSTVSLEILVGATQKGGFASYFNYLQYISYVFLNAEQKFLPIERILCLCNLAILKGKDLAQGQKMIVKTPTASLRQVKKGSIPNAKALHSRWVQWMPHFENPQIEFYTDGSAQYAELMAHKAIEISPPDE-TVLICTDSFYIARGINEELSIWWSNGFLDNK?KPLKHAHSWQKLATLITVMHVPH?----?VGSLQRSYWWVQRRLAQCEPCLRTNPGQVTRPPYLKNTKPLSPFDKVYMDYIGPLGHHYCLVIVDACTSFVWIYPTRDQSASTTVRTFTSFILLPCILHSDKGDAFTSHQMQSFAKSFGIVLEYSTPYHPQSAGVVER
>QEPC01006603.1:168253-191441_ERV-Spuma-Spu
QYPINNAAINDIQKVINDLIAQGALINTPVYPVPKPNVK?RMVLDY?VLNRVSPSFNVQNLYIFGMLGNLERHTYKTALDLSNGFGVHPIREEDRYLTAFTSQGIQYHWTCLPQGYLNSPALFSA----?LKNIPIHSYMDDIYFTNEGLDKHLATLKQIVTVL?EAGY---------CRSKVKFLGFQLTTLQPPKTLKELQSVLGFLHVARILVPDYAQRTKPLYWTLESQQTLDNLITLIAAELNTRNNTASLEILVSATQKGGFTSYFNYL?-?LYVFSNTEQIFLTIERVFCMCNVAILKGKDLAQNQKTIVKTPIAFLRQVKKGSIPNAKALHSGWVQWMSHFENPQI?FYTDGSTQYAELMVHKTIEISPSDA-PVLICTDSFYIARGINEE??IGCSNGFLDNKLKPFKHAHRWQKKPTLITGMHMPHQPVNGTFETFQCSYGCVQ?CLAQCEPCLRTNP?PLTRPPYLNNPKPLSPFDKVYIDYIGPLRHNHCLVIVDACTGFVWIYPT?AQSASATVKTLTSFILLPRILHSDKGGAFTSHQLQDFAKSFGIVLEYSTPYHPQSAGFVEK
>QEPC01015480.1:465265-488701_ERV-Spuma-Spu
QYPINKAAINDIQKVIDDLIAQGALINTPVYPLPKPNEKWCMVLDYRALNRVSASFNVQNSFMSGMLRNLERYRYKTTL----?FWAHPIREQDRYLTAFS?----YCWTHLPQGYF?---?FSADVIQHLRNIPVHSYMDDIYFTNEDLDQHLATLKQIVTVLGEAGYIINLKKSQICRSKVKFLGFLLTTLQPPKTL?ELQSV?GCLNVARILVPDYAQRT?PLYWALEAQLTLDNFITLIAVELNIRNSTVSLEILAGATQKGGFASYFNYLQYISYVFSNAEQKFLPIERILCMCNLAILKGKDLAQGQKRIVKTPIASLRQVKKGSIPNAKALHSRWVQWMSHFENPQIEFYMDGSAQYAELMAHKAIEISPPDE-TVFICTDSFYIARGINEELPIWRSNGFLDNK?KPLKHAHRW?KLATLITVMHVPHQRVNATAKSLQRSYWWVQRRLAQCEPCLRTNPGPGTRPPYLKNTKPLSPFDKVYMDYIGL?GHNHCLVIVDACTSFVWIYPTRDQSAYTTVRTLTSFILLPRILHSDKGGVFISHQMQSFAKSFGIVLEYSTPYHPQSAGVVER
>QEPC01001380.1:c709684-686075_ERV-Spuma-Spu
QYPINKAAINDI?KVINYLIAHGALINTPVYTVPKPNGKCCMVLDYHALN??SSSFTVQNFHMPGMLGNLERHKYKTTLDLSNGFWDHPIREEDRYLTSFTWQGNQYCWSRLPQGYLNSPAIFSADVIQLLKDIPVNSYMDDIYFTNENLEQHLATLKQVVTVLGEAGYVINLKKTQICRCKVKFLGFLLTTLQPPKTLKELQTVLDFLNAARILVPDYAQRTKSLYWTLEAQQLLDELIVLIATELNPGNNTASLEIIVRASFQGGVASYYNYL?YISYVFSNAEQKFLPIERILCMCNLEILKGKDLAQGQKMIVKTPIATLRQVKKGSIPNAKALHSRWVQWMSHFENPQIEFYIDGLAQYAELMAHKAIEISRPDE-TVLICTDSFYIGRGINQELSIW?SNGFLDNKRKSLK--YRWQKLATLITVMHVPHHGVNATIDYLKHSYWWVQWHLAHCEPCLRTNSGPVIRPPYLKNPKSLLPFDKVYMDYIGPLRHNHCLVIVDACTGFVWIYSTREPSASTTVKILTSFIPLPLILHSEK?CAFTSHQMQDFSKSF?IVLEYSTPYHPQSSGVVER
>QEPC01010218.1:c735739-712439_ERV-Spuma-Spu
QYPINKAAINDIQRVTDDLIAQGAFINTPVYPVPKLNGKWHMVLDYHVLNRVSLSFNGQNLH?SGMLGNLERHRYRTTLDLSNGFWAHPIREQD?YLTAFTWQET----------------------------------------------?HLATLKQIVTVLGEAGYVINLKKSQICRSKVKFLGFLLTTLQPPKTLIELQSVLGFLNVARILVPDYALRTKPLYWTLEAQQTLDKLITSIAVELNTRDRTVSLEILVGATQNGEFA?YFNYLQYISYVFSNSEQKFLRIERILCMCNL?-?KGKDLAQGQKIIVKAPIASLRQV?KGSIPNAKALH?---QWMSHFENPQIEFYTDGSAQYAELMAHKTIEISPPDA-TVLIYTDSFYITTGINEDLPVWRSNGFLDNK?KPLKHAHRWQKLATLITVMHVPHQDVNATVESLQRSYWWVQWRLAQCEPCLRTNPGPVTRPPYLKNTKPLPPFERVHMDYIGPLGHNHCLVILDACTSFVWIYPPRDQSASTTVRTLTSFISLPRTLHSDK??AFTSHQMQSFAESFGIALEYSTPYHPQSAGVVER
>QEPC01003216.1:526842-550735_ERV-Spuma-Spu
QYPINKAAFTDIQKV??DLIAQGALINTPVYPVPKPNGK?CMVLDYHALSIISASLNVQNLH?SGMLGSLERHKYKTTLDLSNGFLVYPIREQDRYLNAFSWQGTQYCWTHLPQGYLNSPALFSADIIQLLRNIPVHSYMDGIYFTNEDLDLHLATLKQIVIVLVEAGYIINLKKSQICRSKVKCLGFLLTTLQPPKTLKELQSVLGFLNFARILVPDYAQRTK?L?WTLEAQQTFDNLITLIAVEINTKTSTVSLEILIGATQKGGFTSYFNYLQYISHVFSNAEQKFLPIERILCMCNLAILKGKHFAQGQKMIVKTPIASLRKVKKGSIPNAKALHSGWVQRISHFENPQIEFCTDGSAQYAELMTHKAIEIFPPGE-TLLICTDSFYIARGINEELPIWQSNGFLDNKRKPLKQAHRWQKLATLITVMHVPHQGVNSIVQSLQCSYWWVQQHFAQCEPCLRTNPGPVTRPLYFKNTKSLTPFDKVYMDYFGPLGHNQCLVIADACTSFVWIYPTQDQSASTTLRTLTFFISLPRILHSDKGGAFTSHQMQSF?---?IVLEYSTPYHPQSTGVVER
>QEPC01000599.1:489632-512694_ERV-Spuma-Spu
QYSINKASINDIQKVINDLIVQGALINTPVYPVPKPNGKWRMVLDYRALNKMSPSFTVQNLH??GILGNLERHKYKTTLDLSNGFGAHPIREEDRFFTAFTWQGTQYCWIRLPQGYLNGRALFSADVNKLLKEIP-----DDIYFTNGNLDQHLSTLKQIVTVLGEAGYIINLKKSHICRSKVKFLGFQLTSLQAPKTLKELKSVLVF?NIARILVPDYAQRTKPLYWTLEAQQALDELITLIAAELNTRNNTASLEIVVNA?-----?SYFNYLQYIPYVFSNVEQNFLSIKRVLCMCNITILKGKDLSQGQKMILKTPITSLRQV?KGSIPSAKALHSRWVV?MSHFENPQIEFYTDGSSQYAELMAHKAIEISPSDA-SVLICTDSFYIARGINEQLSIWWSNGFLDNKQKPLKHAHRWQKLATLITVMNVQHHHVNATVESLQHSYWWVQWHLAQCEPCLRTNPGSVS--?YLKNPKPLSPFDKVYMDYIGPLGHNNCLVIVDACTGFVWI?PT?AQSASTTVK?-------PRILHSDKGGAFTSHQMQSFAKSFGIVLEYSSPYHPQSVGVVER
>QEPC01002018.1:1489335-1511987_ERV-Spuma-Spu
QYPINKAAINDIQKVINDLIAQGALINTPVYPVPKPNGKWRMVLDYRALNKVSPSFTVQNLHMSGMLGNLERHKYKTTLDLSNGFWAHPIREEDRYLTGFTWQGIQYCWTRLPQGYLNSPAIFSADVIQLLKDIPVNSYMDDIYFTNENLDQHLATLKQVVTVLGEAGYIINLKKSQICRSKVKFLGFLLTTLQPPKTLKELQSVLGFLNVARILVPDYAQRTKPLYWTMEAQQALDELIVLIAAELNTRNNTASLEIIVRASSRGGMASYYNYLQYISYVFSNAEQKFLPTERVLCMCNLAILKGKDLAQGQKMIVKTPIASLRQVKKGSIPNAKALHSRWVQWMSHFENPQIEFYTDES--------HKAIEISPPDE-TVLICTDSFYIARGINQELPIWRSNGFLDNKRKPLKHAHRWQKLATLITVMHVPHHGVNATIESLKRSYWWVQRHLAQCEPCLRTNPGPVTRPPYLKNPKPLLPFDKMYMDYIGPLGHNHCLVIVDACTGLVWVYPTRDQSASTTVKILTSFVSLL?ILYSDKRGTLSSHQRQ?FSKSFRIMLQYSTP?HPLSIGVVER
>QEPC01012897.1:2679874-2706338_ERV-Spuma-Spu
QYSINKAAIDDIQKVINDLIAQGALINTSVYPVPKPSGK?HMVLDYRALNRVSPSFTVQNLH?SGMLGNLERHKYKTTLGLSNGFWAHPIREEDR?LTSFTWQGTQYCWTRHPQGYLNSPAILSADVIQLLKDIPVNSYMDDIYFTNEYLDQHLAALKQVV--LGEAGYIINLKKSQICRSKVKFLGFLLTTLQPPKTLKE-?SVLVFLNVARILVPGYPQRTKPLYLTLEAQQALDELIRLIATELNTRNNTVSLEIIVRTSSQGGFASYFDYLQYIY?VFSNALQKFLPIERVLCMCNLAILKGKDLAQGQKIIVKTPITSLRQVKKDSIPNAKALHSCWVKWMSHFENSQIEFYTDGSAEYAELMAHKAIEISPPAE-TVLICTDYFY------------------------------------LITIMHMPHPVANATVESLKHSYWWVQRHLAQCEP-?RTNPGPVTRPPYLKNPKPLLPFDKVYMDYIGPLGHNHCLVIVDACTGFV?IYPTRDQSTSTSVKILTSFILLPLILHSDKGGAFISHQMQDFAKSLGIVLEYSTPYHLQSAGVVER
>QEPC01013194.1:c6231775-6209292_ERV-Spuma-Spu
QYTINKVEINDIQKVINDLIAQGALINTPVYPVPKPNGK?HMVLDYRALNRVSASFNVQNQHMSVMLGNLERHKYKTTLD?SIGFWAHPIREQDRYLTAFSWQGTQHCWTRLPQGYLKSPALFSADIIELLKTFPIHSYMDDIYFTNEDLDQHLVTLKEIVTVWGEQEYIINLKESQICRSKVKSFGFQLTTLQPPKTLKELQSVLGFLNVARILVPDYAQRTKPFYWTLEA?QTLHNFITLIAVELNTRNSTVSLENLVGATQKGGFASYFNYLQYISYVFSNAEQKVLPIERILFMCNLAILKGKDLAQR?KIIVKTPIASLRQV?KGSIPNAKALLSRWIQWMSHFENPQIELYTDDSAQYAELLAHKAIEISPPDE-TVLICTDSY?IARGINEELPVSQSNGFLDNK?KPLKHAHRWQKLATLIIVMDVLHQGVNATVESL?HS?WWVQWCLAHCEPCLRTNPGPVTIPPYLKNPTPLLPFDKMYMDY?GPLGHNHCLVIVDAYTDFAWIYPT?AQSASTTVKILTSFILLPCILHSDKGGAFTSHQMLEFSKSFGIVLEYSTPYHP?SAGVVER
>QEPC01009045.1:c1496206-1473005_ERV-Spuma-Spu
QYPINKAAINDIQNVINDLIAQGALINTPVYPVPKPNGKWRMVLDYRAVNRVSASFTVPNLHMSGMLGNLERHKYKTTLDLSNGFWAHPIREEDRYLTSFTWQGNQYCWTRLPQGYLNSPAIFSADVIHLLKGIPVNSYMDDIYFTNENLDQHLATLKQVVTVLGEAGYIINLKKSQICRSKVKFLGFLLTTLQPPKTLKELQSVLGFLNVARILVPDYAQRTKPLYWTLEAQQALDELIVLIAAELNTRNNTASLEIIVRVSSQGGMASYYNYLQYISYVFSNTEQKFLPTERVLCMCNLAILKGKDLAQGQKMIVKTPIASLRQVKKGSIPNAKALHSRWVQWMSHFENPQIEFYTDES----------?IEISPPDE-TVLICTDSFYIARGINQELPIWRSNGFLDNKRKPLKHAHRWQKLATLITVMHVPHHGVNATIESLKRSYWWVQRHLAQCEPCLRTNPGPVTRPPYLKNPKPLLPFDKMYMDYIGPLGHNHCLVIVDACTGFVWIYPTRDQSASTTVKILTSFIPLPRILHSDKGGAFTSHQMQDFAKSFGIVLEYSTPYHPLSIGVVER
>QEPC01008309.1:1677548-1700525_ERV-Spuma-Spu
QYPINKAAIKDVQKVINDLIAQGALINTPVYPVPKPNGKWHMVLDCRALNKVSPSLNLQNLHLSGMLGNLER?KYKTTLNLSDGFWSHPIREQDRYLTAFSWQGTQYCWTCLPQGYLNSPVLFSADIIELLKEIPAKSYMDDIYFTNEDLDKHLATLKQIVTVWGEAGYIINLKKSQICRSKVKFLGFQLTTLQPPKTLKELQSVLGFLKVARIWDADYAQRTKPFYWTLDSQQTLDNLITLIAAELNTRNN?ASLEILVSATQKGGFASYFNYLQYISYVFSNAEQKCLPIERVL----------?DLAQGQKRVVKTPIASLRQVKKGSTPNAKALHSRWVQSMSHFENPQIEFYTEGSAQYAELRAQKATEISPSDA-PVLICTDSFYIARGINEELLIWRSNGFLDNKQKPLKHAHRWEDTVT--?VMHVP----?ATVESLQCSYWWVQRRLVQCEPCLRTNPGSITRPSYLKNPK?LSPFDKVYMDYIGPLGHNHCLVIVDACTEFVWIYPMRDQSASTTVRTLTFFISL------?KGGAFTSHQMQDFAKRFEIVLEYSTPYHPQSAVVVKR
>QEPC01006022.1:1207051-1230420_ERV-Spuma-Spu
QYPINKAAINDIQKVINDLILQGALISTPVYPVPKPNGK?RMVLDYRALNRFSPSFNVRNLHMSGMLGNLERHKYKTTL?---------------?WTAFTWQGTQCCWTRLPQDYLNSPALFSADVIEILKEIPVNSYMDDIYFTHENLDKHLATLKQIVTVLGEAGYIINLKKSQICRSRVKFLGFQLTTLQAPRTLKGLQLVLGF?NVARILVPDYAQRTKPLYW-?EAQQALDELITLIAAELNTRNNTASLKILVSSSQQGRFASYFNYLQYISYVFSNAEQKFLPIKRVLCVCIIAILKGKDLAQVQKMIVKTPIASLRQ?--?SIPNAKALHSHWVQWVSHFENPQIEFYTDGSTQYAELMAHKAIEISPSDA-SVLICTDSFYIARGINEELSIWWSNDFLDNKRKSLKHAHRWQKLATLITVMHMPHQGVNATVESLQYSYWWVQ?RLTQCEPCLRTNPGSVTRPPYLKNPKPLSPFDKVYMDYISPLGHNHCLVIVDACTVFVWIYPTRDQFASTTVKIPTSFISLPCIPHTDKGGTFTSHQMQSFAKSFGIVLEYSTPYHPQSAGVVER
>QEPC01014606.1:2383129-2406073_ERV-Spuma-Spu
QYPINKAAIKDIQKVIDDLLAQGALINIPVYPVPKPNG----?LDYSALNRVTPSFTVQNLHMSVMLGNLERHKYKTTLDLSNGFWAHPIREDDRFLTAFTLQGTQYCWTHLPQGYLNSPALFSADVIQLLKNIPVTSYMDDIFFTNKNLDQHLATLKQVVTVLGEAGYILNLNKSQICRSKVKFLGFQLTTLQAPKTLKELQSVLGFLNVARILVPDYAQRTKPLYWTGEAQQALNELITLIAAELNTRNNTASLEILVSTSPQGGFTLYFNYLQYISYVFSNAEQKFLPIERVLCMCNIAILKGKDLAQGQKRIVKTPIASLRQV?KGSIPNAKALHHRWVQWMSHFENPRIEFYTDGSAQYAELMAHKAIEISPSDA-PVLICTDSFYIARGINEELSNWRSNGFLDNK?KPFKHAHRWQKLATLITVMHVPHHGVNATVESLQHSYW?VQRHLAQCEPCLRTNPGSVTRPPYLKNPKPLSAFDKVYIDYIGHLGHNHCLLIVDACTGFVWIYPT?DQSASTTVRTLTSFIPLPHILHSDKGGAFPSGQMQTFAQSFGIVLEYSTPYHPQSAGAVER
>QEPC01004609.1:c91817-69165_ERV-Spuma-Spu
QYPINKAAINDIQKVINDLIAQGALINTPVYPVPKPNGKWRMVLDYRALNKVSPSFTVQNLHMSGMLGNLERHKYKTTLDLSNGFWAHPIREEDRYLTGFTWQGIQYCWTRLPQGYLNSPAIFSADVIQLLKDIPVNSYMDDIYFTNENLDQHLATLKQVVTVLGEAGYIINLKKSQICRSKVKFLGFLLTTLQPPKTLKELQSVLGFLNVARILVPDYAQRTKPLYWTLEAQQALDELIVLIAAELNTRNNAAALEIIVRASSRGGMASYYNYLQYISYVFSNAEQKFLPTERVLCMCNLAILKGKDLAQGQKMIVKTPIASLRQVKKGSIPNAKALHSRWVQWMSHFENPQIEFYTDES--------HKAIEISPPDE-TVLICTDSFYIARGINQELPIWRSNGFLDNKRKPLKHAHRWQKLATLITVMHVPHHGVNATIESLKRSYWWVQRHLAQCEPCLRTNPGPITRPPYLKNPKPLLPFDKMYMDYIGPLGHNHCLVIVDACTGLVWVYPT?DQSASTTVKILTSFVSLL?ILYSDKRGTLSSHQRQ?FSKSFRIMLQYSTP?HPLSIGVVER
>QEPC01004481.1:c1544180-1520869_ERV-Spuma-Spu
?YPINKAAINDIQKVIDYLIAQGALINTPVYPVPKPNGKWCMVLDYHALNRVSTSCNVQNLHMSGMLGNLERHKYKTSLHLSNGFWAHPIREQDRYLTAFSWQGTQYSWTHLPQGYLNSPALFSADVIQLLRNIPVHSYMYDIYFTNEDLDQHLATLKQIVTVLGEAGYI??LKKSQICRSKVKFLGFLL?TLQPPKTLKELQSVLGFLNVARILVPDYTQRAKPLY?TLEAQQTLDNLITLIAVELNTRNSTVSLEILVGATQKREFASYFNYLQYISYVFSNAEQKVLPIERILCMCNLATLKGKDLAQGQKMIVKTPIASLRQVKKGSVPNAKALHSRWVQLMSHFENPQIEFNTDGSAQYAELMAHKAIEISPPDK-TVLICTDSFYIARGINEELPIWRSNGFLDNKQKPWKHAHRWQKLATLITVMHVPHQGFNATVESLQRSY?WVQRRLAQCEPCQRTNPGPVTRPLYLKNTKPLSPFDKVYMDYIGPLGHNHCLVIVDARTSFVWIYPT?DQSASTTVRTLTSFIWLPRILHSDKGGAFTSHQMQSFAKSFRIVLEYSTPYHPQSAVVVEK
>QEPC01005120.1:c1870367-1849514_ERV-Spuma-Spu
QYPINKAEINDIQKVIDDLIAQGALINTPVYPVPKPNGKWHMVLDYHALKRISASFNVQNLHISGMLGNLERHKYKTTLDLSNGFWAHLIREQDRYLSAFTWQET----------------------------------------------?HRATLKQIVTVLGEAGYIINLKISQICRSKVKFLGFLLTTLQPPKTLKELQSVLGFLNAARILVPDYDQRTKPLYWTLEAQQTLDNLITLIAVELNTRDSTVSLEILVGVTQKGGFASYFNYLQYI?YAFSNAEQKFLPIEIILCMCNL?ILKGAILAQGQKMIVKTPITSLKQVKKGSITNAKALHSRWAQWMSHFENPQIE?YTDGSVQYTELMAHKAIEISPPHT-TVLICTDSFYIARGINEELPIWWSNGFLDNK?KPLKHADRWQKLATLITVIHVPHQGVNVTVESLQC?YWWVQ?CLVQCEPCLRTNPGPVTRSSYLKNHKPLSPFDKMYMD?ICPLGHNHRLVIVDACTSFVWIYHTQNQSASTTVNILTSFILLPRILHSDKGGAFTSHQMQSFAKSFGIVLEYSTPYHPQSAGVVER
>QEPC01010723.1:239586-262976_ERV-Spuma-Spu
QYPINKAAIKDIQKVINYLIAQGALINTPVYPVPKPNGKWHMVIDYRTLNRVSPSFNVQNLHMSGMLGNLERHKYKTTLDLSNGFWTHPIREQDMYLTAF?--GTQYCWTHLPQGCLNSPALFSADVIELLKNIPVHSYMDDIYFTNEDLDKHLATLKQIVIVLGEVGYINNLKKSQISRSKVTFLSFQLTTLQPPKTLKELQSVLGFFNVARI?VPDYA?RDKPLYWTLESQQALDQLTTS?TAELNTKNNTASLEILVGASRQGGFASYFNYLQYITYVF?NAEQKSLPIERIFYMCNVAILKDKDLVQGQKMIVKTPIASLRQVKKGSIPNAKALHSRRVQWMSHFENP?IEFYTDGSMQYAELMAHNAIEISPSDA-FVLICTDSFYIARGLNEEMSIWWSNGFLDKKRKSL?----?QKLATLITVMHVPHTGVNATVESLQHSYWWVQRHLGQCEPCLRTNPGSVTRPPYLTNPKRLSPFDKVYMDYSGPLGHNHCLVIVDACTGFVWIYPTRVQSASTTVRTLTSFILLLRILHSDKGGDFTSHQMQGFAKSFGIVLEYSTPYHPQSAGVVER
>QEPC01007812.1:3356219-3379056_ERV-Spuma-Spu
QYPINKVAFNYIQKVIDDLIAQ?ALINTPVYPVPKPNGKCRMVLDYHTLK?ISASFNVKNIHMSGMLGNLERHKYKTTLDLSNGFWAHPVREQDRYLTTFS??GAQYC?TPIPQDYLNSPALFSADLIQLLRNIPVHSYMDDICFTNEDLDQHLATLKQIVTV?GEAGYIINLKKSQIFRSKVKFLGFLLTTLQPPKTLKELQSVLGFLNVARILVPAYAPRTKPLYWTLEAQQTLDNLITLIAVEVNTRNSTVTLDILFGATQKGGFASYFNYLQYISYVFSNAEQKVLPIEKILCMCNLAILKGKGLAQGQKMIVKPPIASLRQVKKGSIPNAKARHSRWVQWMSHFENPQIEFYTDGSAQYAELMADKAIEISPPDE-TVLICTGSFNIARGINEELPIWRSNGFLDNKRKPLKHAHRWKKLATLITVMHVPHQGVNATLESLQCSYWWVQRCLAQCEPCLRTNPGPFTRPPYLKNTKPLSPFDKVYMDYIGPLGHKHCLVIVDACTSFVWIYPTRDQSASTTVRTLTSFISLPHILHSDKGGVFTSHEIQSFAKSFGIVLEYSTPYHPQSAGVVER
>BAHO01124408_CoeEFV
QYPINTKAIPSIQVVINELLEQGALVNMAVLPVPKPDGTWRLVLDYRALNKHSEPVRAQNQHSSGILANIERKAYKSSVDLANGFWSHPIREEDWPKTAFTWCGFQYLWTRLPQGFLNSPALFPADVISPVGQFPVYCYVDDIYLAHDTEEEHLKILDQVLEILIKAGYVINIKKSKLHRRVVDFLGFSLSAIKPPQTLRQLQSVMGLLNFSRLFVEGLSELAKPLYFTPQAHEALTKLLSATVPNLTNRDNTRALVIRIVTSPRSAVAAYYNVIQYVSYNFSQPEMKFSKIEKFCVMVNMALIKGRVLAHEQDIEIHTAIPALQTYTRASEPNAKALATRWDLWCTLFSDQKLTFYSDGSAQYAEIMALLDAVKQATDTGLVLICIDSVYAQRRYTEDLHYWAIRNFHDSRNAKLKYADKWKQLDQLVRVIHVPHLGGNNTGKTLCRLYWWYKRYVANCPECLAVNVTPITRPPNLRP-PRGALFDKIFLDFVGPLGYTAILILVKSLSFFTWLLPYRDQSASTTVNALSAYFFPPKCFHSDQGGAFTSQLFKKMCSERNIRVEYSTPHHPQSAGVVER
>GAPS01007249_LmeFLERV
-----------------------------------------------------------DQHSSGILANIERKAYKSSVDLTNGFWSHPIREEDWPKMAFTWCSFQYLWTCLP?GFLNSPALFSADVISPVGQLPVYCYVDDIYLTHDTEEEHLKILDQVLEILIKAGYVINIKKSKLCRRVVDFLGFSLSTIKPPQTLR?-------------------------------------------------------------------------------------------------------------------------------------------------------------------------------------------------------------------------------------------------------------------------------------------------------------------------------------------------------------------------------------------
>FS296312_CpyFLERV
QYPIKGEARASVLEILQQLEYQGVIENNPLFPVIKPDGTHRLVFDYRHLNGHCRTFAVQNTHGSALVDSLVRKKYKTTLDISNGFYSHNLDPQSGPLTGFSVLGKQKLFKRLPMGYKNSPGVFSARIITLLQLIDAFSYVDDIYLTDDEMMAHLERVGHLIVSFAHIGYKFNFAKSHIAHLAVLFLGYELNQLRNPTTLKKLQSLLGFLNF?RTYIPEYARCIKPLY-----------------------------------------------------------------------------------------------------------------------------------------------------------------------------------------------------------------------------------------------------------------------------------------------------------------------------------------------------------------
>FS313726_CpyFLERV
QYPIKQEAKKQVREILDQLEYQGVIENNPLFPVAKPDNSYRLVLDYRHLNSC?KTLAVQNAHSAALMNNIVRKKYKTTLDTSNGFFCQNIAPESRYLTAFSIMGTQRQFCRLPQGFKNSPGLFSARVT?LLQIYDALSYVDDIYLTDDDLDRHLNRVSTIILGLASEGYKFN?-----------------------------------------------------------------------------------------------------------------------------------------------------------------------------------------------------------------------------------------------------------------------------------------------------------------------------------------------------------------------------------------------------------------------
>JG015238_PwaFLERV
-------AKAPMREILTQPEYQRV?EISPLFPVPKPDHSYRIVIDCRHLNSHTQTFVIQNSPSMALINNIICKKYKTYSDISNGLFC?NIATESRYLTAFSTLISQDIFCQLPQVYKNSPGLFAARVTSILHSIDALSSADDIYLTDDDRNAHLATVDRTVLGFAEHGYDFNFRKTKHDFLSVLFLGHKLSQLQPPNTIKKLQSLLGVFNFGRTYIPDYAQHIKPLYWTADTRKLNTCASLED?------------------------------------------------------------------------------------------------------------------------------------------------------------------------------------------------------------------------------------------------------------------------------------------------------------------------------------------------
>JF490018_NviFLERV1
QYPIKREAKASVKEILTHLENQDVIENNPLFPVAKPDHSYHIVLDYRHLNSHTRSFAIHNTHSSTLVNNLTRKKYKTTLGISN?FFTQNLAPESQDWSTFTCLGIQYKFWRLPMGYKNSLGVFAVRIIELLQLVDAVSYIDYIYVTDDEMQQHLARVDRIIIHFSASGYKINFKKSKIAFFSVLFLGYKLNVLQDPNTLTKLHSLLNFLNFGRRYIPEYAQRIKPLYWTDAHTDILRSLQRDLL?HLHTRDNTTNLEIRVSPSATGFTYMTFNEMAYKSHLYSSVEMRFASTDFFFTAVQMAILKERPLAQGKRIIVVTPVPALEAVTKASVPNAKALHPRWIQWAASLTSVDVDFYIDGSTQLAELTSVLALT-HAKQDILTLIISDSHYCVRAY?EDLHYWRLNNYRDSKGNIIKHKTLWVQVATQTHVVHTLHVGVQATITLLQQQYWWARKYVLECDICQQIKTSTIVRPPQTSLFISDKPFGCAYLDRCGPLAYKYILVAVDSCSRFLWVWPQRSADARTVIKDLRVL?GTCRTFHADQGPAFASKAYREALESLGVQIHYSSPYRPEGNSVVER
>LE148029_HreFLERV
------------?ELIEQLEYQGILVNTCIMPVYKLDGSIRLVLEYMNLNLHISKVKAQNKHLHTTFDDLPSGRYKTMLDLANGFFSYPLD?SSYKYTSFTWLGAQK?FFRLPQRYCNSPAVFTARIIDILKDLDCYPFVD?PYLSHDNLYEHL?SVDLTISTLASHGYKINCRKSNIAHSTVVFL?-?LSKIQPPKTRRQLQ---?MLHFSRAYISDVATKIKP?Y?TEKHERILAA?QNYMSPA----?TQVPLEAFIVPRKLGFTYVLKNQ---------------PREEKVLTAVHTIVVKKGHLLA?QPIYI?TPILQLEGEFKASIVNSSPLHSRGIEWKS?FKNCDVVHYTDGS---------------------------------------------------------------------------------------------------------------------------------------------------------------------------------------------------------------------------
>CCOE01002251_AciFLERV
QYPLNPGAVKEMDLIVRELLTLGVIRNSPIQAVKKPEGGWRPVINFKALNRRTVANRASLINPQGTLKTLKLKPYKSCIDLANGFFSLRLARGSQGKTAFTHKGRSYVWERLPQGYKNSPNVFQAAVMDVLDGLGATIYIDDVFIADDTEEQHLDRLQKIVERLTTAGLKLNLKKCQFGRKRVDYLGFQVSQIEP----NELQKVLGLCNYVRDYVPGYQRYARPLYWTAADQSHLEELRQAIALRLEPRSPTAKLVAEISCDEDSATVKVSNEVTLWSYALTSVEVKFPPEEKELAVLARYWGSLKDLAQGQGIRVITESQVHHYLRKATIESTKATNARWGRWEDILLDPDLEIFTDGSAQAGEVTAEGLLELEKRKIKRAKIITDSYYCAQALKEDLTIWEENGYETAKGKKVAHEDLWKKIAEDLEVVHQKHAGADPTRRELRKQQLWIRRVLKDCVECGRYNAGRRGQRMGGLTIKSTVPWGSICMDVAGPLGEKYLLVLVKSMSGYVAVKPVRQANGSSVVSMLDQACCYPKELRTDNGTHFRNAKVDQWCQENGVMRVYSPPYTPQANGVVER
>LDAR01108616_AliFLERV
QYPLHPDAVAEIDKIVKELHALGIIRNSPIQAVKKPEGGWRPVINFKALNRRTVANRASLINSQGALKTLRVKKYKSCMDLANGFFPLRLARESQGKTAFTHKRKSYVWQRLPQGYRNSPNVFQSAVLEILEDVGASVYIDDVFITDDTEEEHIKCLEEVVKQISEAGLKLNLAKCQFGQFKVNYLGFQVTQIQPPRCENDLQKILGLCN?VRDHVPNYQKYAKPLYWTPKNQNDLDKLKEEIAVRLEPRNLTSRLAAEIFCENEDAMVKVSNDITLWSTTLTSVEKKYSQEETELAVLAKYWGPLKDLAQGQ?IKVTTQSQVYKYLRKGTIESTRATNTRWGRWEDILLDPDLEIFTDGSAQAGEVTAEGLLELTKRKIKAARVVTDSYYCAQALKEDLSIWIENGFESARGKTVAHKELWEKIAEELDVEHQKHAGLLPTRRGLVKQNLWIQ?VLKRFTVCGKYNAGRRGKRTEGLTIKSTIPWGSICMDI?GPMGEKYLIVLVDSMSGFVVVRPVRKANGNSVVSMLDYTCACPRELQTDNGMHFKNVQVNRWCEQHGVMRVYSPPYTPQANGVAER
>AUPQ01030678_SruFLERV
ERRLNPRAVAEIDITVKELEALGIIRNSPILAKKNAEGGWKFVIDFSALNEQTIPTRASLISSQGTLKTLQVGKYKSCINLANGFFSLGLSEDSQWKTAFKRKGKAYVWQRLPLGYKNSPKVFQSAVMDILGDLEVTIRTGNVFIADDTEEKHLDKLRKVIERISAAGLKLNLKKCQFGQFQVNYVGFQVSQISPPTSKKELQKILGQCNFVRDHVFNYQKYARPLYWRTTDQLNLDKLKEAIAVRLQPRSRTTKLVAEVICEDDDAVVKVSNEVTLLSCTLSSVENKYPPEEKELAVLAKYWDRLKELAQGQGIRVITQSQVYRSLKKGMIEGTKATNARWRKWEDILLDPELEI--------------------------------------------------------------------------------------------------------------------------------------------------------------------------------------------------------------------------------
>AUPR01019601_SniFLERV
ERRLNPGAVAEIDITVKELKALGIIRNSPIKVVENTEGGWMLVINFRALNQLTIATRASLISPQGTLKTLQVGKYMSCIDLANGFFSLRLSEDSQWKTAFKYKGKAYVWQRLPLGYKNSPKVFQSAVMDILGDLEVTIYAGNVFIADDTEEKHLDKLRKVIERISAAGLKLNLKKCQFGQFKVKYLGFQVSQISPPTSKKELRKILGQCAYVRDHVLNYQKYARPLYWRATDQLNLDKLKEAIAVRLKQRSRTTKLVAEVICEDDDAVVKVSNEVTLWSCTLSSVENKYPPEEKELAVLAKYWDRLKKLAQGQGIRVITQSQVYRSLKKGMIEGTKATNARWRKWEDILLDPELEI--------------------------------------------------------------------------------------------------------------------------------------------------------------------------------------------------------------------------------
>AZHG01028727_PreFLERV
QYPLNPGAVGEMDKIVKDLGSLGIIRNSPIQAVKKPEGGWRPVINFKALNRRTVANRASLINPQGTLKTLRVKKFKSCIYLANGFFSLRLARQSQGKTAFTHKGKSYVWQRLPQG?KNSPNVFQSAVMEVLGDVGATVYIDDVFIADD?EEEHLVRLR?V?ENLTKAGLKLNLKKCQFGQFQVNYLGFQVTTFSP----LSLQKILGLCNYVRDHVPNYQKYARPLYWTAANQQDLEELRKAIAVRLEPRSLSERMVAEISCENDDAMIKVSNEVTLWSYTLTSVEKKYPQEEKELAVLARYWSVLKDLAQGQPI?VITQSQVHKYL?KGTVESTKATNTRWGRWEDILLDPELEIYTDGSAQVGEVTAEG?LELAKRKIKSARLVTDSYYCAQALREDLAIWEENGFETAKGKPVAHKDLWKKIAEELQVEHQRHAGVRPTHKELKEHELW?QRVLRGCEVCGQYNAGRRGQRLEGLTIKSTIPWGSICMDVAGPLGEKYLLVLVDSMSGFVTVKAARKANDNSVVGMLEQVCSAPKELRTDNGTHFRNAQVDQWCQKYGVMRVYSPPYTLQANGVVER
>AYCK01023761_PfoFLERV
QYPLNPEAVEEMDKIVRELSALGIIRNSPIQAVKKPEGGWRPVINFKALNRRTMANRASLINPQGALKTLRVKKFKSCIDLANGFFSLRLARQSQGKTAFTHKGKSYVWQRLPQGYRNSPNVFQSAVMEVLGDVGATVYIDDVFIADDTEEEHLERLQTVIKKLTDAGLKLNLKKCQFGQFRVNYLGFQVTNIRPPKSENELQQILGLCNYVRDHVPNYQKYARPLYWTAENQQDLEKLRRTIAVRLEPRSLTDKLVAKISCEDDNAMIQVSNEVTLWSYTLSSVERKYPQEEKELAVLARYWSALKDLAQGQPVKVITQSQVHKYLRKGTVESTKATNARWGRWEDILLDPELDIYTDGSAQVGEVTAEGLLELVKRKVKRARLVTDSYYCAQALEEDLSIWEENGFETAKGKPVAHTDLWKKIAEELKVEHQRHAGVRPTRVELVEQDLWIQRVLRGCEVCGQYNAGRRGQRMEGLTIKSTVPWGSICMDVAGPMGERYLLVIVDSMSGFVIVKATRKANGSSVVGMLEQVCSSPKELRTDNGTHFRNSQVDQWCQRFGVMRVYSPPYTPQANGIVER
>CAEA01539013_GmoFLERV
QYPIDGKAIIEIGETIRELEALGVLENLPIQAVAKPDGTYRLVCNLVELNKRSARDSRSLINPNRTTKTMPNLKYKTCLDLANGFWSIPLEKFCQLKTSFTFKGKSYCWTRLPQGYHNSPNAFQTVVEDILEGEPVVIYIDDIYITTDTEEEHLEVLERVILK?TKAGLKIGGGKFEIGQYRVKYLGFQITFEEITTTVKQMESLLGRCEYVAGHIPGYSEHASPLH-----------------------------------------------------------------------------------------------------------------------------------------------------------------------------------------------------------------------------------------------------------------------------------------------------------------------------------------------------------------
>CCOE01002087_AciFLERV
QYPLRKEAEEEIMLTIKELEAQGILVLTPIQAVPKPDKTYRLVHNLKALNDVTVKDERVIINPQKAVRETELGEFITTIDLANGFWSIPLTESSSQKTAFQIKGTAFRWKVLPQGLCLSPNIFQEIVEKTLEGLKCTVYIDDILISHNDKEEHIECVKEVAKRLTEAGFKIGIKKLVIASQKATYLNFDMTNLTLPETVLQAEGLLGKLEYVRNHIPHFASKAKPLHDRKLT?GEKEAARLLITAEKLKPIRNVPTQIEMQVDAEGGNARCIQEVLFESVTWKDAEEKFADEEKELTLMYKLWPYWR--SKGQITFITVHNG--NNVTREGIANAQSKIGRWDKWNTLLQDPEVKIYTDGSAQAAEVEAQALREAKNRKLKRFHTVTDSCYVKDAVDFNLDFWEKREFQDQKGKALAHTEQWRQIVNLVTVEHIHHSGWQRMLIRLNELKVSYREVKQQCEVCAE-RPGLRAKYEEG-QINTEEREVHFSADV-GELGHNKFLVIQDNGSGACHVVPIKTLTAQESVKALAQAIMSIKSLRTDNATHFVNAKVRDLLERTGIRHIKSIPYVSQTNGVAER
>JNCD01029789_PprFLERV
QYKINSRAEKEIGETIKELTDQGIIRNAPIQAVEKGDQTFRLVTNFKALNRVTVPDTRYLV---GALDEIR?--WLSKIDLANGFWSVPLAKESQGKTAFTFQGDQYVYTRLPQGYKNSPNVFQSMMIETLAGIPVTLYIDDILVATETEAEHMKLLEQTLDRVTAAGLKPSLKKMEIGKHEVDFLGF?LGKSGPPKSRKQLQSLLGTLNFIRELIPKYSREAKLLYWQWTNEMEIARVKLLESGELERRDEVVPLIVDVREAEQEVTLTVSNRIAFLTHTQEQSMLKYNGPERVLAAVTKRLLQLKAIAKEQPIEIYSHAGELSRLKRNLVMNARINSQRWDQWNLILGDNQLEWFTDGSAQLAEVTAKALEKAVELGHREIVLTCDSEYVADGLNKELDIWKANGFHNARNKPMPHKEQWEKIAETVHCYHQVHPSYNMIQMELRLRNLIYGEVKRECKIC---RKFMTAKGAQESELPKEYRGQEVSIDFAGPIGNCYFLLAIDNHTKKKMIWPMRSAVEKNVVECLKEWIKWMVSLRADGAHNISGKLVEDFCRENKIVLTKSIPYRPETNGIAER
>AYCK01027102_PfoFLERV
QYPLNPGAVEEMDKIVKELGSLGIIRNSPIQAVKKPEGGWRPVINFKALNRRTIVNRASLINPQGTLKTLRVKKFKSCIDLANGFFSLRLARQSQGKTAFTHKGKSYVWQRLPQGYKNSPNVFQSAVMEVLGDVGATVYIDDVFIADDTEEEHLERLQKVIENLTKAGLKLNLKKCQFGQFQVNYLGFQVTNIQPPQSENELQKILGLCNYVRDHVPNYQKYAKPLYWTAANRDLEDLKKAIQAVRLEPRSLSDRLVAEVSCEEDDAMIKVSNKVTLWSYTLTSVEKKYPQEEKELAVLARYWSVLKDLAQGQPVKVITQSQVHKYLRKGTVESTKATNARWGRWEDILLDPELEIYTDGSAQAGEVTAEGLLELGKRKIKSARLVTDSYYCAQALKEDLAIWEKNGFETAKGKPVAHRDLWKKIAEELEVEHQRHAGVRPTRKELEEHELWVQCVLRDCEVCGKYNAGHRGQRLEGLTIKSMIPWGSVCMDVAGPMGEKYLLVLVDSMSGFVTVKAAKKANGSSVVGMLEQVCSAPKELRTDNGRHFRNAQVDQWCQKYGVMRVYSLPYTSQANGVVER
>LBLR01010097_LcaFLERV
QYPLNPGAVEEMDTIVKELSALGIIRNSPIQAVKKPEGGWRPVINFKALNRRTVANRASLINPQGTLKTLQVKRFKSCIDLANGFFSLSLARQFQGKTAFTHKGKFYVWQRLPRGYKNSPNVFQSAVMEVLDGLGATIYIDDVFIADDTEE--------------------------------------------------------?FNYVRDHVPNYQKYAKPLYWTATDQDNLEKLKQAIAVRLKPQSQTTRLVAEVSCEEEDAVVKVSNEVTLWSYTLSSVERKYPPEEKELAVLAKY?GALKELAQGQGIKVITQSHVHQFLRKGTIESTKALNGLW-RWEDILLDPDLEIYTDGS-----?TAEGLLEMEKRKIKRARKIT?SHYCAEALKEDLAIWEENGFEGAKGKTVAHQDLWKKIAEELDVVHQKHAGTLPTWKELEKQQIWIRKILKDCEVCGQYNAGRRVQRTEGLTIKNTIPW?---MDVAGPMGEKYLLLLVDSRSGYVVIKPVRKANGSSVVSILEQICSNPKELRTDNGTHFRNAQVDQ?CQRNGVSRVYSPPYTPQANGVVER
>JRPU01021077_LcrFLERV
QYPLNPGAVEEMDKIVTELSALDIIRNSPIQAVKKPEGGWRPVINFKALNRRTVANRASLINPQGALKTLQVKRFKSCIDLANGFFSLRLAKQSQGKTAFTHKGKAYVWQRLPQGYKNSPNVFQAAVMDVLKDLGVTIYIDDVFLADDTEEEHLQRLRQVVERLTEAGLKLNLKKCQFGQFRVNYLGFQVAQVRPPTSENDLQKILGLCNYVRDHVPNYQKYAKPLYWTATDQQNLGRLKAVIAIRLEPRSLTTRLVAEVSCEDDDAVVKVKNEVTLWSYTLSSVEKKFPQEEKELAVLARYWGTMKDLAQGQGIKVITQSQVHRYLRKETIESTKATNTRWGRWEDILLDPDLEIYTDGSAQAGEVTAEGLLELEKRKVKTARIITDSYYCAQALKEDLTIWEENGYEGAKGKMVAHQDLWKKIAECLDVVHQKHVGTMPTRKELEKQQLWVRQVLKDCNVCGRYNAGRRGKRVDGLTIKSTVPWGSVCMDAAGPLGEKYLLVLVDSMSGYVLVKAVRRITGSSVVSMLDQVCSVPKELRTDNGTHFRNAQVDQWCQQNGVMRIYSPPYTPQANGVVER
>JXMV01100753_FheFLERV
QYPLNPGAVEEMDKIVKELKALEIIRNSSIRAVKKPDGGWRPVIIFKALNRRTVANRASLINPQGALKTLRVKTFKSCIDLANGFFSLRLAKQSQGKTAFTHKGKCYVW?KLPQGY?NSSDVFQSAVMEVLGDLGATVYIDDIFITDDTEEEHLERLQKVIEKISAAGLKLNLKKC?FGQFQVNYLGFQVSGSGPRDLK?DLQKILGLCNYVRDHIPNYQKYAKPLYWTALNQHDLNQLKKAIAVRLEPRSLTSRLVAEISCEDEDAMIKVSNE-----YTVSSVEKKYPQEEKELAVLAKYWSALKDLAQGQPLKVTTQSRVHKYLRKGTIESIKATNTRWGMWEDILFDPDLEIYTDGSAQAGEVTAEGLLELIKRKVKRAKIITDSYYCAQALKEDLSIW?ENGFKTAKGKQVAHHDLWKKIAEDLQVEHQRHAGVLPTRKELEDQELWNRRVLRDCEVCGQYNTGRRGQRTDGLTIKSTVPWGSVCMDVAGPMGEKYLLVLVD?MSGYVTVKAAKKANGSSIVSMLEQVC?VPKELRTDNGTHFRNSQVDQWCQRFGVVRVYSPPYTPQANRVLEH
>CBXY010016181_DlaFLERV
QHPLNPEVVQEMDKIVKELRALGIIRNSPIQAVKQPEGGWRPLINFKALNRRTVANTASLINPKGALKTLQIKKSKS?IGLAKGLFSLRLAKQS-------------------------------------------------------------------------------------------------QISPPTSENDLQKILGLSNYVRDHVLSYHKYAKPLYREATDQENLEKLKTAIAVRLEPRSLITRLVTEVSCEDDNAVVKVNNEVTLWSYTLSSVEKKFLQEETELAALAKYWSNMKDLAQGQGIKVITQSQVHQYLRKETTESTKATNTRWERWENILLDPDLEIYTDRSAQAGEVTTEGLLELEKRKIKRARIITESYYCAQALKEDLTIWEENRFEGAKGKKVAHQD-----?KDLDVVHQKHAGTKPTRMELDKQRLWIQQVLKACEVCGRYNA----------------------------------------------------------------------------------------------------------------
>JMKM01038484_SpaFLERV
QYPLNPGAVEEMDLIVRELSALGIIRNSPIQAVKKPEGGWRPVINFKALNRRTVANKASLINTQGTLKTLQVKKYKSCIDLANGFISLRLARVSQGKTAFTHKGRAYVWNRLPQGYKNSPNVFQSAVMDILEGLGATIYIDDVFIAEDTEEEHLKKLRQVVERLTAAGLKLNLKKCQFGQFQVNYLGFQVSQIQPPTTLNELQKILGLCNYVRDHVPGYQKYAKPLYWTATDQSHLEELKDAIALRLEPRSLDTRLVAETSCEEDDAVVTVSNEVALWSYTLTTVERKYPPEEKELAVLARYWSALKDLAQGQGIRVITQSQVHRFLRKATVESTKATNARWGRWEDILLDPDLEIYTDGSAQAGER--EGLLELEKRKVKRARIITDSYYCAQAMNEDLSIWEENGFESAKG?PVAHRDLWKKIAEDLEVIHQRHVGTLSTRKELEKQQLWIRQVLKDCEACGRYNAGRRGQRVGGLTIKSTVPWGSVCMDVAGPMGEKYLLVLVDSMSGYVIIKPVRKANGNSVVSMLDQACSHPRELRTDNGTHFRNAKVDLWCQEQGVVRIYSPPYTPQANGVVER
>AERX01018483_OniFLERV
QYPLNPGAVEEMDMIVKELSRLGIIRNSPIQAVKKPEGGWRPVINFKALN--?VANRASLINPQGALKTLQVKKFKSCLDLANGFFSLRLAKQSQGKTAFTHKGKAYVWQRLPQGYKNSPNVFQSAVMEILAALEVTVYIDDVFIADDTEDEHLDKLQMVVERIIAAGLKLNLKKCQLGQFQVKYLGFQVSQIRPPTSE-------------------------------------------------------------------------------------------------------------------------------------------------------------------------------------------TDSNYCAQALTEHLNIWEENGFESAKGKAVAHKDL?KKIAEDLKVVHQR-------------------?VLKECRVCGQYNAGRRGQRVGGLTIKSTIPWGSVCMDVAGPMGEKYLLVLVDSMSGTVVTKPVRKANANSVVAMLEQVCSDPKELRTNNGTHFRNAKVDQWCQQN?VIRIYSPPYTPQANGVVER
>AGAJ01041163_PlathfishEFV
QYPLNPGAVEEMDKIVKELGALEIIRNSPIQAVKKPEGGWRPVINFKALNRRTIANRASLINPQGALKTLRVKKFKSCIDLANGFFSLRLARQSQGKTAFTHKGKSYVWQRLPQGYKNSPNVFQSAVMEVLGDVGATVYIDDVFIADDTEEEHLERLRKVVENLTKAGLKLNLKKCQFGQFQVNYLGFQVTNIQPPQSENDLQKILGLCNYVRDHVPNYQKYAKPLYWTAANQQNLEELRRAIAVRLEPRSLSERLVAEISCENDDAMIKVSNEVTLWSYTLTSVEKKYPQEEKELAVLARYWGVLKDLAQGQPVKVITQSQVHKYLRKGTVESTKATNTRWGRWEDILLDPELEIYTDGSAQAGEVTAEGLLELVKRKIKSARLVTDSYYCAQALREDLAIWEENGFETAKGKPVAHKDLWKKIAEEIDVEHQRHAGVRPTRKELEEQDLWIQRVLRDCEVCGQYNAGRRGQRMDGLSIKSTVPWGSVCMDVASPMGEKYLLVLVDSMSGFVTTKAARKANGNSVVGMLEQVCSAPKELRTDNGTHFRNSQVDQWCQKYGVMRVYSPPYTPQANGVVER
>AGRG01002780_CseFLERV
QYPLNPGAVQEMDMIV--?QALGIIRNSPIQAVKKPEGGW?PVINFKALNRRTVASRASLINPQGALKTLKVKKY?SCIDLAN?FFSLRLTRQSQGKTAFTHKGKAYVWQRLPQGYKNSSNVFQSVVTDVLDGLDVTAHIDDVFIADDTE-EHLEKLKQVIQQVTDTGLKLNLKKCQLGRFQVDYLGFQVSQITPPCSENDLII?------MADHVPSYQRYAKPLYWIATDQKNLEELKNIIAIRLEPQSLTTKLVAEISCDGDDAVVTVSNEVTLWSYILTTIERKYPPEEKELAFLAKYWSAIK?LAQG?TIKMITQSQVHRHLRKATVASTK----?WGR-?NILLDPDIEI-?DGSAQTAESTAESLIELEKRKRKRAKIV??INYCAQALNE?-AIWEENVFK?AKGKTVAHKELWTKIAEDLEIVHQKHAGTLPTRQELDKLDLWIRKVLKDCKMCGQYNAGRRGQRTPGLFIKSTVPWGSISMDVAGPLGKKYLQVIVDSISGFVFVQPPRKANANSVVVMLENVCSHPKELFTDNGTHFRNAKVDCWCQQNGITRVYSPPYTPQANGVVER
>AZJR02000232_EluFLERV
QYPIAKEALE?LNITMTVLLAQGILENSPIQAVKKGDGTYRVVTDYKALNRVTMNHEGAYIDPSAAVK?IPIKKYKSCLDISNGFNSIPLAVESRPKTCFTWRGKSLQYTRLPQGYTNSPNVFQAVMKDILEGLDCEIYIDDMYITD--EEEHLNKIEEVVNRCAAAGLKINVKKTQLGRHTIQFLGFKTEDLRLPELVHNIQQALGVTGYLRSHILDYAKYSRPMYWTAQERQAWER?KNQVAVELEPTATNKGLALTVIINKKEAMVIASNQVDI?STSLKGPCERYNTVGKTLAVLQKNWLKILNLAAAQPKILKDDGSLKGVAQDRTVEGAKVTEVTLNKWLNILNSSQLKIYTDGS---------------------------------------------------------------------------------------------------------------------------------------------------------------------------------------------------------------------------
>CAEA01131311_GmoFLERV
---------------------?QILRNSPIQAVKKPDGSWRPVINFKALNRRTVANKASLINPQGTLKTLQVKKFKTCIDLANGFFSLPLARQSQGKTAFTHKGKAYVWQRLPQGYKNSPNVFQSAVMEVLRDLDVTIYIDDVFIADDTEGEHLQRLDEIIQRLSSAGLKLNLKKCQFGKFQVTYLGFQISQIIPPASIKDLQKILGLCNYVRDHVPGYQKYARPLYWAATDQNNLERLKGAIAVRLQPRDPSTRLMAEINVEDNDAVVTVWNEITLWSYVLTTVEQKFPGEEKELAVIARYWSSFKDLAQGQQIQIITQSNVHRFLRKGTVESTKATNTRWGRWEDILLDPDLEIFTDGSAQVGEVTAESLLELEKRHITVAR?ITDSRYCYQALKEDLEIWEENGFEGAKGKQVAHSELWTKISQELEVVHQKHAGARPTRRELEIHNLCVREVIQECVNC?--------------------------------------------------------------------------------------------------------------------
>LN590673_CcaFLERV
QYKINSAAVNDIRETIKELTEQGIIRNAPLQAVPKADGSWRLVTNFKALNKVTVPDTRYLINCETCADIGRDRNWLSKIDLANGYWSIPLAEESCKKTCFTFDGDQYEYRFLPQGYRNSANAFQSSMLKILAGLPVPV?IDDILLAMSSEDEHLELLDRTLGRIAAAGLKPSLKKMEIGKHEVDFLGFKLGKADPPKT?RQLQSLLGTLNYVRELIPKYSREAKVLYWTENMENARLRLIQMASGELERREDQVPLSVHVTEQDGE??LTLANYIAFLSHQQEPSMKKFSEAEHVLASVTKWLLQLKAIVKEQPIIVFSMAGELARIKK-NLVVNQA?VNNQSHWE?VLGGNQFDWFTDGSAQLAEVLAKVLQKAVEFGHKEIILTSDSEYIVQGVQKELETWRVNGFHTARGKPMAHKEQWEKINKQEVDVHFTHLSVNMVQMELRLRNLS?REVRKDCKVCR?-IYDFKGVQGQ?ATQSLSIAG??LVMTSPGRF?NCNFLLAIDNHRKEIMIWPMKSALEENVVKCLSEWIKWMESLRADGAHNISGKLVEKFCKDNKIILTKSVAYRPQSNGIAER
>BADN01112239_TorFLERV
QHPLPPECIEQLSETIEELEKLGVITNTPIMGVKEPDETWRLVHSLIALNTRSCSDTRSMINP-?TVRTLENKKWKTTLDLANGFCPFQCVQFQ?AKTAFTWKRQRYGWKRGLQGLSSAPNVFQSVVEDILEELPVKIYIDGVYFTNDSEEEHLDLLR?VIIHLTEAGFKIGLKKCEIAKHSLKFLGFDITQLKDPST?KEIEVCLGKE?YVANHVRAFSQYAAPLHGVLTTCYRLAQLKDAIAVDLEKRSPEKNLIVNTYLEMEGIYLICKNQCIMLSYTFKPAEQKFTPHEKTLTGVYRYYGALKELAQGATIFIFSPFLSLGTASKSKLVDAETLNSRWEKWDLMLIDNQIKFFTDGSAQTTEVTAEALLFCKKKSVKSIAIVTDSDYCYKAGREELDLWEQREFENTKGMPLTHAEQWGIIAEKVKWIKVE-------------------------------------------------------------------------------------------------------------------------------------------------
>AWGY01041462_AfiFLERV
QYPIKPEVKKELDLEL------EIIANLPVMGVPKPDGTHRLVHNLIELNKRSFSDARHLINPSRTMRTLPQKLYKTSLDLSNGFWSIPIDPQSQLKTCFTWGVESYCWLRLPMGYKNAPNVFQTAVVKTLEDLPVEVSIDDVYFTHDDPEEHLQCLEEVLRRLAEAGFKIGLKKCEIARHELAYLGFKISDFPDPKSVTDLERFLGTCEYVSNHIPRMSEKASPLHKDIKLTNEDLEHYKALAQHLEKRKMEDPLEAHLEI?-----------TLFFSNVWSATEVKYADEEKFLCLAYRFWPALKEVAGAQRLIFCTPLPSIKEATKQTTAGAKAMMSRWGKWQMMIIDPQVEFFTDGSAQTAEVTAKGILTAKKKNIASIV-------DYCFKAGTQEYWKQRDFTNVNCEPFAHAHLWGLISEYIEWTHVNHVGHEKINRFLKENSVHTTQVRSRCQQCAM-VDGFRKATPELLRILCKDPGVHFSADIAGPFGHRYFLIIADNGS?---------------------------------------------------------------------
>JNCD01073002_PprFLERV
QYPINKKAIPEIEETIKELGQLGVIKNSPLQAVPKSDNSFRLVTNFKSLNKVSEPDTRYLINAKDVTNGLPKGKILTKIDLANGFWTVPLTENSMAKTAFTFKTKSYCYTRLPQGYMNSPNAFQSIVVSLMEGLPVTVYIDDLLIVNDDPDEHLKIVDEVLTRLIKVGFKPSYKKIEIGKGEVDFLGFATTDLRKNSPTKGLQSFMGHMNFIRDLIPGYAKLAKPLYNEFTWNDELEKIRLELSGKIARREPDQKLVVCVENTEDEMELVLYNDIQFMSYPKPANQLKQEPASDILATIAKCLIPIKTIAVDQQIIVESKTQLAREAKNLVSEAPKVHQFTWAKWTKVLQDTQIIFFTDGSAQLAEVSAEALRHMKATNTVNAIIVTDSDYVNKALTEHVTTWKLNGFSTAKGKPLKQAVLWKEIVEKPRVLHQSHPSLSYMAKYCKATGLKYLKIRKKCPECRK-VMTSRYNDYGAIKTDKENEE--ISIDFAGPIKNCYFLVIVDNCSNFLQIYPCKQATSSVVVESLKDWIKYPMRIRGDNASNLTGREVEEYCDKIGVKLINSIKYQPASNGCAEN
>JNBZ01063262_NfuFLERV
QYPI-RDGRDEIRCTLAELKEKGIIECLPIQAVPKPDGTYRLVHNLKVLNRLTPHDVRKTFDPYMQLRTMPIKKYKTCIDLANGFWSVPLAQESRAKTGFTFEGKHFQWCVLPQGFVNVPNLFQGIVQSYLEDLPVVQYIDDLFFTHDCESEHLKTLDEVVTRLTCAGFKLNLKKSQLGRTKVTFLGFEVSNITPPHDLLTLEGVIGQLQYISSNVRDFRSIIDPIMNRKLSSQELETYQAVMLVNLSNREHHEPLAVRVIVGQDFTECLFQNYITCKGYKLAPTESRYTPSEKVLTTLMKHKDMMFALAGSQKIIIQSTDYMIKELRKDLLPQARAVLPRWAKWEMLLANPQIHVYTDGSAQTAELTAMALADACKLKLRSVRLVTDSKYVTDGLDGHLSFWEAKDFQKTDGERLEHADLWTLVSCQIQVTHVNHVGALRLREIFKKEKISTARVKATCEPCKL-KGGAQPVIYGHLPIMCDVPGVHFSTDV-GECGYKFFLVIKDWTGDQSKIIPLKRVTGNTVSMALSLHLPL--SLRSDGGPEFKNDKVSCLLESRGIRHIFSIPYESHTNGIAER
>JACL01052273_PmaFLERV
QYPLNPDAEEELGRTIEELLKLGVIAIMPIQAVPKKDGTFRPVHNLKELNRITQKDVRQNLNPRKSLEFLPAKTYKSVIDLSNGFWSCKLEHYSTYKTCFQHKGKGYRWLSLPQGYVNSPVVFQEQMEKIMEGLDVTVYVDDIYWTTDSQEEHFYMLDEILKRLKEAGMKIGLKKCQIGVSEVKYLGFTINNIPVPKTLLDLESAMGKLIYVSGHIPHFAEKAMVIHNRELTPEELTEWDTLIAVELEPREAQTPLRVETELTDRGGTLWVYNESLLISKVYSPTELRYTGLEKELSLLYAAYKGLKKYGDPESVDIRTTWPLLKELSKDTVEGAKAYQSRWGKWQMLLIDPKWQFYTDGSAQTAEIEAKALAWADRKKFRDIKIISDSKYVVEGFDQNLDIWRQTNFQTHKGKELEHMEQWIVISQRIWVEHIYHAGQERITRWFKRQGILYQEIKRACERCAL-KGGMRKVQTEELKIKCATQGRHISMDV-GHLGHEKFLIIVDNAGGYTRVYPIKRESANEAVKCLCEYVTP--------------------------------------------
>JACM01000693_PscFLERV
QYPLNPDAEEELSKTVEELLKLGVIVIMPIQAVPKKDGTFRPVHNLKELNRITQKDVRQILNPRKSLEFLPAKTYKNVVDLSNGFWSCKLEHYSTYKTCFQHKGRAYRWLSLPQGYVNSPVVFQEQMEKIMEGLNVTVYLC----------------------------------------------------------------------?SGHVPHFAERAVVIHNRELTQSEKEEWEKLVAVELEPREAQTPLRIETALTDRGGTLWIYNASLLISKVYSPTELRYTGLEKELSLLYAAYKGLRKYGDPESVDIRTTWPLLKELSKDTVEGAKAYQSRWGKWQMLLIDPKWQFYTDGSAQTAEIEAKALAWADRKKYRDIKIISDSRYVVEGFDQNLEIWRQ-------------------------------------------------------------------------------------------------------------------------------------------------------------------------------
>CABZ01054182_DrFV1
QYPINRNALPEIKITIEELKRKGIIKNSPIQAVAKPDGGWRLVTNYKALNKQTVPDTRYLINARDATGAAPEGRLLSKIDLANGFWSVPLKPESRARTAFTFENKQYVYNVLPQGFKNSPNAFQAIMMEILKGLPVVVYIDDILIVTNDEEEHLKILDETLSRLTKEGFRLNYKKMEIAKDDVEFLGFQITRGKEITSLKQLQSMLGTLNFVRDLIPGYAKHAKPLY-----------------------------------------------------------------------------------------------------------------------------------------------------------------------------------------------------------------------------------------------------------------------------------------------------------------------------------------------------------------
>XM_007890932_CmiFLERV
QYKIRREDKETIGKIINNLMEQGVIKNSPIFLKKKPDGSWRLLLDCKALNECTNPKQGQSISSHGSIEKLTREKYHTTLNIANGFWSIPIVEKDQFKTAFTYQGQQYQWTRLPEGWCNSTVIFNEAIRRVLDDNPITRFGGVIHFSNDNAESHIKLLKQILEKLDNHGLKIDLRKSQIGRYAVDFLGHQISQVKPPKTRKELQSVLGKFNFAREFVINYAGKAASLFWDTNAQECLNQLQQDIAVPHSTRKPKSSLILDIYVSKDSSVTAVKQKLKYLSFNFSKAEKKFAKDERLLATLFCTLKQTCQMVTKEKITVRTSYPELAGVTRESQRNHKALKCRWKKWESLLYDQRISF--------------------------------------------------------------------------------------------------------------------------------------------------------------------------------------------------------------------------------
>AAVX02030290_CmiFLERV
------KDRELERRVI?ELERRDIITNSSLLPVHKADGSWQLVVDFRQLNTVTETAVGHSIHLSGDLDNLPKGRYKITLDLANRFWSVPLAKDDRWKTAFTFHGQ?FYWNQMPQGWKYSPAILNKCQQQTVIGLGVICYVDDIFWADDSPTEHLKKLDGVLEALASLGFNINLKKSQISRYKVDFLGHTVSEDGVGFNRKPLQGIWGLCNNANNHVLNYSVLVKPSYQRL--------------------------------------------------------------------------------------------------------------------------------------------------------------------------------------------------------------------------------------------------------------------------------------------------------------------------------------------------------------
>U26458_SnRV
QYPVPDASHASIKETVEALLEQGVLRNSAIWPVGKPDGSWRLTIDYRPLNSAVSCPYPTVASTPELFAKLEKKYVYSSLDISNGFWSIRLEEECQYLFAFTFDTQQYTWTRLPQGFHASPGIFHQALYNGLASCKLLQYVDD------------------------------------------------------------------------------------------------------------------------------------------------------------------------------------------------------------------------------------------------------------------------------------------------------------------------------------------------------------------------------------------------------------------------------------------------------
>X89211_HERV_L
HYHHPGGIAE-ISATIKDLKNAGVVINSPFWPVQKTDGSWRMRVDYHKLNQVVTPIAAAIQDVVSLLKQINTPGLYAAIDLANGLLPI?-?KPHQKQFAFSWQGQQCIFTVLLQGYINSPALCHNLIQSDLDHFSLVHYIDG------------------------------------------------------------------------------------------------------------------------------------------------------------------------------------------------------------------------------------------------------------------------------------------------------------------------------------------------------------------------------------------------------------------------------------------------------
>Y12713_MuERF_L
QYCIPGEIAE-ITATIKDLKDAGVVVNSPIWPVQKTDGSWRMTVDYRKLNQVVTPIAAAVPDVVSLLEQINTPGTWAAIDLANAFFSVPVHKDHQKQIAFSWQGQQYTFTVLPQVYINSPALCHNLVRRDLDRLTLVHYIDD------------------------------------------------------------------------------------------------------------------------------------------------------------------------------------------------------------------------------------------------------------------------------------------------------------------------------------------------------------------------------------------------------------------------------------------------------
>AJ236118_RV_Kohtaoensis
QYPLLRPAIEGIHCHLMKLLKYGLFRNTPLLPVKKPGGDYRPVQDLRRVNNAVETIHPVVPNPYTLLGLIPAATHFTVLDLKDAFFCIRLAPTSQLLFAFEWEQGQLTVTRLPQGFK?------------------------------------------------------------------------------------------------------------------------------------------------------------------------------------------------------------------------------------------------------------------------------------------------------------------------------------------------------------------------------------------------------------------------------------------------------------------------------
>AJ225219_RV_PaintedFrog
QYPVPKESVASITEMIEVLIKSGNGYWPVRKAVLKGNEDWRLTIDYRAVNKLAKRMAPVVFVYCEMMSKISPMKVFSVIDVANGFWSIPLAEECQYRTAFTWVGRQYAFTVLPQGYCDSSAIFHTYMKNALTSFRIIQYVDD------------------------------------------------------------------------------------------------------------------------------------------------------------------------------------------------------------------------------------------------------------------------------------------------------------------------------------------------------------------------------------------------------------------------------------------------------
>AJ225225_RV_RhinatremidCaecilianII
QFK?TRCPTQALEETIHDLREVGVVVNSPVWPVRKPDGSWRLTVDYRKLNAATPPLHAAVPSMATLVQAIETGTWYAVVDLSNAFFSIPITEESRAMLAFSWQGRQYTFTRLPQGYIHSPTICHEQVALTLEKIKLHHYVDD------------------------------------------------------------------------------------------------------------------------------------------------------------------------------------------------------------------------------------------------------------------------------------------------------------------------------------------------------------------------------------------------------------------------------------------------------
>AJ225211_RV_Common_possum
QYHVPGG?QNEIANTIKEYVEAGVLVN?PVWLVQKSDGTWRMTVDYRQLNKVTPPLYAIVPDTVTLIERIQKDGWYTVIDLANAFFTIPID?KQWDKFAFTWQGRQYIFTRLPQGDLHSPTICHRIVAEHLDKL?LTHYVDD------------------------------------------------------------------------------------------------------------------------------------------------------------------------------------------------------------------------------------------------------------------------------------------------------------------------------------------------------------------------------------------------------------------------------------------------------
>AJ225235_RV_Tinamou
QHPISAAARNGIAEVIADLGKE?MISNSTVWPVRKPDGRWRLTIDYRRLNANTVPLTAAVPNIANLTATLAAHPWRATLDVKDVFFMAPLQEKDREKFTFTWDGIQYTFNGLPQGYKHSPTIAHAALAGLLQKVKLYQYVDD------------------------------------------------------------------------------------------------------------------------------------------------------------------------------------------------------------------------------------------------------------------------------------------------------------------------------------------------------------------------------------------------------------------------------------------------------
>X85037_SpeV
QYKYPAETEKGIQAMIDSLLRQGVVVNSPIWPVIKADEG?DLPDDCRL??????PFAPVVAKYNEIVAAIPWGPAGTVIDLANAFFAIPLYPACWYKFAFTYRNQQYSFTRTPQGFHSSPSICHSVVSKMWDKLKVLSYVDD------------------------------------------------------------------------------------------------------------------------------------------------------------------------------------------------------------------------------------------------------------------------------------------------------------------------------------------------------------------------------------------------------------------------------------------------------
