# Supplementary material for: The First Co-Opted Endogenous Foamy Viruses and the Evolutionary History of Reptilian Foamy Viruses
Source: Viruses. 2019 Jul 12;11(7):641. doi: 10.3390/v11070641 (PMC6669660; doi:10.3390/v11070641)
Supplement: Supplementary file 1 [file viruses-11-00641-s001.zip › viruses-512695-suppl/Table S1 tBLASTn using CoeEFV Pol as probe against the tuatara genome.xlsx]

## Sheet: Sheet1
Query	Subject	Percentage identity	Alignment length	Query start	Query end	Subject start	Subject end	E-value
CoeEFV_Pol	QEPC01003743.1	43.17	915	2	905	4872562	4875264	0
CoeEFV_Pol	QEPC01003743.1	55.07	207	148	353	2131314	2130694	1e-60
CoeEFV_Pol	QEPC01003743.1	39.55	397	739	1132	2130450	2129302	2e-56
CoeEFV_Pol	QEPC01003743.1	30.71	241	279	510	5496896	5496177	2e-34
CoeEFV_Pol	QEPC01003743.1	47.83	69	158	225	5497261	5497055	2e-34
CoeEFV_Pol	QEPC01003743.1	37.93	29	248	276	5496987	5496901	2e-34
CoeEFV_Pol	QEPC01003743.1	36.08	158	166	321	4223990	4223529	1e-29
CoeEFV_Pol	QEPC01003743.1	28.19	149	315	460	4223521	4223075	1e-29
CoeEFV_Pol	QEPC01003743.1	28.87	381	180	551	3344500	3345627	4e-29
CoeEFV_Pol	QEPC01003743.1	24.09	465	160	614	5999379	5997994	4e-23
CoeEFV_Pol	QEPC01003743.1	23.38	539	8	514	2793926	2792343	8e-22
CoeEFV_Pol	QEPC01003743.1	26.11	360	166	514	2147818	2146751	3e-21
CoeEFV_Pol	QEPC01003743.1	29.47	207	316	514	2045999	2045388	3e-21
CoeEFV_Pol	QEPC01003743.1	25	144	164	307	2046453	2046028	3e-21
CoeEFV_Pol	QEPC01003743.1	26.93	349	818	1154	3343201	3344175	4e-21
CoeEFV_Pol	QEPC01003743.1	27.79	367	141	486	1566549	1565479	7e-21
CoeEFV_Pol	QEPC01003743.1	28.29	258	885	1131	5488673	5489434	1e-20
CoeEFV_Pol	QEPC01003743.1	30.26	76	791	860	5488359	5488583	1e-20
CoeEFV_Pol	QEPC01003743.1	22.8	579	8	556	7707392	7709101	3e-20
CoeEFV_Pol	QEPC01003743.1	23.74	358	160	510	4541449	4540376	6e-20
CoeEFV_Pol	QEPC01003743.1	22.55	550	5	514	3897142	3898737	1e-19
CoeEFV_Pol	QEPC01003743.1	23.78	349	171	514	452268	451231	2e-19
CoeEFV_Pol	QEPC01003743.1	27.92	240	805	1041	5997936	5997229	3e-18
CoeEFV_Pol	QEPC01003743.1	28.75	240	805	1041	4021894	4022601	5e-18
CoeEFV_Pol	QEPC01003743.1	26.58	237	316	514	2041864	2041163	5e-18
CoeEFV_Pol	QEPC01003743.1	25	144	164	307	2042318	2041893	5e-18
CoeEFV_Pol	QEPC01003743.1	26.53	245	805	1041	2791985	2791278	2e-17
CoeEFV_Pol	QEPC01003743.1	24.13	344	803	1125	7709309	7710319	3e-17
CoeEFV_Pol	QEPC01003743.1	22.24	652	6	614	4019944	4021836	6e-17
CoeEFV_Pol	QEPC01003743.1	22.75	356	166	514	6096815	6095748	2e-16
CoeEFV_Pol	QEPC01003743.1	25.63	355	809	1151	6095378	6094332	3e-16
CoeEFV_Pol	QEPC01003743.1	26.61	357	774	1118	2146474	2145482	1e-14
CoeEFV_Pol	QEPC01003743.1	23.78	349	805	1137	4349968	4348934	3e-14
CoeEFV_Pol	QEPC01003743.1	22.8	307	154	453	2016539	2017447	4e-14
CoeEFV_Pol	QEPC01003743.1	26.56	241	804	1041	6155302	6154592	6e-14
CoeEFV_Pol	QEPC01003743.1	22.64	402	166	556	50782	49583	9e-14
CoeEFV_Pol	QEPC01003743.1	33.65	104	938	1041	1750365	1750664	1e-13
CoeEFV_Pol	QEPC01003743.1	32.1	81	832	910	1750042	1750284	1e-13
CoeEFV_Pol	QEPC01003743.1	28.02	207	208	400	4270563	4271180	1e-13
CoeEFV_Pol	QEPC01003743.1	29.05	210	181	387	1751279	1751899	2e-13
CoeEFV_Pol	QEPC01003743.1	25.95	158	885	1041	4304797	4304333	3e-13
CoeEFV_Pol	QEPC01003743.1	33.9	59	805	863	4305035	4304862	3e-13
CoeEFV_Pol	QEPC01003743.1	24.21	347	200	528	4399376	4398369	3e-13
CoeEFV_Pol	QEPC01003743.1	25.13	374	808	1164	3899104	3900195	3e-13
CoeEFV_Pol	QEPC01003743.1	25.08	323	160	473	4117806	4118747	4e-13
CoeEFV_Pol	QEPC01003743.1	24.77	327	200	510	4033032	4032079	5e-13
CoeEFV_Pol	QEPC01003743.1	29.19	161	944	1091	388556	389029	1e-12
CoeEFV_Pol	QEPC01003743.1	30.53	95	830	922	388216	388500	1e-12
CoeEFV_Pol	QEPC01003743.1	24.53	375	202	553	5487077	5488180	3e-12
CoeEFV_Pol	QEPC01003743.1	23.81	399	173	557	5536228	5537412	5e-12
CoeEFV_Pol	QEPC01003743.1	25.81	341	718	1041	451116	450166	6e-12
CoeEFV_Pol	QEPC01003743.1	25.97	154	885	1038	4555259	4554819	8e-12
CoeEFV_Pol	QEPC01003743.1	29.31	58	806	863	4555500	4555327	8e-12
CoeEFV_Pol	QEPC01003743.1	27.05	244	779	1012	2047850	2047134	1e-11
CoeEFV_Pol	QEPC01003743.1	25.64	156	936	1088	3376084	3376536	2e-11
CoeEFV_Pol	QEPC01003743.1	31.31	99	811	907	3375707	3376003	2e-11
CoeEFV_Pol	QEPC01003743.1	28.57	203	885	1081	49108	48536	4e-11
CoeEFV_Pol	QEPC01003743.1	29.13	230	185	410	3377050	3377724	1e-10
CoeEFV_Pol	QEPC01003743.1	23.31	326	808	1125	1567764	1566838	1e-10
CoeEFV_Pol	QEPC01003743.1	26.02	196	805	997	4540007	4539426	2e-10
CoeEFV_Pol	QEPC01003743.1	25.24	210	830	1036	6993130	6993750	2e-10
CoeEFV_Pol	QEPC01003743.1	25.87	259	799	1041	6602677	6603420	3e-10
CoeEFV_Pol	QEPC01003743.1	24.11	253	171	421	5159936	5159181	4e-10
CoeEFV_Pol	QEPC01003743.1	24.71	259	208	460	4357011	4357766	5e-10
CoeEFV_Pol	QEPC01003743.1	32	25	185	209	4356941	4357015	5e-10
CoeEFV_Pol	QEPC01003743.1	24.58	301	269	557	6156409	6155528	3e-09
CoeEFV_Pol	QEPC01003743.1	25.23	222	885	1091	2018230	2018883	7e-09
CoeEFV_Pol	QEPC01003743.1	27.63	152	208	355	2844013	2844468	8e-09
CoeEFV_Pol	QEPC01003743.1	28.57	161	208	363	4765663	4766145	1e-08
CoeEFV_Pol	QEPC01003743.1	27.82	248	208	445	2864836	2865531	3e-08
CoeEFV_Pol	QEPC01003743.1	25.47	212	208	413	1718914	1718309	4e-08
CoeEFV_Pol	QEPC01003743.1	26.55	177	830	1000	1977952	1978452	4e-08
CoeEFV_Pol	QEPC01003743.1	30.56	180	185	359	4367038	4367556	1e-07
CoeEFV_Pol	QEPC01003743.1	25.95	158	885	1041	5856081	5856545	3e-07
CoeEFV_Pol	QEPC01003743.1	33.9	59	805	863	5855839	5856012	3e-07
CoeEFV_Pol	QEPC01003743.1	23.5	200	208	402	248487	247918	4e-07
CoeEFV_Pol	QEPC01003743.1	25.41	181	902	1081	347111	347629	6e-07
CoeEFV_Pol	QEPC01001501.1	40.43	987	207	1170	591852	588958	0
CoeEFV_Pol	QEPC01001501.1	36.47	743	414	1102	992117	994303	3e-107
CoeEFV_Pol	QEPC01001501.1	25	1192	12	1120	544642	541256	3e-64
CoeEFV_Pol	QEPC01001501.1	24.7	336	830	1153	2194584	2195543	1e-16
CoeEFV_Pol	QEPC01001501.1	36.09	169	160	321	953543	954049	1e-16
CoeEFV_Pol	QEPC01001501.1	26.85	257	166	417	40542	39784	4e-15
CoeEFV_Pol	QEPC01001501.1	22.55	337	183	510	1137673	1138677	1e-14
CoeEFV_Pol	QEPC01001501.1	29.81	161	891	1051	2351825	2352298	1e-13
CoeEFV_Pol	QEPC01001501.1	21.01	338	171	501	2761504	2760491	4e-13
CoeEFV_Pol	QEPC01001501.1	26.11	157	885	1041	898739	898278	5e-13
CoeEFV_Pol	QEPC01001501.1	27.54	69	800	863	899016	898810	5e-13
CoeEFV_Pol	QEPC01001501.1	24.02	254	174	421	1081338	1082087	5e-13
CoeEFV_Pol	QEPC01001501.1	26.67	240	805	1041	1082721	1083428	7e-13
CoeEFV_Pol	QEPC01001501.1	32.58	89	953	1041	2759675	2759415	7e-12
CoeEFV_Pol	QEPC01001501.1	26.6	94	830	921	2760022	2759741	7e-12
CoeEFV_Pol	QEPC01001501.1	30.41	171	830	997	1139123	1139632	7e-12
CoeEFV_Pol	QEPC01001501.1	24.68	154	885	1037	41581	41132	2e-11
CoeEFV_Pol	QEPC01001501.1	32.76	58	806	863	41822	41649	2e-11
CoeEFV_Pol	QEPC01001501.1	37.14	105	162	259	2348948	2349262	2e-10
CoeEFV_Pol	QEPC01001501.1	30	110	260	362	2349264	2349593	2e-10
CoeEFV_Pol	QEPC01001501.1	27.57	243	808	1042	2027623	2028327	3e-09
CoeEFV_Pol	QEPC01001501.1	25.91	193	167	355	2311356	2310811	2e-08
CoeEFV_Pol	QEPC01001501.1	26.54	162	205	358	1501763	1501284	2e-08
CoeEFV_Pol	QEPC01001501.1	23.63	237	208	422	517293	517997	1e-07
CoeEFV_Pol	QEPC01001501.1	25.41	181	289	465	2643758	2644279	3e-07
CoeEFV_Pol	QEPC01001501.1	24.24	231	808	1035	2644793	2645473	5e-07
CoeEFV_Pol	QEPC01001501.1	24.84	157	208	358	1276725	1276255	1e-06
CoeEFV_Pol	QEPC01007003.1	42.73	873	2	864	1274198	1276774	0
CoeEFV_Pol	QEPC01007003.1	36.36	121	885	1004	1276837	1277184	0
CoeEFV_Pol	QEPC01007003.1	35.34	249	168	408	964089	963352	4e-22
CoeEFV_Pol	QEPC01007003.1	24.86	358	166	514	35729	36796	2e-17
CoeEFV_Pol	QEPC01015038.1	46.2	697	177	867	1001251	999167	0
CoeEFV_Pol	QEPC01015038.1	38.73	204	979	1180	998842	998270	0
CoeEFV_Pol	QEPC01015038.1	40.86	93	885	977	999111	998842	0
CoeEFV_Pol	QEPC01015038.1	23.14	458	173	613	2005868	2004516	5e-16
CoeEFV_Pol	QEPC01015038.1	28.29	205	845	1045	81500	80904	3e-15
CoeEFV_Pol	QEPC01015038.1	28.04	214	208	413	812432	813037	2e-11
CoeEFV_Pol	QEPC01015038.1	28.04	214	208	413	769164	769769	2e-11
CoeEFV_Pol	QEPC01015038.1	22.25	346	166	501	359828	358830	3e-10
CoeEFV_Pol	QEPC01015038.1	29.49	156	205	354	680101	680562	6e-09
CoeEFV_Pol	QEPC01015038.1	59.62	52	972	1023	1135989	1136144	1e-08
CoeEFV_Pol	QEPC01015038.1	24.89	237	208	422	204876	205580	4e-08
CoeEFV_Pol	QEPC01015038.1	24.21	95	830	922	358370	358086	1e-06
CoeEFV_Pol	QEPC01015038.1	26.04	96	952	1045	357997	357719	1e-06
CoeEFV_Pol	QEPC01007453.1	40.49	810	350	1150	6021	8402	0
CoeEFV_Pol	QEPC01007453.1	44.26	357	2	351	5000	6025	0
CoeEFV_Pol	QEPC01007453.1	28.98	283	816	1096	662416	663222	3e-22
CoeEFV_Pol	QEPC01007453.1	33.75	80	715	785	662126	662353	3e-22
CoeEFV_Pol	QEPC01007453.1	23.11	238	239	472	404822	404118	8e-14
CoeEFV_Pol	QEPC01007453.1	33.33	60	166	225	405034	404855	8e-14
CoeEFV_Pol	QEPC01007453.1	24.74	194	896	1088	485396	485944	5e-13
CoeEFV_Pol	QEPC01007453.1	31.25	64	805	868	485121	485309	5e-13
CoeEFV_Pol	QEPC01007453.1	24.92	305	833	1121	403541	402648	9e-13
CoeEFV_Pol	QEPC01007453.1	23.95	238	208	425	996088	995375	1e-07
CoeEFV_Pol	QEPC01007453.1	30.43	115	885	998	740785	741126	3e-07
CoeEFV_Pol	QEPC01011263.1	40.52	617	168	781	957998	959662	0
CoeEFV_Pol	QEPC01011263.1	44.4	241	781	1019	959659	960369	0
CoeEFV_Pol	QEPC01011263.1	39.52	167	1016	1180	960357	960818	0
CoeEFV_Pol	QEPC01011263.1	23.21	586	8	559	295174	293465	1e-21
CoeEFV_Pol	QEPC01011263.1	32.82	195	184	371	375881	375297	5e-18
CoeEFV_Pol	QEPC01011263.1	24.37	357	166	514	426516	427580	2e-17
CoeEFV_Pol	QEPC01011263.1	27.91	258	799	1045	427902	428663	4e-16
CoeEFV_Pol	QEPC01011263.1	28.02	257	808	1059	293233	292475	2e-15
CoeEFV_Pol	QEPC01011263.1	24.9	261	188	444	1001802	1001026	3e-12
CoeEFV_Pol	QEPC01011263.1	23.94	259	832	1083	825585	826346	6e-10
CoeEFV_Pol	QEPC01011263.1	26.57	207	194	398	824172	824792	3e-07
CoeEFV_Pol	QEPC01006022.1	38.77	619	431	1042	1218266	1220092	0
CoeEFV_Pol	QEPC01006022.1	52.7	148	274	421	1217793	1218236	0
CoeEFV_Pol	QEPC01006022.1	37.35	257	2	255	1217051	1217791	0
CoeEFV_Pol	QEPC01006022.1	43.69	103	1058	1159	1220130	1220420	0
CoeEFV_Pol	QEPC01006022.1	32.65	343	166	496	1266976	1268001	3e-37
CoeEFV_Pol	QEPC01006022.1	27.01	311	171	472	106853	107764	1e-17
CoeEFV_Pol	QEPC01006022.1	23.38	308	160	460	452128	453039	3e-17
CoeEFV_Pol	QEPC01006022.1	26.67	240	805	1041	453568	454278	4e-17
CoeEFV_Pol	QEPC01006022.1	32.76	116	162	269	1024823	1025170	4e-17
CoeEFV_Pol	QEPC01006022.1	25.95	158	284	433	1025217	1025690	4e-17
CoeEFV_Pol	QEPC01006022.1	24.44	135	804	936	320775	320374	7e-11
CoeEFV_Pol	QEPC01006022.1	33.33	78	970	1045	320288	320061	7e-11
CoeEFV_Pol	QEPC01006022.1	30.39	181	198	370	322097	321573	6e-09
CoeEFV_Pol	QEPC01014606.1	41.99	574	599	1159	2394415	2396073	0
CoeEFV_Pol	QEPC01014606.1	45.85	386	218	601	2393265	2394422	0
CoeEFV_Pol	QEPC01014606.1	60.61	33	168	200	2393129	2393227	0
CoeEFV_Pol	QEPC01014606.1	26.83	369	185	545	1437239	1436139	1e-21
CoeEFV_Pol	QEPC01014606.1	26.29	502	645	1120	3345479	3344058	2e-20
CoeEFV_Pol	QEPC01014606.1	23.8	395	171	556	1614504	1615682	4e-18
CoeEFV_Pol	QEPC01014606.1	25.65	347	803	1131	1615890	1616918	5e-18
CoeEFV_Pol	QEPC01014606.1	33.67	98	944	1041	1438158	1437874	3e-15
CoeEFV_Pol	QEPC01014606.1	33.33	93	830	920	1438502	1438224	3e-15
CoeEFV_Pol	QEPC01014606.1	20.55	545	8	510	2471157	2469595	2e-13
CoeEFV_Pol	QEPC01014606.1	27.76	245	166	403	1696738	1696019	6e-13
CoeEFV_Pol	QEPC01014606.1	27	237	808	1038	40507	39803	9e-13
CoeEFV_Pol	QEPC01014606.1	36.8	125	306	427	43382	43020	1e-12
CoeEFV_Pol	QEPC01014606.1	25.74	136	165	298	43810	43403	1e-12
CoeEFV_Pol	QEPC01014606.1	27.31	216	840	1052	591637	592275	3e-12
CoeEFV_Pol	QEPC01014606.1	27.31	216	840	1052	592851	593489	3e-12
CoeEFV_Pol	QEPC01014606.1	25.69	253	804	1053	590318	591064	4e-12
CoeEFV_Pol	QEPC01014606.1	25.93	216	830	1041	2469171	2468545	9e-11
CoeEFV_Pol	QEPC01014606.1	30.23	172	281	447	3346600	3346088	9e-11
CoeEFV_Pol	QEPC01014606.1	24.89	237	208	422	3057796	3057092	2e-10
CoeEFV_Pol	QEPC01014606.1	25.38	130	358	476	589479	589868	6e-09
CoeEFV_Pol	QEPC01014606.1	25.38	130	358	476	599987	600376	6e-09
CoeEFV_Pol	QEPC01014606.1	26.67	150	185	330	588956	589399	6e-09
CoeEFV_Pol	QEPC01014606.1	26.67	150	185	330	599464	599907	6e-09
CoeEFV_Pol	QEPC01014606.1	26.34	224	830	1047	1695790	1695131	2e-08
CoeEFV_Pol	QEPC01014606.1	27.27	154	208	355	874880	875335	7e-07
CoeEFV_Pol	QEPC01014606.1	27.95	161	205	356	2325506	2325030	8e-07
CoeEFV_Pol	QEPC01002219.1	37.78	532	346	867	868153	869724	0
CoeEFV_Pol	QEPC01002219.1	42.5	360	2	354	867147	868181	0
CoeEFV_Pol	QEPC01002219.1	43.15	241	885	1125	869780	870478	0
CoeEFV_Pol	QEPC01002219.1	28.27	237	808	1041	405738	406436	3e-12
CoeEFV_Pol	QEPC01002219.1	25.45	165	832	990	32834	32361	1e-07
CoeEFV_Pol	QEPC01001126.1	38.54	480	350	823	1144251	1145684	0
CoeEFV_Pol	QEPC01001126.1	52.86	210	143	351	1143626	1144255	0
CoeEFV_Pol	QEPC01001126.1	38.18	296	826	1118	1145687	1146544	0
CoeEFV_Pol	QEPC01001126.1	37.29	59	1119	1170	1146549	1146713	0
CoeEFV_Pol	QEPC01001126.1	22.16	537	8	514	1473460	1471883	2e-22
CoeEFV_Pol	QEPC01001126.1	24.43	352	166	510	1500115	1501170	8e-21
CoeEFV_Pol	QEPC01001126.1	23.26	533	8	501	1004728	1003187	4e-18
CoeEFV_Pol	QEPC01001126.1	26.02	415	781	1177	1471582	1470425	6e-17
CoeEFV_Pol	QEPC01001126.1	24.88	410	553	930	1466526	1467614	1e-16
CoeEFV_Pol	QEPC01001126.1	32.93	82	944	1025	1467646	1467858	1e-16
CoeEFV_Pol	QEPC01001126.1	24.85	342	181	512	591341	592339	2e-14
CoeEFV_Pol	QEPC01001126.1	26.11	226	830	1041	1002718	1002065	3e-11
CoeEFV_Pol	QEPC01001126.1	25.1	251	208	435	71484	72233	7e-11
CoeEFV_Pol	QEPC01007842.1	37.38	412	429	836	632855	634084	0
CoeEFV_Pol	QEPC01007842.1	52.86	210	143	351	631988	632617	0
CoeEFV_Pol	QEPC01007842.1	38.94	303	844	1138	634105	634965	0
CoeEFV_Pol	QEPC01007842.1	50	72	350	421	632613	632828	0
CoeEFV_Pol	QEPC01007842.1	30.08	123	1	120	631581	631919	0
CoeEFV_Pol	QEPC01007842.1	23.49	945	242	1120	446505	443809	6e-41
CoeEFV_Pol	QEPC01007842.1	37.55	269	160	421	27929	28735	2e-37
CoeEFV_Pol	QEPC01007842.1	24.88	406	162	556	715111	716316	5e-20
CoeEFV_Pol	QEPC01007842.1	24.37	357	166	514	1331846	1332910	2e-17
CoeEFV_Pol	QEPC01007842.1	27.91	258	799	1045	1333232	1333993	4e-16
CoeEFV_Pol	QEPC01007842.1	28.27	237	808	1041	490075	489374	4e-16
CoeEFV_Pol	QEPC01007842.1	29.77	215	830	1041	716620	717255	4e-14
CoeEFV_Pol	QEPC01007842.1	24.89	237	166	398	491509	490805	2e-09
CoeEFV_Pol	QEPC01007842.1	26.82	179	206	379	1217836	1218372	4e-07
CoeEFV_Pol	QEPC01004976.1	37.66	393	403	790	705168	706343	0
CoeEFV_Pol	QEPC01004976.1	43.03	337	798	1127	706358	707335	0
CoeEFV_Pol	QEPC01004976.1	48.78	164	240	403	704693	705181	0
CoeEFV_Pol	QEPC01004976.1	56.34	71	168	238	704479	704691	0
CoeEFV_Pol	QEPC01004976.1	27.62	362	207	551	465336	464269	2e-19
CoeEFV_Pol	QEPC01004976.1	23.13	601	5	556	1801187	1799466	1e-18
CoeEFV_Pol	QEPC01004976.1	29.11	237	808	1041	637162	636461	4e-18
CoeEFV_Pol	QEPC01004976.1	24.39	287	166	449	638593	637733	3e-16
CoeEFV_Pol	QEPC01004976.1	25.57	438	741	1164	1799381	1798134	9e-16
CoeEFV_Pol	QEPC01004976.1	25.8	469	592	1037	662225	663379	3e-12
CoeEFV_Pol	QEPC01004976.1	28.09	89	953	1041	1528888	1529148	3e-12
CoeEFV_Pol	QEPC01004976.1	27.87	122	803	922	1528445	1528798	3e-12
CoeEFV_Pol	QEPC01004976.1	23.53	255	171	421	455828	456586	7e-12
CoeEFV_Pol	QEPC01004976.1	24.39	164	885	1041	593292	592828	5e-11
CoeEFV_Pol	QEPC01004976.1	31.15	61	808	868	593530	593348	5e-11
CoeEFV_Pol	QEPC01004976.1	25.13	199	848	1046	1431476	1432063	4e-09
CoeEFV_Pol	QEPC01004976.1	25.83	240	213	447	783312	784022	3e-08
CoeEFV_Pol	QEPC01004976.1	25.47	212	208	413	800087	800692	5e-08
CoeEFV_Pol	QEPC01004976.1	27.36	212	205	400	80961	80335	4e-07
CoeEFV_Pol	QEPC01004976.1	30.43	184	887	1069	784828	785358	5e-07
CoeEFV_Pol	QEPC01000755.1	37.85	362	350	706	590930	589845	0
CoeEFV_Pol	QEPC01000755.1	43.53	317	706	1020	589818	588883	0
CoeEFV_Pol	QEPC01000755.1	52.46	122	230	351	591291	590926	0
CoeEFV_Pol	QEPC01000755.1	34.32	236	4	237	591943	591266	0
CoeEFV_Pol	QEPC01000755.1	23.98	417	160	564	1213348	1212128	3e-21
CoeEFV_Pol	QEPC01000755.1	26.6	376	808	1167	348670	349767	1e-18
CoeEFV_Pol	QEPC01000755.1	26.8	362	805	1151	230804	231853	3e-14
CoeEFV_Pol	QEPC01000755.1	35.21	142	976	1115	589015	588608	6e-13
CoeEFV_Pol	QEPC01000755.1	36.51	63	1115	1170	588609	588433	6e-13
CoeEFV_Pol	QEPC01000755.1	20.74	405	160	557	744965	746164	1e-12
CoeEFV_Pol	QEPC01000755.1	25	188	798	977	1211849	1211289	7e-11
CoeEFV_Pol	QEPC01000755.1	27.56	156	978	1119	1211289	1210843	7e-11
CoeEFV_Pol	QEPC01000755.1	31.2	125	885	1009	258614	258982	7e-07
CoeEFV_Pol	QEPC01003194.1	44.89	352	229	578	6045704	6044649	5e-180
CoeEFV_Pol	QEPC01003194.1	36.75	351	829	1170	6043907	6043020	5e-180
CoeEFV_Pol	QEPC01003194.1	41.22	245	590	830	6044616	6043888	5e-180
CoeEFV_Pol	QEPC01003194.1	27.19	445	162	580	629665	628361	4e-28
CoeEFV_Pol	QEPC01003194.1	26.16	409	160	557	5534285	5533071	1e-23
CoeEFV_Pol	QEPC01003194.1	26.03	365	155	511	7187141	7188109	2e-23
CoeEFV_Pol	QEPC01003194.1	25.79	473	110	557	5094655	5093291	1e-22
CoeEFV_Pol	QEPC01003194.1	39.47	190	50	237	6046215	6045676	1e-22
CoeEFV_Pol	QEPC01003194.1	28.37	349	818	1154	7183221	7184204	2e-22
CoeEFV_Pol	QEPC01003194.1	26.29	369	805	1154	5532851	5531778	3e-21
CoeEFV_Pol	QEPC01003194.1	26.87	387	181	557	606472	605336	4e-21
CoeEFV_Pol	QEPC01003194.1	24.02	358	160	510	7915168	7916241	1e-20
CoeEFV_Pol	QEPC01003194.1	23.47	473	8	449	8216799	8218175	5e-20
CoeEFV_Pol	QEPC01003194.1	23.51	353	171	514	8419152	8420204	2e-18
CoeEFV_Pol	QEPC01003194.1	26.38	345	179	512	6166362	6165337	8e-18
CoeEFV_Pol	QEPC01003194.1	27.57	341	805	1131	7916602	7917606	3e-17
CoeEFV_Pol	QEPC01003194.1	29.71	239	811	1041	804952	805644	6e-16
CoeEFV_Pol	QEPC01003194.1	29.2	226	854	1077	607679	607017	2e-15
CoeEFV_Pol	QEPC01003194.1	24.23	326	808	1121	5093060	5092092	5e-15
CoeEFV_Pol	QEPC01003194.1	27.14	280	805	1081	1242859	1243674	8e-15
CoeEFV_Pol	QEPC01003194.1	23.89	226	185	407	4255897	4256574	3e-14
CoeEFV_Pol	QEPC01003194.1	28.75	80	436	513	4256651	4256878	3e-14
CoeEFV_Pol	QEPC01003194.1	25.2	250	805	1051	8420562	8421299	1e-13
CoeEFV_Pol	QEPC01003194.1	26.07	349	846	1177	8218870	8219853	2e-12
CoeEFV_Pol	QEPC01003194.1	29.29	198	885	1081	8330164	8330736	2e-11
CoeEFV_Pol	QEPC01003194.1	26.27	255	830	1082	5497582	5498328	2e-10
CoeEFV_Pol	QEPC01003194.1	25.44	287	804	1086	4444091	4444933	2e-10
CoeEFV_Pol	QEPC01003194.1	24.89	237	208	422	6796937	6797641	3e-10
CoeEFV_Pol	QEPC01003194.1	26.95	256	252	494	2208582	2209343	1e-09
CoeEFV_Pol	QEPC01003194.1	26.98	215	830	1041	8327378	8326743	1e-09
CoeEFV_Pol	QEPC01003194.1	23.26	344	194	514	8328789	8327806	1e-08
CoeEFV_Pol	QEPC01003194.1	28.83	163	208	366	4795127	4794642	4e-08
CoeEFV_Pol	QEPC01003194.1	24.3	284	212	475	7101895	7101077	3e-07
CoeEFV_Pol	QEPC01003194.1	24.68	158	830	984	8231974	8232444	7e-07
CoeEFV_Pol	QEPC01003596.1	40.51	548	2	543	136723	138336	7e-179
CoeEFV_Pol	QEPC01003596.1	43.92	296	642	935	138640	139521	7e-179
CoeEFV_Pol	QEPC01003596.1	36.05	86	541	623	138327	138584	7e-179
CoeEFV_Pol	QEPC01003596.1	42.07	164	953	1115	147651	148121	2e-26
CoeEFV_Pol	QEPC01003596.1	39.68	63	1115	1170	148120	148296	2e-26
CoeEFV_Pol	QEPC01003596.1	25.47	373	152	514	79635	80720	3e-22
CoeEFV_Pol	QEPC01003596.1	27.17	346	158	488	735128	736129	6e-19
CoeEFV_Pol	QEPC01003596.1	27.39	387	799	1169	81045	82169	1e-17
CoeEFV_Pol	QEPC01003596.1	22.66	406	166	557	419734	418538	8e-15
CoeEFV_Pol	QEPC01003596.1	26.03	146	897	1041	418029	417601	4e-12
CoeEFV_Pol	QEPC01003596.1	31.25	64	805	868	418309	418121	4e-12
CoeEFV_Pol	QEPC01003596.1	25.64	312	206	510	680423	679575	6e-10
CoeEFV_Pol	QEPC01003596.1	25.15	338	672	992	736723	737706	1e-09
CoeEFV_Pol	QEPC01003596.1	26.71	161	208	363	817128	816646	2e-07
CoeEFV_Pol	QEPC01003596.1	23.48	230	208	419	237144	236458	9e-07
CoeEFV_Pol	QEPC01006862.1	37.22	352	469	816	1554473	1555522	1e-174
CoeEFV_Pol	QEPC01006862.1	51.9	158	143	299	1553490	1553963	1e-174
CoeEFV_Pol	QEPC01006862.1	33.45	278	884	1159	1555726	1556400	1e-174
CoeEFV_Pol	QEPC01006862.1	51.72	58	294	351	1553944	1554117	1e-174
CoeEFV_Pol	QEPC01006862.1	36.59	82	383	462	1554210	1554455	1e-174
CoeEFV_Pol	QEPC01006862.1	44.9	49	819	867	1555527	1555673	1e-174
CoeEFV_Pol	QEPC01006862.1	56.25	32	350	381	1554113	1554208	1e-174
CoeEFV_Pol	QEPC01006862.1	26.17	321	844	1152	1911279	1910332	1e-13
CoeEFV_Pol	QEPC01006862.1	27.32	205	840	1041	1224582	1223977	6e-12
CoeEFV_Pol	QEPC01006862.1	25.12	215	160	370	1226124	1225486	2e-08
CoeEFV_Pol	QEPC01013045.1	44.54	357	2	351	3729278	3730297	8e-174
CoeEFV_Pol	QEPC01013045.1	40.38	265	350	612	3730293	3731087	8e-174
CoeEFV_Pol	QEPC01013045.1	42	150	766	913	3731555	3732001	8e-174
CoeEFV_Pol	QEPC01013045.1	42.4	125	639	763	3731176	3731547	8e-174
CoeEFV_Pol	QEPC01013045.1	42.64	394	766	1157	3734149	3735291	2e-119
CoeEFV_Pol	QEPC01013045.1	39.04	146	467	612	3733244	3733681	2e-119
CoeEFV_Pol	QEPC01013045.1	42.4	125	639	763	3733770	3734141	2e-119
CoeEFV_Pol	QEPC01013045.1	24.11	477	160	620	287645	289063	3e-21
CoeEFV_Pol	QEPC01013045.1	25.12	414	160	559	212705	213925	6e-20
CoeEFV_Pol	QEPC01013045.1	24.32	366	160	514	705892	704810	2e-18
CoeEFV_Pol	QEPC01013045.1	23.45	452	160	599	4130826	4129504	6e-18
CoeEFV_Pol	QEPC01013045.1	29.65	226	830	1054	3597160	3596495	5e-17
CoeEFV_Pol	QEPC01013045.1	24.01	354	166	510	3986200	3985145	3e-16
CoeEFV_Pol	QEPC01013045.1	27.27	286	797	1077	289064	289909	3e-16
CoeEFV_Pol	QEPC01013045.1	25.42	358	808	1150	214151	215200	8e-16
CoeEFV_Pol	QEPC01013045.1	25.78	225	830	1051	1111860	1112525	1e-15
CoeEFV_Pol	QEPC01013045.1	28.12	160	889	1042	704199	703747	5e-15
CoeEFV_Pol	QEPC01013045.1	34.43	61	808	868	704443	704264	5e-15
CoeEFV_Pol	QEPC01013045.1	22.97	344	166	500	5576989	5575964	5e-14
CoeEFV_Pol	QEPC01013045.1	21.59	389	166	510	35028	33883	5e-12
CoeEFV_Pol	QEPC01013045.1	25.58	215	830	1041	4129311	4128676	2e-11
CoeEFV_Pol	QEPC01013045.1	24.9	261	265	514	1110661	1111431	3e-11
CoeEFV_Pol	QEPC01013045.1	29.14	151	204	354	5275006	5274554	4e-08
CoeEFV_Pol	QEPC01013045.1	26.18	233	208	417	2484613	2483924	2e-07
CoeEFV_Pol	QEPC01013045.1	27.5	200	846	1041	5575446	5574859	3e-07
CoeEFV_Pol	QEPC01004817.1	39.76	420	452	867	5553771	5552518	9e-174
CoeEFV_Pol	QEPC01004817.1	53.77	106	163	267	5554647	5554330	9e-174
CoeEFV_Pol	QEPC01004817.1	56.32	87	265	351	5554337	5554077	9e-174
CoeEFV_Pol	QEPC01004817.1	42.59	108	350	455	5554081	5553758	9e-174
CoeEFV_Pol	QEPC01004817.1	37	100	885	977	5552462	5552172	9e-174
CoeEFV_Pol	QEPC01004817.1	43.81	404	181	581	636593	635385	3e-96
CoeEFV_Pol	QEPC01004817.1	53.27	199	176	374	1440444	1439848	2e-70
CoeEFV_Pol	QEPC01004817.1	41.86	86	377	460	1439842	1439585	2e-70
CoeEFV_Pol	QEPC01004817.1	40.65	214	963	1175	1435621	1435007	7e-62
CoeEFV_Pol	QEPC01004817.1	47.77	157	804	959	1436090	1435629	7e-62
CoeEFV_Pol	QEPC01004817.1	42.95	149	645	793	635184	634747	3e-23
CoeEFV_Pol	QEPC01004817.1	24.17	360	160	510	1248904	1247831	1e-19
CoeEFV_Pol	QEPC01004817.1	23.38	462	160	603	1914430	1913078	1e-19
CoeEFV_Pol	QEPC01004817.1	25.81	310	830	1123	1247401	1246493	4e-17
CoeEFV_Pol	QEPC01004817.1	23.36	304	830	1121	1479998	1479096	3e-14
CoeEFV_Pol	QEPC01004817.1	29.54	237	808	1041	5395484	5396182	9e-13
CoeEFV_Pol	QEPC01004817.1	25.39	256	166	417	3668240	3669001	1e-12
CoeEFV_Pol	QEPC01004817.1	28.24	216	832	1041	1212614	1213243	1e-12
CoeEFV_Pol	QEPC01004817.1	25.87	286	849	1121	1912797	1911952	2e-12
CoeEFV_Pol	QEPC01004817.1	22.07	358	166	510	5394052	5395107	8e-12
CoeEFV_Pol	QEPC01004817.1	26.16	237	830	1058	4968901	4968200	1e-11
CoeEFV_Pol	QEPC01004817.1	21.55	283	241	514	1211333	1212175	9e-11
CoeEFV_Pol	QEPC01004817.1	35.38	65	175	236	1211137	1211331	9e-11
CoeEFV_Pol	QEPC01004817.1	24.89	237	208	422	5143021	5143725	2e-10
CoeEFV_Pol	QEPC01004817.1	24.14	261	183	438	3657637	3656861	4e-10
CoeEFV_Pol	QEPC01004817.1	26.92	234	193	421	1938493	1937801	4e-09
CoeEFV_Pol	QEPC01004817.1	24.14	232	208	422	5133081	5133776	6e-09
CoeEFV_Pol	QEPC01004817.1	34.4	125	240	362	5020370	5020744	1e-08
CoeEFV_Pol	QEPC01004817.1	25.71	245	175	400	4344669	4343959	1e-08
CoeEFV_Pol	QEPC01004817.1	26.97	152	208	355	5125983	5126438	2e-08
CoeEFV_Pol	QEPC01004817.1	23.64	258	189	422	5155879	5156640	1e-07
CoeEFV_Pol	QEPC01004817.1	25.48	208	844	1041	2168451	2169044	2e-07
CoeEFV_Pol	QEPC01004817.1	26.92	156	208	354	3320227	3319775	2e-07
CoeEFV_Pol	QEPC01004817.1	23.04	204	280	481	4970019	4969414	5e-07
CoeEFV_Pol	QEPC01004817.1	24.24	99	885	982	1333375	1333082	6e-07
CoeEFV_Pol	QEPC01004817.1	23.6	178	986	1150	1333073	1332564	6e-07
CoeEFV_Pol	QEPC01000841.1	41.81	464	141	603	6477689	6476331	7e-162
CoeEFV_Pol	QEPC01000841.1	37.89	227	639	864	6476218	6475598	7e-162
CoeEFV_Pol	QEPC01000841.1	43.9	164	953	1110	6475375	6474920	7e-162
CoeEFV_Pol	QEPC01000841.1	44.93	69	885	953	6475569	6475369	7e-162
CoeEFV_Pol	QEPC01000841.1	44.44	45	1112	1156	6474918	6474796	7e-162
CoeEFV_Pol	QEPC01000841.1	27.89	380	181	551	6342719	6343843	2e-25
CoeEFV_Pol	QEPC01000841.1	25.57	352	171	514	723847	722795	4e-23
CoeEFV_Pol	QEPC01000841.1	22.09	593	8	564	4500862	4499132	4e-20
CoeEFV_Pol	QEPC01000841.1	25.3	506	641	1121	4499356	4497947	5e-20
CoeEFV_Pol	QEPC01000841.1	24.21	285	235	510	3670848	3671696	3e-17
CoeEFV_Pol	QEPC01000841.1	28.36	67	160	226	3670631	3670831	3e-17
CoeEFV_Pol	QEPC01000841.1	24.44	360	160	510	5869754	5870824	4e-17
CoeEFV_Pol	QEPC01000841.1	25.49	357	205	551	4608888	4609943	5e-17
CoeEFV_Pol	QEPC01000841.1	28.84	215	830	1041	722365	721730	5e-16
CoeEFV_Pol	QEPC01000841.1	24.33	337	830	1153	3060668	3059676	1e-15
CoeEFV_Pol	QEPC01000841.1	26.13	287	817	1086	4607470	4608312	4e-15
CoeEFV_Pol	QEPC01000841.1	22.68	366	160	514	4934376	4935446	5e-15
CoeEFV_Pol	QEPC01000841.1	31.62	136	906	1041	6341690	6342085	8e-15
CoeEFV_Pol	QEPC01000841.1	36.05	86	818	899	6341421	6341669	8e-15
CoeEFV_Pol	QEPC01000841.1	25.15	330	805	1119	202031	202999	1e-14
CoeEFV_Pol	QEPC01000841.1	26.56	241	160	398	5254413	5253691	1e-12
CoeEFV_Pol	QEPC01000841.1	27.69	260	805	1055	4935793	4936560	2e-12
CoeEFV_Pol	QEPC01000841.1	26.77	198	890	1081	5252731	5252174	4e-12
CoeEFV_Pol	QEPC01000841.1	23.21	56	808	863	5252979	5252815	4e-12
CoeEFV_Pol	QEPC01000841.1	22.54	355	185	521	3887961	3889004	6e-12
CoeEFV_Pol	QEPC01000841.1	24.27	206	805	1008	5871194	5871808	3e-11
CoeEFV_Pol	QEPC01000841.1	28.57	84	1014	1096	5871823	5872050	3e-11
CoeEFV_Pol	QEPC01000841.1	20.61	359	166	514	1789833	1788763	4e-11
CoeEFV_Pol	QEPC01000841.1	22.58	186	888	1071	5684395	5683874	7e-11
CoeEFV_Pol	QEPC01000841.1	32.14	56	805	860	5684637	5684473	7e-11
CoeEFV_Pol	QEPC01000841.1	26.58	158	885	1041	1159846	1160310	8e-11
CoeEFV_Pol	QEPC01000841.1	40	25	844	868	1159725	1159799	8e-11
CoeEFV_Pol	QEPC01000841.1	26.83	246	208	444	2824897	2825589	2e-10
CoeEFV_Pol	QEPC01000841.1	25.39	256	189	422	49471	50232	4e-10
CoeEFV_Pol	QEPC01000841.1	26.62	154	205	354	2336566	2336105	2e-08
CoeEFV_Pol	QEPC01000841.1	26.02	196	181	370	4847276	4847851	3e-08
CoeEFV_Pol	QEPC01000841.1	24.69	239	208	422	1519943	1520647	5e-08
CoeEFV_Pol	QEPC01000841.1	24.75	202	190	384	1514014	1514619	6e-08
CoeEFV_Pol	QEPC01000841.1	25.68	183	208	385	1761312	1760767	6e-08
CoeEFV_Pol	QEPC01000841.1	25.68	183	208	385	1758520	1757975	6e-08
CoeEFV_Pol	QEPC01000841.1	24.59	244	890	1123	3672173	3672895	8e-08
CoeEFV_Pol	QEPC01000841.1	25.66	152	208	355	3335308	3335763	8e-08
CoeEFV_Pol	QEPC01000841.1	29.93	137	208	340	6435154	6435564	9e-08
CoeEFV_Pol	QEPC01000841.1	26.38	254	189	419	1653487	1652735	1e-07
CoeEFV_Pol	QEPC01000841.1	25.24	210	205	400	99935	100561	2e-07
CoeEFV_Pol	QEPC01000841.1	26.92	156	205	354	6459758	6460216	2e-07
CoeEFV_Pol	QEPC01000841.1	28.76	153	208	354	6428617	6429069	3e-07
CoeEFV_Pol	QEPC01000841.1	27.27	154	208	355	134739	134284	7e-07
CoeEFV_Pol	QEPC01011882.1	42.08	732	2	724	716169	714010	2e-161
CoeEFV_Pol	QEPC01011882.1	26.47	340	830	1153	2119567	2118575	6e-19
CoeEFV_Pol	QEPC01011882.1	24.43	397	794	1173	35336	36466	2e-16
CoeEFV_Pol	QEPC01011882.1	27.31	227	805	1023	987811	988470	6e-16
CoeEFV_Pol	QEPC01011882.1	23.87	310	216	510	34101	35006	1e-11
CoeEFV_Pol	QEPC01011882.1	24.55	387	8	364	2121579	2120461	1e-11
CoeEFV_Pol	QEPC01011882.1	23.92	209	312	514	986830	987453	1e-07
CoeEFV_Pol	QEPC01013222.1	37.4	631	194	812	599030	597204	2e-154
CoeEFV_Pol	QEPC01013222.1	47.4	192	811	1001	597207	596641	2e-154
CoeEFV_Pol	QEPC01013222.1	41.38	116	80	192	599353	599033	2e-154
CoeEFV_Pol	QEPC01013222.1	27.15	302	826	1120	1613189	1612296	3e-19
CoeEFV_Pol	QEPC01013222.1	24.09	577	212	756	1615078	1613390	4e-19
CoeEFV_Pol	QEPC01013222.1	24.43	307	171	472	2849152	2850066	6e-17
CoeEFV_Pol	QEPC01013222.1	23.18	358	160	510	3205825	3206898	2e-16
CoeEFV_Pol	QEPC01013222.1	28.84	215	830	1041	3207340	3207975	2e-16
CoeEFV_Pol	QEPC01013222.1	25.88	255	830	1081	409165	409908	1e-13
CoeEFV_Pol	QEPC01013222.1	26.51	215	830	1041	2851200	2851832	5e-13
CoeEFV_Pol	QEPC01013222.1	27.09	203	212	400	863576	862971	2e-12
CoeEFV_Pol	QEPC01013222.1	26.1	249	885	1120	502008	501301	3e-12
CoeEFV_Pol	QEPC01013222.1	25.98	204	204	401	1695760	1696371	2e-11
CoeEFV_Pol	QEPC01013222.1	25.59	211	834	1041	4048171	4048794	1e-10
CoeEFV_Pol	QEPC01013222.1	27.27	154	205	354	248667	249128	6e-10
CoeEFV_Pol	QEPC01013222.1	26.07	234	805	1035	1664394	1665080	2e-09
CoeEFV_Pol	QEPC01013222.1	27.13	258	314	559	2173008	2172250	3e-09
CoeEFV_Pol	QEPC01013222.1	31.4	86	956	1041	2801947	2801696	1e-08
CoeEFV_Pol	QEPC01013222.1	21.64	134	805	936	2802405	2802004	1e-08
CoeEFV_Pol	QEPC01013222.1	27.85	158	205	355	1008553	1008089	1e-08
CoeEFV_Pol	QEPC01013222.1	28.14	199	208	401	3008927	3009493	2e-08
CoeEFV_Pol	QEPC01013222.1	27.95	161	208	363	784628	784146	2e-08
CoeEFV_Pol	QEPC01013222.1	25.71	245	175	400	3646406	3647116	4e-08
CoeEFV_Pol	QEPC01013222.1	27.61	163	196	354	1902437	1902925	6e-08
CoeEFV_Pol	QEPC01013222.1	25.26	194	165	354	828793	828236	1e-07
CoeEFV_Pol	QEPC01013222.1	29.41	119	963	1080	1884996	1884661	7e-07
CoeEFV_Pol	QEPC01013222.1	31.58	76	890	965	1885207	1884986	7e-07
CoeEFV_Pol	QEPC01001533.1	41.57	510	673	1178	7847349	7845865	8e-154
CoeEFV_Pol	QEPC01001533.1	35.23	298	379	671	7848245	7847352	8e-154
CoeEFV_Pol	QEPC01001533.1	48.98	49	303	351	7848472	7848326	8e-154
CoeEFV_Pol	QEPC01001533.1	59.38	32	350	381	7848330	7848235	8e-154
CoeEFV_Pol	QEPC01001533.1	37.71	647	538	1170	14329602	14331494	1e-106
CoeEFV_Pol	QEPC01001533.1	39.9	208	327	532	14327895	14328518	6e-41
CoeEFV_Pol	QEPC01001533.1	26.25	522	279	764	17328931	17330445	7e-40
CoeEFV_Pol	QEPC01001533.1	32.85	137	141	275	17328516	17328923	7e-40
CoeEFV_Pol	QEPC01001533.1	31.48	305	216	510	63070	62159	3e-32
CoeEFV_Pol	QEPC01001533.1	31.14	289	187	465	7140090	7140950	2e-27
CoeEFV_Pol	QEPC01001533.1	25.92	409	166	557	13477905	13479095	9e-23
CoeEFV_Pol	QEPC01001533.1	22.99	596	5	564	8682276	8684015	5e-22
CoeEFV_Pol	QEPC01001533.1	24.96	633	8	592	2022120	2023934	7e-22
CoeEFV_Pol	QEPC01001533.1	24.86	358	166	514	14671224	14672291	4e-21
CoeEFV_Pol	QEPC01001533.1	22.63	601	8	565	6672631	6674349	4e-21
CoeEFV_Pol	QEPC01001533.1	25.11	450	157	593	8502598	8501264	2e-20
CoeEFV_Pol	QEPC01001533.1	28.05	328	811	1125	17387592	17386621	2e-20
CoeEFV_Pol	QEPC01001533.1	29.64	280	805	1081	8684226	8685041	3e-20
CoeEFV_Pol	QEPC01001533.1	24.08	544	8	516	8843903	8845486	5e-20
CoeEFV_Pol	QEPC01001533.1	25.12	414	160	559	12056411	12057631	1e-19
CoeEFV_Pol	QEPC01001533.1	29.88	241	187	421	16482081	16481371	1e-19
CoeEFV_Pol	QEPC01001533.1	26.47	408	166	557	11407980	11406796	2e-19
CoeEFV_Pol	QEPC01001533.1	27.74	328	805	1119	8845829	8846797	7e-19
CoeEFV_Pol	QEPC01001533.1	23.74	455	173	608	10561173	10562510	1e-18
CoeEFV_Pol	QEPC01001533.1	24.11	419	160	564	5944860	5943628	4e-18
CoeEFV_Pol	QEPC01001533.1	25.06	427	160	563	996118	997338	1e-17
CoeEFV_Pol	QEPC01001533.1	26.42	299	166	453	16975260	16974382	3e-17
CoeEFV_Pol	QEPC01001533.1	30.37	214	827	1039	7574504	7575133	3e-17
CoeEFV_Pol	QEPC01001533.1	26.53	294	852	1125	59987	59127	3e-17
CoeEFV_Pol	QEPC01001533.1	29.65	226	830	1052	7498005	7498673	4e-17
CoeEFV_Pol	QEPC01001533.1	27.94	247	804	1045	2024055	2024783	5e-17
CoeEFV_Pol	QEPC01001533.1	22.91	358	160	510	7020487	7019414	5e-17
CoeEFV_Pol	QEPC01001533.1	43.75	112	168	277	14327573	14327893	6e-17
CoeEFV_Pol	QEPC01001533.1	24.47	380	830	1191	12057917	12058990	2e-16
CoeEFV_Pol	QEPC01001533.1	22.54	426	141	557	12420572	12421831	2e-16
CoeEFV_Pol	QEPC01001533.1	27.2	250	795	1041	14284931	14285644	2e-16
CoeEFV_Pol	QEPC01001533.1	25.62	324	811	1121	9254456	9255415	2e-16
CoeEFV_Pol	QEPC01001533.1	27.4	292	166	453	9253019	9253891	2e-16
CoeEFV_Pol	QEPC01001533.1	25.81	310	811	1110	6674584	6675492	3e-16
CoeEFV_Pol	QEPC01001533.1	22.53	537	8	514	6688202	6689788	4e-16
CoeEFV_Pol	QEPC01001533.1	23.64	330	171	483	225909	224920	4e-16
CoeEFV_Pol	QEPC01001533.1	26.05	311	834	1131	997637	998539	4e-16
CoeEFV_Pol	QEPC01001533.1	24.2	343	800	1125	5943435	5942434	4e-16
CoeEFV_Pol	QEPC01001533.1	26.21	248	808	1052	6690152	6690886	8e-16
CoeEFV_Pol	QEPC01001533.1	26.44	295	830	1110	7018972	7018121	8e-16
CoeEFV_Pol	QEPC01001533.1	23.9	364	830	1177	14672721	14673773	1e-15
CoeEFV_Pol	QEPC01001533.1	26.35	277	808	1081	8607785	8608594	2e-15
CoeEFV_Pol	QEPC01001533.1	28.84	215	830	1041	7539888	7540523	4e-15
CoeEFV_Pol	QEPC01001533.1	28.37	215	830	1041	13350791	13351426	5e-15
CoeEFV_Pol	QEPC01001533.1	27.08	240	805	1041	10562586	10563293	5e-15
CoeEFV_Pol	QEPC01001533.1	42.35	85	216	299	11835664	11835918	2e-14
CoeEFV_Pol	QEPC01001533.1	32.69	52	401	449	11836203	11836358	2e-14
CoeEFV_Pol	QEPC01001533.1	28.12	64	336	399	11836007	11836198	2e-14
CoeEFV_Pol	QEPC01001533.1	23.15	337	185	514	5279297	5280307	2e-14
CoeEFV_Pol	QEPC01001533.1	22.96	270	329	587	16864950	16864150	2e-14
CoeEFV_Pol	QEPC01001533.1	24.39	164	160	321	16865450	16864959	2e-14
CoeEFV_Pol	QEPC01001533.1	22.54	386	193	557	7496588	7497721	4e-14
CoeEFV_Pol	QEPC01001533.1	26.12	291	171	456	16938137	16939003	8e-14
CoeEFV_Pol	QEPC01001533.1	23.77	387	830	1198	16973762	16972668	1e-13
CoeEFV_Pol	QEPC01001533.1	26.69	251	799	1041	12422023	12422766	1e-13
CoeEFV_Pol	QEPC01001533.1	27.44	215	830	1041	224102	223467	3e-13
CoeEFV_Pol	QEPC01001533.1	26.98	215	830	1041	8514467	8515102	4e-13
CoeEFV_Pol	QEPC01001533.1	28.26	230	811	1037	13008222	13008905	4e-13
CoeEFV_Pol	QEPC01001533.1	28.17	213	830	1039	8501071	8500442	4e-13
CoeEFV_Pol	QEPC01001533.1	33.78	225	896	1104	17623339	17623947	1e-12
CoeEFV_Pol	QEPC01001533.1	24.9	241	166	404	7368547	7367825	1e-12
CoeEFV_Pol	QEPC01001533.1	27.62	239	804	1039	11406576	11405875	2e-12
CoeEFV_Pol	QEPC01001533.1	36.99	146	163	298	2341125	2340688	3e-12
CoeEFV_Pol	QEPC01001533.1	23.9	318	157	465	6038744	6039679	5e-12
CoeEFV_Pol	QEPC01001533.1	27.32	205	840	1041	1364188	1364793	8e-12
CoeEFV_Pol	QEPC01001533.1	24.81	258	209	460	4638332	4639096	1e-11
CoeEFV_Pol	QEPC01001533.1	24.89	233	808	1040	16480466	16479792	1e-11
CoeEFV_Pol	QEPC01001533.1	25.29	257	265	514	97738	98508	2e-11
CoeEFV_Pol	QEPC01001533.1	31.33	150	210	355	6854436	6854885	2e-11
CoeEFV_Pol	QEPC01001533.1	26.54	211	205	406	5648284	5647667	4e-11
CoeEFV_Pol	QEPC01001533.1	29.91	107	832	936	98959	99279	4e-11
CoeEFV_Pol	QEPC01001533.1	23.86	176	969	1131	99377	99886	4e-11
CoeEFV_Pol	QEPC01001533.1	29.41	153	890	1041	16939738	16940187	6e-11
CoeEFV_Pol	QEPC01001533.1	41.67	24	844	867	16939652	16939723	6e-11
CoeEFV_Pol	QEPC01001533.1	28.24	170	280	445	8853392	8853895	6e-11
CoeEFV_Pol	QEPC01001533.1	27.27	198	830	1024	9102634	9102047	7e-11
CoeEFV_Pol	QEPC01001533.1	27.24	246	808	1046	11424895	11425611	9e-11
CoeEFV_Pol	QEPC01001533.1	26.72	247	830	1073	7923088	7923807	1e-10
CoeEFV_Pol	QEPC01001533.1	21.35	431	8	418	8512476	8513756	3e-10
CoeEFV_Pol	QEPC01001533.1	25.88	255	188	422	10950947	10951693	6e-10
CoeEFV_Pol	QEPC01001533.1	26.99	163	885	1041	5495983	5496447	8e-10
CoeEFV_Pol	QEPC01001533.1	24.69	239	204	422	17670593	17669877	3e-09
CoeEFV_Pol	QEPC01001533.1	23.16	272	808	1071	14322914	14323690	4e-09
CoeEFV_Pol	QEPC01001533.1	28.3	159	203	355	5672012	5671542	6e-09
CoeEFV_Pol	QEPC01001533.1	27.63	152	208	355	11228508	11228963	1e-08
CoeEFV_Pol	QEPC01001533.1	25.14	175	885	1058	5280897	5281406	5e-08
CoeEFV_Pol	QEPC01001533.1	45	20	844	863	5280767	5280826	5e-08
CoeEFV_Pol	QEPC01001533.1	26.49	151	208	354	5630165	5629713	1e-07
CoeEFV_Pol	QEPC01001533.1	26.57	143	905	1047	15000849	15001268	1e-07
CoeEFV_Pol	QEPC01001533.1	26.32	38	830	867	15000623	15000736	1e-07
CoeEFV_Pol	QEPC01001533.1	25.37	201	166	362	14650590	14649994	2e-07
CoeEFV_Pol	QEPC01001533.1	26.58	158	295	451	8421997	8421530	3e-07
CoeEFV_Pol	QEPC01001533.1	26.92	182	179	354	8634003	8633470	3e-07
CoeEFV_Pol	QEPC01001533.1	26.09	161	887	1041	11790906	11790448	3e-07
CoeEFV_Pol	QEPC01001533.1	25.58	172	242	400	6915568	6916083	4e-07
CoeEFV_Pol	QEPC01001533.1	41.18	34	215	248	6915489	6915590	4e-07
CoeEFV_Pol	QEPC01001533.1	27.12	177	804	977	17330592	17331104	4e-07
CoeEFV_Pol	QEPC01001533.1	23.26	215	830	1041	9917577	9916942	4e-07
CoeEFV_Pol	QEPC01001533.1	28.66	157	208	355	5610466	5610017	6e-07
CoeEFV_Pol	QEPC01001533.1	23.12	199	830	1025	4639695	4640288	6e-07
CoeEFV_Pol	QEPC01012627.1	52.5	240	143	381	43454	44173	2e-149
CoeEFV_Pol	QEPC01012627.1	40.25	323	639	959	44948	45901	2e-149
CoeEFV_Pol	QEPC01012627.1	28.24	216	399	612	44224	44859	2e-149
CoeEFV_Pol	QEPC01012627.1	58.82	17	383	399	44175	44225	2e-149
CoeEFV_Pol	QEPC01012627.1	26.13	111	11	120	43084	43386	2e-149
CoeEFV_Pol	QEPC01004481.1	40.55	730	50	771	1534180	1532042	1e-148
CoeEFV_Pol	QEPC01004481.1	34.6	341	846	1170	1531831	1530869	2e-51
CoeEFV_Pol	QEPC01004481.1	46.25	80	766	844	1532070	1531834	2e-51
CoeEFV_Pol	QEPC01004481.1	26.64	229	141	363	45603	46286	3e-11
CoeEFV_Pol	QEPC01004481.1	25.32	158	885	1040	1149744	1149283	5e-11
CoeEFV_Pol	QEPC01004481.1	35	60	808	867	1149982	1149803	5e-11
CoeEFV_Pol	QEPC01004481.1	23.26	301	838	1125	44443	45291	6e-10
CoeEFV_Pol	QEPC01004481.1	29.05	148	213	354	511112	511549	2e-09
CoeEFV_Pol	QEPC01004481.1	25.23	111	830	938	1708490	1708822	2e-09
CoeEFV_Pol	QEPC01004481.1	27.54	69	953	1021	1708854	1709060	2e-09
CoeEFV_Pol	QEPC01004481.1	25.23	111	830	938	1699042	1699374	2e-08
CoeEFV_Pol	QEPC01004481.1	26.09	69	953	1021	1699406	1699612	2e-08
CoeEFV_Pol	QEPC01004481.1	23.63	237	208	422	236798	236094	7e-08
CoeEFV_Pol	QEPC01006337.1	38.47	707	3	696	264251	262293	2e-148
CoeEFV_Pol	QEPC01006337.1	43.96	91	700	790	262282	262013	2e-148
CoeEFV_Pol	QEPC01006337.1	51.85	27	799	824	261995	261915	2e-148
CoeEFV_Pol	QEPC01006337.1	37.82	476	315	785	775412	776836	1e-86
CoeEFV_Pol	QEPC01006337.1	45	260	766	1023	776778	777545	1e-49
CoeEFV_Pol	QEPC01006337.1	57	100	215	313	774858	775157	1e-38
CoeEFV_Pol	QEPC01006337.1	54.55	66	149	213	774664	774861	1e-38
CoeEFV_Pol	QEPC01006337.1	29.56	362	208	557	211070	210009	3e-22
CoeEFV_Pol	QEPC01006337.1	24.58	354	166	510	128697	129752	2e-19
CoeEFV_Pol	QEPC01006337.1	27.6	192	359	542	681533	680967	2e-18
CoeEFV_Pol	QEPC01006337.1	26.75	157	181	335	682003	681536	2e-18
CoeEFV_Pol	QEPC01006337.1	26.33	319	818	1121	683309	682374	2e-18
CoeEFV_Pol	QEPC01006337.1	27.98	218	808	1023	212479	211832	2e-17
CoeEFV_Pol	QEPC01006337.1	27.69	307	830	1120	130182	131081	4e-17
CoeEFV_Pol	QEPC01006337.1	28.63	234	811	1041	772115	772807	5e-16
CoeEFV_Pol	QEPC01006337.1	23.93	305	805	1093	391371	392276	7e-14
CoeEFV_Pol	QEPC01006337.1	37.01	127	1032	1156	710801	711154	5e-10
CoeEFV_Pol	QEPC01006337.1	24	250	166	407	389937	390668	6e-09
CoeEFV_Pol	QEPC01012515.1	43.23	620	143	756	438549	436690	1e-146
CoeEFV_Pol	QEPC01012515.1	37.91	401	361	756	443615	442413	3e-69
CoeEFV_Pol	QEPC01012515.1	49.2	250	79	322	536682	535966	5e-54
CoeEFV_Pol	QEPC01012515.1	30.74	257	263	510	843794	844552	1e-36
CoeEFV_Pol	QEPC01012515.1	38.83	103	165	265	843484	843792	1e-36
CoeEFV_Pol	QEPC01012515.1	39.57	230	50	277	656390	657049	6e-34
CoeEFV_Pol	QEPC01012515.1	45.68	162	885	1046	406594	406127	4e-31
CoeEFV_Pol	QEPC01012515.1	37.93	58	1060	1115	406089	405928	4e-31
CoeEFV_Pol	QEPC01012515.1	22.74	532	8	510	189867	191432	2e-22
CoeEFV_Pol	QEPC01012515.1	26.17	363	805	1151	191793	192851	1e-20
CoeEFV_Pol	QEPC01012515.1	24.52	363	160	514	1239896	1240978	4e-20
CoeEFV_Pol	QEPC01012515.1	25.7	358	168	510	784184	785233	9e-20
CoeEFV_Pol	QEPC01012515.1	43.86	114	755	867	436503	436165	3e-18
CoeEFV_Pol	QEPC01012515.1	25.53	333	808	1121	1241345	1242310	5e-18
CoeEFV_Pol	QEPC01012515.1	23.04	408	160	557	1179914	1178700	7e-18
CoeEFV_Pol	QEPC01012515.1	26.1	272	154	421	494033	494830	2e-17
CoeEFV_Pol	QEPC01012515.1	26.1	272	154	421	1175769	1174972	6e-16
CoeEFV_Pol	QEPC01012515.1	22.77	426	5	404	1594942	1593695	3e-15
CoeEFV_Pol	QEPC01012515.1	26.75	228	830	1050	785670	786332	8e-15
CoeEFV_Pol	QEPC01012515.1	39.47	114	342	453	657097	657429	4e-14
CoeEFV_Pol	QEPC01012515.1	23.08	351	171	514	392893	391841	1e-13
CoeEFV_Pol	QEPC01012515.1	25.3	249	830	1074	495553	496275	2e-13
CoeEFV_Pol	QEPC01012515.1	26.6	282	830	1098	1565886	1565068	4e-12
CoeEFV_Pol	QEPC01012515.1	25.64	234	823	1041	1526844	1526170	1e-11
CoeEFV_Pol	QEPC01012515.1	27.85	237	808	1041	391474	390776	5e-11
CoeEFV_Pol	QEPC01012515.1	27.56	254	801	1051	1178639	1177890	8e-11
CoeEFV_Pol	QEPC01012515.1	24.89	237	208	422	1318434	1317730	2e-10
CoeEFV_Pol	QEPC01012515.1	25.59	211	166	370	1567381	1566761	2e-09
CoeEFV_Pol	QEPC01012515.1	25.42	236	208	422	1367431	1366727	2e-09
CoeEFV_Pol	QEPC01012515.1	24.58	236	208	422	1251305	1250601	8e-09
CoeEFV_Pol	QEPC01012515.1	34.45	119	252	369	592315	592671	1e-08
CoeEFV_Pol	QEPC01012034.1	38.9	527	291	812	261559	259985	7e-146
CoeEFV_Pol	QEPC01012034.1	37.98	287	2	285	262386	261559	7e-146
CoeEFV_Pol	QEPC01012034.1	39.53	382	798	1170	260027	258924	2e-62
CoeEFV_Pol	QEPC01012034.1	32.3	356	166	510	431780	430716	9e-40
CoeEFV_Pol	QEPC01012034.1	26.82	384	803	1164	429760	428645	1e-22
CoeEFV_Pol	QEPC01012034.1	24.01	279	885	1151	181811	180990	4e-16
CoeEFV_Pol	QEPC01012034.1	38.98	59	805	863	182055	181882	4e-16
CoeEFV_Pol	QEPC01012034.1	26.17	256	210	460	183341	182580	2e-12
CoeEFV_Pol	QEPC01012034.1	28.57	266	258	510	398118	398894	5e-11
CoeEFV_Pol	QEPC01012034.1	25.82	244	175	400	317059	316349	4e-09
CoeEFV_Pol	QEPC01012034.1	25.24	206	208	400	304466	303849	8e-08
CoeEFV_Pol	QEPC01015139.1	41.73	405	760	1159	177720	178889	2e-144
CoeEFV_Pol	QEPC01015139.1	36.25	331	370	695	176545	177537	2e-144
CoeEFV_Pol	QEPC01015139.1	46.15	52	320	371	176397	176552	2e-144
CoeEFV_Pol	QEPC01015139.1	49.02	51	700	750	177548	177700	2e-144
CoeEFV_Pol	QEPC01015139.1	26.74	359	164	514	1767190	1768251	6e-24
CoeEFV_Pol	QEPC01015139.1	23.18	535	8	510	1461064	1462629	2e-23
CoeEFV_Pol	QEPC01015139.1	23.38	539	8	514	1756679	1755102	7e-22
CoeEFV_Pol	QEPC01015139.1	28.11	249	808	1054	1765894	1766628	7e-18
CoeEFV_Pol	QEPC01015139.1	27.05	329	808	1123	1754747	1753773	2e-17
CoeEFV_Pol	QEPC01015139.1	24.65	288	171	453	2733304	2732447	1e-16
CoeEFV_Pol	QEPC01015139.1	27.31	238	186	419	50113	49409	3e-15
CoeEFV_Pol	QEPC01015139.1	45.05	91	148	237	176064	176336	6e-14
CoeEFV_Pol	QEPC01015139.1	47.83	23	238	260	176335	176403	6e-14
CoeEFV_Pol	QEPC01015139.1	28.07	228	830	1054	1463069	1463737	1e-12
CoeEFV_Pol	QEPC01015139.1	26.2	313	830	1125	2908784	2909698	1e-12
CoeEFV_Pol	QEPC01015139.1	28.04	214	208	413	2279666	2280271	2e-11
CoeEFV_Pol	QEPC01015139.1	28.04	214	208	413	633364	633969	3e-11
CoeEFV_Pol	QEPC01015139.1	28.37	215	830	1041	99944	100579	7e-11
CoeEFV_Pol	QEPC01015139.1	22.66	353	166	510	1825963	1827003	2e-07
CoeEFV_Pol	QEPC01010723.1	33.79	367	279	623	250112	251155	2e-142
CoeEFV_Pol	QEPC01010723.1	47.43	175	102	275	249586	250110	2e-142
CoeEFV_Pol	QEPC01010723.1	45.58	147	845	990	251803	252234	2e-142
CoeEFV_Pol	QEPC01010723.1	40.56	143	707	848	251384	251806	2e-142
CoeEFV_Pol	QEPC01010723.1	41.07	56	641	696	251200	251367	2e-142
CoeEFV_Pol	QEPC01010723.1	40.8	473	50	511	580166	578799	2e-138
CoeEFV_Pol	QEPC01010723.1	36.69	278	516	790	578797	577967	2e-138
CoeEFV_Pol	QEPC01010723.1	25.08	1192	12	1120	589927	586541	4e-63
CoeEFV_Pol	QEPC01010723.1	26.71	277	295	559	68288	67473	4e-19
CoeEFV_Pol	QEPC01010723.1	25.93	135	160	294	68692	68288	4e-19
CoeEFV_Pol	QEPC01010723.1	39.31	173	989	1159	252485	252976	7e-19
CoeEFV_Pol	QEPC01010723.1	26.46	378	830	1183	67178	66099	2e-16
CoeEFV_Pol	QEPC01010723.1	26.67	375	808	1162	204168	203083	7e-16
CoeEFV_Pol	QEPC01010723.1	21.57	445	139	559	205709	204402	8e-15
CoeEFV_Pol	QEPC01014049.1	39.97	593	361	946	86217	87986	1e-140
CoeEFV_Pol	QEPC01014049.1	32.51	243	938	1177	87979	88647	1e-140
CoeEFV_Pol	QEPC01014049.1	47.22	36	327	362	86120	86227	1e-140
CoeEFV_Pol	QEPC01014049.1	22.44	352	171	515	14249	13194	1e-15
CoeEFV_Pol	QEPC01014049.1	26.28	293	808	1092	763326	762472	2e-15
CoeEFV_Pol	QEPC01014049.1	25.33	150	887	1035	196138	195698	2e-08
CoeEFV_Pol	QEPC01014049.1	37.5	24	840	863	196290	196219	2e-08
CoeEFV_Pol	QEPC01004941.1	40.23	604	238	833	16537	18342	2e-140
CoeEFV_Pol	QEPC01004941.1	52.33	86	151	235	16275	16532	2e-140
CoeEFV_Pol	QEPC01002018.1	43.46	619	2	614	1499335	1501155	2e-140
CoeEFV_Pol	QEPC01002018.1	45.02	291	651	935	1501121	1501987	2e-59
CoeEFV_Pol	QEPC01002018.1	23.76	606	7	580	2938989	2940767	1e-26
CoeEFV_Pol	QEPC01002018.1	23.27	606	7	580	788712	790490	5e-24
CoeEFV_Pol	QEPC01002018.1	23.14	389	139	510	362912	364072	8e-19
CoeEFV_Pol	QEPC01002018.1	24.85	334	808	1125	2940936	2941916	6e-16
CoeEFV_Pol	QEPC01002018.1	29.11	158	885	1042	364684	365151	1e-15
CoeEFV_Pol	QEPC01002018.1	31.03	58	811	868	364455	364628	1e-15
CoeEFV_Pol	QEPC01002018.1	23.8	353	791	1125	790593	791639	2e-14
CoeEFV_Pol	QEPC01002018.1	23.28	378	172	526	2322176	2323264	3e-14
CoeEFV_Pol	QEPC01002018.1	24.56	281	805	1081	2892409	2891594	1e-12
CoeEFV_Pol	QEPC01002018.1	25.46	216	952	1150	2234671	2234045	6e-09
CoeEFV_Pol	QEPC01002018.1	26.14	153	808	956	2235116	2234658	6e-09
CoeEFV_Pol	QEPC01002018.1	28.45	116	885	997	2927707	2927369	1e-07
CoeEFV_Pol	QEPC01002018.1	41.67	36	1006	1041	2927346	2927245	1e-07
CoeEFV_Pol	QEPC01002018.1	26.19	210	208	402	2780799	2780185	1e-07
CoeEFV_Pol	QEPC01002018.1	28.17	142	316	456	2893368	2892943	9e-07
CoeEFV_Pol	QEPC01007748.1	43.46	619	2	614	222670	224490	2e-140
CoeEFV_Pol	QEPC01007748.1	38.84	242	327	566	88306	89031	2e-86
CoeEFV_Pol	QEPC01007748.1	42.86	224	71	291	87591	88235	2e-86
CoeEFV_Pol	QEPC01007748.1	45.45	198	749	942	225285	225872	6e-37
CoeEFV_Pol	QEPC01007748.1	25	356	166	514	525979	527046	4e-22
CoeEFV_Pol	QEPC01007748.1	29.3	215	254	460	820616	821260	9e-21
CoeEFV_Pol	QEPC01007748.1	35.37	82	166	246	820347	820592	9e-21
CoeEFV_Pol	QEPC01007748.1	28.57	287	803	1084	1454946	1454116	2e-19
CoeEFV_Pol	QEPC01007748.1	31.07	103	830	930	1535759	1536067	1e-14
CoeEFV_Pol	QEPC01007748.1	31.46	89	953	1041	1536123	1536383	1e-14
CoeEFV_Pol	QEPC01007748.1	25.56	270	160	421	1534242	1535033	2e-14
CoeEFV_Pol	QEPC01007748.1	25.31	241	804	1041	2255234	2254524	2e-13
CoeEFV_Pol	QEPC01007748.1	26.44	87	956	1042	1212188	1212442	3e-13
CoeEFV_Pol	QEPC01007748.1	28.81	59	805	863	1211738	1211911	3e-13
CoeEFV_Pol	QEPC01007748.1	42.42	33	890	922	1211997	1212095	3e-13
CoeEFV_Pol	QEPC01007748.1	30.67	163	885	1047	822516	822992	3e-11
CoeEFV_Pol	QEPC01007748.1	28.06	196	805	997	527395	527976	2e-09
CoeEFV_Pol	QEPC01007748.1	40.74	81	651	727	224456	224698	8e-09
CoeEFV_Pol	QEPC01007748.1	25.54	231	208	417	2333981	2334670	1e-07
CoeEFV_Pol	QEPC01007433.1	43.3	619	2	614	988628	986808	3e-140
CoeEFV_Pol	QEPC01007433.1	43.15	336	651	977	986842	985859	2e-66
CoeEFV_Pol	QEPC01007433.1	46.15	39	978	1016	985859	985743	2e-66
CoeEFV_Pol	QEPC01007433.1	28.27	283	803	1082	1508999	1508187	1e-21
CoeEFV_Pol	QEPC01007433.1	24.44	356	166	514	3189362	3188295	2e-19
CoeEFV_Pol	QEPC01007433.1	24.93	341	179	510	2812530	2811514	1e-17
CoeEFV_Pol	QEPC01007433.1	26.46	325	776	1081	2811291	2810338	4e-16
CoeEFV_Pol	QEPC01007433.1	26.46	359	729	1073	2234568	2235575	7e-15
CoeEFV_Pol	QEPC01007433.1	25.44	287	805	1088	3187946	3187122	5e-14
CoeEFV_Pol	QEPC01007433.1	23.96	288	148	421	2065015	2064164	6e-13
CoeEFV_Pol	QEPC01007433.1	29.03	155	888	1041	910112	910567	2e-11
CoeEFV_Pol	QEPC01007433.1	28.21	39	830	868	909933	910049	2e-11
CoeEFV_Pol	QEPC01007433.1	26.6	188	185	370	492961	492398	6e-10
CoeEFV_Pol	QEPC01004609.1	43.46	619	2	614	81817	79997	4e-140
CoeEFV_Pol	QEPC01004609.1	43.99	291	651	935	80031	79165	3e-56
CoeEFV_Pol	QEPC01004609.1	32.79	244	181	420	144496	143774	1e-21
CoeEFV_Pol	QEPC01004609.1	24.5	404	166	557	182340	181144	1e-20
CoeEFV_Pol	QEPC01004609.1	25.29	348	818	1156	145786	144830	7e-20
CoeEFV_Pol	QEPC01004609.1	24.05	341	808	1130	180909	179914	5e-16
CoeEFV_Pol	QEPC01000046.1	37.56	394	345	733	2085052	2083871	4e-140
CoeEFV_Pol	QEPC01000046.1	44.3	228	766	991	2083775	2083104	4e-140
CoeEFV_Pol	QEPC01000046.1	35.35	198	988	1170	2083116	2082574	4e-140
CoeEFV_Pol	QEPC01000046.1	52.3	174	181	354	2085543	2085025	4e-47
CoeEFV_Pol	QEPC01000046.1	23.42	538	1	514	2169976	2168390	3e-24
CoeEFV_Pol	QEPC01000046.1	22.95	584	8	557	516073	517782	4e-20
CoeEFV_Pol	QEPC01000046.1	27.43	237	808	1041	2168026	2167325	2e-16
CoeEFV_Pol	QEPC01000046.1	24.03	308	830	1125	1090	176	4e-16
CoeEFV_Pol	QEPC01000046.1	27.15	361	808	1150	904436	903390	5e-16
CoeEFV_Pol	QEPC01000046.1	31.39	137	887	1022	1640102	1640509	6e-16
CoeEFV_Pol	QEPC01000046.1	22.56	297	589	863	1639219	1640046	6e-16
CoeEFV_Pol	QEPC01000046.1	24.18	335	140	461	3213	2215	1e-15
CoeEFV_Pol	QEPC01000046.1	25.18	282	804	1082	518008	518838	2e-15
CoeEFV_Pol	QEPC01000046.1	27.34	256	801	1045	1666518	1667273	4e-15
CoeEFV_Pol	QEPC01000046.1	26.07	211	205	406	1824412	1823798	1e-09
CoeEFV_Pol	QEPC01000046.1	27.27	154	205	354	2036538	2036999	3e-08
CoeEFV_Pol	QEPC01000046.1	25.47	212	208	413	1722368	1721763	4e-08
CoeEFV_Pol	QEPC01000046.1	24.26	235	208	421	1658790	1658089	3e-07
CoeEFV_Pol	QEPC01000046.1	24.26	235	208	421	1668837	1668136	3e-07
CoeEFV_Pol	QEPC01000046.1	26.67	210	210	400	1716511	1715900	3e-07
CoeEFV_Pol	QEPC01008451.1	43.3	612	2	607	2493891	2495690	1e-139
CoeEFV_Pol	QEPC01008451.1	35.29	340	651	977	2495677	2496648	2e-46
CoeEFV_Pol	QEPC01008451.1	41.03	39	978	1016	2496648	2496764	2e-46
CoeEFV_Pol	QEPC01008451.1	25.57	352	171	514	2947973	2946921	7e-23
CoeEFV_Pol	QEPC01008451.1	23.05	642	8	614	1782466	1780583	1e-22
CoeEFV_Pol	QEPC01008451.1	23.06	425	154	557	1908550	1909806	2e-18
CoeEFV_Pol	QEPC01008451.1	26.16	302	805	1098	1780525	1779635	9e-18
CoeEFV_Pol	QEPC01008451.1	27.6	250	799	1041	2946596	2945856	5e-15
CoeEFV_Pol	QEPC01008451.1	25.71	245	800	1041	2971131	2970409	2e-14
CoeEFV_Pol	QEPC01008451.1	24.62	325	755	1071	2984836	2985735	6e-13
CoeEFV_Pol	QEPC01008451.1	25.19	262	808	1066	1270568	1271341	5e-12
CoeEFV_Pol	QEPC01008451.1	31.79	151	208	354	1392699	1393136	1e-08
CoeEFV_Pol	QEPC01008451.1	28.57	161	205	356	1465162	1465638	1e-08
CoeEFV_Pol	QEPC01008451.1	29	200	844	1041	1363773	1364357	3e-08
CoeEFV_Pol	QEPC01008451.1	25.16	155	266	417	2983848	2984306	4e-07
CoeEFV_Pol	QEPC01004754.1	43.13	619	2	614	811706	809886	1e-138
CoeEFV_Pol	QEPC01004754.1	42.72	309	651	948	809920	809000	3e-75
CoeEFV_Pol	QEPC01004754.1	36.59	123	1060	1180	808744	808406	3e-75
CoeEFV_Pol	QEPC01004754.1	42.11	38	954	991	809010	808897	3e-75
CoeEFV_Pol	QEPC01004754.1	30.77	52	994	1039	808898	808743	3e-75
CoeEFV_Pol	QEPC01004754.1	36.26	91	181	269	5916	6188	3e-19
CoeEFV_Pol	QEPC01004754.1	23.68	114	311	424	6358	6699	3e-19
CoeEFV_Pol	QEPC01004754.1	65.22	23	275	297	6239	6307	3e-19
CoeEFV_Pol	QEPC01004754.1	33.15	181	215	388	622675	622148	1e-15
CoeEFV_Pol	QEPC01004754.1	34.29	70	143	208	622905	622696	1e-15
CoeEFV_Pol	QEPC01004754.1	22.65	362	160	514	538372	539457	2e-15
CoeEFV_Pol	QEPC01004754.1	23.48	345	171	501	748097	747102	1e-12
CoeEFV_Pol	QEPC01004754.1	29.81	208	211	399	252489	253091	5e-12
CoeEFV_Pol	QEPC01004754.1	48.48	33	170	202	252368	252466	5e-12
CoeEFV_Pol	QEPC01004754.1	28.64	213	832	1041	539895	540521	5e-12
CoeEFV_Pol	QEPC01004754.1	27.74	155	205	355	791398	791859	2e-08
CoeEFV_Pol	QEPC01004754.1	30.28	142	885	1025	134063	133641	3e-08
CoeEFV_Pol	QEPC01004754.1	29.41	153	890	1041	7964	8404	1e-07
CoeEFV_Pol	QEPC01004754.1	28.49	172	830	1000	621906	621397	2e-07
CoeEFV_Pol	QEPC01005417.1	43.18	352	2	351	286132	285107	1e-136
CoeEFV_Pol	QEPC01005417.1	36.64	262	350	607	285111	284329	1e-136
CoeEFV_Pol	QEPC01005417.1	38.95	95	607	701	284318	284043	1e-136
CoeEFV_Pol	QEPC01005417.1	33.64	110	697	806	284059	283736	1e-136
CoeEFV_Pol	QEPC01005417.1	56.08	148	204	351	158624	159067	3e-90
CoeEFV_Pol	QEPC01005417.1	51.39	72	350	421	159063	159278	3e-90
CoeEFV_Pol	QEPC01005417.1	30.92	152	424	573	159292	159744	3e-90
CoeEFV_Pol	QEPC01005417.1	45.9	61	143	202	158439	158621	3e-90
CoeEFV_Pol	QEPC01005417.1	37.86	103	766	867	283854	283552	9e-19
CoeEFV_Pol	QEPC01005417.1	41.43	70	885	948	283496	283287	9e-19
CoeEFV_Pol	QEPC01005417.1	38.24	170	944	1113	283324	282842	1e-16
CoeEFV_Pol	QEPC01005417.1	23.4	376	200	556	1175846	1174755	3e-09
CoeEFV_Pol	QEPC01002186.1	40.06	352	811	1159	2434279	2433263	3e-135
CoeEFV_Pol	QEPC01002186.1	39.29	252	329	578	2435666	2434911	3e-135
CoeEFV_Pol	QEPC01002186.1	43.3	97	716	812	2434560	2434276	3e-135
CoeEFV_Pol	QEPC01002186.1	33.64	107	593	696	2434879	2434559	3e-135
CoeEFV_Pol	QEPC01002186.1	28.42	190	256	436	993038	993601	7e-22
CoeEFV_Pol	QEPC01002186.1	31.67	120	152	260	992694	993053	7e-22
CoeEFV_Pol	QEPC01002186.1	27.37	190	256	436	459630	460190	5e-20
CoeEFV_Pol	QEPC01002186.1	25.26	289	4	260	458851	459645	5e-20
CoeEFV_Pol	QEPC01002186.1	31.7	224	826	1046	460641	461300	7e-20
CoeEFV_Pol	QEPC01002186.1	45.95	111	176	283	2435985	2435653	1e-18
CoeEFV_Pol	QEPC01002186.1	23.72	312	171	472	1746604	1747518	2e-16
CoeEFV_Pol	QEPC01002186.1	27.71	249	885	1120	2143843	2143136	5e-16
CoeEFV_Pol	QEPC01002186.1	25.32	308	155	447	1196869	1195958	2e-14
CoeEFV_Pol	QEPC01002186.1	23.89	314	830	1131	35902	36834	3e-14
CoeEFV_Pol	QEPC01002186.1	27.78	234	811	1041	547404	548096	5e-14
CoeEFV_Pol	QEPC01002186.1	27.13	247	830	1071	1295333	1296055	5e-14
CoeEFV_Pol	QEPC01002186.1	27.91	215	830	1041	2402543	2401908	2e-13
CoeEFV_Pol	QEPC01002186.1	27.14	199	830	1023	1289023	1289610	9e-12
CoeEFV_Pol	QEPC01002186.1	25.76	264	812	1067	1236029	1235265	3e-11
CoeEFV_Pol	QEPC01002186.1	27.27	209	842	1041	1060331	1059732	2e-08
CoeEFV_Pol	QEPC01002186.1	24.65	142	160	295	1387877	1388284	2e-08
CoeEFV_Pol	QEPC01002186.1	21.53	209	312	510	1388338	1388955	2e-08
CoeEFV_Pol	QEPC01002186.1	23.27	391	199	563	1287599	1288726	4e-08
CoeEFV_Pol	QEPC01002186.1	25.71	210	208	413	1237731	1237108	1e-07
CoeEFV_Pol	QEPC01002186.1	24.84	153	169	315	2404036	2403596	2e-07
CoeEFV_Pol	QEPC01002186.1	22.22	72	316	387	2403588	2403373	2e-07
CoeEFV_Pol	QEPC01002186.1	26.18	233	281	512	446632	447324	3e-07
CoeEFV_Pol	QEPC01002186.1	24.89	225	171	387	913929	913273	4e-07
CoeEFV_Pol	QEPC01002186.1	25.68	183	836	1015	912425	911880	5e-07
CoeEFV_Pol	QEPC01010651.1	42.05	616	2	614	2003179	2001359	1e-133
CoeEFV_Pol	QEPC01010651.1	42.54	536	651	1180	2001393	1999834	3e-102
CoeEFV_Pol	QEPC01010651.1	25.69	397	164	551	321117	322286	2e-24
CoeEFV_Pol	QEPC01010651.1	26.39	413	162	557	2083985	2082777	1e-22
CoeEFV_Pol	QEPC01010651.1	25.84	356	166	510	2037851	2036796	3e-22
CoeEFV_Pol	QEPC01010651.1	29.3	314	207	510	224413	225342	6e-21
CoeEFV_Pol	QEPC01010651.1	26.45	363	811	1154	2036420	2035362	2e-18
CoeEFV_Pol	QEPC01010651.1	25.23	329	805	1121	2082551	2081577	1e-17
CoeEFV_Pol	QEPC01010651.1	30.08	236	810	1041	223036	223713	9e-15
CoeEFV_Pol	QEPC01010651.1	28.26	138	954	1088	206326	206730	4e-14
CoeEFV_Pol	QEPC01010651.1	23.93	117	808	922	205880	206230	4e-14
CoeEFV_Pol	QEPC01010651.1	38.46	104	160	261	2091654	2091352	1e-13
CoeEFV_Pol	QEPC01010651.1	38.03	71	256	321	2091355	2091143	1e-13
CoeEFV_Pol	QEPC01010651.1	20.98	410	171	557	204464	205645	4e-12
CoeEFV_Pol	QEPC01010651.1	25.65	382	808	1169	253446	254549	1e-11
CoeEFV_Pol	QEPC01010651.1	28.1	210	840	1041	129353	128748	2e-10
CoeEFV_Pol	QEPC01010651.1	26.7	221	203	413	1629408	1630028	2e-09
CoeEFV_Pol	QEPC01010651.1	24.69	243	181	416	1963288	1962608	4e-08
CoeEFV_Pol	QEPC01009045.1	44.13	571	50	614	1486206	1484530	2e-133
CoeEFV_Pol	QEPC01009045.1	44.38	534	651	1177	1484564	1483005	3e-111
CoeEFV_Pol	QEPC01009045.1	23.76	282	182	431	1529938	1530777	2e-07
CoeEFV_Pol	QEPC01015112.1	37.18	546	274	812	1502761	1501148	8e-132
CoeEFV_Pol	QEPC01015112.1	56.16	73	199	269	1502991	1502773	8e-132
CoeEFV_Pol	QEPC01015112.1	47.37	57	811	867	1501151	1500981	8e-132
CoeEFV_Pol	QEPC01015112.1	44.44	45	885	929	1500927	1500793	8e-132
CoeEFV_Pol	QEPC01015112.1	28.19	376	185	551	1168224	1167112	3e-29
CoeEFV_Pol	QEPC01015112.1	25.28	352	166	510	1134625	1135680	3e-22
CoeEFV_Pol	QEPC01015112.1	32.75	229	818	1041	1169535	1168870	1e-20
CoeEFV_Pol	QEPC01015112.1	25.29	431	643	1045	786421	785156	1e-20
CoeEFV_Pol	QEPC01015112.1	29.29	239	811	1041	914778	914086	5e-20
CoeEFV_Pol	QEPC01015112.1	24.29	354	171	510	916204	915164	6e-19
CoeEFV_Pol	QEPC01015112.1	30.37	191	281	465	787547	786975	1e-16
CoeEFV_Pol	QEPC01015112.1	26.32	323	808	1111	1136047	1136967	5e-16
CoeEFV_Pol	QEPC01015112.1	25.27	277	808	1081	542155	541346	8e-14
CoeEFV_Pol	QEPC01015112.1	21.59	352	166	509	850508	849456	5e-13
CoeEFV_Pol	QEPC01015112.1	32.16	199	4	199	1504569	1504003	6e-11
CoeEFV_Pol	QEPC01015112.1	26.96	293	12	277	788756	787956	7e-11
CoeEFV_Pol	QEPC01015112.1	23.22	211	832	1039	874186	874809	3e-07
CoeEFV_Pol	QEPC01015246.1	33.2	253	329	578	217148	216426	4e-131
CoeEFV_Pol	QEPC01015246.1	54.9	102	223	322	217476	217171	4e-131
CoeEFV_Pol	QEPC01015246.1	42.86	189	976	1159	215243	214716	4e-131
CoeEFV_Pol	QEPC01015246.1	39.87	158	808	964	215737	215270	4e-131
CoeEFV_Pol	QEPC01015246.1	32.81	64	703	766	216044	215853	4e-131
CoeEFV_Pol	QEPC01015246.1	51.22	41	772	812	215841	215725	4e-131
CoeEFV_Pol	QEPC01015246.1	28.71	101	572	669	216447	216145	4e-131
CoeEFV_Pol	QEPC01015246.1	33.33	33	668	700	216151	216053	4e-131
CoeEFV_Pol	QEPC01000599.1	32.9	307	472	775	500662	501579	9e-131
CoeEFV_Pol	QEPC01000599.1	41.18	153	312	462	500195	500653	9e-131
CoeEFV_Pol	QEPC01000599.1	42.11	190	979	1159	502176	502694	9e-131
CoeEFV_Pol	QEPC01000599.1	45.16	93	776	867	501579	501851	9e-131
CoeEFV_Pol	QEPC01000599.1	40	90	885	973	501899	502147	9e-131
CoeEFV_Pol	QEPC01000599.1	39.89	178	173	348	499632	500156	2e-24
CoeEFV_Pol	QEPC01000599.1	33.84	263	160	410	340993	341760	1e-20
CoeEFV_Pol	QEPC01000599.1	26.37	292	140	421	566878	567753	4e-20
CoeEFV_Pol	QEPC01000599.1	29.76	289	795	1080	571238	572074	1e-18
CoeEFV_Pol	QEPC01000599.1	20.92	349	154	497	1623252	1622371	1e-11
CoeEFV_Pol	QEPC01000599.1	24.09	303	834	1121	1859998	1859111	2e-10
CoeEFV_Pol	QEPC01000599.1	25.47	212	208	413	1418211	1417606	2e-09
CoeEFV_Pol	QEPC01000599.1	23.44	256	166	414	1822357	1823109	4e-09
CoeEFV_Pol	QEPC01000599.1	27.98	168	139	298	564114	564617	5e-08
CoeEFV_Pol	QEPC01000599.1	27.03	185	808	988	1639185	1639733	8e-08
CoeEFV_Pol	QEPC01015480.1	39.58	288	896	1180	477895	478701	6e-128
CoeEFV_Pol	QEPC01015480.1	33.53	334	379	707	476334	477332	6e-128
CoeEFV_Pol	QEPC01015480.1	44.44	189	708	894	477332	477892	6e-128
CoeEFV_Pol	QEPC01015480.1	56.25	32	350	381	476249	476344	6e-128
CoeEFV_Pol	QEPC01015480.1	24.57	993	12	939	726277	729117	6e-60
CoeEFV_Pol	QEPC01015480.1	36.45	107	948	1054	729137	729448	6e-60
CoeEFV_Pol	QEPC01015480.1	36.26	262	4	257	475265	476008	8e-47
CoeEFV_Pol	QEPC01015480.1	33.73	169	259	417	475999	476448	8e-47
CoeEFV_Pol	QEPC01015480.1	25	544	254	769	696499	694925	1e-23
CoeEFV_Pol	QEPC01015480.1	23.86	352	166	510	923325	922270	3e-22
CoeEFV_Pol	QEPC01015480.1	30.56	252	162	398	773319	774074	3e-21
CoeEFV_Pol	QEPC01015480.1	25.33	300	166	460	238537	237644	6e-18
CoeEFV_Pol	QEPC01015480.1	25.41	366	808	1152	921903	920848	9e-18
CoeEFV_Pol	QEPC01015480.1	22.75	356	166	514	230384	231451	3e-16
CoeEFV_Pol	QEPC01015480.1	25.63	355	809	1151	231821	232867	3e-16
CoeEFV_Pol	QEPC01015480.1	25.56	270	252	510	142278	141484	2e-15
CoeEFV_Pol	QEPC01015480.1	27.47	91	166	256	142535	142278	2e-15
CoeEFV_Pol	QEPC01015480.1	32.08	212	832	1042	694730	694113	3e-15
CoeEFV_Pol	QEPC01015480.1	26.12	291	830	1110	237043	236192	2e-14
CoeEFV_Pol	QEPC01015480.1	24.8	250	800	1041	141172	140432	5e-12
CoeEFV_Pol	QEPC01015480.1	22.3	278	178	449	596919	596098	2e-10
CoeEFV_Pol	QEPC01015480.1	22.18	293	179	461	491643	490777	2e-10
CoeEFV_Pol	QEPC01015480.1	36.73	98	937	1034	872084	872374	8e-08
CoeEFV_Pol	QEPC01007499.1	34.14	331	716	1023	4178303	4177389	1e-123
CoeEFV_Pol	QEPC01007499.1	36.8	231	485	712	4179004	4178312	1e-123
CoeEFV_Pol	QEPC01007499.1	31.5	381	4	381	4180267	4179308	1e-123
CoeEFV_Pol	QEPC01007499.1	32.04	103	378	478	4179320	4179012	1e-123
CoeEFV_Pol	QEPC01007499.1	36.19	268	161	421	5098989	5099789	2e-37
CoeEFV_Pol	QEPC01007499.1	31.97	294	885	1170	4177795	4176956	4e-28
CoeEFV_Pol	QEPC01007499.1	25.18	417	160	564	8590285	8591505	7e-25
CoeEFV_Pol	QEPC01007499.1	22.78	540	8	514	9611441	9613021	1e-20
CoeEFV_Pol	QEPC01007499.1	23.32	416	154	557	2722710	2721490	4e-20
CoeEFV_Pol	QEPC01007499.1	27.37	190	256	436	6450958	6451518	8e-20
CoeEFV_Pol	QEPC01007499.1	25.26	289	4	260	6450179	6450973	8e-20
CoeEFV_Pol	QEPC01007499.1	27.37	190	256	436	5522604	5522044	1e-19
CoeEFV_Pol	QEPC01007499.1	25.26	289	4	260	5523383	5522589	1e-19
CoeEFV_Pol	QEPC01007499.1	21.81	541	5	514	5871347	5872942	5e-19
CoeEFV_Pol	QEPC01007499.1	28.12	256	830	1082	8591800	8592543	3e-17
CoeEFV_Pol	QEPC01007499.1	22.16	582	8	559	3437412	3439127	5e-17
CoeEFV_Pol	QEPC01007499.1	26.24	263	258	509	5313009	5313776	8e-17
CoeEFV_Pol	QEPC01007499.1	34.55	55	180	229	5312767	5312931	8e-17
CoeEFV_Pol	QEPC01007499.1	24.33	374	805	1172	2411760	2410672	2e-15
CoeEFV_Pol	QEPC01007499.1	24.52	363	160	510	5264223	5265296	3e-15
CoeEFV_Pol	QEPC01007499.1	30.8	237	808	1041	5873309	5874007	6e-15
CoeEFV_Pol	QEPC01007499.1	26.98	215	830	1041	9613451	9614086	1e-14
CoeEFV_Pol	QEPC01007499.1	26.64	229	185	407	2624023	2623352	3e-14
CoeEFV_Pol	QEPC01007499.1	22.7	370	208	561	4276028	4277101	5e-13
CoeEFV_Pol	QEPC01007499.1	26.35	148	312	458	7070511	7070954	6e-13
CoeEFV_Pol	QEPC01007499.1	22.49	169	154	314	7070042	7070512	6e-13
CoeEFV_Pol	QEPC01007499.1	28.33	233	816	1041	4057931	4058614	4e-12
CoeEFV_Pol	QEPC01007499.1	26.53	245	208	430	6672831	6673565	5e-12
CoeEFV_Pol	QEPC01007499.1	26.67	165	885	1048	5265905	5266381	7e-12
CoeEFV_Pol	QEPC01007499.1	31.75	63	812	863	5265651	5265839	7e-12
CoeEFV_Pol	QEPC01007499.1	24.51	253	185	433	2322755	2321997	4e-10
CoeEFV_Pol	QEPC01007499.1	24.19	248	885	1121	4499161	4498430	9e-10
CoeEFV_Pol	QEPC01007499.1	29.39	228	146	362	1110873	1110196	3e-08
CoeEFV_Pol	QEPC01007499.1	27.52	149	208	352	4617555	4617109	4e-08
CoeEFV_Pol	QEPC01007499.1	25	220	834	1046	5278170	5277535	6e-08
CoeEFV_Pol	QEPC01007499.1	23.2	487	566	1034	3521898	3523124	1e-07
CoeEFV_Pol	QEPC01007499.1	25.82	213	160	370	3431032	3431670	3e-07
CoeEFV_Pol	QEPC01007499.1	23.28	232	208	416	5977496	5978182	9e-07
CoeEFV_Pol	QEPC01002218.1	37.96	627	301	920	1006897	1005065	6e-122
CoeEFV_Pol	QEPC01002218.1	42.67	75	915	989	1005083	1004868	6e-122
CoeEFV_Pol	QEPC01002218.1	38.46	143	980	1114	1004898	1004509	8e-16
CoeEFV_Pol	QEPC01002218.1	24.62	329	160	479	415190	416131	2e-13
CoeEFV_Pol	QEPC01002218.1	24.38	320	200	510	49228	50178	3e-13
CoeEFV_Pol	QEPC01002218.1	27.39	241	804	1041	800386	799676	5e-12
CoeEFV_Pol	QEPC01002218.1	26.58	237	808	1041	416572	417273	1e-10
CoeEFV_Pol	QEPC01002218.1	34.83	89	953	1041	535208	534948	2e-10
CoeEFV_Pol	QEPC01002218.1	27.78	90	835	922	535564	535295	2e-10
CoeEFV_Pol	QEPC01002218.1	24.8	254	206	456	801688	800927	2e-08
CoeEFV_Pol	QEPC01002218.1	25	244	804	1045	491134	491838	7e-08
CoeEFV_Pol	QEPC01007467.1	39.09	353	639	989	2530109	2529066	7e-122
CoeEFV_Pol	QEPC01007467.1	35.65	230	399	623	2530842	2530153	7e-122
CoeEFV_Pol	QEPC01007467.1	52.99	117	284	400	2531189	2530842	7e-122
CoeEFV_Pol	QEPC01007467.1	47.73	88	212	299	2531397	2531140	1e-30
CoeEFV_Pol	QEPC01007467.1	53.85	78	143	219	2531614	2531381	1e-30
CoeEFV_Pol	QEPC01007467.1	42.44	172	980	1150	2529096	2528611	2e-23
CoeEFV_Pol	QEPC01007467.1	22.35	537	8	514	620755	619178	4e-22
CoeEFV_Pol	QEPC01007467.1	24.88	414	160	559	35533	34313	5e-20
CoeEFV_Pol	QEPC01007467.1	25.14	354	154	497	604108	605148	5e-20
CoeEFV_Pol	QEPC01007467.1	24.29	354	166	510	3011084	3012139	9e-20
CoeEFV_Pol	QEPC01007467.1	28.69	237	808	1041	2473006	2473707	3e-18
CoeEFV_Pol	QEPC01007467.1	23.1	580	8	557	2471059	2472771	4e-18
CoeEFV_Pol	QEPC01007467.1	27.19	331	805	1119	3012498	3013466	5e-18
CoeEFV_Pol	QEPC01007467.1	22.93	362	160	514	1806480	1805395	3e-17
CoeEFV_Pol	QEPC01007467.1	26.28	312	166	472	1021549	1022475	5e-17
CoeEFV_Pol	QEPC01007467.1	25.92	382	805	1168	618829	617720	7e-17
CoeEFV_Pol	QEPC01007467.1	22.63	411	162	559	1886756	1885542	6e-16
CoeEFV_Pol	QEPC01007467.1	27.08	288	757	1041	1805124	1804327	7e-15
CoeEFV_Pol	QEPC01007467.1	27.05	329	808	1119	1885204	1884245	1e-14
CoeEFV_Pol	QEPC01007467.1	22.37	456	160	608	2172375	2171011	6e-14
CoeEFV_Pol	QEPC01007467.1	24.86	177	808	979	34087	33575	9e-14
CoeEFV_Pol	QEPC01007467.1	28.57	161	975	1125	33579	33106	9e-14
CoeEFV_Pol	QEPC01007467.1	26.52	230	830	1056	869436	870113	6e-13
CoeEFV_Pol	QEPC01007467.1	23.4	406	208	592	868069	869241	2e-12
CoeEFV_Pol	QEPC01007467.1	23.75	240	805	1041	605558	606265	7e-12
CoeEFV_Pol	QEPC01007467.1	29.21	89	953	1041	2543837	2544097	2e-11
CoeEFV_Pol	QEPC01007467.1	26.27	118	804	919	2543385	2543735	2e-11
CoeEFV_Pol	QEPC01007467.1	22.83	311	727	1028	2171151	2170261	7e-10
CoeEFV_Pol	QEPC01007467.1	24.77	222	208	421	3533507	3534136	2e-09
CoeEFV_Pol	QEPC01007467.1	24.77	222	208	421	3540269	3540898	2e-09
CoeEFV_Pol	QEPC01007467.1	23.73	295	844	1125	1454754	1453900	1e-07
CoeEFV_Pol	QEPC01007467.1	24.58	236	216	447	3033031	3033735	3e-07
CoeEFV_Pol	QEPC01007467.1	22.78	259	185	436	2607904	2607143	3e-07
CoeEFV_Pol	QEPC01007467.1	23.72	253	152	400	1456334	1455582	4e-07
CoeEFV_Pol	QEPC01007467.1	25.09	283	848	1118	3034402	3035193	5e-07
CoeEFV_Pol	QEPC01014179.1	38.66	719	462	1177	153004	154956	8e-121
CoeEFV_Pol	QEPC01014179.1	28.16	309	160	451	58270	59187	2e-22
CoeEFV_Pol	QEPC01014179.1	26.38	326	140	449	118899	117937	2e-17
CoeEFV_Pol	QEPC01014179.1	24.37	357	166	514	96588	97652	2e-17
CoeEFV_Pol	QEPC01014179.1	28.02	257	800	1045	97977	98735	4e-16
CoeEFV_Pol	QEPC01014179.1	26.43	227	830	1041	117305	116670	9e-11
CoeEFV_Pol	QEPC01014179.1	24.85	334	718	1042	59955	60761	3e-07
CoeEFV_Pol	QEPC01008452.1	39.33	450	536	980	643798	645111	9e-119
CoeEFV_Pol	QEPC01008452.1	48.42	95	315	409	643127	643411	9e-119
CoeEFV_Pol	QEPC01008452.1	34.91	106	427	532	643467	643784	9e-119
CoeEFV_Pol	QEPC01008452.1	39.87	454	536	984	646258	647583	2e-95
CoeEFV_Pol	QEPC01008452.1	34.91	106	427	532	645927	646244	2e-95
CoeEFV_Pol	QEPC01008452.1	55.11	176	143	317	640043	640570	1e-47
CoeEFV_Pol	QEPC01008452.1	29.54	281	280	551	3920648	3921469	1e-23
CoeEFV_Pol	QEPC01008452.1	30.34	89	181	265	3920334	3920600	1e-23
CoeEFV_Pol	QEPC01008452.1	37.27	161	571	728	3570969	3570487	6e-20
CoeEFV_Pol	QEPC01008452.1	23.94	330	154	472	4007165	4008151	2e-18
CoeEFV_Pol	QEPC01008452.1	22.41	424	154	557	4001909	4003156	3e-17
CoeEFV_Pol	QEPC01008452.1	33.33	171	252	416	437769	437260	2e-16
CoeEFV_Pol	QEPC01008452.1	27.12	306	848	1134	3919137	3920030	3e-16
CoeEFV_Pol	QEPC01008452.1	22.92	432	141	557	286910	288169	6e-16
CoeEFV_Pol	QEPC01008452.1	27.8	223	830	1049	4003457	4004107	2e-15
CoeEFV_Pol	QEPC01008452.1	27.31	227	241	457	2105698	2106369	1e-14
CoeEFV_Pol	QEPC01008452.1	31.87	91	141	225	2105382	2105654	1e-14
CoeEFV_Pol	QEPC01008452.1	25.45	330	720	1040	288173	289102	1e-13
CoeEFV_Pol	QEPC01008452.1	26.87	268	787	1045	2887824	2888579	1e-12
CoeEFV_Pol	QEPC01008452.1	28.48	158	885	1041	3177008	3177472	5e-12
CoeEFV_Pol	QEPC01008452.1	36.36	33	830	862	3176839	3176937	5e-12
CoeEFV_Pol	QEPC01008452.1	28.04	214	208	413	3031227	3030622	2e-11
CoeEFV_Pol	QEPC01008452.1	27.04	196	830	1022	3316228	3315644	4e-11
CoeEFV_Pol	QEPC01008452.1	24.5	302	166	461	584841	585737	2e-10
CoeEFV_Pol	QEPC01008452.1	26.63	199	830	1025	803936	803343	2e-10
CoeEFV_Pol	QEPC01008452.1	25.2	250	208	432	2974785	2974045	4e-10
CoeEFV_Pol	QEPC01008452.1	28.57	154	205	354	3785295	3784834	6e-10
CoeEFV_Pol	QEPC01008452.1	29.21	89	953	1041	3140985	3140725	8e-10
CoeEFV_Pol	QEPC01008452.1	24.29	210	718	922	3141659	3141063	8e-10
CoeEFV_Pol	QEPC01008452.1	28.21	156	205	354	2763530	2763991	1e-09
CoeEFV_Pol	QEPC01008452.1	27.35	117	887	997	3936592	3936924	2e-09
CoeEFV_Pol	QEPC01008452.1	30.77	65	804	868	3936341	3936532	2e-09
CoeEFV_Pol	QEPC01008452.1	26.45	155	205	355	3740772	3740308	4e-08
CoeEFV_Pol	QEPC01008452.1	28.95	190	805	991	3533646	3533083	5e-08
CoeEFV_Pol	QEPC01008452.1	26.97	178	185	354	265500	266015	5e-08
CoeEFV_Pol	QEPC01008452.1	30.72	153	901	1046	3102886	3102458	2e-07
CoeEFV_Pol	QEPC01008452.1	23.86	197	830	1024	586333	586911	6e-07
CoeEFV_Pol	QEPC01002862.1	44.27	454	2	449	1944225	1942900	4e-116
CoeEFV_Pol	QEPC01002862.1	42.31	104	451	554	1942897	1942586	4e-116
CoeEFV_Pol	QEPC01002862.1	41.95	534	651	1177	1942402	1940846	3e-97
CoeEFV_Pol	QEPC01002862.1	25.25	404	166	556	554272	555465	8e-20
CoeEFV_Pol	QEPC01002862.1	25.19	258	166	421	1744565	1745338	8e-15
CoeEFV_Pol	QEPC01002862.1	25.15	163	885	1041	490950	491414	4e-14
CoeEFV_Pol	QEPC01002862.1	38.46	39	830	868	490780	490896	4e-14
CoeEFV_Pol	QEPC01002862.1	27.49	251	808	1054	848122	848862	1e-13
CoeEFV_Pol	QEPC01002862.1	23.18	289	166	449	1193997	1193158	7e-13
CoeEFV_Pol	QEPC01002862.1	26.25	240	281	509	2071635	2072324	7e-13
CoeEFV_Pol	QEPC01002862.1	26.27	255	830	1081	1746045	1746788	1e-12
CoeEFV_Pol	QEPC01002862.1	28.12	256	830	1081	1748695	1749438	1e-12
CoeEFV_Pol	QEPC01002862.1	26.5	234	899	1121	830730	830041	2e-09
CoeEFV_Pol	QEPC01002862.1	33.33	39	830	868	830941	830825	2e-09
CoeEFV_Pol	QEPC01002862.1	25	232	800	1028	1241682	1240996	1e-08
CoeEFV_Pol	QEPC01002862.1	27.98	243	185	421	444351	443644	5e-08
CoeEFV_Pol	QEPC01002862.1	27.08	240	152	374	1243130	1242429	8e-08
CoeEFV_Pol	QEPC01006776.1	35.85	424	395	811	999307	998051	1e-115
CoeEFV_Pol	QEPC01006776.1	53.96	139	257	395	999716	999303	1e-115
CoeEFV_Pol	QEPC01006776.1	43.14	51	810	860	998055	997903	1e-115
CoeEFV_Pol	QEPC01006776.1	25	1192	12	1120	766915	770301	4e-63
CoeEFV_Pol	QEPC01006776.1	42.8	257	906	1159	997368	996640	3e-43
CoeEFV_Pol	QEPC01006776.1	27.53	396	164	549	390377	389214	2e-29
CoeEFV_Pol	QEPC01006776.1	38.46	143	162	294	892605	892177	8e-24
CoeEFV_Pol	QEPC01006776.1	26.36	129	315	443	892102	891716	8e-24
CoeEFV_Pol	QEPC01006776.1	23.7	481	86	556	1679046	1677661	3e-20
CoeEFV_Pol	QEPC01006776.1	25.95	370	803	1150	1677456	1676377	2e-19
CoeEFV_Pol	QEPC01006776.1	22.36	407	160	557	806149	807363	2e-14
CoeEFV_Pol	QEPC01006776.1	35.44	79	964	1042	890150	889920	1e-11
CoeEFV_Pol	QEPC01006776.1	26.8	153	809	960	890601	890158	1e-11
CoeEFV_Pol	QEPC01006776.1	29.03	155	888	1041	1341142	1340687	2e-11
CoeEFV_Pol	QEPC01006776.1	33.33	48	820	867	1341356	1341213	2e-11
CoeEFV_Pol	QEPC01006776.1	27.59	203	830	1025	366001	366603	4e-10
CoeEFV_Pol	QEPC01006776.1	27.32	205	141	338	1476267	1476881	9e-10
CoeEFV_Pol	QEPC01006776.1	25.62	203	208	400	1611611	1612219	2e-09
CoeEFV_Pol	QEPC01006776.1	27.44	215	837	1041	807660	808292	1e-08
CoeEFV_Pol	QEPC01006776.1	20.89	541	8	510	1106456	1108024	1e-08
CoeEFV_Pol	QEPC01006776.1	22.81	228	196	421	1342712	1342041	4e-08
CoeEFV_Pol	QEPC01006776.1	27.81	151	208	354	1693731	1694183	7e-08
CoeEFV_Pol	QEPC01006776.1	30.16	189	241	424	367436	367990	1e-07
CoeEFV_Pol	QEPC01000193.1	43.84	219	944	1159	131498	132118	3e-112
CoeEFV_Pol	QEPC01000193.1	41.21	165	333	495	129665	130159	3e-112
CoeEFV_Pol	QEPC01000193.1	39.86	143	797	937	131058	131486	3e-112
CoeEFV_Pol	QEPC01000193.1	28.57	315	489	788	130138	131037	3e-112
CoeEFV_Pol	QEPC01000193.1	53.42	73	143	214	129425	129643	9e-10
CoeEFV_Pol	QEPC01000193.1	24.49	196	268	460	200677	201261	2e-07
CoeEFV_Pol	QEPC01014350.1	39.94	358	2	357	2378162	2377122	1e-110
CoeEFV_Pol	QEPC01014350.1	37.63	279	350	623	2377144	2376311	1e-110
CoeEFV_Pol	QEPC01014350.1	41.38	116	641	756	2375904	2375557	5e-28
CoeEFV_Pol	QEPC01014350.1	41.46	82	766	846	2375533	2375291	5e-28
CoeEFV_Pol	QEPC01014350.1	37.5	112	935	1046	2374120	2373818	3e-24
CoeEFV_Pol	QEPC01014350.1	39.34	122	1058	1170	2373788	2373447	3e-24
CoeEFV_Pol	QEPC01014350.1	23.61	415	166	564	134626	135825	2e-19
CoeEFV_Pol	QEPC01014350.1	24.29	354	166	510	2048894	2049949	2e-18
CoeEFV_Pol	QEPC01014350.1	25.71	280	885	1150	136284	137096	4e-14
CoeEFV_Pol	QEPC01014350.1	29.49	78	793	860	135979	136212	4e-14
CoeEFV_Pol	QEPC01014350.1	39.64	111	885	991	2374287	2373964	1e-12
CoeEFV_Pol	QEPC01014350.1	42.86	21	847	867	2374397	2374335	1e-12
CoeEFV_Pol	QEPC01014350.1	24.88	213	830	1039	172239	172868	4e-09
CoeEFV_Pol	QEPC01014350.1	25.12	215	808	1019	1164800	1165441	9e-09
CoeEFV_Pol	QEPC01014350.1	22.11	190	830	1016	2395079	2394513	6e-08
CoeEFV_Pol	QEPC01014350.1	26.42	106	1030	1125	2394480	2394166	6e-08
CoeEFV_Pol	QEPC01012853.1	45.47	464	78	534	394893	396245	4e-110
CoeEFV_Pol	QEPC01012853.1	43.12	269	885	1153	398452	399222	4e-73
CoeEFV_Pol	QEPC01012853.1	46.85	111	758	867	398066	398395	4e-73
CoeEFV_Pol	QEPC01012853.1	36.73	226	531	753	396764	397441	3e-31
CoeEFV_Pol	QEPC01012853.1	28.95	190	256	436	486035	485472	1e-22
CoeEFV_Pol	QEPC01012853.1	31.67	120	152	260	486379	486020	1e-22
CoeEFV_Pol	QEPC01012853.1	28.96	221	825	1040	466583	465933	2e-17
CoeEFV_Pol	QEPC01012853.1	27.91	258	265	510	298874	299632	2e-11
CoeEFV_Pol	QEPC01012853.1	25	240	278	512	138731	138018	2e-08
CoeEFV_Pol	QEPC01012853.1	23	313	241	506	481550	482479	4e-08
CoeEFV_Pol	QEPC01013985.1	37.77	413	460	867	711539	712771	9e-110
CoeEFV_Pol	QEPC01013985.1	37.73	273	905	1170	712870	713631	9e-110
CoeEFV_Pol	QEPC01013985.1	43.75	16	888	903	712824	712871	9e-110
CoeEFV_Pol	QEPC01013985.1	46.39	97	142	237	710991	711281	8e-19
CoeEFV_Pol	QEPC01013985.1	43.75	32	229	260	711253	711348	8e-19
CoeEFV_Pol	QEPC01013985.1	24.77	331	146	461	1108731	1107757	5e-17
CoeEFV_Pol	QEPC01013985.1	28.76	233	818	1041	660351	661037	2e-15
CoeEFV_Pol	QEPC01013985.1	26.34	262	808	1067	1107225	1106452	4e-13
CoeEFV_Pol	QEPC01008061.1	40.5	558	488	1040	884999	886651	3e-108
CoeEFV_Pol	QEPC01008061.1	29.68	374	181	545	37956	36844	3e-30
CoeEFV_Pol	QEPC01008061.1	40.48	126	168	291	449111	449488	7e-28
CoeEFV_Pol	QEPC01008061.1	30.6	134	287	415	449475	449876	7e-28
CoeEFV_Pol	QEPC01008061.1	28.23	333	141	460	282897	283886	5e-24
CoeEFV_Pol	QEPC01008061.1	25.16	461	162	603	1969025	1970371	5e-19
CoeEFV_Pol	QEPC01008061.1	26.81	235	279	512	3123079	3123777	1e-16
CoeEFV_Pol	QEPC01008061.1	27.71	83	181	261	3122777	3123025	1e-16
CoeEFV_Pol	QEPC01008061.1	24.29	354	162	501	898413	897367	5e-14
CoeEFV_Pol	QEPC01008061.1	26.22	225	830	1051	2896424	2897089	8e-13
CoeEFV_Pol	QEPC01008061.1	25.82	244	208	448	1091976	1091245	1e-12
CoeEFV_Pol	QEPC01008061.1	35.17	145	139	282	3464062	3463631	3e-12
CoeEFV_Pol	QEPC01008061.1	32.3	161	885	1042	450697	451161	3e-12
CoeEFV_Pol	QEPC01008061.1	24.91	289	844	1116	796936	796091	2e-11
CoeEFV_Pol	QEPC01008061.1	25.1	251	208	435	2440006	2440755	7e-11
CoeEFV_Pol	QEPC01008061.1	28.42	95	830	922	1212334	1212050	1e-10
CoeEFV_Pol	QEPC01008061.1	29.55	88	954	1041	1211952	1211695	1e-10
CoeEFV_Pol	QEPC01008061.1	32.43	148	890	1037	4001012	4000581	2e-09
CoeEFV_Pol	QEPC01008061.1	28.85	156	887	1041	3810174	3809716	1e-08
CoeEFV_Pol	QEPC01008061.1	22.11	285	236	509	2052778	2053596	2e-08
CoeEFV_Pol	QEPC01008061.1	21.1	365	160	510	1717624	1716569	4e-08
CoeEFV_Pol	QEPC01008061.1	24.84	161	830	987	1912400	1912879	1e-07
CoeEFV_Pol	QEPC01008061.1	22.27	229	803	1022	896987	896319	1e-07
CoeEFV_Pol	QEPC01008061.1	27.27	176	268	438	2789635	2790159	2e-07
CoeEFV_Pol	QEPC01008061.1	27.45	153	888	1039	1090431	1089982	7e-07
CoeEFV_Pol	QEPC01005364.1	40.96	542	639	1170	88787	90367	2e-107
CoeEFV_Pol	QEPC01005364.1	29.55	132	495	623	88347	88742	2e-107
CoeEFV_Pol	QEPC01005364.1	40.81	370	810	1170	91805	92875	7e-63
CoeEFV_Pol	QEPC01005364.1	39.73	365	798	1153	768226	767192	2e-45
CoeEFV_Pol	QEPC01005364.1	50	122	212	333	87601	87951	2e-42
CoeEFV_Pol	QEPC01005364.1	49.35	77	143	218	87384	87614	2e-42
CoeEFV_Pol	QEPC01005364.1	57.04	142	181	322	315525	315100	4e-42
CoeEFV_Pol	QEPC01005364.1	40.74	189	928	1115	315102	314566	1e-26
CoeEFV_Pol	QEPC01005364.1	37.29	59	1119	1170	314555	314391	1e-26
CoeEFV_Pol	QEPC01005364.1	30.23	172	377	544	87980	88495	1e-14
CoeEFV_Pol	QEPC01005364.1	23.26	417	205	603	428727	429944	1e-12
CoeEFV_Pol	QEPC01005364.1	24.01	279	238	506	813956	814777	4e-12
CoeEFV_Pol	QEPC01005364.1	31.33	150	844	991	647681	647256	5e-12
CoeEFV_Pol	QEPC01005364.1	27.23	224	830	1045	430107	430760	6e-11
CoeEFV_Pol	QEPC01005364.1	28.41	176	830	1003	646903	646400	9e-11
CoeEFV_Pol	QEPC01000119.1	42.24	277	885	1159	5822404	5823195	2e-107
CoeEFV_Pol	QEPC01000119.1	39.21	227	639	864	5821665	5822339	2e-107
CoeEFV_Pol	QEPC01000119.1	37.93	145	482	623	5821189	5821620	2e-107
CoeEFV_Pol	QEPC01000119.1	44.4	277	78	352	5819988	5820788	7e-82
CoeEFV_Pol	QEPC01000119.1	38.26	149	350	496	5820782	5821228	7e-82
CoeEFV_Pol	QEPC01000119.1	34.01	297	177	465	82472	83362	3e-36
CoeEFV_Pol	QEPC01000119.1	26	527	643	1125	84978	86528	1e-25
CoeEFV_Pol	QEPC01000119.1	35.25	122	272	387	5646352	5645990	2e-23
CoeEFV_Pol	QEPC01000119.1	37.11	97	171	265	5646657	5646370	2e-23
CoeEFV_Pol	QEPC01000119.1	40	30	395	424	5645967	5645878	2e-23
CoeEFV_Pol	QEPC01000119.1	28.42	190	256	436	4188747	4188184	6e-22
CoeEFV_Pol	QEPC01000119.1	31.67	120	152	260	4189091	4188732	6e-22
CoeEFV_Pol	QEPC01000119.1	27	363	807	1150	6419118	6418072	3e-20
CoeEFV_Pol	QEPC01000119.1	30.54	203	312	510	83960	84565	2e-19
CoeEFV_Pol	QEPC01000119.1	23.13	428	141	557	6883525	6882266	2e-17
CoeEFV_Pol	QEPC01000119.1	25.81	341	720	1051	6882262	6881300	1e-14
CoeEFV_Pol	QEPC01000119.1	27.62	239	811	1041	1767497	1768189	4e-12
CoeEFV_Pol	QEPC01000119.1	26.41	231	283	512	1854092	1854772	2e-09
CoeEFV_Pol	QEPC01000119.1	25.52	239	185	420	1529275	1529988	1e-08
CoeEFV_Pol	QEPC01000119.1	27.27	143	882	1023	7005063	7005488	1e-08
CoeEFV_Pol	QEPC01000119.1	28.36	67	799	860	7004797	7004994	1e-08
CoeEFV_Pol	QEPC01011712.1	41.64	377	804	1177	3600708	3601799	3e-107
CoeEFV_Pol	QEPC01011712.1	36.33	278	528	802	3599879	3600700	3e-107
CoeEFV_Pol	QEPC01011712.1	42.94	163	350	512	3596223	3596705	4e-87
CoeEFV_Pol	QEPC01011712.1	33.83	266	2	265	3595303	3595986	4e-87
CoeEFV_Pol	QEPC01011712.1	55.13	78	274	351	3595994	3596227	4e-87
CoeEFV_Pol	QEPC01011712.1	23.56	539	8	514	3053533	3051956	9e-22
CoeEFV_Pol	QEPC01011712.1	24.17	360	160	510	3406237	3407310	1e-19
CoeEFV_Pol	QEPC01011712.1	25.48	310	830	1123	3407740	3408648	8e-17
CoeEFV_Pol	QEPC01011712.1	25.81	372	808	1161	3051601	3050519	3e-15
CoeEFV_Pol	QEPC01006333.1	52.19	228	143	369	2107550	2108233	6e-107
CoeEFV_Pol	QEPC01006333.1	31.3	246	370	612	2108224	2108961	6e-107
CoeEFV_Pol	QEPC01006333.1	37.5	96	642	737	2109057	2109344	6e-107
CoeEFV_Pol	QEPC01006333.1	26.38	254	252	501	1119280	1120041	3e-18
CoeEFV_Pol	QEPC01006333.1	26.69	266	830	1089	307683	308468	2e-16
CoeEFV_Pol	QEPC01006333.1	26.44	295	830	1110	713718	712867	1e-15
CoeEFV_Pol	QEPC01006333.1	42.2	109	723	823	2113337	2113017	9e-11
CoeEFV_Pol	QEPC01006333.1	24.89	237	208	422	2730210	2729506	2e-10
CoeEFV_Pol	QEPC01006333.1	30.57	157	208	355	2682747	2682292	5e-10
CoeEFV_Pol	QEPC01006333.1	31.51	73	953	1025	785158	784940	3e-07
CoeEFV_Pol	QEPC01006333.1	36.73	49	885	933	785361	785218	3e-07
CoeEFV_Pol	QEPC01006333.1	31.25	32	832	863	785525	785430	3e-07
CoeEFV_Pol	QEPC01006333.1	28.57	35	1032	1066	784925	784824	3e-07
CoeEFV_Pol	QEPC01010231.1	40.45	539	489	1022	1551733	1550147	1e-106
CoeEFV_Pol	QEPC01010231.1	40.95	105	1057	1159	1550126	1549833	1e-106
CoeEFV_Pol	QEPC01010231.1	28.95	190	256	436	841620	842183	3e-23
CoeEFV_Pol	QEPC01010231.1	24.91	289	4	260	840841	841635	3e-23
CoeEFV_Pol	QEPC01010231.1	26.61	387	181	557	1058550	1059692	2e-21
CoeEFV_Pol	QEPC01010231.1	27.23	213	832	1041	2119900	2120529	1e-15
CoeEFV_Pol	QEPC01010231.1	29.09	220	808	1025	1057207	1057860	2e-14
CoeEFV_Pol	QEPC01010231.1	26.05	238	807	1041	791249	790545	4e-14
CoeEFV_Pol	QEPC01010231.1	23.74	358	154	501	2118372	2119424	2e-13
CoeEFV_Pol	QEPC01010231.1	30.49	164	938	1091	311496	311960	3e-13
CoeEFV_Pol	QEPC01010231.1	24.81	133	804	933	311114	311482	3e-13
CoeEFV_Pol	QEPC01010231.1	23.95	238	807	1041	2065193	2065897	3e-12
CoeEFV_Pol	QEPC01010231.1	34.38	128	376	503	1552022	1551687	5e-11
CoeEFV_Pol	QEPC01010231.1	24.6	252	890	1125	355502	356230	3e-09
CoeEFV_Pol	QEPC01010231.1	24.88	201	252	449	1099522	1100124	1e-07
CoeEFV_Pol	QEPC01014787.1	36.36	341	168	495	1203125	1202139	5e-105
CoeEFV_Pol	QEPC01014787.1	32.8	250	498	744	1202148	1201417	5e-105
CoeEFV_Pol	QEPC01014787.1	41.72	163	756	916	1201391	1200906	5e-105
CoeEFV_Pol	QEPC01014787.1	45.71	35	917	951	1200915	1200817	5e-105
CoeEFV_Pol	QEPC01014787.1	35.56	270	161	421	1606122	1605322	8e-35
CoeEFV_Pol	QEPC01014787.1	38.85	139	428	566	343412	342996	2e-20
CoeEFV_Pol	QEPC01014787.1	26.22	286	885	1150	872935	873771	5e-20
CoeEFV_Pol	QEPC01014787.1	24.1	249	643	867	872160	872879	5e-20
CoeEFV_Pol	QEPC01014787.1	23.86	352	162	500	798201	797164	4e-18
CoeEFV_Pol	QEPC01014787.1	23.12	333	148	465	1445374	1446360	4e-16
CoeEFV_Pol	QEPC01014787.1	25.33	225	830	1051	796699	796034	1e-15
CoeEFV_Pol	QEPC01014787.1	29.27	164	885	1045	1603812	1603339	1e-11
CoeEFV_Pol	QEPC01014787.1	30.22	139	256	389	862237	862653	2e-10
CoeEFV_Pol	QEPC01014787.1	24.82	274	815	1081	1593916	1594716	4e-10
CoeEFV_Pol	QEPC01014787.1	30.84	107	811	915	1249547	1249227	2e-08
CoeEFV_Pol	QEPC01014787.1	30.34	89	953	1041	1249128	1248868	2e-08
CoeEFV_Pol	QEPC01014787.1	37.96	108	160	265	861944	862267	5e-08
CoeEFV_Pol	QEPC01001717.1	40.2	505	547	1046	6418595	6420088	1e-102
CoeEFV_Pol	QEPC01001717.1	37.9	124	1058	1179	6420124	6420465	1e-102
CoeEFV_Pol	QEPC01001717.1	44	400	781	1177	3766154	3767314	2e-88
CoeEFV_Pol	QEPC01001717.1	39.42	104	678	781	3765849	3766157	2e-88
CoeEFV_Pol	QEPC01001717.1	40.28	360	2	359	3764038	3765078	8e-63
CoeEFV_Pol	QEPC01001717.1	33.87	310	141	439	4507069	4507986	2e-34
CoeEFV_Pol	QEPC01001717.1	38.29	175	452	623	3765173	3765697	2e-30
CoeEFV_Pol	QEPC01001717.1	37.04	54	639	692	3765733	3765894	2e-30
CoeEFV_Pol	QEPC01001717.1	30.43	207	219	421	5300531	5301151	1e-27
CoeEFV_Pol	QEPC01001717.1	37.33	75	139	213	5300299	5300520	1e-27
CoeEFV_Pol	QEPC01001717.1	28.83	326	153	460	6910336	6911313	7e-27
CoeEFV_Pol	QEPC01001717.1	27.1	417	148	551	4138388	4139629	1e-26
CoeEFV_Pol	QEPC01001717.1	23.55	535	8	510	912531	914096	5e-24
CoeEFV_Pol	QEPC01001717.1	24.64	418	154	557	3808073	3806853	6e-24
CoeEFV_Pol	QEPC01001717.1	26.16	409	160	557	7445409	7446623	7e-24
CoeEFV_Pol	QEPC01001717.1	27.2	364	805	1154	7446843	7447916	2e-21
CoeEFV_Pol	QEPC01001717.1	29.48	251	805	1052	914457	915197	2e-20
CoeEFV_Pol	QEPC01001717.1	22.8	579	8	556	3382010	3383719	3e-20
CoeEFV_Pol	QEPC01001717.1	26.4	519	645	1143	6911889	6913391	3e-20
CoeEFV_Pol	QEPC01001717.1	23.7	422	154	557	1163962	1162742	2e-19
CoeEFV_Pol	QEPC01001717.1	24.69	397	171	557	3135395	3134214	3e-19
CoeEFV_Pol	QEPC01001717.1	24.57	460	173	616	1796215	1794854	1e-18
CoeEFV_Pol	QEPC01001717.1	24.13	344	803	1125	3383927	3384937	3e-17
CoeEFV_Pol	QEPC01001717.1	24.65	353	171	514	6573420	6574472	5e-17
CoeEFV_Pol	QEPC01001717.1	22.75	356	166	514	4067114	4068181	2e-16
CoeEFV_Pol	QEPC01001717.1	25.63	355	809	1151	4068551	4069597	3e-16
CoeEFV_Pol	QEPC01001717.1	30.21	235	810	1039	7100651	7099968	9e-16
CoeEFV_Pol	QEPC01001717.1	27.7	278	830	1091	3133946	3133122	1e-15
CoeEFV_Pol	QEPC01001717.1	28.35	261	790	1045	4509093	4509854	1e-15
CoeEFV_Pol	QEPC01001717.1	36.68	199	982	1177	3128456	3129019	2e-15
CoeEFV_Pol	QEPC01001717.1	26.07	280	805	1081	1794802	1793987	2e-15
CoeEFV_Pol	QEPC01001717.1	26.57	207	312	514	97224	96607	5e-15
CoeEFV_Pol	QEPC01001717.1	24.81	133	166	298	97670	97272	5e-15
CoeEFV_Pol	QEPC01001717.1	25.27	281	805	1082	3806624	3805830	8e-15
CoeEFV_Pol	QEPC01001717.1	26.03	292	809	1088	5302529	5303368	1e-14
CoeEFV_Pol	QEPC01001717.1	22.51	342	830	1154	1162441	1161449	1e-14
CoeEFV_Pol	QEPC01001717.1	31.09	193	203	384	449723	450301	2e-14
CoeEFV_Pol	QEPC01001717.1	26.24	221	830	1045	43937	43284	5e-14
CoeEFV_Pol	QEPC01001717.1	25.8	407	805	1193	7183827	7182688	9e-13
CoeEFV_Pol	QEPC01001717.1	23.04	230	830	1051	6574904	6575569	5e-11
CoeEFV_Pol	QEPC01001717.1	25.35	213	830	1039	96195	95566	1e-10
CoeEFV_Pol	QEPC01001717.1	22.59	332	808	1123	6340615	6341586	9e-10
CoeEFV_Pol	QEPC01001717.1	22.49	329	189	510	3172821	3173807	4e-09
CoeEFV_Pol	QEPC01001717.1	27.15	151	208	354	1344688	1345140	7e-09
CoeEFV_Pol	QEPC01001717.1	25.47	212	208	413	381295	381900	2e-08
CoeEFV_Pol	QEPC01001717.1	24.19	186	232	400	5564916	5564371	5e-07
CoeEFV_Pol	QEPC01001717.1	59.09	22	208	229	5564986	5564921	5e-07
CoeEFV_Pol	QEPC01001717.1	27.94	247	265	496	4341876	4342595	8e-07
CoeEFV_Pol	QEPC01015561.1	30.25	595	350	920	1426667	1428370	4e-102
CoeEFV_Pol	QEPC01015561.1	36.53	386	4	351	1425577	1426671	4e-102
CoeEFV_Pol	QEPC01015561.1	27.64	398	164	551	403722	402553	1e-31
CoeEFV_Pol	QEPC01015561.1	27.36	402	778	1154	405123	404005	1e-25
CoeEFV_Pol	QEPC01015561.1	26.16	474	4	436	3596362	3595019	4e-25
CoeEFV_Pol	QEPC01015561.1	28.06	253	211	453	3590874	3590116	1e-24
CoeEFV_Pol	QEPC01015561.1	40	60	152	208	3591091	3590912	1e-24
CoeEFV_Pol	QEPC01015561.1	27.78	414	639	1043	3589776	3588580	1e-22
CoeEFV_Pol	QEPC01015561.1	23.19	401	166	557	200827	199631	2e-21
CoeEFV_Pol	QEPC01015561.1	24.17	360	160	510	350690	351763	1e-19
CoeEFV_Pol	QEPC01015561.1	22.75	356	166	514	694135	695202	9e-18
CoeEFV_Pol	QEPC01015561.1	25.62	320	727	1041	351917	352828	4e-17
CoeEFV_Pol	QEPC01015561.1	36.09	169	999	1159	1428832	1429287	1e-16
CoeEFV_Pol	QEPC01015561.1	24.78	343	805	1131	442751	443755	1e-16
CoeEFV_Pol	QEPC01015561.1	24.27	375	200	556	441434	442525	1e-15
CoeEFV_Pol	QEPC01015561.1	43.75	96	901	996	1428312	1428590	1e-11
CoeEFV_Pol	QEPC01015561.1	25.6	250	208	435	1050946	1051695	7e-11
CoeEFV_Pol	QEPC01015561.1	24.8	250	178	422	257517	256783	1e-10
CoeEFV_Pol	QEPC01015561.1	25.42	240	805	1041	2353597	2354304	5e-09
CoeEFV_Pol	QEPC01015561.1	22.89	284	219	495	3556889	3557740	6e-09
CoeEFV_Pol	QEPC01015561.1	30.41	148	888	1034	3558410	3558850	9e-09
CoeEFV_Pol	QEPC01015561.1	42.86	35	830	862	3558235	3558339	9e-09
CoeEFV_Pol	QEPC01015561.1	33.33	21	1031	1051	3558837	3558899	9e-09
CoeEFV_Pol	QEPC01015561.1	27.63	152	208	355	3362113	3361658	2e-08
CoeEFV_Pol	QEPC01015561.1	22.98	235	208	422	1093735	1094439	2e-07
CoeEFV_Pol	QEPC01015561.1	22.9	310	830	1121	199330	198431	2e-07
CoeEFV_Pol	QEPC01015561.1	26.92	156	205	354	3270045	3269587	4e-07
CoeEFV_Pol	QEPC01001738.1	40.31	258	590	843	512007	511240	6e-102
CoeEFV_Pol	QEPC01001738.1	42.31	208	840	1046	511253	510645	6e-102
CoeEFV_Pol	QEPC01001738.1	35.25	139	443	581	512447	512031	6e-102
CoeEFV_Pol	QEPC01001738.1	57.02	121	231	351	513622	513260	2e-48
CoeEFV_Pol	QEPC01001738.1	52.63	57	346	401	513279	513109	2e-48
CoeEFV_Pol	QEPC01001738.1	28.54	424	139	551	1623069	1624325	3e-32
CoeEFV_Pol	QEPC01001738.1	25.47	373	152	514	3358241	3359326	1e-21
CoeEFV_Pol	QEPC01001738.1	22.95	584	8	557	3398977	3397268	3e-20
CoeEFV_Pol	QEPC01001738.1	25.12	410	164	559	3376543	3377751	1e-19
CoeEFV_Pol	QEPC01001738.1	24.07	432	160	575	3676663	3677928	2e-19
CoeEFV_Pol	QEPC01001738.1	24.86	366	798	1150	3678082	3679161	9e-19
CoeEFV_Pol	QEPC01001738.1	23.77	467	8	449	984804	983437	1e-18
CoeEFV_Pol	QEPC01001738.1	27.39	387	799	1169	3359651	3360775	9e-18
CoeEFV_Pol	QEPC01001738.1	25.15	326	198	514	3327390	3328361	5e-17
CoeEFV_Pol	QEPC01001738.1	26.37	311	830	1125	3378042	3378956	6e-17
CoeEFV_Pol	QEPC01001738.1	29.58	240	805	1041	3328722	3329429	7e-17
CoeEFV_Pol	QEPC01001738.1	29.03	217	830	1041	471182	470547	2e-16
CoeEFV_Pol	QEPC01001738.1	29.11	237	808	1041	982864	982166	9e-16
CoeEFV_Pol	QEPC01001738.1	22.07	589	8	557	473177	471483	2e-15
CoeEFV_Pol	QEPC01001738.1	25.18	282	804	1082	3397042	3396212	3e-15
CoeEFV_Pol	QEPC01001738.1	22.92	349	173	510	2083216	2082170	2e-14
CoeEFV_Pol	QEPC01001738.1	22.05	322	154	472	643580	644530	6e-12
CoeEFV_Pol	QEPC01001738.1	28.8	250	808	1046	1621824	1622540	8e-12
CoeEFV_Pol	QEPC01001738.1	25.1	239	806	1041	3267595	3266891	3e-10
CoeEFV_Pol	QEPC01001738.1	22.26	337	171	498	1485948	1484968	1e-09
CoeEFV_Pol	QEPC01001738.1	51.79	56	234	289	513931	513764	1e-09
CoeEFV_Pol	QEPC01001738.1	27.59	87	953	1039	645467	645721	2e-09
CoeEFV_Pol	QEPC01001738.1	23.53	119	805	922	645033	645374	2e-09
CoeEFV_Pol	QEPC01001738.1	28.35	194	805	993	2081800	2081231	2e-08
CoeEFV_Pol	QEPC01001738.1	22.5	160	328	486	3268527	3268057	2e-08
CoeEFV_Pol	QEPC01001738.1	27.92	154	179	325	3268988	3268533	2e-08
CoeEFV_Pol	QEPC01001738.1	26.09	207	307	512	3335874	3335260	5e-08
CoeEFV_Pol	QEPC01001738.1	27.67	159	888	1041	4503545	4503090	2e-07
CoeEFV_Pol	QEPC01001738.1	27.15	151	208	354	2278959	2278507	9e-07
CoeEFV_Pol	QEPC01006410.1	51.2	166	235	400	56550	57044	8e-101
CoeEFV_Pol	QEPC01006410.1	30.5	318	399	711	57040	57990	8e-101
CoeEFV_Pol	QEPC01006410.1	52.94	85	143	226	56281	56535	8e-101
CoeEFV_Pol	QEPC01006410.1	40.78	385	794	1166	61994	63100	2e-67
CoeEFV_Pol	QEPC01006410.1	49.06	53	738	790	61833	61988	2e-67
CoeEFV_Pol	QEPC01006410.1	23.25	357	165	510	639159	640217	7e-21
CoeEFV_Pol	QEPC01006410.1	23.32	373	805	1165	549987	548887	2e-16
CoeEFV_Pol	QEPC01006410.1	26.25	240	805	1041	162288	161578	7e-16
CoeEFV_Pol	QEPC01006410.1	41.09	129	741	867	471127	471507	1e-15
CoeEFV_Pol	QEPC01006410.1	25.12	215	811	1023	640599	641243	4e-14
CoeEFV_Pol	QEPC01006410.1	23.18	384	141	514	752206	753336	9e-14
CoeEFV_Pol	QEPC01006410.1	24.68	308	162	460	163719	162814	1e-13
CoeEFV_Pol	QEPC01006410.1	24.05	237	808	1041	199811	199113	1e-10
CoeEFV_Pol	QEPC01006410.1	25.99	227	171	393	551369	550704	3e-08
CoeEFV_Pol	QEPC01007812.1	41.69	295	885	1170	3368214	3369056	1e-100
CoeEFV_Pol	QEPC01007812.1	33.25	388	488	867	3367010	3368152	1e-100
CoeEFV_Pol	QEPC01007812.1	41.92	167	342	506	3366565	3367065	5e-58
CoeEFV_Pol	QEPC01007812.1	46.49	114	226	339	3366219	3366560	5e-58
CoeEFV_Pol	QEPC01007812.1	23.15	540	8	514	3735465	3733888	5e-26
CoeEFV_Pol	QEPC01007812.1	31.5	200	312	510	3633650	3634249	8e-19
CoeEFV_Pol	QEPC01007812.1	26.54	309	157	461	1485592	1486515	1e-18
CoeEFV_Pol	QEPC01007812.1	26.87	335	808	1123	3733533	3732559	4e-17
CoeEFV_Pol	QEPC01007812.1	27.24	312	830	1125	2039542	2040456	6e-17
CoeEFV_Pol	QEPC01007812.1	24.84	306	160	460	694955	695866	6e-17
CoeEFV_Pol	QEPC01007812.1	26.23	305	166	465	2038048	2038956	3e-15
CoeEFV_Pol	QEPC01007812.1	27.03	185	281	460	1694058	1694612	5e-13
CoeEFV_Pol	QEPC01007812.1	22.75	334	811	1125	1486918	1487889	2e-12
CoeEFV_Pol	QEPC01007812.1	31.68	161	882	1042	2820165	2820635	5e-12
CoeEFV_Pol	QEPC01007812.1	33.33	156	168	321	3630111	3630566	1e-11
CoeEFV_Pol	QEPC01007812.1	26.99	226	803	1023	3635198	3635827	2e-10
CoeEFV_Pol	QEPC01007812.1	33.1	145	50	192	3360023	3360427	7e-09
CoeEFV_Pol	QEPC01007812.1	50	20	194	213	3360430	3360489	7e-09
CoeEFV_Pol	QEPC01007812.1	50	24	4	26	3359886	3359957	7e-09
CoeEFV_Pol	QEPC01007812.1	22.98	161	327	476	1505506	1505024	1e-08
CoeEFV_Pol	QEPC01007812.1	24.07	162	166	319	1505993	1505526	1e-08
CoeEFV_Pol	QEPC01007812.1	32.47	77	975	1051	696887	697111	4e-07
CoeEFV_Pol	QEPC01007812.1	24.48	143	830	962	696441	696863	4e-07
CoeEFV_Pol	QEPC01000978.1	45.47	475	706	1177	2689887	2688505	1e-100
CoeEFV_Pol	QEPC01000978.1	33.33	204	311	510	3957631	3957035	2e-35
CoeEFV_Pol	QEPC01000978.1	43.28	67	160	225	3958103	3957903	2e-35
CoeEFV_Pol	QEPC01000978.1	47.83	46	252	297	3957822	3957685	2e-35
CoeEFV_Pol	QEPC01000978.1	29.09	385	179	551	783321	782191	4e-27
CoeEFV_Pol	QEPC01000978.1	25.36	414	160	559	1424324	1425544	3e-25
CoeEFV_Pol	QEPC01000978.1	31.54	279	181	452	3673531	3674358	2e-22
CoeEFV_Pol	QEPC01000978.1	22.95	584	8	557	830528	832237	4e-20
CoeEFV_Pol	QEPC01000978.1	24.23	359	166	514	3256914	3255850	5e-20
CoeEFV_Pol	QEPC01000978.1	23.26	645	1	612	646490	648394	5e-20
CoeEFV_Pol	QEPC01000978.1	25.53	380	830	1185	3955997	3954906	3e-19
CoeEFV_Pol	QEPC01000978.1	25.63	359	808	1154	631490	630486	2e-18
CoeEFV_Pol	QEPC01000978.1	26.23	305	830	1120	3276734	3275859	2e-17
CoeEFV_Pol	QEPC01000978.1	26.7	367	815	1162	1402784	1401717	4e-17
CoeEFV_Pol	QEPC01000978.1	22.73	352	166	510	1497171	1498226	1e-16
CoeEFV_Pol	QEPC01000978.1	27.11	332	830	1150	3463975	3463001	1e-16
CoeEFV_Pol	QEPC01000978.1	23.76	463	171	613	605992	607341	1e-16
CoeEFV_Pol	QEPC01000978.1	23.84	646	1	593	1775024	1776868	2e-16
CoeEFV_Pol	QEPC01000978.1	23.82	361	166	510	2267923	2268975	3e-16
CoeEFV_Pol	QEPC01000978.1	25.72	311	160	465	3465490	3464564	3e-16
CoeEFV_Pol	QEPC01000978.1	29.91	224	826	1046	2613960	2613301	4e-16
CoeEFV_Pol	QEPC01000978.1	24.56	285	171	451	4317120	4316269	4e-16
CoeEFV_Pol	QEPC01000978.1	29.91	224	826	1046	2616611	2615952	6e-16
CoeEFV_Pol	QEPC01000978.1	29.81	161	265	421	1194937	1195413	6e-16
CoeEFV_Pol	QEPC01000978.1	26.73	101	166	262	1194639	1194929	6e-16
CoeEFV_Pol	QEPC01000978.1	26.11	337	830	1150	1425839	1426822	8e-16
CoeEFV_Pol	QEPC01000978.1	27.65	293	757	1041	1498509	1499306	1e-15
CoeEFV_Pol	QEPC01000978.1	26.13	222	242	460	1403998	1403333	1e-15
CoeEFV_Pol	QEPC01000978.1	31.91	47	180	226	1404185	1404045	1e-15
CoeEFV_Pol	QEPC01000978.1	23.65	444	8	421	1547679	1548962	2e-15
CoeEFV_Pol	QEPC01000978.1	25.18	282	804	1082	832463	833293	3e-15
CoeEFV_Pol	QEPC01000978.1	26.44	348	178	514	3115100	3114072	4e-15
CoeEFV_Pol	QEPC01000978.1	27.92	240	805	1041	2048739	2048041	4e-14
CoeEFV_Pol	QEPC01000978.1	25.32	316	737	1039	3255690	3254791	4e-14
CoeEFV_Pol	QEPC01000978.1	25.16	310	209	510	3217228	3216314	6e-14
CoeEFV_Pol	QEPC01000978.1	26.99	226	830	1045	1580942	1580289	1e-13
CoeEFV_Pol	QEPC01000978.1	24.92	313	834	1131	608003	608929	1e-13
CoeEFV_Pol	QEPC01000978.1	28.27	237	808	1041	1776959	1777660	2e-13
CoeEFV_Pol	QEPC01000978.1	25.25	301	839	1121	375785	376660	3e-13
CoeEFV_Pol	QEPC01000978.1	31.46	89	953	1041	4026116	4026376	3e-13
CoeEFV_Pol	QEPC01000978.1	26.17	149	812	945	4025653	4026099	3e-13
CoeEFV_Pol	QEPC01000978.1	24.1	307	890	1181	3672458	3673273	7e-13
CoeEFV_Pol	QEPC01000978.1	39.13	46	818	863	3672255	3672383	7e-13
CoeEFV_Pol	QEPC01000978.1	25.08	327	727	1041	2866094	2867017	2e-12
CoeEFV_Pol	QEPC01000978.1	28.74	174	252	421	3944226	3943717	6e-12
CoeEFV_Pol	QEPC01000978.1	36.36	55	205	258	3944384	3944220	6e-12
CoeEFV_Pol	QEPC01000978.1	30.92	152	208	355	497375	496920	7e-12
CoeEFV_Pol	QEPC01000978.1	27.05	244	890	1119	1478644	1477934	8e-12
CoeEFV_Pol	QEPC01000978.1	31.58	152	208	355	3618802	3619257	1e-11
CoeEFV_Pol	QEPC01000978.1	29.59	196	887	1081	650067	650633	2e-11
CoeEFV_Pol	QEPC01000978.1	24.29	317	206	514	3404548	3405492	3e-11
CoeEFV_Pol	QEPC01000978.1	25.1	251	208	435	164024	164773	6e-11
CoeEFV_Pol	QEPC01000978.1	34.32	169	115	282	1546682	1547185	7e-11
CoeEFV_Pol	QEPC01000978.1	24.26	235	805	1036	3405847	3406542	3e-10
CoeEFV_Pol	QEPC01000978.1	35.29	136	173	298	2618612	2618205	4e-10
CoeEFV_Pol	QEPC01000978.1	27.92	154	205	354	507911	507450	5e-10
CoeEFV_Pol	QEPC01000978.1	26.5	234	208	422	124471	125172	8e-10
CoeEFV_Pol	QEPC01000978.1	24.68	235	208	422	528551	527847	9e-10
CoeEFV_Pol	QEPC01000978.1	28.05	164	885	1045	2269586	2270068	4e-09
CoeEFV_Pol	QEPC01000978.1	24.71	255	198	449	4024351	4025103	1e-08
CoeEFV_Pol	QEPC01000978.1	25	232	160	387	2864860	2865546	2e-08
CoeEFV_Pol	QEPC01000978.1	23.98	196	140	319	2490709	2491287	2e-08
CoeEFV_Pol	QEPC01000978.1	29.27	123	319	422	2491274	2491642	2e-08
CoeEFV_Pol	QEPC01000978.1	25.81	155	205	355	191838	191374	4e-08
CoeEFV_Pol	QEPC01000978.1	24.62	195	199	391	630106	629522	8e-08
CoeEFV_Pol	QEPC01000978.1	24.8	250	316	556	1967414	1968148	8e-08
CoeEFV_Pol	QEPC01000978.1	25	216	810	1014	1501451	1500855	1e-07
CoeEFV_Pol	QEPC01000978.1	28.23	209	208	397	489446	488835	1e-07
CoeEFV_Pol	QEPC01000978.1	23.49	149	899	1041	4315456	4315034	2e-07
CoeEFV_Pol	QEPC01000978.1	25	64	805	868	4315740	4315552	2e-07
CoeEFV_Pol	QEPC01000978.1	25.21	238	205	417	2472260	2472952	2e-07
CoeEFV_Pol	QEPC01014636.1	40.59	505	2	502	1446249	1447721	2e-100
CoeEFV_Pol	QEPC01014636.1	40.5	358	4	359	1443806	1444837	7e-65
CoeEFV_Pol	QEPC01014636.1	27.93	376	185	551	837929	836817	2e-23
CoeEFV_Pol	QEPC01014636.1	23.44	465	160	614	709982	711367	9e-22
CoeEFV_Pol	QEPC01014636.1	26.02	342	180	510	780253	781266	1e-20
CoeEFV_Pol	QEPC01014636.1	24.72	360	160	510	1956500	1957573	2e-20
CoeEFV_Pol	QEPC01014636.1	33.33	222	823	1041	839222	838575	2e-20
CoeEFV_Pol	QEPC01014636.1	24.58	358	160	510	405834	404761	4e-19
CoeEFV_Pol	QEPC01014636.1	28.69	237	808	1041	781633	782334	1e-17
CoeEFV_Pol	QEPC01014636.1	25.31	320	727	1041	1957727	1958638	2e-17
CoeEFV_Pol	QEPC01014636.1	26.94	386	805	1173	404400	403288	2e-16
CoeEFV_Pol	QEPC01014636.1	26.43	280	805	1081	711416	712231	4e-16
CoeEFV_Pol	QEPC01014636.1	22.75	356	166	514	1278359	1277292	4e-16
CoeEFV_Pol	QEPC01014636.1	25.07	359	809	1152	1276922	1275873	5e-15
CoeEFV_Pol	QEPC01014636.1	26.85	257	166	418	702930	702166	7e-15
CoeEFV_Pol	QEPC01014636.1	24.68	312	830	1125	1892888	1893802	1e-14
CoeEFV_Pol	QEPC01014636.1	22.47	356	166	510	1270179	1271234	1e-14
CoeEFV_Pol	QEPC01014636.1	23.14	376	197	557	1407555	1408658	3e-13
CoeEFV_Pol	QEPC01014636.1	21.98	364	160	514	2287618	2288700	2e-12
CoeEFV_Pol	QEPC01014636.1	26.67	240	805	1041	1271595	1272302	6e-12
CoeEFV_Pol	QEPC01014636.1	25.58	215	830	1041	701440	700805	3e-11
CoeEFV_Pol	QEPC01014636.1	28.85	156	205	354	2239052	2239513	4e-10
CoeEFV_Pol	QEPC01014636.1	23.36	274	185	422	2079880	2080668	1e-09
CoeEFV_Pol	QEPC01014636.1	23.87	222	830	1048	1408959	1409615	3e-09
CoeEFV_Pol	QEPC01014636.1	23.63	237	208	422	2308198	2308902	1e-07
CoeEFV_Pol	QEPC01014636.1	24.26	235	208	422	2054407	2055111	2e-07
CoeEFV_Pol	QEPC01014636.1	25.83	151	208	354	2253549	2254001	4e-07
CoeEFV_Pol	QEPC01004588.1	56.05	157	143	298	902558	902088	3e-100
CoeEFV_Pol	QEPC01004588.1	44.69	179	297	473	902092	901556	3e-100
CoeEFV_Pol	QEPC01004588.1	34.4	125	483	607	901565	901191	3e-100
CoeEFV_Pol	QEPC01004588.1	42.29	402	651	1046	901204	900020	6e-75
CoeEFV_Pol	QEPC01004588.1	31.48	270	250	510	912544	911738	1e-34
CoeEFV_Pol	QEPC01004588.1	45.16	62	162	220	912816	912631	1e-34
CoeEFV_Pol	QEPC01004588.1	31.29	278	147	418	1532100	1532930	7e-23
CoeEFV_Pol	QEPC01004588.1	26.38	254	265	510	2467751	2466993	4e-15
CoeEFV_Pol	QEPC01004588.1	24.3	391	803	1174	899186	898035	1e-14
CoeEFV_Pol	QEPC01004588.1	27.5	240	805	1041	2466632	2465925	3e-14
CoeEFV_Pol	QEPC01004588.1	26.8	388	643	999	1533627	1534763	4e-12
CoeEFV_Pol	QEPC01004588.1	28.1	153	890	1041	2406493	2406942	9e-12
CoeEFV_Pol	QEPC01004588.1	21.64	134	735	863	2406032	2406409	9e-12
CoeEFV_Pol	QEPC01004588.1	30.16	126	920	1045	1251913	1251545	1e-08
CoeEFV_Pol	QEPC01004588.1	30.67	75	847	920	1252127	1251912	1e-08
CoeEFV_Pol	QEPC01007621.1	40.86	443	202	623	1336494	1337822	5e-96
CoeEFV_Pol	QEPC01007621.1	38.95	285	160	436	930784	931638	9e-40
CoeEFV_Pol	QEPC01007621.1	44.55	110	759	867	1324914	1325240	7e-30
CoeEFV_Pol	QEPC01007621.1	43.94	66	885	950	1325296	1325487	7e-30
CoeEFV_Pol	QEPC01007621.1	29.31	290	152	426	530627	531472	6e-23
CoeEFV_Pol	QEPC01007621.1	25	344	180	510	498300	499313	2e-17
CoeEFV_Pol	QEPC01007621.1	28.69	237	808	1041	1447451	1448152	2e-17
CoeEFV_Pol	QEPC01007621.1	26.61	218	830	1045	932896	933537	7e-16
CoeEFV_Pol	QEPC01007621.1	28.12	160	892	1049	1550869	1550414	7e-16
CoeEFV_Pol	QEPC01007621.1	35.09	57	804	860	1551135	1550968	7e-16
CoeEFV_Pol	QEPC01007621.1	25.24	317	830	1128	578801	577872	5e-15
CoeEFV_Pol	QEPC01007621.1	21.96	387	166	527	1552559	1551417	3e-14
CoeEFV_Pol	QEPC01007621.1	24.05	237	287	514	1201899	1202603	4e-14
CoeEFV_Pol	QEPC01007621.1	22.73	286	8	275	1201027	1201860	4e-14
CoeEFV_Pol	QEPC01007621.1	26.72	247	205	449	1149112	1148375	3e-11
CoeEFV_Pol	QEPC01007621.1	28.65	171	189	355	624410	623898	2e-10
CoeEFV_Pol	QEPC01007621.1	27.91	172	189	354	247661	247152	2e-09
CoeEFV_Pol	QEPC01007621.1	25.97	231	208	417	313929	313240	3e-09
CoeEFV_Pol	QEPC01007621.1	28.06	196	805	997	499674	500255	7e-09
CoeEFV_Pol	QEPC01007621.1	25.63	199	171	367	587707	587111	7e-09
CoeEFV_Pol	QEPC01007621.1	27	237	208	430	1680795	1681460	1e-08
CoeEFV_Pol	QEPC01007621.1	27.85	158	205	355	117664	118128	1e-08
CoeEFV_Pol	QEPC01007621.1	26.67	150	214	356	366597	367040	2e-08
CoeEFV_Pol	QEPC01007621.1	52.94	17	205	221	366557	366607	2e-08
CoeEFV_Pol	QEPC01007621.1	25.47	212	208	413	1702385	1702990	4e-08
CoeEFV_Pol	QEPC01007621.1	42.7	89	1088	1170	1332431	1332685	7e-08
CoeEFV_Pol	QEPC01007621.1	24.09	220	219	435	1446180	1446839	1e-07
CoeEFV_Pol	QEPC01007621.1	42.25	71	687	757	1323737	1323949	3e-07
CoeEFV_Pol	QEPC01009586.1	41.51	465	148	600	476667	478025	8e-95
CoeEFV_Pol	QEPC01009586.1	41.51	465	148	600	479141	480499	8e-95
CoeEFV_Pol	QEPC01009586.1	43.04	79	650	728	480525	480761	5e-17
CoeEFV_Pol	QEPC01009586.1	42	50	763	811	480782	480928	5e-17
CoeEFV_Pol	QEPC01009586.1	22.47	356	162	510	126499	127566	5e-16
CoeEFV_Pol	QEPC01010480.1	41.96	286	885	1167	16220	15408	1e-94
CoeEFV_Pol	QEPC01010480.1	39.2	199	590	785	17117	16524	1e-94
CoeEFV_Pol	QEPC01010480.1	45.35	86	783	867	16531	16277	1e-94
CoeEFV_Pol	QEPC01010480.1	56.33	158	205	362	19796	19323	2e-81
CoeEFV_Pol	QEPC01010480.1	42.4	125	367	489	19330	18956	2e-81
CoeEFV_Pol	QEPC01010480.1	36.99	73	489	561	18957	18739	2e-81
CoeEFV_Pol	QEPC01010480.1	33.33	216	11	222	20364	19750	2e-12
CoeEFV_Pol	QEPC01007937.1	42.08	221	688	906	2215819	2216475	1e-94
CoeEFV_Pol	QEPC01007937.1	37.31	193	357	547	2214814	2215392	1e-94
CoeEFV_Pol	QEPC01007937.1	34.72	144	543	683	2215377	2215808	1e-94
CoeEFV_Pol	QEPC01007937.1	44.74	38	319	356	2214714	2214824	1e-94
CoeEFV_Pol	QEPC01007937.1	41.41	256	906	1159	2199668	2198940	3e-40
CoeEFV_Pol	QEPC01007937.1	26.1	364	160	514	4572978	4571893	2e-25
CoeEFV_Pol	QEPC01007937.1	23.05	642	8	614	170942	169059	2e-22
CoeEFV_Pol	QEPC01007937.1	28.74	334	185	507	3683922	3682936	1e-21
CoeEFV_Pol	QEPC01007937.1	24.59	366	162	514	338538	339617	2e-21
CoeEFV_Pol	QEPC01007937.1	24.64	414	166	561	2520947	2519739	1e-18
CoeEFV_Pol	QEPC01007937.1	25.5	349	166	501	4483655	4482627	3e-18
CoeEFV_Pol	QEPC01007937.1	50	76	143	217	2214372	2214599	5e-18
CoeEFV_Pol	QEPC01007937.1	48.72	39	219	257	2214605	2214721	5e-18
CoeEFV_Pol	QEPC01007937.1	26.16	302	805	1098	169001	168111	1e-17
CoeEFV_Pol	QEPC01007937.1	30.97	226	818	1041	3685245	3684580	1e-17
CoeEFV_Pol	QEPC01007937.1	23.82	361	166	514	1307121	1306054	1e-17
CoeEFV_Pol	QEPC01007937.1	24.43	352	171	514	1450274	1451323	2e-17
CoeEFV_Pol	QEPC01007937.1	28.69	237	808	1041	4571535	4570837	4e-17
CoeEFV_Pol	QEPC01007937.1	27.1	310	811	1110	2519510	2518602	6e-17
CoeEFV_Pol	QEPC01007937.1	25.08	307	160	461	2227048	2226134	1e-16
CoeEFV_Pol	QEPC01007937.1	27.33	311	832	1123	3577694	3578599	5e-16
CoeEFV_Pol	QEPC01007937.1	27.73	220	830	1041	4523742	4524377	7e-16
CoeEFV_Pol	QEPC01007937.1	29.13	127	803	922	2513688	2513308	7e-15
CoeEFV_Pol	QEPC01007937.1	25.91	193	953	1131	2513222	2512665	7e-15
CoeEFV_Pol	QEPC01007937.1	25.07	343	185	516	3576285	3577298	3e-13
CoeEFV_Pol	QEPC01007937.1	25	224	808	1023	1305699	1305046	5e-13
CoeEFV_Pol	QEPC01007937.1	23.7	405	8	387	4257633	4258820	4e-11
CoeEFV_Pol	QEPC01007937.1	23.62	309	830	1125	4482161	4481247	5e-11
CoeEFV_Pol	QEPC01007937.1	24.65	142	901	1041	340267	340683	5e-11
CoeEFV_Pol	QEPC01007937.1	29.69	64	805	868	339975	340163	5e-11
CoeEFV_Pol	QEPC01007937.1	24.03	258	885	1134	2412079	2411360	8e-11
CoeEFV_Pol	QEPC01007937.1	27.57	214	208	413	2858247	2857642	9e-11
CoeEFV_Pol	QEPC01007937.1	25.49	306	268	557	1376752	1375865	1e-10
CoeEFV_Pol	QEPC01007937.1	22.5	360	160	510	334531	335568	2e-10
CoeEFV_Pol	QEPC01007937.1	26.34	205	840	1041	3532530	3531925	7e-10
CoeEFV_Pol	QEPC01007937.1	27.61	163	885	1046	3137901	3137422	1e-09
CoeEFV_Pol	QEPC01007937.1	26.94	193	808	1000	1261331	1260762	1e-09
CoeEFV_Pol	QEPC01007937.1	35.29	17	1030	1046	1260681	1260631	1e-09
CoeEFV_Pol	QEPC01007937.1	25.81	248	208	431	1700578	1699841	3e-09
CoeEFV_Pol	QEPC01007937.1	28.32	173	287	456	1379453	1378935	4e-09
CoeEFV_Pol	QEPC01007937.1	24.67	227	830	1051	336009	336680	6e-09
CoeEFV_Pol	QEPC01007937.1	26.72	247	187	420	1263010	1262273	7e-09
CoeEFV_Pol	QEPC01007937.1	25.24	210	210	417	3291364	3290735	3e-08
CoeEFV_Pol	QEPC01007937.1	28.09	89	953	1041	2432173	2432433	6e-07
CoeEFV_Pol	QEPC01007937.1	24.77	109	807	913	2431734	2432060	6e-07
CoeEFV_Pol	QEPC01007937.1	27.78	180	828	1006	473968	473465	8e-07
CoeEFV_Pol	QEPC01007937.1	26.38	163	208	363	3820237	3820719	9e-07
CoeEFV_Pol	QEPC01010332.1	42.2	173	350	520	2878278	2877760	2e-94
CoeEFV_Pol	QEPC01010332.1	35.38	260	4	261	2879295	2878546	2e-94
CoeEFV_Pol	QEPC01010332.1	54.84	93	260	352	2878550	2878272	2e-94
CoeEFV_Pol	QEPC01010332.1	43.9	328	721	1046	2877157	2876195	2e-87
CoeEFV_Pol	QEPC01010332.1	29.71	239	484	719	2877863	2877156	2e-87
CoeEFV_Pol	QEPC01010332.1	24.46	323	195	512	2476284	2475334	1e-15
CoeEFV_Pol	QEPC01010332.1	23.33	330	808	1121	821909	820941	6e-15
CoeEFV_Pol	QEPC01010332.1	24.51	257	805	1051	2645126	2644380	6e-12
CoeEFV_Pol	QEPC01010332.1	31.58	152	208	355	1007297	1006842	1e-11
CoeEFV_Pol	QEPC01010332.1	26.59	173	189	354	61943	61434	8e-10
CoeEFV_Pol	QEPC01010332.1	24	250	885	1121	1732161	1732892	3e-09
CoeEFV_Pol	QEPC01010332.1	24.4	250	210	451	2646412	2645678	3e-07
CoeEFV_Pol	QEPC01010332.1	24.51	204	216	417	824271	823660	3e-07
CoeEFV_Pol	QEPC01010218.1	36.23	461	318	771	724971	723610	6e-94
CoeEFV_Pol	QEPC01010218.1	41.67	156	767	920	723635	723171	6e-94
CoeEFV_Pol	QEPC01010218.1	47.18	142	905	1046	723208	722813	1e-34
CoeEFV_Pol	QEPC01010218.1	38.14	118	1060	1170	722774	722439	1e-34
CoeEFV_Pol	QEPC01010218.1	27.37	190	256	436	401147	401707	8e-20
CoeEFV_Pol	QEPC01010218.1	25.26	289	4	260	400368	401162	8e-20
CoeEFV_Pol	QEPC01010218.1	22.81	469	145	610	1798650	1800023	1e-18
CoeEFV_Pol	QEPC01010218.1	25.97	258	166	421	1120571	1119798	2e-18
CoeEFV_Pol	QEPC01010218.1	29.79	235	808	1040	79261	79953	8e-18
CoeEFV_Pol	QEPC01010218.1	25.29	344	804	1121	1934553	1935530	6e-17
CoeEFV_Pol	QEPC01010218.1	32.08	212	50	260	725603	725010	1e-16
CoeEFV_Pol	QEPC01010218.1	50	24	4	26	725739	725668	1e-16
CoeEFV_Pol	QEPC01010218.1	27.68	336	805	1123	1588146	1589126	1e-16
CoeEFV_Pol	QEPC01010218.1	23.53	357	171	514	1783817	1782765	1e-16
CoeEFV_Pol	QEPC01010218.1	22.41	540	5	510	1313451	1311871	5e-15
CoeEFV_Pol	QEPC01010218.1	24.01	329	189	510	1317947	1316961	6e-15
CoeEFV_Pol	QEPC01010218.1	32.63	95	949	1041	1316166	1315897	1e-09
CoeEFV_Pol	QEPC01010218.1	32.63	95	949	1041	1311076	1310807	1e-09
CoeEFV_Pol	QEPC01010218.1	22.14	131	805	933	1316602	1316213	1e-09
CoeEFV_Pol	QEPC01010218.1	22.14	131	805	933	1311512	1311123	1e-09
CoeEFV_Pol	QEPC01010218.1	24.49	147	896	1041	1782184	1781753	2e-08
CoeEFV_Pol	QEPC01010218.1	32.35	34	830	863	1782389	1782288	2e-08
CoeEFV_Pol	QEPC01010218.1	26.9	145	280	420	80894	81313	4e-08
CoeEFV_Pol	QEPC01010218.1	26.04	96	164	259	80557	80829	4e-08
CoeEFV_Pol	QEPC01010218.1	26.57	207	847	1039	1928468	1929043	2e-07
CoeEFV_Pol	QEPC01010218.1	24.26	202	843	1041	1889140	1888547	2e-07
CoeEFV_Pol	QEPC01014891.1	39.18	291	563	849	1249405	1250271	7e-94
CoeEFV_Pol	QEPC01014891.1	41.31	259	855	1110	1250286	1251026	7e-94
CoeEFV_Pol	QEPC01014891.1	40.58	69	1109	1170	1251020	1251214	7e-94
CoeEFV_Pol	QEPC01014891.1	24.43	352	171	514	1266311	1265262	6e-18
CoeEFV_Pol	QEPC01014891.1	24.17	240	805	1041	1264908	1264198	6e-11
CoeEFV_Pol	QEPC01014891.1	26.17	149	896	1043	580729	580292	1e-09
CoeEFV_Pol	QEPC01014891.1	23.86	88	781	868	581060	580818	1e-09
CoeEFV_Pol	QEPC01008833.1	53.47	144	215	358	1614750	1615172	2e-93
CoeEFV_Pol	QEPC01008833.1	41.36	191	354	542	1615166	1615738	2e-93
CoeEFV_Pol	QEPC01008833.1	39.04	146	76	217	1614340	1614744	2e-93
CoeEFV_Pol	QEPC01008833.1	29.47	319	154	453	1345120	1344167	4e-24
CoeEFV_Pol	QEPC01008833.1	27.72	303	162	449	1827468	1826560	7e-22
CoeEFV_Pol	QEPC01008833.1	25.69	362	119	465	1264736	1265812	1e-21
CoeEFV_Pol	QEPC01008833.1	24.58	419	160	564	1031937	1030705	4e-20
CoeEFV_Pol	QEPC01008833.1	22.65	362	160	514	6302	7387	2e-19
CoeEFV_Pol	QEPC01008833.1	26.56	305	830	1120	2023989	2024864	4e-18
CoeEFV_Pol	QEPC01008833.1	34.45	119	963	1080	1342633	1342301	6e-17
CoeEFV_Pol	QEPC01008833.1	25.59	340	645	965	1343567	1342623	6e-17
CoeEFV_Pol	QEPC01008833.1	25.07	335	808	1125	1030491	1029511	1e-16
CoeEFV_Pol	QEPC01008833.1	24.85	334	141	465	1791442	1790471	2e-16
CoeEFV_Pol	QEPC01008833.1	25.45	334	720	1041	7520	8452	8e-14
CoeEFV_Pol	QEPC01008833.1	26.76	213	830	1040	421967	421341	4e-13
CoeEFV_Pol	QEPC01008833.1	25.1	243	844	1083	2146204	2145497	2e-12
CoeEFV_Pol	QEPC01008833.1	27.92	240	809	1041	1882964	1882275	6e-12
CoeEFV_Pol	QEPC01008833.1	28.04	214	208	413	377246	376641	2e-11
CoeEFV_Pol	QEPC01008833.1	24.59	244	166	407	2147742	2147011	6e-11
CoeEFV_Pol	QEPC01008833.1	25.24	210	185	376	1433770	1433156	4e-08
CoeEFV_Pol	QEPC01008833.1	34.74	95	953	1047	1825044	1824766	4e-08
CoeEFV_Pol	QEPC01008833.1	23.08	377	8	342	1117286	1116234	8e-07
CoeEFV_Pol	QEPC01013253.1	43.48	414	80	489	44161	42947	1e-92
CoeEFV_Pol	QEPC01013253.1	40.54	407	590	991	42647	41442	6e-84
CoeEFV_Pol	QEPC01013253.1	33.96	106	473	578	42999	42682	6e-84
CoeEFV_Pol	QEPC01013253.1	40.15	132	977	1100	41487	41131	2e-18
CoeEFV_Pol	QEPC01013253.1	42.59	54	1100	1153	41134	40985	2e-18
CoeEFV_Pol	QEPC01013253.1	24.37	357	166	514	721997	723061	2e-17
CoeEFV_Pol	QEPC01013253.1	27.91	258	799	1045	723383	724144	4e-16
CoeEFV_Pol	QEPC01013253.1	30.26	228	181	401	419889	420569	4e-15
CoeEFV_Pol	QEPC01003216.1	38.83	564	605	1158	539128	540735	2e-92
CoeEFV_Pol	QEPC01003216.1	49.74	189	229	417	537468	538034	2e-75
CoeEFV_Pol	QEPC01003216.1	32.28	158	424	581	538058	538531	2e-75
CoeEFV_Pol	QEPC01003216.1	22.95	584	8	557	218889	220598	4e-20
CoeEFV_Pol	QEPC01003216.1	23.08	390	140	514	1985906	1984737	2e-16
CoeEFV_Pol	QEPC01003216.1	26.58	237	808	1041	571496	572197	4e-16
CoeEFV_Pol	QEPC01003216.1	24.39	328	147	461	1463106	1464071	1e-15
CoeEFV_Pol	QEPC01003216.1	25.18	282	804	1082	220824	221654	3e-15
CoeEFV_Pol	QEPC01003216.1	32.6	181	11	184	536842	537339	1e-13
CoeEFV_Pol	QEPC01003216.1	46.15	52	186	237	537341	537496	1e-13
CoeEFV_Pol	QEPC01003216.1	28.21	234	805	1035	1464591	1465283	5e-12
CoeEFV_Pol	QEPC01003216.1	58.33	12	1030	1041	1465267	1465302	5e-12
CoeEFV_Pol	QEPC01003216.1	22.9	262	811	1066	1984347	1983607	4e-10
CoeEFV_Pol	QEPC01003216.1	26.61	218	832	1041	629012	628383	4e-10
CoeEFV_Pol	QEPC01003216.1	20.99	405	8	388	569532	570740	2e-08
CoeEFV_Pol	QEPC01003216.1	24.55	110	808	915	1395382	1395053	2e-08
CoeEFV_Pol	QEPC01003216.1	26.39	144	953	1090	1394949	1394533	2e-08
CoeEFV_Pol	QEPC01003216.1	21.83	252	265	501	630216	629485	7e-08
CoeEFV_Pol	QEPC01003216.1	27.27	55	172	225	630487	630323	7e-08
CoeEFV_Pol	QEPC01005318.1	42.91	254	760	1011	487879	488628	6e-92
CoeEFV_Pol	QEPC01005318.1	37.13	307	457	756	486963	487871	6e-92
CoeEFV_Pol	QEPC01005318.1	54.31	197	143	339	485502	486074	1e-71
CoeEFV_Pol	QEPC01005318.1	39	100	360	455	486137	486427	1e-71
CoeEFV_Pol	QEPC01005318.1	59.26	27	342	368	486082	486162	1e-71
CoeEFV_Pol	QEPC01005318.1	30	320	152	449	1059252	1060199	1e-27
CoeEFV_Pol	QEPC01005318.1	26.94	360	192	539	385703	384636	5e-26
CoeEFV_Pol	QEPC01005318.1	23.54	633	8	603	768636	766786	4e-21
CoeEFV_Pol	QEPC01005318.1	25.64	351	160	501	1717118	1718164	6e-19
CoeEFV_Pol	QEPC01005318.1	23.55	467	171	617	670995	672356	2e-18
CoeEFV_Pol	QEPC01005318.1	26.98	441	645	1078	1060798	1062072	2e-17
CoeEFV_Pol	QEPC01005318.1	28.21	280	805	1077	1679558	1678737	2e-16
CoeEFV_Pol	QEPC01005318.1	22.49	409	171	564	1680968	1679769	3e-14
CoeEFV_Pol	QEPC01005318.1	39.73	146	1014	1157	494718	495122	2e-13
CoeEFV_Pol	QEPC01005318.1	22.91	358	162	510	140524	141591	2e-13
CoeEFV_Pol	QEPC01005318.1	24.58	240	805	1041	1719288	1719995	9e-12
CoeEFV_Pol	QEPC01005318.1	27.91	215	830	1041	1344492	1345127	1e-11
CoeEFV_Pol	QEPC01005318.1	26.42	193	808	994	680677	681243	1e-11
CoeEFV_Pol	QEPC01005318.1	24.26	235	208	422	1132333	1131629	4e-10
CoeEFV_Pol	QEPC01005318.1	25.36	209	836	1041	672495	673112	6e-10
CoeEFV_Pol	QEPC01005318.1	21.82	385	241	614	679471	680613	5e-09
CoeEFV_Pol	QEPC01005318.1	22.67	150	329	477	422720	422271	1e-08
CoeEFV_Pol	QEPC01005318.1	24.34	152	173	319	423199	422744	1e-08
CoeEFV_Pol	QEPC01005318.1	23.55	242	185	421	2700	1999	2e-08
CoeEFV_Pol	QEPC01005318.1	21.24	339	189	512	1442247	1441270	3e-08
CoeEFV_Pol	QEPC01015182.1	42.13	254	885	1136	133007	133723	4e-90
CoeEFV_Pol	QEPC01015182.1	39.5	200	594	790	132125	132721	4e-90
CoeEFV_Pol	QEPC01015182.1	43.1	58	810	867	132778	132951	4e-90
CoeEFV_Pol	QEPC01015182.1	41.03	39	540	578	131956	132072	4e-90
CoeEFV_Pol	QEPC01015182.1	30.07	306	148	445	419574	418690	1e-25
CoeEFV_Pol	QEPC01015182.1	39.5	119	346	462	128979	129335	2e-25
CoeEFV_Pol	QEPC01015182.1	40.82	49	464	512	129340	129486	2e-25
CoeEFV_Pol	QEPC01015182.1	28.42	387	205	570	2234184	2233066	3e-22
CoeEFV_Pol	QEPC01015182.1	28.65	342	803	1131	1667191	1668201	1e-21
CoeEFV_Pol	QEPC01015182.1	27.41	332	185	506	2117358	2116381	2e-20
CoeEFV_Pol	QEPC01015182.1	23.77	366	160	510	978612	977542	7e-17
CoeEFV_Pol	QEPC01015182.1	53.73	67	211	277	128722	128922	4e-13
CoeEFV_Pol	QEPC01015182.1	26.57	286	818	1087	2082657	2083496	4e-13
CoeEFV_Pol	QEPC01015182.1	26.35	148	900	1041	975197	974778	1e-10
CoeEFV_Pol	QEPC01015182.1	33.85	65	804	868	975435	975244	1e-10
CoeEFV_Pol	QEPC01015182.1	27.24	323	252	557	1666031	1666969	1e-10
CoeEFV_Pol	QEPC01015182.1	25.11	227	830	1041	1566846	1566169	2e-10
CoeEFV_Pol	QEPC01015182.1	26.98	215	830	1041	1968002	1967394	3e-10
CoeEFV_Pol	QEPC01015182.1	28.3	212	141	344	2086449	2087081	1e-09
CoeEFV_Pol	QEPC01015182.1	22.13	357	160	509	1969496	1968447	9e-09
CoeEFV_Pol	QEPC01015182.1	24.47	237	208	422	765900	765199	2e-08
CoeEFV_Pol	QEPC01000529.1	37.24	290	526	812	1381086	1381949	6e-90
CoeEFV_Pol	QEPC01000529.1	40.57	175	350	522	1380553	1381077	6e-90
CoeEFV_Pol	QEPC01000529.1	47.62	42	310	351	1380432	1380557	6e-90
CoeEFV_Pol	QEPC01000529.1	35.14	37	828	864	1381996	1382106	6e-90
CoeEFV_Pol	QEPC01000529.1	26.96	523	160	655	1209874	1211400	1e-39
CoeEFV_Pol	QEPC01000529.1	33.12	320	160	465	3883235	3884182	3e-34
CoeEFV_Pol	QEPC01000529.1	37.79	217	949	1159	1402134	1402739	5e-24
CoeEFV_Pol	QEPC01000529.1	24.82	419	160	564	5998893	5997673	4e-22
CoeEFV_Pol	QEPC01000529.1	26.91	301	166	461	4519740	4520636	1e-20
CoeEFV_Pol	QEPC01000529.1	23.44	546	8	514	4925900	4924317	8e-19
CoeEFV_Pol	QEPC01000529.1	24.02	358	160	510	1356431	1355358	8e-19
CoeEFV_Pol	QEPC01000529.1	23.31	356	166	514	2361396	2362463	1e-18
CoeEFV_Pol	QEPC01000529.1	30.09	226	830	1054	3798252	3797587	1e-17
CoeEFV_Pol	QEPC01000529.1	28.67	279	805	1080	1354997	1354191	6e-17
CoeEFV_Pol	QEPC01000529.1	25.6	293	166	453	1315724	1314852	9e-17
CoeEFV_Pol	QEPC01000529.1	27.43	237	808	1041	2362827	2363528	3e-16
CoeEFV_Pol	QEPC01000529.1	26.63	338	808	1131	4521161	4522159	3e-15
CoeEFV_Pol	QEPC01000529.1	25.79	252	803	1041	4922989	4922258	3e-14
CoeEFV_Pol	QEPC01000529.1	26.92	234	811	1041	1314295	1313603	1e-13
CoeEFV_Pol	QEPC01000529.1	28.11	185	279	460	3902395	3902943	2e-13
CoeEFV_Pol	QEPC01000529.1	31.43	70	206	275	3902169	3902378	2e-13
CoeEFV_Pol	QEPC01000529.1	25.22	337	185	513	4969468	4970439	6e-13
CoeEFV_Pol	QEPC01000529.1	27.91	215	830	1041	3903538	3904173	3e-11
CoeEFV_Pol	QEPC01000529.1	29.67	182	888	1068	5997199	5996675	1e-10
CoeEFV_Pol	QEPC01000529.1	28.51	228	830	1053	1337323	1337991	4e-10
CoeEFV_Pol	QEPC01000529.1	28.42	183	286	460	469549	469007	4e-09
CoeEFV_Pol	QEPC01000529.1	23.79	248	830	1065	1704325	1703609	7e-09
CoeEFV_Pol	QEPC01000529.1	23.08	273	184	449	6095856	6095050	8e-09
CoeEFV_Pol	QEPC01000529.1	42.86	21	481	501	6094963	6094901	8e-09
CoeEFV_Pol	QEPC01000529.1	23.33	240	805	1041	5256869	5257576	1e-08
CoeEFV_Pol	QEPC01000529.1	25.74	202	265	461	3627193	3626594	2e-08
CoeEFV_Pol	QEPC01006603.1	45.26	137	885	1021	180663	181064	2e-89
CoeEFV_Pol	QEPC01006603.1	34.78	161	707	867	180130	180609	2e-89
CoeEFV_Pol	QEPC01006603.1	38.64	132	1026	1156	181070	181441	2e-89
CoeEFV_Pol	QEPC01006603.1	34.82	112	467	578	179401	179733	2e-89
CoeEFV_Pol	QEPC01006603.1	33.61	119	593	708	179777	180133	2e-89
CoeEFV_Pol	QEPC01006603.1	45.99	237	70	300	178253	178939	5e-75
CoeEFV_Pol	QEPC01006603.1	35.75	179	309	485	178950	179459	5e-75
CoeEFV_Pol	QEPC01005592.1	40.64	406	339	739	397264	398481	2e-89
CoeEFV_Pol	QEPC01005592.1	41.1	73	740	812	398481	398693	2e-89
CoeEFV_Pol	QEPC01005592.1	25.46	707	381	1045	35769	37817	2e-56
CoeEFV_Pol	QEPC01005592.1	35.4	226	169	387	35108	35773	2e-56
CoeEFV_Pol	QEPC01005592.1	26.79	209	830	1035	393087	393704	2e-07
CoeEFV_Pol	QEPC01008871.1	40.04	472	639	1101	168010	166646	2e-89
CoeEFV_Pol	QEPC01008871.1	45.9	61	1098	1158	166658	166488	2e-89
CoeEFV_Pol	QEPC01008871.1	52.85	123	229	351	817364	816996	2e-73
CoeEFV_Pol	QEPC01008871.1	33.47	236	4	237	818013	817336	2e-73
CoeEFV_Pol	QEPC01008871.1	53.45	58	350	407	817000	816827	2e-73
CoeEFV_Pol	QEPC01008871.1	56.36	165	143	306	169853	169359	4e-46
CoeEFV_Pol	QEPC01008871.1	46.62	133	885	1017	805244	804855	3e-43
CoeEFV_Pol	QEPC01008871.1	34.73	167	1011	1170	804880	804404	3e-43
CoeEFV_Pol	QEPC01008871.1	23.62	872	371	1157	130799	128265	1e-35
CoeEFV_Pol	QEPC01008871.1	36.36	198	179	372	137820	137227	8e-26
CoeEFV_Pol	QEPC01008871.1	37.41	147	189	328	462032	462469	9e-26
CoeEFV_Pol	QEPC01008871.1	27.91	129	386	510	462637	463020	9e-26
CoeEFV_Pol	QEPC01008871.1	45.71	35	337	371	462489	462593	9e-26
CoeEFV_Pol	QEPC01008871.1	32.88	219	410	623	816288	815653	4e-25
CoeEFV_Pol	QEPC01008871.1	36.21	174	439	612	169356	168835	2e-24
CoeEFV_Pol	QEPC01008871.1	34.52	168	145	299	570323	570817	3e-23
CoeEFV_Pol	QEPC01008871.1	23.84	151	313	460	570859	571311	3e-23
CoeEFV_Pol	QEPC01008871.1	24.48	629	8	592	582990	581176	1e-22
CoeEFV_Pol	QEPC01008871.1	23.44	465	160	614	1302787	1301402	9e-22
CoeEFV_Pol	QEPC01008871.1	28.92	332	805	1119	134890	135861	4e-19
CoeEFV_Pol	QEPC01008871.1	25.19	262	261	514	105453	106226	4e-17
CoeEFV_Pol	QEPC01008871.1	30	60	166	225	105211	105390	4e-17
CoeEFV_Pol	QEPC01008871.1	27.94	247	804	1045	581055	580327	7e-17
CoeEFV_Pol	QEPC01008871.1	25.98	358	166	510	133476	134531	9e-17
CoeEFV_Pol	QEPC01008871.1	28.57	238	808	1041	341605	340907	4e-16
CoeEFV_Pol	QEPC01008871.1	26.43	280	805	1081	1301353	1300538	4e-16
CoeEFV_Pol	QEPC01008871.1	28.24	216	830	1041	338903	338268	1e-15
CoeEFV_Pol	QEPC01008871.1	25.82	364	208	557	342904	341834	8e-15
CoeEFV_Pol	QEPC01008871.1	25.15	334	808	1125	468165	467185	3e-14
CoeEFV_Pol	QEPC01008871.1	25.63	238	794	1023	600193	599486	1e-11
CoeEFV_Pol	QEPC01008871.1	33.87	62	1020	1081	599496	599329	1e-11
CoeEFV_Pol	QEPC01008871.1	25.62	160	166	321	469562	469089	1e-11
CoeEFV_Pol	QEPC01008871.1	23.61	144	323	465	469084	468653	1e-11
CoeEFV_Pol	QEPC01008871.1	29.91	117	254	363	1122209	1121862	8e-11
CoeEFV_Pol	QEPC01008871.1	33.87	62	367	428	1121854	1121669	8e-11
CoeEFV_Pol	QEPC01008871.1	29.19	161	885	1045	572583	573053	1e-10
CoeEFV_Pol	QEPC01008871.1	24.68	231	287	510	601207	600515	2e-10
CoeEFV_Pol	QEPC01008871.1	32.26	124	974	1096	1120021	1119674	8e-10
CoeEFV_Pol	QEPC01008871.1	26.77	127	847	972	1120397	1120023	8e-10
CoeEFV_Pol	QEPC01008871.1	25.66	226	808	1029	106590	107261	5e-09
CoeEFV_Pol	QEPC01008871.1	23.55	259	260	510	210119	210886	5e-08
CoeEFV_Pol	QEPC01002047.1	31.75	463	327	785	346481	345099	3e-89
CoeEFV_Pol	QEPC01002047.1	46.67	75	885	959	344801	344586	3e-89
CoeEFV_Pol	QEPC01002047.1	48.44	64	787	849	345097	344909	3e-89
CoeEFV_Pol	QEPC01002047.1	62.5	32	963	994	344578	344483	3e-89
CoeEFV_Pol	QEPC01002047.1	45.11	133	828	959	350939	351328	1e-47
CoeEFV_Pol	QEPC01002047.1	46.43	112	963	1073	351336	351659	1e-47
CoeEFV_Pol	QEPC01002047.1	50	40	1088	1127	351683	351802	1e-47
CoeEFV_Pol	QEPC01002047.1	45.05	202	78	277	349376	349954	6e-36
CoeEFV_Pol	QEPC01002047.1	45.05	202	78	277	347061	346483	6e-36
CoeEFV_Pol	QEPC01002047.1	28.92	287	327	612	349956	350813	2e-23
CoeEFV_Pol	QEPC01002047.1	29.3	215	830	1041	1722563	1723198	7e-16
CoeEFV_Pol	QEPC01002047.1	24.35	271	140	398	1720968	1721774	1e-15
CoeEFV_Pol	QEPC01002047.1	22.5	120	396	510	1721765	1722124	1e-15
CoeEFV_Pol	QEPC01002047.1	26.42	246	166	409	3149772	3150506	2e-13
CoeEFV_Pol	QEPC01002047.1	32.21	149	192	338	3244876	3244433	8e-10
CoeEFV_Pol	QEPC01002047.1	27.27	209	836	1041	1276954	1277571	1e-09
CoeEFV_Pol	QEPC01004016.1	36.42	486	204	684	574341	572884	2e-88
CoeEFV_Pol	QEPC01004016.1	50	56	148	202	574511	574344	2e-88
CoeEFV_Pol	QEPC01004016.1	40	190	885	1073	567024	566479	2e-36
CoeEFV_Pol	QEPC01004016.1	44.19	43	1114	1156	566362	566246	2e-36
CoeEFV_Pol	QEPC01004016.1	51.85	27	1089	1115	566438	566358	2e-36
CoeEFV_Pol	QEPC01004016.1	28.46	246	314	551	962496	961774	8e-19
CoeEFV_Pol	QEPC01004016.1	26.67	135	164	298	962944	962546	8e-19
CoeEFV_Pol	QEPC01004016.1	23.19	401	166	557	738542	739738	2e-17
CoeEFV_Pol	QEPC01004016.1	27.43	237	808	1041	739973	740674	2e-16
CoeEFV_Pol	QEPC01004016.1	51.39	72	350	421	573902	573687	1e-13
CoeEFV_Pol	QEPC01004016.1	28.46	246	314	551	953493	952771	8e-13
CoeEFV_Pol	QEPC01004016.1	31.11	45	254	298	953677	953543	8e-13
CoeEFV_Pol	QEPC01004016.1	25	244	900	1143	963958	963293	2e-09
CoeEFV_Pol	QEPC01006515.1	40.53	375	590	959	482625	483734	4e-88
CoeEFV_Pol	QEPC01006515.1	37.01	154	428	581	482138	482599	4e-88
CoeEFV_Pol	QEPC01006515.1	39.61	207	976	1180	485050	485631	2e-25
CoeEFV_Pol	QEPC01006515.1	23.98	417	160	567	621561	622808	5e-20
CoeEFV_Pol	QEPC01006515.1	26.52	264	160	421	165933	165142	3e-17
CoeEFV_Pol	QEPC01006515.1	23.06	360	166	514	653638	652571	3e-14
CoeEFV_Pol	QEPC01006515.1	29.8	151	895	1045	659968	660399	3e-14
CoeEFV_Pol	QEPC01006515.1	28.99	69	830	897	659771	659977	3e-14
CoeEFV_Pol	QEPC01006515.1	27.92	240	804	1035	164518	163817	7e-14
CoeEFV_Pol	QEPC01006515.1	26.16	237	808	1041	652207	651506	7e-13
CoeEFV_Pol	QEPC01006515.1	27.59	203	312	510	658172	658753	9e-11
CoeEFV_Pol	QEPC01006515.1	30.13	156	890	1041	793610	794059	1e-08
CoeEFV_Pol	QEPC01015363.1	53.4	191	148	337	1432992	1432420	4e-87
CoeEFV_Pol	QEPC01015363.1	43.12	109	333	440	1432435	1432121	4e-87
CoeEFV_Pol	QEPC01015363.1	43.9	82	439	520	1432031	1431786	4e-87
CoeEFV_Pol	QEPC01015363.1	32.04	206	254	450	1201671	1201054	2e-31
CoeEFV_Pol	QEPC01015363.1	39.8	98	160	256	1201940	1201647	2e-31
CoeEFV_Pol	QEPC01015363.1	27.38	431	643	1045	1200466	1199204	1e-27
CoeEFV_Pol	QEPC01015363.1	24.45	364	160	514	372961	374046	1e-19
CoeEFV_Pol	QEPC01015363.1	47.37	114	737	849	1451621	1451956	1e-18
CoeEFV_Pol	QEPC01015363.1	24.32	407	160	556	746426	747637	1e-17
CoeEFV_Pol	QEPC01015363.1	24.62	333	830	1150	374470	375453	1e-13
CoeEFV_Pol	QEPC01015363.1	25.75	334	805	1123	747860	748831	7e-10
CoeEFV_Pol	QEPC01015363.1	23.5	234	287	509	1738171	1738848	4e-08
CoeEFV_Pol	QEPC01011125.1	37.08	383	753	1112	102575	103636	5e-87
CoeEFV_Pol	QEPC01011125.1	37.02	208	552	756	101967	102590	5e-87
CoeEFV_Pol	QEPC01011125.1	37.88	66	1112	1170	103626	103811	5e-87
CoeEFV_Pol	QEPC01011125.1	40.57	244	319	560	101263	101994	2e-77
CoeEFV_Pol	QEPC01011125.1	55.32	94	229	322	100995	101276	2e-77
CoeEFV_Pol	QEPC01011125.1	35.17	236	4	237	100346	101023	1e-21
CoeEFV_Pol	QEPC01011125.1	28.23	209	830	1035	1046273	1046890	5e-12
CoeEFV_Pol	QEPC01011125.1	22.57	257	171	421	8493	7735	2e-08
CoeEFV_Pol	QEPC01011125.1	28.32	173	265	432	1045083	1045595	4e-08
CoeEFV_Pol	QEPC01015356.1	34.71	242	415	651	201643	202368	8e-87
CoeEFV_Pol	QEPC01015356.1	45.9	122	296	417	201287	201652	8e-87
CoeEFV_Pol	QEPC01015356.1	41.25	160	657	816	202379	202852	8e-87
CoeEFV_Pol	QEPC01015356.1	40.14	284	885	1159	204556	205347	1e-44
CoeEFV_Pol	QEPC01015356.1	31.21	330	145	460	78690	77701	2e-30
CoeEFV_Pol	QEPC01015356.1	28.65	356	164	510	281392	282447	9e-27
CoeEFV_Pol	QEPC01015356.1	22.99	535	8	510	288063	286498	1e-21
CoeEFV_Pol	QEPC01015356.1	57.53	73	155	226	11086	10868	6e-21
CoeEFV_Pol	QEPC01015356.1	58.06	31	233	263	10848	10756	6e-21
CoeEFV_Pol	QEPC01015356.1	25.29	348	160	480	65830	66873	9e-21
CoeEFV_Pol	QEPC01015356.1	29.03	248	808	1052	286131	285397	5e-19
CoeEFV_Pol	QEPC01015356.1	26.05	380	794	1154	280048	281109	9e-19
CoeEFV_Pol	QEPC01015356.1	28.4	250	800	1041	67209	67949	5e-17
CoeEFV_Pol	QEPC01015356.1	31.84	201	312	510	804509	805108	3e-16
CoeEFV_Pol	QEPC01015356.1	29.59	169	885	1052	934094	933597	6e-12
CoeEFV_Pol	QEPC01015356.1	29.59	169	885	1052	932115	931618	8e-12
CoeEFV_Pol	QEPC01015356.1	23.53	340	193	510	226383	227357	1e-11
CoeEFV_Pol	QEPC01015356.1	29.73	148	912	1053	808261	808692	2e-11
CoeEFV_Pol	QEPC01015356.1	26.32	76	839	907	808046	808273	2e-11
CoeEFV_Pol	QEPC01015356.1	23.66	262	160	418	45853	46635	9e-11
CoeEFV_Pol	QEPC01015356.1	25.91	247	830	1070	48302	49012	3e-09
CoeEFV_Pol	QEPC01015356.1	24.46	184	219	402	330600	331151	4e-09
CoeEFV_Pol	QEPC01015356.1	28.65	185	182	361	913010	912462	1e-08
CoeEFV_Pol	QEPC01015356.1	25.87	201	205	400	640761	640189	9e-08
CoeEFV_Pol	QEPC01003920.1	52.07	169	238	406	3988188	3987682	8e-87
CoeEFV_Pol	QEPC01003920.1	37.75	151	399	547	3987695	3987252	8e-87
CoeEFV_Pol	QEPC01003920.1	32.76	232	11	237	3988804	3988187	8e-87
CoeEFV_Pol	QEPC01003920.1	41.44	181	315	493	1975436	1975975	2e-50
CoeEFV_Pol	QEPC01003920.1	33.33	132	495	623	1975983	1976378	2e-50
CoeEFV_Pol	QEPC01003920.1	54.76	84	233	316	1970407	1970658	2e-39
CoeEFV_Pol	QEPC01003920.1	54.76	84	233	316	1977989	1978240	2e-39
CoeEFV_Pol	QEPC01003920.1	54.02	87	143	228	1970139	1970399	2e-39
CoeEFV_Pol	QEPC01003920.1	54.02	87	143	228	1977721	1977981	2e-39
CoeEFV_Pol	QEPC01003920.1	31.33	233	489	718	3987427	3986741	1e-29
CoeEFV_Pol	QEPC01003920.1	44.05	84	719	802	3986739	3986494	1e-29
CoeEFV_Pol	QEPC01003920.1	27.37	190	256	436	1295813	1295253	8e-20
CoeEFV_Pol	QEPC01003920.1	25.26	289	4	260	1296592	1295798	8e-20
CoeEFV_Pol	QEPC01003920.1	26.05	334	830	1150	4002745	4001762	1e-17
CoeEFV_Pol	QEPC01003920.1	28.73	181	956	1119	2840470	2839958	2e-15
CoeEFV_Pol	QEPC01003920.1	28.46	123	805	925	2840916	2840551	2e-15
CoeEFV_Pol	QEPC01003920.1	29.09	165	953	1110	275188	275664	1e-13
CoeEFV_Pol	QEPC01003920.1	29.55	88	830	915	274812	275075	1e-13
CoeEFV_Pol	QEPC01003920.1	27.41	197	830	1023	3224660	3225247	5e-13
CoeEFV_Pol	QEPC01003920.1	23.75	261	169	420	3498091	3498846	4e-12
CoeEFV_Pol	QEPC01003920.1	22.26	265	241	501	561943	561149	7e-12
CoeEFV_Pol	QEPC01003920.1	27.96	211	141	343	3816268	3815639	2e-11
CoeEFV_Pol	QEPC01003920.1	41.46	123	1058	1177	3982383	3982036	8e-11
CoeEFV_Pol	QEPC01003920.1	23.48	230	288	510	3223538	3224227	2e-10
CoeEFV_Pol	QEPC01003920.1	24.65	215	830	1041	2803773	2803138	5e-09
CoeEFV_Pol	QEPC01003920.1	25.83	151	208	354	1438800	1439252	1e-08
CoeEFV_Pol	QEPC01003920.1	23.36	321	211	510	2811324	2810401	1e-07
CoeEFV_Pol	QEPC01003920.1	22.59	332	185	509	3084196	3085161	4e-07
CoeEFV_Pol	QEPC01003920.1	22.73	242	181	412	1692376	1691669	4e-07
CoeEFV_Pol	QEPC01013194.1	36.17	329	350	673	6221228	6220242	3e-86
CoeEFV_Pol	QEPC01013194.1	35.56	329	678	994	6220230	6219292	3e-86
CoeEFV_Pol	QEPC01013194.1	44.69	226	168	393	6221775	6221098	7e-51
CoeEFV_Pol	QEPC01013194.1	33.6	253	139	387	2838376	2837621	1e-27
CoeEFV_Pol	QEPC01013194.1	33.6	253	139	387	2841027	2840272	1e-27
CoeEFV_Pol	QEPC01013194.1	24.86	358	166	514	4626321	4627388	4e-21
CoeEFV_Pol	QEPC01013194.1	31.79	173	162	319	2621130	2620612	2e-20
CoeEFV_Pol	QEPC01013194.1	28.57	105	344	448	2620541	2620227	2e-20
CoeEFV_Pol	QEPC01013194.1	24.7	421	160	564	6336015	6337247	8e-19
CoeEFV_Pol	QEPC01013194.1	27.73	238	273	502	3566906	3566193	9e-19
CoeEFV_Pol	QEPC01013194.1	31.08	148	260	402	1591228	1590785	9e-19
CoeEFV_Pol	QEPC01013194.1	35.71	126	145	264	1591592	1591215	9e-19
CoeEFV_Pol	QEPC01013194.1	28.32	286	805	1086	4478766	4477948	3e-18
CoeEFV_Pol	QEPC01013194.1	37.14	210	141	340	3754990	3754370	3e-18
CoeEFV_Pol	QEPC01013194.1	27.07	266	805	1067	4999027	4998245	4e-18
CoeEFV_Pol	QEPC01013194.1	23.69	363	160	514	3833633	3834721	9e-18
CoeEFV_Pol	QEPC01013194.1	24.36	353	171	514	5756167	5757219	9e-17
CoeEFV_Pol	QEPC01013194.1	25.87	286	800	1081	6337440	6338270	3e-16
CoeEFV_Pol	QEPC01013194.1	23.9	364	830	1177	4627818	4628870	1e-15
CoeEFV_Pol	QEPC01013194.1	25.97	308	883	1159	2836127	2835234	1e-14
CoeEFV_Pol	QEPC01013194.1	24.04	312	208	510	5000323	4999394	2e-14
CoeEFV_Pol	QEPC01013194.1	22.36	322	185	500	3351199	3350234	4e-13
CoeEFV_Pol	QEPC01013194.1	24.12	311	830	1119	5757649	5758545	8e-13
CoeEFV_Pol	QEPC01013194.1	28.98	245	174	407	3191514	3190810	1e-12
CoeEFV_Pol	QEPC01013194.1	27.56	225	830	1051	3835151	3835816	3e-12
CoeEFV_Pol	QEPC01013194.1	28.4	169	885	1052	405027	405524	1e-11
CoeEFV_Pol	QEPC01013194.1	25.1	239	771	1006	4901863	4902537	1e-11
CoeEFV_Pol	QEPC01013194.1	26.54	260	885	1131	2920162	2919401	2e-11
CoeEFV_Pol	QEPC01013194.1	28.65	171	888	1047	1459159	1459647	7e-11
CoeEFV_Pol	QEPC01013194.1	35.48	31	833	863	1458986	1459078	7e-11
CoeEFV_Pol	QEPC01013194.1	27.45	255	830	1081	3607482	3606739	8e-11
CoeEFV_Pol	QEPC01013194.1	22.6	354	171	510	6296001	6297041	9e-11
CoeEFV_Pol	QEPC01013194.1	20.57	282	237	514	1854091	1854936	1e-10
CoeEFV_Pol	QEPC01013194.1	22.17	424	154	560	3177221	3178372	2e-10
CoeEFV_Pol	QEPC01013194.1	29.81	104	359	461	1449332	1449643	3e-10
CoeEFV_Pol	QEPC01013194.1	26.47	102	241	340	1448973	1449278	3e-10
CoeEFV_Pol	QEPC01013194.1	26.92	234	887	1109	1123545	1122874	2e-09
CoeEFV_Pol	QEPC01013194.1	23.42	158	885	1041	2030603	2030139	3e-09
CoeEFV_Pol	QEPC01013194.1	44.12	34	830	863	2030773	2030672	3e-09
CoeEFV_Pol	QEPC01013194.1	25.12	207	166	370	2921818	2921198	6e-08
CoeEFV_Pol	QEPC01013194.1	34.95	103	906	1008	3564910	3564605	7e-08
CoeEFV_Pol	QEPC01013194.1	23.08	234	814	1041	3178624	3179307	8e-08
CoeEFV_Pol	QEPC01013194.1	27.18	103	359	460	248220	248528	1e-07
CoeEFV_Pol	QEPC01013194.1	27.66	141	204	340	247747	248163	1e-07
CoeEFV_Pol	QEPC01013194.1	36.67	120	160	274	3568854	3568504	2e-07
CoeEFV_Pol	QEPC01013194.1	23.18	302	312	603	4900948	4901838	2e-07
CoeEFV_Pol	QEPC01013194.1	26.05	215	160	370	4480204	4479566	3e-07
CoeEFV_Pol	QEPC01013194.1	22.97	209	795	997	1855339	1855932	5e-07
CoeEFV_Pol	QEPC01013194.1	28.81	118	886	1002	1092	742	5e-07
CoeEFV_Pol	QEPC01013194.1	22.56	266	252	510	403616	404413	1e-06
CoeEFV_Pol	QEPC01014195.1	27.32	1054	166	1150	2706556	2703452	6e-86
CoeEFV_Pol	QEPC01014195.1	24.03	412	166	559	3087342	3088544	1e-20
CoeEFV_Pol	QEPC01014195.1	28.89	270	811	1077	126100	125309	2e-18
CoeEFV_Pol	QEPC01014195.1	26.38	235	325	551	124329	123640	4e-17
CoeEFV_Pol	QEPC01014195.1	28.07	114	185	298	124753	124412	4e-17
CoeEFV_Pol	QEPC01014195.1	25.47	212	252	460	403028	402393	6e-15
CoeEFV_Pol	QEPC01014195.1	25.47	212	252	460	397831	397196	6e-15
CoeEFV_Pol	QEPC01014195.1	29.87	77	160	233	403308	403078	6e-15
CoeEFV_Pol	QEPC01014195.1	29.87	77	160	233	398111	397881	6e-15
CoeEFV_Pol	QEPC01014195.1	24.93	377	185	551	196567	195455	7e-15
CoeEFV_Pol	QEPC01014195.1	27.42	186	245	424	359782	359243	9e-14
CoeEFV_Pol	QEPC01014195.1	26.07	257	9	249	360503	359769	9e-14
CoeEFV_Pol	QEPC01014195.1	28.3	159	899	1056	3089048	3089512	7e-13
CoeEFV_Pol	QEPC01014195.1	28.81	59	805	863	3088764	3088937	7e-13
CoeEFV_Pol	QEPC01014195.1	33.33	90	953	1041	923435	923695	1e-11
CoeEFV_Pol	QEPC01014195.1	40	35	834	868	923071	923175	1e-11
CoeEFV_Pol	QEPC01014195.1	30.3	33	890	922	923247	923345	1e-11
CoeEFV_Pol	QEPC01014195.1	27.27	242	885	1120	358317	357613	1e-10
CoeEFV_Pol	QEPC01014195.1	26.47	238	805	1039	401863	401162	2e-09
CoeEFV_Pol	QEPC01014195.1	23.23	254	830	1081	1007835	1007113	5e-09
CoeEFV_Pol	QEPC01014195.1	30.34	89	953	1041	3186569	3186829	2e-08
CoeEFV_Pol	QEPC01014195.1	20.34	118	808	923	3186129	3186482	2e-08
CoeEFV_Pol	QEPC01014195.1	25.36	209	205	400	2497893	2498519	3e-08
CoeEFV_Pol	QEPC01014195.1	25.97	231	208	417	50910	51599	6e-08
CoeEFV_Pol	QEPC01014195.1	25.96	208	180	385	1817477	1818091	1e-07
CoeEFV_Pol	QEPC01013677.1	42.41	415	666	1073	555847	554636	8e-86
CoeEFV_Pol	QEPC01013677.1	51.02	49	1088	1136	554601	554455	8e-86
CoeEFV_Pol	QEPC01013677.1	47.62	21	1136	1156	554468	554406	8e-86
CoeEFV_Pol	QEPC01013677.1	42.19	301	2	298	328353	327487	5e-71
CoeEFV_Pol	QEPC01013677.1	41.51	106	298	403	327491	327192	5e-71
CoeEFV_Pol	QEPC01013677.1	40.09	222	651	867	326753	326094	1e-37
[truncated: 18,582 more rows]
