# Supplementary material for: The First Co-Opted Endogenous Foamy Viruses and the Evolutionary History of Reptilian Foamy Viruses
Source: Viruses. 2019 Jul 12;11(7):641. doi: 10.3390/v11070641 (PMC6669660; doi:10.3390/v11070641)
Supplement: Supplementary file 1 [file viruses-11-00641-s001.zip › viruses-512695-suppl/Table S2 Merged Pol hits and reciprocal BLASTx results.xlsx]

## Sheet: Sheet1
Contig accession number	Start position	End position	Length (nt)	BLASTx against NCBI retrovirus proteins				BLASTx against Pol proteins, collected from VIRUS FOSSIL RECORD
				Best hit retrovirus protein	Taxonomy of the best hit	Percentage identity	E-value	Best hit Pol protein	Percentage identity	E-value	Candidate ERV-Spuma-Spu
QEPC01000003.1	34936	35991	1056	AAA92249.1	Viruses, Retro-transcribing viruses, Metaviridae, Errantivirus	40.24	3e-65
QEPC01000003.1	c109088	106837	2252	AAA92249.1	Viruses, Retro-transcribing viruses, Metaviridae, Errantivirus	37.08	4e-68
QEPC01000022.1	408683	409437	755	AAF64414.1	Viruses, Retro-transcribing viruses, Retroviridae, Spumaretrovirinae, Spumavirus	30.32	3e-15	EFV_pol|Spumavirus	30.32	8e-18	1
QEPC01000029.1	2690582	2691193	612	AAA92249.1	Viruses, Retro-transcribing viruses, Metaviridae, Errantivirus	36.56	4e-25
QEPC01000029.1	c1585705	1583450	2256	AAA92249.1	Viruses, Retro-transcribing viruses, Metaviridae, Errantivirus	35.47	3e-80
QEPC01000029.1	c2413143	2412496	648	AFX98099.1	Viruses, Retro-transcribing viruses, Retroviridae, Spumaretrovirinae, Spumavirus	31.8	2e-21	EFV_pol|Spumavirus	29.38	5e-24	1
QEPC01000029.1	c2821757	2821314	444	AFX98084.1	Viruses, Retro-transcribing viruses, Retroviridae, Spumaretrovirinae, Spumavirus	33.11	8e-15	Ovex1_pol	35.14	1e-21
QEPC01000029.1	c450600	448450	2151	AAA92249.1	Viruses, Retro-transcribing viruses, Metaviridae, Errantivirus	37.76	1e-83
QEPC01000040.1	c3268	2438	831	AAF64414.1	Viruses, Retro-transcribing viruses, Retroviridae, Spumaretrovirinae, Spumavirus	28.23	6e-19	Ovex1_pol	30.05	5e-22
QEPC01000046.1	516073	518838	2766	AAA92249.1	Viruses, Retro-transcribing viruses, Metaviridae, Errantivirus	38.48	6e-75
QEPC01000046.1	1639219	1640509	1291	ARB03486.1	Viruses, Retro-transcribing viruses, Retroviridae, Orthoretrovirinae, Gammaretrovirus	45.52	1e-33
QEPC01000046.1	1666518	1667273	756	AAF64414.1	Viruses, Retro-transcribing viruses, Retroviridae, Spumaretrovirinae, Spumavirus	32	1e-30	EFV_pol|Spumavirus	32	3e-33	1
QEPC01000046.1	2036538	2036999	462	prf||2116345B	Viruses, Retro-transcribing viruses, Retroviridae, Orthoretrovirinae, Lentivirus, Bovine lentivirus group	27.95	2e-12
QEPC01000046.1	c1658790	1658089	702	AHC13200.1	Viruses, Retro-transcribing viruses, Retroviridae	27.95	4e-12
QEPC01000046.1	c1668837	1668136	702	AHC13200.1	Viruses, Retro-transcribing viruses, Retroviridae	27.95	4e-12
QEPC01000046.1	c1716511	1715900	612	ARO38276.1	Viruses, Retro-transcribing viruses, Retroviridae	25.6	1e-09
QEPC01000046.1	c1722368	1721763	606	BAU59305.1	Viruses, Retro-transcribing viruses, Retroviridae, Spumaretrovirinae, Spumavirus	28.64	5e-15	SFVmac_pol|Spumavirus	28.64	2e-17	1
QEPC01000046.1	c1824412	1823798	615	ARO38276.1	Viruses, Retro-transcribing viruses, Retroviridae	26.42	1e-11
QEPC01000046.1	c2085543	2082574	2970	CAA69003.1	Viruses, Retro-transcribing viruses, Retroviridae, Spumaretrovirinae, Spumavirus	40.36	4e-142	SloEFV_pol|Spumavirus	38.04	4e-142	1
QEPC01000046.1	c2169976	2167325	2652	AAA92249.1	Viruses, Retro-transcribing viruses, Metaviridae, Errantivirus	38.21	8e-85
QEPC01000046.1	c3213	176	3038	AAA92249.1	Viruses, Retro-transcribing viruses, Metaviridae, Errantivirus	36.94	5e-60
QEPC01000046.1	c904436	903390	1047	AFR79244.1	Viruses, Retro-transcribing viruses, Retroviridae, Spumaretrovirinae, Spumavirus	33.19	1e-25	BFV_pol|Spumavirus	29.48	6e-28	1
QEPC01000048.1	843822	844802	981	AAF64414.1	Viruses, Retro-transcribing viruses, Retroviridae, Spumaretrovirinae, Spumavirus	27.49	9e-23	Echidna-ERV_POL	28.74	2e-27
QEPC01000048.1	c299013	296782	2232	AAA92249.1	Viruses, Retro-transcribing viruses, Metaviridae, Errantivirus	38.29	3e-81
QEPC01000048.1	c335412	332929	2484	AAA92249.1	Viruses, Retro-transcribing viruses, Metaviridae, Errantivirus	35.95	2e-79
QEPC01000048.1	c770771	769436	1336	AAF64414.1	Viruses, Retro-transcribing viruses, Retroviridae, Spumaretrovirinae, Spumavirus	42.38	6e-79	EFV_pol|Spumavirus	42.38	1e-81	1
QEPC01000049.1	46789	48939	2151	AAA92249.1	Viruses, Retro-transcribing viruses, Metaviridae, Errantivirus	37.32	3e-80
QEPC01000049.1	c34433	32421	2013	AAA92249.1	Viruses, Retro-transcribing viruses, Metaviridae, Errantivirus	34.93	5e-39
QEPC01000055.1	1581051	1586743	5693	AAA92249.1	Viruses, Retro-transcribing viruses, Metaviridae, Errantivirus	37.97	5e-78
QEPC01000055.1	3365297	3366948	1652	AIG99439.1	Viruses, Retro-transcribing viruses, Retroviridae, Orthoretrovirinae, Gammaretrovirus	42.57	5e-28
QEPC01000055.1	c1327632	1326190	1443	AAA92249.1	Viruses, Retro-transcribing viruses, Metaviridae, Errantivirus	36.99	9e-51
QEPC01000055.1	c3500350	3499657	694	YP_001036293.1	Viruses, Retro-transcribing viruses, Caulimoviridae, Badnavirus	27.72	6e-12
QEPC01000055.1	c3621803	3619451	2353	AAA92249.1	Viruses, Retro-transcribing viruses, Metaviridae, Errantivirus	33.85	2e-48
QEPC01000061.1	471054	473909	2856	pir||T29097	Viruses, Retro-transcribing viruses, Retroviridae	37.79	1e-102
QEPC01000065.1	c29585	28977	609	AAA92249.1	Viruses, Retro-transcribing viruses, Metaviridae, Errantivirus	33.65	3e-30
QEPC01000068.1	1124806	1125906	1101	AAF64414.1	Viruses, Retro-transcribing viruses, Retroviridae, Spumaretrovirinae, Spumavirus	31.2	2e-26	Echidna-ERV_POL	28.07	3e-29
QEPC01000068.1	1476981	1479473	2493	AAA92249.1	Viruses, Retro-transcribing viruses, Metaviridae, Errantivirus	39.67	7e-65
QEPC01000068.1	1745780	1746244	465	prf||2116345B	Viruses, Retro-transcribing viruses, Retroviridae, Orthoretrovirinae, Lentivirus, Bovine lentivirus group	27.61	5e-13
QEPC01000068.1	1817304	1818116	813	ARO38276.1	Viruses, Retro-transcribing viruses, Retroviridae	27.62	3e-13
QEPC01000068.1	1943390	1943968	579	no match	no match	nan	nan
QEPC01000068.1	2210167	2210813	647	AAF64414.1	Viruses, Retro-transcribing viruses, Retroviridae, Spumaretrovirinae, Spumavirus	32.34	6e-21	EFV_pol|Spumavirus	32.34	2e-23	1
QEPC01000068.1	3992688	3993239	552	BAU59305.1	Viruses, Retro-transcribing viruses, Retroviridae, Spumaretrovirinae, Spumavirus	26.63	2e-12	GaERV-1_pol	29.86	8e-16
QEPC01000068.1	4057224	4057679	456	BAU59305.1	Viruses, Retro-transcribing viruses, Retroviridae, Spumaretrovirinae, Spumavirus	29.61	2e-13	SFVmac_pol|Spumavirus	29.61	7e-16	1
QEPC01000068.1	4517801	4518535	735	AAA92249.1	Viruses, Retro-transcribing viruses, Metaviridae, Errantivirus	24.43	2e-14
QEPC01000068.1	4806058	4806529	472	ABO25842.2	Viruses, Retro-transcribing viruses, Retroviridae, Orthoretrovirinae, Epsilonretrovirus	44.44	3e-20
QEPC01000068.1	5294738	5297117	2380	AAA92249.1	Viruses, Retro-transcribing viruses, Metaviridae, Errantivirus	35.96	2e-75
QEPC01000068.1	6284602	6286746	2145	AAA92249.1	Viruses, Retro-transcribing viruses, Metaviridae, Errantivirus	37	1e-78
QEPC01000068.1	c3565394	3563288	2107	AAA92249.1	Viruses, Retro-transcribing viruses, Metaviridae, Errantivirus	34.17	5e-52
QEPC01000068.1	c4389305	4388664	642	AFX98089.1	Viruses, Retro-transcribing viruses, Retroviridae, Spumaretrovirinae, Spumavirus	29.11	3e-19	SFVgor_pol|Spumavirus	28.64	9e-22	1
QEPC01000068.1	c4454795	4454049	747	AHC13200.1	Viruses, Retro-transcribing viruses, Retroviridae	30.77	3e-16
QEPC01000068.1	c5290606	5289899	708	AAF64414.1	Viruses, Retro-transcribing viruses, Retroviridae, Spumaretrovirinae, Spumavirus	29.95	3e-20	Ovex1_pol	32.8	4e-23
QEPC01000068.1	c560918	557161	3758	AAA92249.1	Viruses, Retro-transcribing viruses, Metaviridae, Errantivirus	37.32	1e-74
QEPC01000069.1	643222	644016	795	AAC54861.1	Viruses, Retro-transcribing viruses, Retroviridae, Orthoretrovirinae, unclassified Orthoretrovirinae	37.96	8e-45
QEPC01000069.1	c280272	277876	2397	AAA92249.1	Viruses, Retro-transcribing viruses, Metaviridae, Errantivirus	38.76	3e-94
QEPC01000075.1	183622	185444	1823	AAA92249.1	Viruses, Retro-transcribing viruses, Metaviridae, Errantivirus	34.15	1e-36
QEPC01000075.1	235153	238093	2941	AIG99439.1	Viruses, Retro-transcribing viruses, Retroviridae, Orthoretrovirinae, Gammaretrovirus	43.85	6e-167
QEPC01000075.1	255024	255596	573	ACB69767.1	Viruses, Retro-transcribing viruses, Caulimoviridae, Caulimovirus	31.79	7e-23
QEPC01000075.1	751454	752161	708	AAF64414.1	Viruses, Retro-transcribing viruses, Retroviridae, Spumaretrovirinae, Spumavirus	26.32	1e-14	GGERV-10_pol|ClassIII	26.03	3e-18
QEPC01000075.1	c808988	807801	1188	AAA92249.1	Viruses, Retro-transcribing viruses, Metaviridae, Errantivirus	34.95	2e-68
QEPC01000079.1	101190	102122	933	AAC78249.1	Viruses, Retro-transcribing viruses, Retroviridae, Orthoretrovirinae, Gammaretrovirus, unclassified Gammaretrovirus	31.54	9e-21
QEPC01000081.1	131635	132198	564	ABO25842.2	Viruses, Retro-transcribing viruses, Retroviridae, Orthoretrovirinae, Epsilonretrovirus	43.48	1e-26
QEPC01000081.1	276849	278035	1187	BAU59305.1	Viruses, Retro-transcribing viruses, Retroviridae, Spumaretrovirinae, Spumavirus	51.53	3e-71	EFV_pol|Spumavirus	47.9	2e-73	1
QEPC01000081.1	419698	420603	906	AAA92249.1	Viruses, Retro-transcribing viruses, Metaviridae, Errantivirus	37.5	5e-51
QEPC01000081.1	517568	518673	1106	AIG99439.1	Viruses, Retro-transcribing viruses, Retroviridae, Orthoretrovirinae, Gammaretrovirus	32.23	6e-41
QEPC01000081.1	690193	690857	665	BAM45657.1	Viruses, Retro-transcribing viruses, Retroviridae, Orthoretrovirinae, Gammaretrovirus	34.29	1e-16
QEPC01000081.1	884988	887415	2428	AAC54861.1	Viruses, Retro-transcribing viruses, Retroviridae, Orthoretrovirinae, unclassified Orthoretrovirinae	38.08	1e-46
QEPC01000081.1	1470895	1473023	2129	AAA92249.1	Viruses, Retro-transcribing viruses, Metaviridae, Errantivirus	35.12	1e-68
QEPC01000081.1	1664104	1664706	603	NP_045937.2	Viruses, Retro-transcribing viruses, Retroviridae, Orthoretrovirinae, Epsilonretrovirus	40.1	1e-37
QEPC01000081.1	1670972	1671454	483	AAF64414.1	Viruses, Retro-transcribing viruses, Retroviridae, Spumaretrovirinae, Spumavirus	34.19	1e-18	EFV_pol|Spumavirus	34.19	3e-21	1
QEPC01000081.1	2301434	2302309	876	NP_045937.2	Viruses, Retro-transcribing viruses, Retroviridae, Orthoretrovirinae, Epsilonretrovirus	35.49	5e-48
QEPC01000081.1	3205156	3205581	426	APY26392.1	Viruses, Retro-transcribing viruses, Caulimoviridae, Badnavirus	27.54	2e-12
QEPC01000081.1	4159951	4160640	690	ARO38276.1	Viruses, Retro-transcribing viruses, Retroviridae	27.04	4e-11
QEPC01000081.1	c1766860	1766184	677	CAD67562.1	Viruses, Retro-transcribing viruses, Retroviridae, Spumaretrovirinae, Spumavirus	24.22	4e-13	Ovex1_pol	26.82	2e-16
QEPC01000081.1	c18984	18349	636	AAF64414.1	Viruses, Retro-transcribing viruses, Retroviridae, Spumaretrovirinae, Spumavirus	31.66	2e-21	EFV_pol|Spumavirus	31.66	5e-24	1
QEPC01000081.1	c2700235	2699462	774	AAA92249.1	Viruses, Retro-transcribing viruses, Metaviridae, Errantivirus	38.65	9e-50
QEPC01000081.1	c3157845	3155694	2152	ALO50153.1	Viruses, Retro-transcribing viruses, Metaviridae, unclassified Metaviridae	30.57	8e-44
QEPC01000081.1	c3928675	3926365	2311	AGQ49469.1	Viruses, Retro-transcribing viruses, Caulimoviridae, Caulimovirus	27.47	4e-36
QEPC01000081.1	c406700	405429	1272	AAA92249.1	Viruses, Retro-transcribing viruses, Metaviridae, Errantivirus	37.76	5e-74
QEPC01000081.1	c507708	506577	1132	AAA92249.1	Viruses, Retro-transcribing viruses, Metaviridae, Errantivirus	42.36	4e-69
QEPC01000081.1	c749041	748406	636	AAF64414.1	Viruses, Retro-transcribing viruses, Retroviridae, Spumaretrovirinae, Spumavirus	29.25	4e-19	EFV_pol|Spumavirus	29.25	9e-22	1
QEPC01000089.1	507171	507923	753	AAA92249.1	Viruses, Retro-transcribing viruses, Metaviridae, Errantivirus	36	1e-37
QEPC01000089.1	975538	976218	681	AAA92249.1	Viruses, Retro-transcribing viruses, Metaviridae, Errantivirus	36.28	2e-36
QEPC01000089.1	1272875	1275826	2952	AIG99439.1	Viruses, Retro-transcribing viruses, Retroviridae, Orthoretrovirinae, Gammaretrovirus	38.89	0
QEPC01000089.1	c1172186	1169928	2259	AAA92249.1	Viruses, Retro-transcribing viruses, Metaviridae, Errantivirus	37.07	1e-73
QEPC01000089.1	c504350	501924	2427	AAA92249.1	Viruses, Retro-transcribing viruses, Metaviridae, Errantivirus	38.24	8e-96
QEPC01000089.1	c749471	746706	2766	AAA92249.1	Viruses, Retro-transcribing viruses, Metaviridae, Errantivirus	38.48	6e-75
QEPC01000097.1	132429	134685	2257	AAA92249.1	Viruses, Retro-transcribing viruses, Metaviridae, Errantivirus	37.09	3e-71
QEPC01000097.1	393995	394354	360	ABS71856.1	Viruses, Retro-transcribing viruses, Retroviridae, Orthoretrovirinae, Gammaretrovirus, unclassified Gammaretrovirus	51.35	5e-29
QEPC01000097.1	543871	546349	2479	AAA92249.1	Viruses, Retro-transcribing viruses, Metaviridae, Errantivirus	31.98	6e-52
QEPC01000097.1	609506	610210	705	ARO38276.1	Viruses, Retro-transcribing viruses, Retroviridae	29.56	6e-12
QEPC01000097.1	c381253	380660	594	AQM52258.1	Viruses, Retro-transcribing viruses, Retroviridae, Spumaretrovirinae, Spumavirus	35.05	2e-22	SFVcpz_pol|Spumavirus	34.02	2e-24	1
QEPC01000097.1	c542139	539986	2154	AAA92249.1	Viruses, Retro-transcribing viruses, Metaviridae, Errantivirus	35.8	7e-53
QEPC01000097.1	c7254	6568	687	ARO38276.1	Viruses, Retro-transcribing viruses, Retroviridae	28.57	1e-10
QEPC01000099.1	c1140417	1137993	2425	AAA92249.1	Viruses, Retro-transcribing viruses, Metaviridae, Errantivirus	36.48	4e-57
QEPC01000099.1	c1215641	1214942	700	AAF64414.1	Viruses, Retro-transcribing viruses, Retroviridae, Spumaretrovirinae, Spumavirus	35.62	4e-20	EFV_pol|Spumavirus	35.62	1e-22	1
QEPC01000102.1	1290249	1292980	2732	BAL04139.1	Viruses, Retro-transcribing viruses, Retroviridae, Orthoretrovirinae, Gammaretrovirus	32.03	4e-78
QEPC01000102.1	c1459051	1456406	2646	AAA92249.1	Viruses, Retro-transcribing viruses, Metaviridae, Errantivirus	38.23	1e-81
QEPC01000102.1	c187973	186876	1098	AAA92249.1	Viruses, Retro-transcribing viruses, Metaviridae, Errantivirus	36.96	9e-42
QEPC01000105.1	641637	642026	390	AAC54861.1	Viruses, Retro-transcribing viruses, Retroviridae, Orthoretrovirinae, unclassified Orthoretrovirinae	33.33	1e-15
QEPC01000109.1	676870	677472	603	AAA92249.1	Viruses, Retro-transcribing viruses, Metaviridae, Errantivirus	35.57	8e-40
QEPC01000109.1	1188694	1190463	1770	AAA92249.1	Viruses, Retro-transcribing viruses, Metaviridae, Errantivirus	37.5	1e-47
QEPC01000109.1	1662611	1663105	495	AAA92249.1	Viruses, Retro-transcribing viruses, Metaviridae, Errantivirus	28.93	4e-17
QEPC01000109.1	c116089	113701	2389	AAA92249.1	Viruses, Retro-transcribing viruses, Metaviridae, Errantivirus	36.79	9e-79
QEPC01000109.1	c2024306	2022200	2107	AAA92249.1	Viruses, Retro-transcribing viruses, Metaviridae, Errantivirus	37.34	1e-68
QEPC01000109.1	c299449	297103	2347	AAA92249.1	Viruses, Retro-transcribing viruses, Metaviridae, Errantivirus	38.69	2e-79
QEPC01000109.1	c56095	53678	2418	AAA92249.1	Viruses, Retro-transcribing viruses, Metaviridae, Errantivirus	35.42	3e-76
QEPC01000109.1	c961619	957022	4598	AAA92249.1	Viruses, Retro-transcribing viruses, Metaviridae, Errantivirus	36.83	9e-67
QEPC01000109.1	c989829	988187	1643	AAA92249.1	Viruses, Retro-transcribing viruses, Metaviridae, Errantivirus	39.32	2e-58
QEPC01000113.1	187846	188510	665	AAA92249.1	Viruses, Retro-transcribing viruses, Metaviridae, Errantivirus	35.48	5e-41
QEPC01000113.1	657047	659263	2217	AAA92249.1	Viruses, Retro-transcribing viruses, Metaviridae, Errantivirus	37.46	1e-55
QEPC01000113.1	701704	703792	2089	AAA92249.1	Viruses, Retro-transcribing viruses, Metaviridae, Errantivirus	33.27	4e-70
QEPC01000113.1	745156	747560	2405	AAA92249.1	Viruses, Retro-transcribing viruses, Metaviridae, Errantivirus	35.41	8e-72
QEPC01000113.1	786133	786597	465	AAF64414.1	Viruses, Retro-transcribing viruses, Retroviridae, Spumaretrovirinae, Spumavirus	34.19	3e-19	Pseudopodoces-H_Pol	36.31	9e-25
QEPC01000113.1	1044268	1045189	922	AAC54861.1	Viruses, Retro-transcribing viruses, Retroviridae, Orthoretrovirinae, unclassified Orthoretrovirinae	43.79	9e-33
QEPC01000113.1	c1138228	1137212	1017	AAA92249.1	Viruses, Retro-transcribing viruses, Metaviridae, Errantivirus	36.12	2e-63
QEPC01000113.1	c1189587	1186665	2923	AAC54861.1	Viruses, Retro-transcribing viruses, Retroviridae, Orthoretrovirinae, unclassified Orthoretrovirinae	35.68	7e-75
QEPC01000113.1	c1316274	1315612	663	AHC13200.1	Viruses, Retro-transcribing viruses, Retroviridae	26.24	4e-13
QEPC01000113.1	c1565361	1564810	552	no match	no match	nan	nan
QEPC01000113.1	c352842	352260	583	AAF64414.1	Viruses, Retro-transcribing viruses, Retroviridae, Spumaretrovirinae, Spumavirus	31.45	4e-14	RRHERV-I_pol	35.14	8e-18
QEPC01000113.1	c802753	802214	540	CAC16945.1	Viruses, Retro-transcribing viruses, Caulimoviridae, Soymovirus	29.41	3e-12
QEPC01000113.1	c975013	974227	787	NP_045937.2	Viruses, Retro-transcribing viruses, Retroviridae, Orthoretrovirinae, Epsilonretrovirus	46.05	1e-41
QEPC01000117.1	668350	668982	633	AAF64414.1	Viruses, Retro-transcribing viruses, Retroviridae, Spumaretrovirinae, Spumavirus	29.44	2e-17	ERV-9_pol	30.52	3e-22
QEPC01000117.1	1051784	1052449	666	AHC13200.1	Viruses, Retro-transcribing viruses, Retroviridae	27.5	6e-13
QEPC01000117.1	1851700	1856676	4977	AAA92249.1	Viruses, Retro-transcribing viruses, Metaviridae, Errantivirus	38.05	4e-68
QEPC01000117.1	c1250652	1248264	2389	AAA92249.1	Viruses, Retro-transcribing viruses, Metaviridae, Errantivirus	38.83	1e-78
QEPC01000117.1	c1308323	1306050	2274	AAA92249.1	Viruses, Retro-transcribing viruses, Metaviridae, Errantivirus	40.49	1e-88
QEPC01000119.1	82472	86528	4057	ABO25842.2	Viruses, Retro-transcribing viruses, Retroviridae, Orthoretrovirinae, Epsilonretrovirus	35.03	4e-48
QEPC01000119.1	1529275	1529988	714	AAA92249.1	Viruses, Retro-transcribing viruses, Metaviridae, Errantivirus	37.92	7e-41
QEPC01000119.1	1767497	1768189	693	AAB68770.1	Viruses, Retro-transcribing viruses, Retroviridae, Spumaretrovirinae, Spumavirus	26.46	6e-16	BFV_pol|Spumavirus	26.46	1e-18	1
QEPC01000119.1	1854092	1854772	681	AAA92249.1	Viruses, Retro-transcribing viruses, Metaviridae, Errantivirus	31.51	7e-26
QEPC01000119.1	5819988	5823195	3208	AAF64414.1	Viruses, Retro-transcribing viruses, Retroviridae, Spumaretrovirinae, Spumavirus	48.23	0	EFV_pol|Spumavirus	48.23	0	1
QEPC01000119.1	7004797	7005488	692	AFX98079.1	Viruses, Retro-transcribing viruses, Retroviridae, Spumaretrovirinae, Spumavirus	32.58	9e-13	SFVgor_pol|Spumavirus	31.82	3e-15	1
QEPC01000119.1	c4189091	4188184	908	ALV83303.1	Viruses, Retro-transcribing viruses, Retroviridae, Orthoretrovirinae, Gammaretrovirus	44.85	1e-54
QEPC01000119.1	c5646657	5645878	780	AAC54861.1	Viruses, Retro-transcribing viruses, Retroviridae, Orthoretrovirinae, unclassified Orthoretrovirinae	30.52	1e-30
QEPC01000119.1	c6419118	6418072	1047	AAN08116.1	Viruses, Retro-transcribing viruses, Retroviridae, Spumaretrovirinae, Spumavirus	30.52	2e-25	Echidna-ERV_POL	28.4	1e-30
QEPC01000119.1	c6883525	6881300	2226	AAA92249.1	Viruses, Retro-transcribing viruses, Metaviridae, Errantivirus	38	4e-88
QEPC01000136.1	220136	220432	297	ABO25842.2	Viruses, Retro-transcribing viruses, Retroviridae, Orthoretrovirinae, Epsilonretrovirus	52.53	2e-32
QEPC01000136.1	686015	686470	456	ARO38276.1	Viruses, Retro-transcribing viruses, Retroviridae	31.25	6e-15
QEPC01000136.1	1416966	1417700	735	AFX98099.1	Viruses, Retro-transcribing viruses, Retroviridae, Spumaretrovirinae, Spumavirus	28.72	2e-17	EFV_pol|Spumavirus	27.41	6e-20	1
QEPC01000136.1	1737397	1739546	2150	AAA92249.1	Viruses, Retro-transcribing viruses, Metaviridae, Errantivirus	38.79	6e-63
QEPC01000136.1	2477624	2479765	2142	AAA92249.1	Viruses, Retro-transcribing viruses, Metaviridae, Errantivirus	38.5	5e-78
QEPC01000136.1	3519521	3520513	993	AAA92249.1	Viruses, Retro-transcribing viruses, Metaviridae, Errantivirus	32.57	1e-44
QEPC01000136.1	3830384	3831181	798	AAF64414.1	Viruses, Retro-transcribing viruses, Retroviridae, Spumaretrovirinae, Spumavirus	28.03	1e-28	EFV_pol|Spumavirus	28.03	3e-31	1
QEPC01000136.1	3851067	3853526	2460	AAA92249.1	Viruses, Retro-transcribing viruses, Metaviridae, Errantivirus	37.22	3e-85
QEPC01000136.1	3877445	3879594	2150	AAA92249.1	Viruses, Retro-transcribing viruses, Metaviridae, Errantivirus	40.81	2e-67
QEPC01000136.1	3910967	3913315	2349	AAA92249.1	Viruses, Retro-transcribing viruses, Metaviridae, Errantivirus	37.89	9e-84
QEPC01000136.1	4223188	4230745	7558	AAA92249.1	Viruses, Retro-transcribing viruses, Metaviridae, Errantivirus	38.97	1e-76
QEPC01000136.1	5068496	5069440	945	CAA69003.1	Viruses, Retro-transcribing viruses, Retroviridae, Spumaretrovirinae, Spumavirus	27.43	9e-17	ERV-9_pol	27.02	6e-25
QEPC01000136.1	5570926	5573586	2661	AAA92249.1	Viruses, Retro-transcribing viruses, Metaviridae, Errantivirus	31.86	1e-76
QEPC01000136.1	6528817	6529440	624	AFX98084.1	Viruses, Retro-transcribing viruses, Retroviridae, Spumaretrovirinae, Spumavirus	28.97	8e-20	SFVcpz_pol|Spumavirus	30.41	5e-22	1
QEPC01000136.1	6540903	6543529	2627	AAP37287.1	Viruses, Retro-transcribing viruses, Retroviridae, Orthoretrovirinae, Gammaretrovirus	32.63	2e-106
QEPC01000136.1	6863228	6864007	780	AGC11913.1	Viruses, Retro-transcribing viruses, Retroviridae, Spumaretrovirinae, Spumavirus	30.22	2e-22	FFV_pol|Spumavirus	30.05	1e-22	1
QEPC01000136.1	8977316	8978313	998	AAA92249.1	Viruses, Retro-transcribing viruses, Metaviridae, Errantivirus	35.92	1e-46
QEPC01000136.1	c1101968	1101234	735	AAA92249.1	Viruses, Retro-transcribing viruses, Metaviridae, Errantivirus	24.43	2e-14
QEPC01000136.1	c1861156	1857899	3258	BAL04139.1	Viruses, Retro-transcribing viruses, Retroviridae, Orthoretrovirinae, Gammaretrovirus	28.59	7e-94
QEPC01000136.1	c2230954	2229666	1289	AAA92249.1	Viruses, Retro-transcribing viruses, Metaviridae, Errantivirus	38.21	5e-75
QEPC01000136.1	c3123271	3122273	999	AAA92249.1	Viruses, Retro-transcribing viruses, Metaviridae, Errantivirus	32.04	2e-50
QEPC01000136.1	c3156328	3155741	588	AIG99439.1	Viruses, Retro-transcribing viruses, Retroviridae, Orthoretrovirinae, Gammaretrovirus	40.64	1e-36
QEPC01000136.1	c4139544	4136899	2646	AAA92249.1	Viruses, Retro-transcribing viruses, Metaviridae, Errantivirus	38.92	2e-74
QEPC01000136.1	c5785903	5783919	1985	AAA92249.1	Viruses, Retro-transcribing viruses, Metaviridae, Errantivirus	38.93	2e-52
QEPC01000136.1	c5865227	5864538	690	AAA92249.1	Viruses, Retro-transcribing viruses, Metaviridae, Errantivirus	29.71	2e-28
QEPC01000136.1	c7243917	7241912	2006	AAA92249.1	Viruses, Retro-transcribing viruses, Metaviridae, Errantivirus	38.24	1e-52
QEPC01000136.1	c7676621	7674126	2496	AAA92249.1	Viruses, Retro-transcribing viruses, Metaviridae, Errantivirus	38.36	9e-93
QEPC01000136.1	c852079	851228	852	AAF64414.1	Viruses, Retro-transcribing viruses, Retroviridae, Spumaretrovirinae, Spumavirus	29.96	3e-23	EFV_pol|Spumavirus	29.96	7e-26	1
QEPC01000136.1	c8637673	8637290	384	ABA54982.1	Viruses, Retro-transcribing viruses, Retroviridae	38.14	7e-22
QEPC01000142.1	c178409	176268	2142	AAA92249.1	Viruses, Retro-transcribing viruses, Metaviridae, Errantivirus	32.94	2e-63
QEPC01000144.1	c257980	255812	2169	BAL04139.1	Viruses, Retro-transcribing viruses, Retroviridae, Orthoretrovirinae, Gammaretrovirus	26.7	9e-48
QEPC01000146.1	79953	80318	366	AIG99439.1	Viruses, Retro-transcribing viruses, Retroviridae, Orthoretrovirinae, Gammaretrovirus	43.7	2e-27
QEPC01000146.1	244214	244906	693	pir||S18738	Viruses, Retro-transcribing viruses, Retroviridae, Spumaretrovirinae, Spumavirus	27.31	3e-19	SFVmac_pol|Spumavirus	27.31	7e-22	1
QEPC01000155.1	779632	780582	951	AAA92249.1	Viruses, Retro-transcribing viruses, Metaviridae, Errantivirus	32.92	3e-54
QEPC01000155.1	3189796	3190839	1044	AAA92249.1	Viruses, Retro-transcribing viruses, Metaviridae, Errantivirus	34.76	4e-66
QEPC01000155.1	c2512259	2511554	706	NP_955577.1	Viruses, Retro-transcribing viruses, Retroviridae, Orthoretrovirinae, Gammaretrovirus	33.33	1e-13
QEPC01000155.1	c3388118	3387243	876	NP_045937.2	Viruses, Retro-transcribing viruses, Retroviridae, Orthoretrovirinae, Epsilonretrovirus	35.15	1e-47
QEPC01000157.1	407924	408616	693	AAA92249.1	Viruses, Retro-transcribing viruses, Metaviridae, Errantivirus	33.33	2e-30
QEPC01000157.1	1105779	1106627	849	AAA92249.1	Viruses, Retro-transcribing viruses, Metaviridae, Errantivirus	36.43	2e-56
QEPC01000157.1	1161641	1163890	2250	AAA92249.1	Viruses, Retro-transcribing viruses, Metaviridae, Errantivirus	37.74	2e-73
QEPC01000157.1	c1925732	1923584	2149	AAA92249.1	Viruses, Retro-transcribing viruses, Metaviridae, Errantivirus	35.98	9e-59
QEPC01000157.1	c569069	565540	3530	AAA92249.1	Viruses, Retro-transcribing viruses, Metaviridae, Errantivirus	40.8	2e-80
QEPC01000157.1	c808616	807984	633	AAA92249.1	Viruses, Retro-transcribing viruses, Metaviridae, Errantivirus	36.82	3e-42
QEPC01000157.1	c865184	863226	1959	YP_009109694.1	Viruses, Retro-transcribing viruses, Retroviridae, Orthoretrovirinae, Gammaretrovirus, unclassified Gammaretrovirus	40.69	2e-136
QEPC01000159.1	c61040	58937	2104	AAA92249.1	Viruses, Retro-transcribing viruses, Metaviridae, Errantivirus	36.34	9e-73
QEPC01000160.1	443142	445284	2143	AAA92249.1	Viruses, Retro-transcribing viruses, Metaviridae, Errantivirus	35.14	7e-65
QEPC01000160.1	596102	598117	2016	AAA92249.1	Viruses, Retro-transcribing viruses, Metaviridae, Errantivirus	38.74	5e-76
QEPC01000172.1	62	769	708	pir||GNLJLK	Viruses, Retro-transcribing viruses, Retroviridae, Spumaretrovirinae, Spumavirus	30.51	7e-24	EFV_pol|Spumavirus	30.38	4e-26	1
QEPC01000193.1	129425	132118	2694	ASF20094.1	Viruses, Retro-transcribing viruses, Retroviridae, Spumaretrovirinae, Spumavirus	47.85	1e-117	CoeEFV_Pol|Spumavirus	42.14	5e-116	1
QEPC01000193.1	200677	201261	585	AAA92249.1	Viruses, Retro-transcribing viruses, Metaviridae, Errantivirus	36.27	2e-37
QEPC01000198.1	c129044	128433	612	AAF64414.1	Viruses, Retro-transcribing viruses, Retroviridae, Spumaretrovirinae, Spumavirus	29.27	4e-18	EFV_pol|Spumavirus	29.27	9e-21	1
QEPC01000213.1	74204	76703	2500	AAA92249.1	Viruses, Retro-transcribing viruses, Metaviridae, Errantivirus	39.26	6e-76
QEPC01000215.1	c100612	99911	702	AAF64414.1	Viruses, Retro-transcribing viruses, Retroviridae, Spumaretrovirinae, Spumavirus	29.96	7e-24	EFV_pol|Spumavirus	29.96	1e-26	1
QEPC01000215.1	c459908	459061	848	ABO25842.2	Viruses, Retro-transcribing viruses, Retroviridae, Orthoretrovirinae, Epsilonretrovirus	29.18	7e-19
QEPC01000216.1	586054	586797	744	ABA54982.1	Viruses, Retro-transcribing viruses, Retroviridae	32.72	4e-26
QEPC01000216.1	c547588	546905	684	AIG99439.1	Viruses, Retro-transcribing viruses, Retroviridae, Orthoretrovirinae, Gammaretrovirus	28.9	7e-17
QEPC01000229.1	340125	342865	2741	AAC54861.1	Viruses, Retro-transcribing viruses, Retroviridae, Orthoretrovirinae, unclassified Orthoretrovirinae	30.38	3e-61
QEPC01000229.1	c189381	186958	2424	AAA92249.1	Viruses, Retro-transcribing viruses, Metaviridae, Errantivirus	36.28	4e-74
QEPC01000229.1	c412721	410297	2425	AAA92249.1	Viruses, Retro-transcribing viruses, Metaviridae, Errantivirus	31.9	7e-61
QEPC01000231.1	6626	7360	735	pir||GNLJLK	Viruses, Retro-transcribing viruses, Retroviridae, Spumaretrovirinae, Spumavirus	31.05	3e-23	CoeEFV_Pol|Spumavirus	30.56	6e-26	1
QEPC01000232.1	c33699	31569	2131	AAA92249.1	Viruses, Retro-transcribing viruses, Metaviridae, Errantivirus	36.32	5e-58
QEPC01000232.1	c591813	591232	582	ACL36982.1	Viruses, Retro-transcribing viruses, Caulimoviridae, unclassified Caulimoviridae	34.04	1e-31
QEPC01000235.1	317146	317749	604	AAA92249.1	Viruses, Retro-transcribing viruses, Metaviridae, Errantivirus	41.75	1e-28
QEPC01000235.1	c159845	157239	2607	AAA92249.1	Viruses, Retro-transcribing viruses, Metaviridae, Errantivirus	38.21	2e-81
QEPC01000239.1	543487	544374	888	AAA92249.1	Viruses, Retro-transcribing viruses, Metaviridae, Errantivirus	38.54	2e-63
QEPC01000239.1	c273675	271015	2661	AAA92249.1	Viruses, Retro-transcribing viruses, Metaviridae, Errantivirus	37.06	2e-75
QEPC01000241.1	344296	344751	456	pir||T29097	Viruses, Retro-transcribing viruses, Retroviridae	27.15	4e-13
QEPC01000257.1	c16497	15700	798	AAA92249.1	Viruses, Retro-transcribing viruses, Metaviridae, Errantivirus	36.4	7e-45
QEPC01000257.1	c487772	486999	774	AAF64414.1	Viruses, Retro-transcribing viruses, Retroviridae, Spumaretrovirinae, Spumavirus	29.41	4e-20	Echidna-ERV_POL	27.24	2e-24
QEPC01000257.1	c497321	496869	453	AAF64414.1	Viruses, Retro-transcribing viruses, Retroviridae, Spumaretrovirinae, Spumavirus	26.17	4e-09	CoeEFV_Pol|Spumavirus	27.27	3e-13	1
QEPC01000257.1	c533349	531229	2121	AAA92249.1	Viruses, Retro-transcribing viruses, Metaviridae, Errantivirus	39.11	8e-74
QEPC01000257.1	c590998	588714	2285	AAA92249.1	Viruses, Retro-transcribing viruses, Metaviridae, Errantivirus	35.77	1e-48
QEPC01000263.1	297839	298288	450	AAF64414.1	Viruses, Retro-transcribing viruses, Retroviridae, Spumaretrovirinae, Spumavirus	34	5e-18	Pseudopodoces-H_Pol	33.33	5e-22
QEPC01000270.1	95931	96362	432	AAA92249.1	Viruses, Retro-transcribing viruses, Metaviridae, Errantivirus	27.08	3e-14
QEPC01000270.1	235570	236031	462	pir||T29097	Viruses, Retro-transcribing viruses, Retroviridae	25.47	3e-11
QEPC01000270.1	c691407	690640	768	AAA92249.1	Viruses, Retro-transcribing viruses, Metaviridae, Errantivirus	38.52	1e-46
QEPC01000281.1	796887	799652	2766	AAA92249.1	Viruses, Retro-transcribing viruses, Metaviridae, Errantivirus	36.72	2e-73
QEPC01000281.1	810402	811109	708	AAF64414.1	Viruses, Retro-transcribing viruses, Retroviridae, Spumaretrovirinae, Spumavirus	30.83	8e-22	EFV_pol|Spumavirus	30.83	2e-24	1
QEPC01000281.1	910746	911624	879	AAA92249.1	Viruses, Retro-transcribing viruses, Metaviridae, Errantivirus	35.42	4e-49
QEPC01000281.1	977932	978549	618	BAU59305.1	Viruses, Retro-transcribing viruses, Retroviridae, Spumaretrovirinae, Spumavirus	28	1e-15	SFVmac_pol|Spumavirus	27.5	2e-17	1
QEPC01000281.1	c1035167	1034580	588	ADN65591.1	Viruses, Retro-transcribing viruses, Retroviridae, Spumaretrovirinae, Spumavirus	30.32	6e-19	SFVgor_pol|Spumavirus	30.32	1e-21	1
QEPC01000281.1	c81260	80400	861	AAA92249.1	Viruses, Retro-transcribing viruses, Metaviridae, Errantivirus	29.31	1e-14
QEPC01000282.1	317685	318203	519	AKM21185.1	Viruses, Retro-transcribing viruses, Retroviridae, Spumaretrovirinae, Spumavirus	38.86	3e-24	CoeEFV_Pol|Spumavirus	41.71	3e-37	1
QEPC01000282.1	c274036	270962	3075	AAA92249.1	Viruses, Retro-transcribing viruses, Metaviridae, Errantivirus	37.7	9e-77
QEPC01000284.1	89624	91765	2142	AAA92249.1	Viruses, Retro-transcribing viruses, Metaviridae, Errantivirus	37.66	4e-79
QEPC01000284.1	101768	104263	2496	AAA92249.1	Viruses, Retro-transcribing viruses, Metaviridae, Errantivirus	37.45	5e-77
QEPC01000284.1	172198	174678	2481	AAA92249.1	Viruses, Retro-transcribing viruses, Metaviridae, Errantivirus	39.22	2e-87
QEPC01000284.1	309173	311530	2358	AAA92249.1	Viruses, Retro-transcribing viruses, Metaviridae, Errantivirus	44.17	8e-78
QEPC01000284.1	335037	337051	2015	AAA92249.1	Viruses, Retro-transcribing viruses, Metaviridae, Errantivirus	31.88	1e-45
QEPC01000284.1	c118005	117196	810	AHC13200.1	Viruses, Retro-transcribing viruses, Retroviridae	30.43	3e-12
QEPC01000286.1	12665	13331	667	AFX98089.1	Viruses, Retro-transcribing viruses, Retroviridae, Spumaretrovirinae, Spumavirus	31.79	3e-14	Pseudopodoces-H_Pol	31.82	6e-21
QEPC01000286.1	1001635	1003702	2068	AAA92249.1	Viruses, Retro-transcribing viruses, Metaviridae, Errantivirus	35.94	4e-50
QEPC01000286.1	1168150	1168922	773	AAA92249.1	Viruses, Retro-transcribing viruses, Metaviridae, Errantivirus	40.14	5e-34
QEPC01000286.1	1264496	1267228	2733	AAA92249.1	Viruses, Retro-transcribing viruses, Metaviridae, Errantivirus	36.75	1e-84
QEPC01000286.1	1275928	1278095	2168	AAA92249.1	Viruses, Retro-transcribing viruses, Metaviridae, Errantivirus	36.28	2e-53
QEPC01000286.1	1682571	1685216	2646	AAA92249.1	Viruses, Retro-transcribing viruses, Metaviridae, Errantivirus	31.15	3e-85
QEPC01000286.1	1961677	1964418	2742	ABO25842.2	Viruses, Retro-transcribing viruses, Retroviridae, Orthoretrovirinae, Epsilonretrovirus	37.58	2e-46
QEPC01000286.1	c1610924	1608837	2088	AAA92249.1	Viruses, Retro-transcribing viruses, Metaviridae, Errantivirus	40	4e-77
QEPC01000286.1	c1666029	1663879	2151	AAA92249.1	Viruses, Retro-transcribing viruses, Metaviridae, Errantivirus	36.62	1e-85
QEPC01000291.1	165310	169620	4311	AAA92249.1	Viruses, Retro-transcribing viruses, Metaviridae, Errantivirus	37.21	4e-50
QEPC01000291.1	187867	188847	981	AAA92249.1	Viruses, Retro-transcribing viruses, Metaviridae, Errantivirus	31.67	8e-40
QEPC01000291.1	c301033	298510	2524	AAA92249.1	Viruses, Retro-transcribing viruses, Metaviridae, Errantivirus	37.68	2e-75
QEPC01000291.1	c430551	429499	1053	AAA92249.1	Viruses, Retro-transcribing viruses, Metaviridae, Errantivirus	38.51	9e-68
QEPC01000306.1	1319770	1320506	737	AAC54861.1	Viruses, Retro-transcribing viruses, Retroviridae, Orthoretrovirinae, unclassified Orthoretrovirinae	43.59	6e-36
QEPC01000306.1	c524368	523853	516	ACN56746.1	Viruses, Retro-transcribing viruses, Caulimoviridae, Badnavirus	37.35	1e-21
QEPC01000306.1	c653565	647129	6437	NP_045937.2	Viruses, Retro-transcribing viruses, Retroviridae, Orthoretrovirinae, Epsilonretrovirus	44.57	8e-86
QEPC01000306.1	c70400	69933	468	AAF64414.1	Viruses, Retro-transcribing viruses, Retroviridae, Spumaretrovirinae, Spumavirus	34.19	1e-19	Taeniopygia-H_pol	36.13	1e-23
QEPC01000306.1	c840062	839410	653	AAF64414.1	Viruses, Retro-transcribing viruses, Retroviridae, Spumaretrovirinae, Spumavirus	32.48	2e-18	EFV_pol|Spumavirus	32.48	5e-21	1
QEPC01000306.1	c951315	949234	2082	AAA92249.1	Viruses, Retro-transcribing viruses, Metaviridae, Errantivirus	37.76	3e-79
QEPC01000313.1	c155905	153257	2649	AAA92249.1	Viruses, Retro-transcribing viruses, Metaviridae, Errantivirus	34.85	1e-81
QEPC01000321.1	c156422	154365	2058	AAA92249.1	Viruses, Retro-transcribing viruses, Metaviridae, Errantivirus	35.17	9e-57
QEPC01000331.1	122145	124292	2148	AAA92249.1	Viruses, Retro-transcribing viruses, Metaviridae, Errantivirus	38.05	2e-74
QEPC01000331.1	c94465	91977	2489	AAA92249.1	Viruses, Retro-transcribing viruses, Metaviridae, Errantivirus	39.51	1e-81
QEPC01000338.1	c120411	119072	1340	YP_009109692.1	Viruses, Retro-transcribing viruses, Retroviridae, Orthoretrovirinae, Gammaretrovirus, unclassified Gammaretrovirus	43.18	2e-59
QEPC01000342.1	849868	854259	4392	pdb|4HKQ|A	Viruses, Retro-transcribing viruses, Retroviridae, Orthoretrovirinae, Gammaretrovirus, unclassified Gammaretrovirus	41.07	6e-131
QEPC01000342.1	2062137	2062763	627	AHC13194.1	Viruses, Retro-transcribing viruses, Retroviridae	28.3	6e-14
QEPC01000342.1	2382970	2383674	705	AFX98099.1	Viruses, Retro-transcribing viruses, Retroviridae, Spumaretrovirinae, Spumavirus	28.02	4e-12	GGERV-10_pol|ClassIII	25.76	4e-16
QEPC01000343.1	212766	213338	573	CAA65970.1	Viruses, Retro-transcribing viruses, Caulimoviridae, Caulimovirus	34.67	9e-25
QEPC01000343.1	552709	553458	750	ANV20884.1	Viruses, Retro-transcribing viruses, Caulimoviridae, Badnavirus	26.06	4e-14
QEPC01000343.1	1249717	1250358	642	ABA54982.1	Viruses, Retro-transcribing viruses, Retroviridae	40.65	2e-39
QEPC01000343.1	4532426	4534849	2424	AAA92249.1	Viruses, Retro-transcribing viruses, Metaviridae, Errantivirus	39.16	4e-87
QEPC01000343.1	6067881	6068650	770	AAA92249.1	Viruses, Retro-transcribing viruses, Metaviridae, Errantivirus	33.57	4e-33
QEPC01000343.1	c1459259	1458792	468	ARO38276.1	Viruses, Retro-transcribing viruses, Retroviridae	28.47	7e-12
QEPC01000343.1	c1505849	1505341	509	AAA92249.1	Viruses, Retro-transcribing viruses, Metaviridae, Errantivirus	26.89	2e-11
QEPC01000343.1	c1859003	1858553	451	no match	no match	nan	nan
QEPC01000343.1	c1904148	1903402	747	AHC13200.1	Viruses, Retro-transcribing viruses, Retroviridae	30.77	3e-16
QEPC01000343.1	c3501465	3501022	444	AAA92249.1	Viruses, Retro-transcribing viruses, Metaviridae, Errantivirus	28.19	2e-15
QEPC01000343.1	c5026933	5026028	906	AAA92249.1	Viruses, Retro-transcribing viruses, Metaviridae, Errantivirus	35.49	6e-51
QEPC01000343.1	c7064531	7063446	1086	ABA54982.1	Viruses, Retro-transcribing viruses, Retroviridae	34.2	2e-46
QEPC01000347.1	821633	822573	941	AAA92249.1	Viruses, Retro-transcribing viruses, Metaviridae, Errantivirus	36.89	6e-42
QEPC01000347.1	1625391	1627541	2151	AAA92249.1	Viruses, Retro-transcribing viruses, Metaviridae, Errantivirus	35.73	6e-74
QEPC01000347.1	2534714	2535258	545	AAC54861.1	Viruses, Retro-transcribing viruses, Retroviridae, Orthoretrovirinae, unclassified Orthoretrovirinae	32.35	3e-13
QEPC01000347.1	c1081505	1079099	2407	AAA92249.1	Viruses, Retro-transcribing viruses, Metaviridae, Errantivirus	31.97	6e-58
QEPC01000347.1	c1089058	1088423	636	AAB68770.1	Viruses, Retro-transcribing viruses, Retroviridae, Spumaretrovirinae, Spumavirus	30.66	3e-22	BFV_pol|Spumavirus	30.66	6e-25	1
QEPC01000347.1	c1643774	1640388	3387	AIG99439.1	Viruses, Retro-transcribing viruses, Retroviridae, Orthoretrovirinae, Gammaretrovirus	39.63	0
QEPC01000347.1	c2397339	2396731	609	AFX98089.1	Viruses, Retro-transcribing viruses, Retroviridae, Spumaretrovirinae, Spumavirus	30.77	3e-19	Pseudopodoces-H_Pol	31.79	7e-22
QEPC01000372.1	67062	67994	933	AAF64414.1	Viruses, Retro-transcribing viruses, Retroviridae, Spumaretrovirinae, Spumavirus	27.71	8e-24	EFV_pol|Spumavirus	27.71	2e-26	1
QEPC01000373.1	3459425	3460117	693	AFR79244.1	Viruses, Retro-transcribing viruses, Retroviridae, Spumaretrovirinae, Spumavirus	29.74	1e-27	BFV_pol|Spumavirus	30.3	3e-30	1
QEPC01000373.1	c1484096	1483392	705	ARO38276.1	Viruses, Retro-transcribing viruses, Retroviridae	29.56	4e-12
QEPC01000373.1	c1574971	1574519	453	ARO38276.1	Viruses, Retro-transcribing viruses, Retroviridae	30.5	3e-14
QEPC01000373.1	c2675135	2674437	699	AFX98089.1	Viruses, Retro-transcribing viruses, Retroviridae, Spumaretrovirinae, Spumavirus	31.42	4e-26	SFVgor_pol|Spumavirus	30.97	1e-28	1
QEPC01000373.1	c2823020	2820929	2092	AAA92249.1	Viruses, Retro-transcribing viruses, Metaviridae, Errantivirus	37.59	7e-40
QEPC01000373.1	c922734	920617	2118	AAA92249.1	Viruses, Retro-transcribing viruses, Metaviridae, Errantivirus	38.78	8e-76
QEPC01000381.1	210458	212579	2122	AAA92249.1	Viruses, Retro-transcribing viruses, Metaviridae, Errantivirus	35.92	3e-68
QEPC01000381.1	283989	285806	1818	AAA92249.1	Viruses, Retro-transcribing viruses, Metaviridae, Errantivirus	35.54	1e-58
QEPC01000381.1	392007	394138	2132	AAA92249.1	Viruses, Retro-transcribing viruses, Metaviridae, Errantivirus	38.44	8e-84
QEPC01000381.1	1196278	1196886	609	AAA92249.1	Viruses, Retro-transcribing viruses, Metaviridae, Errantivirus	22.93	1e-11
QEPC01000381.1	1309466	1310086	621	AAA92249.1	Viruses, Retro-transcribing viruses, Metaviridae, Errantivirus	33.84	1e-27
QEPC01000381.1	1509129	1510208	1080	AAA92249.1	Viruses, Retro-transcribing viruses, Metaviridae, Errantivirus	36.16	3e-65
QEPC01000381.1	1536399	1539047	2649	AAA92249.1	Viruses, Retro-transcribing viruses, Metaviridae, Errantivirus	37.97	7e-86
QEPC01000381.1	1656176	1656916	741	AAA92249.1	Viruses, Retro-transcribing viruses, Metaviridae, Errantivirus	33.33	1e-22
QEPC01000381.1	1850636	1851340	705	ARO38276.1	Viruses, Retro-transcribing viruses, Retroviridae	29.56	4e-12
QEPC01000381.1	2266424	2267197	774	AAF64414.1	Viruses, Retro-transcribing viruses, Retroviridae, Spumaretrovirinae, Spumavirus	28.88	2e-22	EFV_pol|Spumavirus	28.88	4e-25	1
QEPC01000381.1	2644780	2647183	2404	AAA92249.1	Viruses, Retro-transcribing viruses, Metaviridae, Errantivirus	30.83	4e-39
QEPC01000381.1	3646170	3648158	1989	AAA92249.1	Viruses, Retro-transcribing viruses, Metaviridae, Errantivirus	33.33	2e-45
QEPC01000381.1	4265129	4265950	822	AAA92249.1	Viruses, Retro-transcribing viruses, Metaviridae, Errantivirus	34.34	2e-44
QEPC01000381.1	4621836	4624214	2379	AAA92249.1	Viruses, Retro-transcribing viruses, Metaviridae, Errantivirus	38.77	6e-86
QEPC01000381.1	c1281078	1280371	708	AAB68770.1	Viruses, Retro-transcribing viruses, Retroviridae, Spumaretrovirinae, Spumavirus	30.64	3e-26	BFV_pol|Spumavirus	30.64	6e-29	1
QEPC01000381.1	c2184314	2183334	981	AAP75615.1	Viruses, Retro-transcribing viruses, Caulimoviridae, Caulimovirus	33.86	2e-32
QEPC01000381.1	c3018706	3017855	852	AAF64414.1	Viruses, Retro-transcribing viruses, Retroviridae, Spumaretrovirinae, Spumavirus	28.68	2e-16	Melopsittacus-H_pol	28.02	2e-21
QEPC01000381.1	c3524256	3523588	669	AAA92249.1	Viruses, Retro-transcribing viruses, Metaviridae, Errantivirus	38.64	4e-42
QEPC01000381.1	c4181861	4180935	927	AAA92249.1	Viruses, Retro-transcribing viruses, Metaviridae, Errantivirus	30.57	1e-45
QEPC01000381.1	c4480904	4480443	462	AGM61336.1	Viruses, Retro-transcribing viruses, Retroviridae, Spumaretrovirinae, Spumavirus	28.39	3e-12	SFVmac_pol|Spumavirus	28.39	9e-15	1
QEPC01000381.1	c4614280	4611605	2676	AAA92249.1	Viruses, Retro-transcribing viruses, Metaviridae, Errantivirus	38.97	5e-81
QEPC01000382.1	11499	14162	2664	AAA92249.1	Viruses, Retro-transcribing viruses, Metaviridae, Errantivirus	37.59	2e-82
QEPC01000382.1	50293	50853	561	AFR79244.1	Viruses, Retro-transcribing viruses, Retroviridae, Spumaretrovirinae, Spumavirus	26.32	2e-16	BFV_pol|Spumavirus	26.84	5e-19	1
QEPC01000382.1	427566	428082	517	AND74262.1	Viruses, Retro-transcribing viruses, Retroviridae, Orthoretrovirinae, Gammaretrovirus	37.98	3e-13
QEPC01000382.1	c117879	115357	2523	AAA92249.1	Viruses, Retro-transcribing viruses, Metaviridae, Errantivirus	37.12	2e-50
QEPC01000382.1	c190950	188704	2247	AAA92249.1	Viruses, Retro-transcribing viruses, Metaviridae, Errantivirus	38.12	5e-79
QEPC01000382.1	c19270	18452	819	AND74262.1	Viruses, Retro-transcribing viruses, Retroviridae, Orthoretrovirinae, Gammaretrovirus	23.1	1e-16
QEPC01000382.1	c243678	243226	453	AAA92249.1	Viruses, Retro-transcribing viruses, Metaviridae, Errantivirus	26	3e-12
QEPC01000382.1	c357938	357252	687	ABA54982.1	Viruses, Retro-transcribing viruses, Retroviridae	29.57	2e-24
QEPC01000382.1	c366492	364211	2282	AAA92249.1	Viruses, Retro-transcribing viruses, Metaviridae, Errantivirus	37.75	2e-67
QEPC01000382.1	c64606	64082	525	AAF64414.1	Viruses, Retro-transcribing viruses, Retroviridae, Spumaretrovirinae, Spumavirus	27.78	2e-13	EFV_pol|Spumavirus	27.78	4e-16	1
QEPC01000407.1	413630	415994	2365	AAA92249.1	Viruses, Retro-transcribing viruses, Metaviridae, Errantivirus	29	1e-43
QEPC01000407.1	c1091632	1091054	579	AAC78249.1	Viruses, Retro-transcribing viruses, Retroviridae, Orthoretrovirinae, Gammaretrovirus, unclassified Gammaretrovirus	43.01	9e-16
QEPC01000407.1	c607224	605003	2222	AAA92249.1	Viruses, Retro-transcribing viruses, Metaviridae, Errantivirus	35.48	3e-63
QEPC01000407.1	c977941	973132	4810	AAA92249.1	Viruses, Retro-transcribing viruses, Metaviridae, Errantivirus	37.2	7e-71
QEPC01000409.1	559830	561260	1431	AAA92249.1	Viruses, Retro-transcribing viruses, Metaviridae, Errantivirus	36.74	2e-71
QEPC01000409.1	609863	611134	1272	AAA92249.1	Viruses, Retro-transcribing viruses, Metaviridae, Errantivirus	39.08	1e-47
QEPC01000409.1	906456	907099	644	ADN65591.1	Viruses, Retro-transcribing viruses, Retroviridae, Spumaretrovirinae, Spumavirus	30.19	1e-17	SFVgor_pol|Spumavirus	30.19	3e-20	1
QEPC01000409.1	1142736	1145524	2789	ABO25842.2	Viruses, Retro-transcribing viruses, Retroviridae, Orthoretrovirinae, Epsilonretrovirus	34.73	6e-38
QEPC01000409.1	1264872	1266269	1398	AAA92249.1	Viruses, Retro-transcribing viruses, Metaviridae, Errantivirus	33.67	2e-47
QEPC01000409.1	c1065861	1065256	606	CAD67562.1	Viruses, Retro-transcribing viruses, Retroviridae, Spumaretrovirinae, Spumavirus	28.4	2e-12	SFVmac_pol|Spumavirus	25.66	4e-14	1
QEPC01000409.1	c1180369	1178098	2272	AAA92249.1	Viruses, Retro-transcribing viruses, Metaviridae, Errantivirus	34.56	5e-59
QEPC01000409.1	c805505	803014	2492	AAA92249.1	Viruses, Retro-transcribing viruses, Metaviridae, Errantivirus	37.92	2e-67
QEPC01000409.1	c88579	86012	2568	AAA92249.1	Viruses, Retro-transcribing viruses, Metaviridae, Errantivirus	38.59	1e-73
QEPC01000409.1	c941772	941185	588	AHC13197.1	Viruses, Retro-transcribing viruses, Retroviridae	29.49	5e-14
QEPC01000412.1	444697	445584	888	AAA92249.1	Viruses, Retro-transcribing viruses, Metaviridae, Errantivirus	34.77	2e-49
QEPC01000412.1	2786719	2788974	2256	AAA92249.1	Viruses, Retro-transcribing viruses, Metaviridae, Errantivirus	37.5	4e-80
QEPC01000412.1	12022549	12023307	759	AAA92249.1	Viruses, Retro-transcribing viruses, Metaviridae, Errantivirus	36.25	5e-43
QEPC01000412.1	13544464	13547499	3036	AAA92249.1	Viruses, Retro-transcribing viruses, Metaviridae, Errantivirus	39.41	1e-76
QEPC01000412.1	13643947	13644922	976	AVE14101.1	Viruses, Retro-transcribing viruses, Caulimoviridae, Caulimovirus	27.32	3e-20
QEPC01000412.1	14315948	14316616	669	AAA92249.1	Viruses, Retro-transcribing viruses, Metaviridae, Errantivirus	34.03	7e-32
QEPC01000412.1	16305224	16307326	2103	AAA92249.1	Viruses, Retro-transcribing viruses, Metaviridae, Errantivirus	32.08	1e-40
QEPC01000412.1	19882056	19882742	687	NP_045937.2	Viruses, Retro-transcribing viruses, Retroviridae, Orthoretrovirinae, Epsilonretrovirus	31	4e-22
QEPC01000412.1	21070211	21070924	714	AAF64414.1	Viruses, Retro-transcribing viruses, Retroviridae, Spumaretrovirinae, Spumavirus	30.61	4e-28	EFV_pol|Spumavirus	30.61	8e-31	1
QEPC01000412.1	23063305	23064018	714	NP_045937.2	Viruses, Retro-transcribing viruses, Retroviridae, Orthoretrovirinae, Epsilonretrovirus	29.52	5e-26
QEPC01000412.1	23556510	23557463	954	AAA92249.1	Viruses, Retro-transcribing viruses, Metaviridae, Errantivirus	30.48	7e-46
QEPC01000412.1	24163850	24166420	2571	AAA92249.1	Viruses, Retro-transcribing viruses, Metaviridae, Errantivirus	38.97	1e-82
QEPC01000412.1	c1333812	1333165	648	AAF64414.1	Viruses, Retro-transcribing viruses, Retroviridae, Spumaretrovirinae, Spumavirus	28.77	2e-19	Ovex1_pol	30.14	2e-22
QEPC01000412.1	c1525416	1522741	2676	AAA92249.1	Viruses, Retro-transcribing viruses, Metaviridae, Errantivirus	38.97	2e-81
QEPC01000412.1	c19562723	19562079	645	AAA92249.1	Viruses, Retro-transcribing viruses, Metaviridae, Errantivirus	35.12	1e-42
QEPC01000412.1	c19832043	19831438	606	AAA92249.1	Viruses, Retro-transcribing viruses, Metaviridae, Errantivirus	23.3	2e-13
QEPC01000412.1	c19987303	19984754	2550	AAA92249.1	Viruses, Retro-transcribing viruses, Metaviridae, Errantivirus	39.81	8e-87
QEPC01000412.1	c22292125	22289844	2282	AAA92249.1	Viruses, Retro-transcribing viruses, Metaviridae, Errantivirus	32.59	2e-52
QEPC01000412.1	c22833057	22832261	797	ABO25842.2	Viruses, Retro-transcribing viruses, Retroviridae, Orthoretrovirinae, Epsilonretrovirus	34.55	2e-28
QEPC01000412.1	c23705853	23705132	722	AAF64414.1	Viruses, Retro-transcribing viruses, Retroviridae, Spumaretrovirinae, Spumavirus	25.34	8e-16	EFV_pol|Spumavirus	25.34	2e-18	1
QEPC01000412.1	c23958787	23958010	778	ADE05995.1	Viruses, Retro-transcribing viruses, Retroviridae, Spumaretrovirinae, Spumavirus	30.63	7e-14	SMFV_pol|Spumavirus	30.63	2e-16	1
QEPC01000412.1	c5157153	5154727	2427	AAA92249.1	Viruses, Retro-transcribing viruses, Metaviridae, Errantivirus	39.51	8e-80
QEPC01000412.1	c7541631	7540648	984	CAD67562.1	Viruses, Retro-transcribing viruses, Retroviridae, Spumaretrovirinae, Spumavirus	30.22	6e-22	Echidna-ERV_POL	28.99	6e-26
QEPC01000421.1	206324	207148	825	AAA92249.1	Viruses, Retro-transcribing viruses, Metaviridae, Errantivirus	29.63	7e-16
QEPC01000421.1	550417	551058	642	AFO54491.1	Viruses, Retro-transcribing viruses, Caulimoviridae, Rosadnavirus	26.22	3e-21
QEPC01000434.1	496971	497681	711	AAA92249.1	Viruses, Retro-transcribing viruses, Metaviridae, Errantivirus	30.99	1e-37
QEPC01000434.1	610496	612874	2379	AAA92249.1	Viruses, Retro-transcribing viruses, Metaviridae, Errantivirus	38.83	9e-91
QEPC01000434.1	837075	837818	744	AAF64414.1	Viruses, Retro-transcribing viruses, Retroviridae, Spumaretrovirinae, Spumavirus	31.28	5e-26	EFV_pol|Spumavirus	31.28	1e-28	1
QEPC01000434.1	c146077	143846	2232	AAA92249.1	Viruses, Retro-transcribing viruses, Metaviridae, Errantivirus	37.01	9e-72
QEPC01000434.1	c503707	501059	2649	AAA92249.1	Viruses, Retro-transcribing viruses, Metaviridae, Errantivirus	34.3	6e-76
QEPC01000434.1	c587599	587159	441	AAF64414.1	Viruses, Retro-transcribing viruses, Retroviridae, Spumaretrovirinae, Spumavirus	32.65	2e-15	EFV_pol|Spumavirus	32.65	3e-18	1
QEPC01000437.1	c8272	7808	465	AAA93092.1	Viruses, Retro-transcribing viruses, Retroviridae, Orthoretrovirinae, Gammaretrovirus	34.46	5e-15
QEPC01000445.1	568040	570926	2887	ADR80026.1	Viruses, Retro-transcribing viruses, Retroviridae, Orthoretrovirinae, Gammaretrovirus, Murine leukemia virus	40.49	7e-119
QEPC01000448.1	c26323	24359	1965	AAA92249.1	Viruses, Retro-transcribing viruses, Metaviridae, Errantivirus	36.43	2e-49
QEPC01000448.1	c337665	336916	750	AFR79244.1	Viruses, Retro-transcribing viruses, Retroviridae, Spumaretrovirinae, Spumavirus	28.45	1e-23	Echidna-ERV_POL	28.81	3e-26
QEPC01000448.1	c6223	4035	2189	AAA92249.1	Viruses, Retro-transcribing viruses, Metaviridae, Errantivirus	36.59	1e-61
QEPC01000452.1	91603	92238	636	AAF64414.1	Viruses, Retro-transcribing viruses, Retroviridae, Spumaretrovirinae, Spumavirus	28.5	1e-19	CoeEFV_Pol|Spumavirus	28.31	4e-23	1
QEPC01000454.1	203331	204461	1131	ABO25842.2	Viruses, Retro-transcribing viruses, Retroviridae, Orthoretrovirinae, Epsilonretrovirus	33.51	5e-59
QEPC01000469.1	85047	87692	2646	AAA92249.1	Viruses, Retro-transcribing viruses, Metaviridae, Errantivirus	36.72	6e-74
QEPC01000472.1	c3019	875	2145	AAA92249.1	Viruses, Retro-transcribing viruses, Metaviridae, Errantivirus	37.32	2e-78
QEPC01000476.1	48111	48968	858	AAA92249.1	Viruses, Retro-transcribing viruses, Metaviridae, Errantivirus	31.07	2e-40
QEPC01000476.1	c130141	127896	2246	AAA92249.1	Viruses, Retro-transcribing viruses, Metaviridae, Errantivirus	34.27	8e-33
QEPC01000493.1	566033	566383	351	sp|P21414.2|POL_GALV	Viruses, Ortervirales, Retroviridae, Orthoretrovirinae, Gammaretrovirus	45.22	4e-16
QEPC01000493.1	742508	743386	879	AIG99439.1	Viruses, Retro-transcribing viruses, Retroviridae, Orthoretrovirinae, Gammaretrovirus	36.54	3e-50
QEPC01000493.1	2501574	2502312	739	AEF12607.1	Viruses, Retro-transcribing viruses, Retroviridae, Orthoretrovirinae, Gammaretrovirus	55.77	9e-31
QEPC01000503.1	228019	228654	636	AAF64414.1	Viruses, Retro-transcribing viruses, Retroviridae, Spumaretrovirinae, Spumavirus	29.3	2e-20	Pseudopodoces-H_Pol	30.09	5e-25
QEPC01000503.1	446972	447507	536	AND74259.1	Viruses, Retro-transcribing viruses, Retroviridae, Orthoretrovirinae, Gammaretrovirus	44.54	7e-30
QEPC01000503.1	531187	533315	2129	AAA92249.1	Viruses, Retro-transcribing viruses, Metaviridae, Errantivirus	36.52	4e-63
QEPC01000503.1	564727	565365	639	CAA70075.1	Viruses, Retro-transcribing viruses, Retroviridae, Spumaretrovirinae, Spumavirus	30.29	3e-22	FFV_pol|Spumavirus	30.29	6e-25	1
QEPC01000527.1	c101162	100527	636	AGC11913.1	Viruses, Retro-transcribing viruses, Retroviridae, Spumaretrovirinae, Spumavirus	28.23	5e-20	Ovex1_pol	29.74	3e-24
QEPC01000527.1	c151137	148944	2194	AAA92249.1	Viruses, Retro-transcribing viruses, Metaviridae, Errantivirus	42.64	2e-62
QEPC01000529.1	1209874	1211400	1527	AAC54861.1	Viruses, Retro-transcribing viruses, Retroviridae, Orthoretrovirinae, unclassified Orthoretrovirinae	33.27	4e-67
QEPC01000529.1	1337323	1337991	669	ADE05995.1	Viruses, Retro-transcribing viruses, Retroviridae, Spumaretrovirinae, Spumavirus	29.74	1e-15	Pseudopodoces-H_Pol	31.03	5e-23
QEPC01000529.1	1380432	1382106	1675	ADE05995.1	Viruses, Retro-transcribing viruses, Retroviridae, Spumaretrovirinae, Spumavirus	33.56	7e-77	CoeEFV_Pol|Spumavirus	37.24	2e-96	1
QEPC01000529.1	1402134	1402739	606	pir||GNLJLK	Viruses, Retro-transcribing viruses, Retroviridae, Spumaretrovirinae, Spumavirus	46.43	2e-30	EFV_pol|Spumavirus	44.06	6e-33	1
QEPC01000529.1	2361396	2363528	2133	AAA92249.1	Viruses, Retro-transcribing viruses, Metaviridae, Errantivirus	38.54	7e-78
QEPC01000529.1	3883235	3884182	948	pdb|5DMQ|A	Viruses, Retro-transcribing viruses, Retroviridae, Orthoretrovirinae, Gammaretrovirus, Murine leukemia virus	34.85	3e-46
QEPC01000529.1	3902169	3904173	2005	AAA92249.1	Viruses, Retro-transcribing viruses, Metaviridae, Errantivirus	36.16	2e-54
QEPC01000529.1	4519740	4522159	2420	AAA92249.1	Viruses, Retro-transcribing viruses, Metaviridae, Errantivirus	39.02	4e-65
QEPC01000529.1	4969468	4970439	972	AAA92249.1	Viruses, Retro-transcribing viruses, Metaviridae, Errantivirus	31.13	1e-45
QEPC01000529.1	5256869	5257576	708	AAF64414.1	Viruses, Retro-transcribing viruses, Retroviridae, Spumaretrovirinae, Spumavirus	26.91	1e-14	EFV_pol|Spumavirus	26.91	2e-17	1
QEPC01000529.1	c1315724	1313603	2122	AAA92249.1	Viruses, Retro-transcribing viruses, Metaviridae, Errantivirus	35.84	4e-63
QEPC01000529.1	c1356431	1354191	2241	AAA92249.1	Viruses, Retro-transcribing viruses, Metaviridae, Errantivirus	34.83	4e-72
QEPC01000529.1	c1704325	1703609	717	AAF64414.1	Viruses, Retro-transcribing viruses, Retroviridae, Spumaretrovirinae, Spumavirus	29.74	1e-20	Ovex1_pol	32.2	1e-25
QEPC01000529.1	c3627193	3626594	600	AAA92249.1	Viruses, Retro-transcribing viruses, Metaviridae, Errantivirus	36.27	2e-38
QEPC01000529.1	c3798252	3797587	666	NP_045937.2	Viruses, Retro-transcribing viruses, Retroviridae, Orthoretrovirinae, Epsilonretrovirus	41.51	5e-46
QEPC01000529.1	c469549	469007	543	AAP06677.1	Viruses, Retro-transcribing viruses, Retroviridae	45.36	1e-42
QEPC01000529.1	c4925900	4922258	3643	AAA92249.1	Viruses, Retro-transcribing viruses, Metaviridae, Errantivirus	38.52	2e-71
QEPC01000529.1	c5998893	5996675	2219	AAA92249.1	Viruses, Retro-transcribing viruses, Metaviridae, Errantivirus	36.52	2e-86
QEPC01000529.1	c6095856	6094901	956	AAA92249.1	Viruses, Retro-transcribing viruses, Metaviridae, Errantivirus	28.02	1e-31
QEPC01000530.1	141183	143355	2173	AAC54861.1	Viruses, Retro-transcribing viruses, Retroviridae, Orthoretrovirinae, unclassified Orthoretrovirinae	27.57	4e-29
QEPC01000530.1	179804	181883	2080	AAA92249.1	Viruses, Retro-transcribing viruses, Metaviridae, Errantivirus	36.97	7e-64
QEPC01000530.1	281481	282125	645	AAB68770.1	Viruses, Retro-transcribing viruses, Retroviridae, Spumaretrovirinae, Spumavirus	29.72	7e-19	BFV_pol|Spumavirus	29.72	1e-21	1
QEPC01000530.1	479867	481005	1139	AAA92249.1	Viruses, Retro-transcribing viruses, Metaviridae, Errantivirus	35.37	4e-56
QEPC01000530.1	512613	513233	621	ABO25842.2	Viruses, Retro-transcribing viruses, Retroviridae, Orthoretrovirinae, Epsilonretrovirus	40.38	6e-41
QEPC01000530.1	c154102	152729	1374	AAA92249.1	Viruses, Retro-transcribing viruses, Metaviridae, Errantivirus	34.67	5e-52
QEPC01000530.1	c805679	803081	2599	NP_045937.2	Viruses, Retro-transcribing viruses, Retroviridae, Orthoretrovirinae, Epsilonretrovirus	47.54	3e-116
QEPC01000531.1	129674	130327	654	AAA92249.1	Viruses, Retro-transcribing viruses, Metaviridae, Errantivirus	32.58	2e-32
QEPC01000531.1	799878	800582	705	BAU59305.1	Viruses, Retro-transcribing viruses, Retroviridae, Spumaretrovirinae, Spumavirus	28.99	3e-14	SFVmac_pol|Spumavirus	28.5	2e-16	1
QEPC01000531.1	1033438	1035549	2112	AAA92249.1	Viruses, Retro-transcribing viruses, Metaviridae, Errantivirus	40.3	7e-38
QEPC01000531.1	1369541	1369918	378	AAV68488.2	Viruses, Retro-transcribing viruses, Retroviridae, Orthoretrovirinae, Gammaretrovirus	41	1e-14
QEPC01000531.1	1791895	1792434	540	AGQ49469.1	Viruses, Retro-transcribing viruses, Caulimoviridae, Caulimovirus	42.73	5e-24
QEPC01000531.1	2215679	2217031	1353	AAA92249.1	Viruses, Retro-transcribing viruses, Metaviridae, Errantivirus	36.64	3e-75
QEPC01000531.1	3847225	3847956	732	AFX98099.1	Viruses, Retro-transcribing viruses, Retroviridae, Spumaretrovirinae, Spumavirus	27.46	7e-11	CoeEFV_Pol|Spumavirus	25	1e-11	1
QEPC01000531.1	c226601	225756	846	AAF64414.1	Viruses, Retro-transcribing viruses, Retroviridae, Spumaretrovirinae, Spumavirus	29.82	4e-22	EFV_pol|Spumavirus	29.82	8e-25	1
QEPC01000531.1	c2422995	2422069	927	AAA92249.1	Viruses, Retro-transcribing viruses, Metaviridae, Errantivirus	36.54	6e-62
QEPC01000531.1	c2650850	2645509	5342	ABO25842.2	Viruses, Retro-transcribing viruses, Retroviridae, Orthoretrovirinae, Epsilonretrovirus	32.76	4e-37
QEPC01000531.1	c3812378	3811614	765	AAA92249.1	Viruses, Retro-transcribing viruses, Metaviridae, Errantivirus	34.21	2e-35
QEPC01000531.1	c4300396	4298048	2349	AAA92249.1	Viruses, Retro-transcribing viruses, Metaviridae, Errantivirus	37.32	1e-57
QEPC01000531.1	c4692034	4691246	789	AAA92249.1	Viruses, Retro-transcribing viruses, Metaviridae, Errantivirus	32.09	1e-42
QEPC01000531.1	c754673	754221	453	AAA92249.1	Viruses, Retro-transcribing viruses, Metaviridae, Errantivirus	24.36	5e-14
QEPC01000531.1	c841356	839323	2034	AAA92249.1	Viruses, Retro-transcribing viruses, Metaviridae, Errantivirus	37.98	5e-76
QEPC01000533.1	429982	430657	676	AAF64414.1	Viruses, Retro-transcribing viruses, Retroviridae, Spumaretrovirinae, Spumavirus	31.13	2e-19	EFV_pol|Spumavirus	31.13	5e-22	1
QEPC01000541.1	206142	207824	1683	AAA92249.1	Viruses, Retro-transcribing viruses, Metaviridae, Errantivirus	34.25	1e-40
QEPC01000541.1	481352	481957	606	AAA92249.1	Viruses, Retro-transcribing viruses, Metaviridae, Errantivirus	23.3	2e-13
QEPC01000541.1	798915	801151	2237	AAA92249.1	Viruses, Retro-transcribing viruses, Metaviridae, Errantivirus	36.83	9e-76
QEPC01000541.1	1595524	1596119	596	AAN08116.1	Viruses, Retro-transcribing viruses, Retroviridae, Spumaretrovirinae, Spumavirus	30.77	6e-15	SMFV_pol|Spumavirus	28.28	2e-17	1
QEPC01000541.1	2152765	2153399	635	AAF64414.1	Viruses, Retro-transcribing viruses, Retroviridae, Spumaretrovirinae, Spumavirus	34.04	1e-20	EFV_pol|Spumavirus	34.04	5e-23	1
QEPC01000541.1	c1623464	1622538	927	AAA92249.1	Viruses, Retro-transcribing viruses, Metaviridae, Errantivirus	32.89	3e-44
QEPC01000541.1	c2058849	2056763	2087	AAA92249.1	Viruses, Retro-transcribing viruses, Metaviridae, Errantivirus	34.95	5e-63
QEPC01000553.1	80712	81699	988	AAF64414.1	Viruses, Retro-transcribing viruses, Retroviridae, Spumaretrovirinae, Spumavirus	29.41	6e-20	EFV_pol|Spumavirus	29.41	2e-22	1
QEPC01000553.1	169957	170679	723	AAF64414.1	Viruses, Retro-transcribing viruses, Retroviridae, Spumaretrovirinae, Spumavirus	31.02	4e-29	EFV_pol|Spumavirus	31.02	8e-32	1
QEPC01000553.1	c405588	404890	699	pir||GNLJLK	Viruses, Retro-transcribing viruses, Retroviridae, Spumaretrovirinae, Spumavirus	29.44	9e-19	Ovex1_pol	30.57	5e-21
QEPC01000553.1	c422135	421275	861	AAA92249.1	Viruses, Retro-transcribing viruses, Metaviridae, Errantivirus	36.56	3e-53
QEPC01000553.1	c474507	473938	570	AAC54861.1	Viruses, Retro-transcribing viruses, Retroviridae, Orthoretrovirinae, unclassified Orthoretrovirinae	38.42	2e-28
QEPC01000555.1	88456	89343	888	AAB68770.1	Viruses, Retro-transcribing viruses, Retroviridae, Spumaretrovirinae, Spumavirus	28.26	1e-19	SloEFV_pol|Spumavirus	27.09	1e-22	1
QEPC01000562.1	c23872	23141	732	AAA92249.1	Viruses, Retro-transcribing viruses, Metaviridae, Errantivirus	35.1	7e-42
QEPC01000562.1	c2576492	2574378	2115	AAA92249.1	Viruses, Retro-transcribing viruses, Metaviridae, Errantivirus	37.29	2e-54
QEPC01000562.1	c267422	265404	2019	AAA92249.1	Viruses, Retro-transcribing viruses, Metaviridae, Errantivirus	36.26	8e-81
QEPC01000564.1	2716226	2718598	2373	AAA92249.1	Viruses, Retro-transcribing viruses, Metaviridae, Errantivirus	38.05	4e-87
QEPC01000564.1	c1095582	1094989	594	CAD67562.1	Viruses, Retro-transcribing viruses, Retroviridae, Spumaretrovirinae, Spumavirus	30.77	5e-19	SFVcpz_pol|Spumavirus	31.96	1e-21	1
QEPC01000564.1	c347729	346669	1061	ABO25842.2	Viruses, Retro-transcribing viruses, Retroviridae, Orthoretrovirinae, Epsilonretrovirus	39.31	9e-47
QEPC01000565.1	703483	705617	2135	AAA92249.1	Viruses, Retro-transcribing viruses, Metaviridae, Errantivirus	34.12	2e-65
QEPC01000565.1	712913	713326	414	AAP06677.1	Viruses, Retro-transcribing viruses, Retroviridae	45.65	7e-33
QEPC01000565.1	c16156	13812	2345	AAA92249.1	Viruses, Retro-transcribing viruses, Metaviridae, Errantivirus	32.99	2e-38
QEPC01000565.1	c676678	674546	2133	AAA92249.1	Viruses, Retro-transcribing viruses, Metaviridae, Errantivirus	39.51	2e-79
QEPC01000565.1	c719308	716882	2427	AAA92249.1	Viruses, Retro-transcribing viruses, Metaviridae, Errantivirus	39.27	4e-94
QEPC01000565.1	c787266	786551	716	AAB68770.1	Viruses, Retro-transcribing viruses, Retroviridae, Spumaretrovirinae, Spumavirus	31.45	1e-15	BFV_pol|Spumavirus	31.45	3e-18	1
QEPC01000567.1	33242	35392	2151	AAA92249.1	Viruses, Retro-transcribing viruses, Metaviridae, Errantivirus	35.14	1e-68
QEPC01000571.1	719925	720524	600	AAN08116.1	Viruses, Retro-transcribing viruses, Retroviridae, Spumaretrovirinae, Spumavirus	27.96	6e-13	Ovex1_pol	32.02	7e-18
QEPC01000571.1	1392411	1393115	705	CAC16945.1	Viruses, Retro-transcribing viruses, Caulimoviridae, Soymovirus	26.78	5e-12
QEPC01000571.1	1872812	1874828	2017	AAA92249.1	Viruses, Retro-transcribing viruses, Metaviridae, Errantivirus	39.76	1e-77
QEPC01000571.1	c1202687	1201761	927	AAA92249.1	Viruses, Retro-transcribing viruses, Metaviridae, Errantivirus	36.93	6e-59
QEPC01000571.1	c1461241	1460537	705	AHC13200.1	Viruses, Retro-transcribing viruses, Retroviridae	30	2e-14
QEPC01000571.1	c36365	34189	2177	AAA92249.1	Viruses, Retro-transcribing viruses, Metaviridae, Errantivirus	37.54	2e-55
QEPC01000571.1	c712070	709851	2220	AAA92249.1	Viruses, Retro-transcribing viruses, Metaviridae, Errantivirus	36.98	6e-69
QEPC01000579.1	235332	238097	2766	AAA92249.1	Viruses, Retro-transcribing viruses, Metaviridae, Errantivirus	37.83	4e-73
QEPC01000579.1	c222748	221492	1257	AAA92249.1	Viruses, Retro-transcribing viruses, Metaviridae, Errantivirus	35.35	7e-68
QEPC01000582.1	c125286	124576	711	AAF64414.1	Viruses, Retro-transcribing viruses, Retroviridae, Spumaretrovirinae, Spumavirus	28.27	7e-19	EFV_pol|Spumavirus	28.27	1e-21	1
QEPC01000585.1	532231	533197	967	AIG99439.1	Viruses, Retro-transcribing viruses, Retroviridae, Orthoretrovirinae, Gammaretrovirus	30	1e-30
QEPC01000585.1	902611	904740	2130	AAA92249.1	Viruses, Retro-transcribing viruses, Metaviridae, Errantivirus	37.25	3e-71
QEPC01000585.1	1391223	1392182	960	AAF64414.1	Viruses, Retro-transcribing viruses, Retroviridae, Spumaretrovirinae, Spumavirus	29.01	2e-20	Echidna-ERV_POL	27.18	1e-23
QEPC01000585.1	2343921	2346338	2418	AAA92249.1	Viruses, Retro-transcribing viruses, Metaviridae, Errantivirus	40.21	7e-72
QEPC01000585.1	2967368	2968354	987	AFX98084.1	Viruses, Retro-transcribing viruses, Retroviridae, Spumaretrovirinae, Spumavirus	29.72	2e-24	Mus_dunni-ERV_pol	30.72	3e-27
QEPC01000585.1	3457383	3458036	654	AAB68770.1	Viruses, Retro-transcribing viruses, Retroviridae, Spumaretrovirinae, Spumavirus	29.03	2e-24	Ovex1_pol	30.52	9e-29
QEPC01000585.1	3791399	3793552	2154	AAA92249.1	Viruses, Retro-transcribing viruses, Metaviridae, Errantivirus	35.61	4e-41
QEPC01000585.1	c2892946	2891966	981	AAF64414.1	Viruses, Retro-transcribing viruses, Retroviridae, Spumaretrovirinae, Spumavirus	30.19	5e-27	EFV_pol|Spumavirus	30.19	1e-29	1
QEPC01000585.1	c3011948	3011340	609	AAF64414.1	Viruses, Retro-transcribing viruses, Retroviridae, Spumaretrovirinae, Spumavirus	25.25	4e-14	Ovex1_pol	28.95	4e-21
QEPC01000599.1	340993	341760	768	AAC54861.1	Viruses, Retro-transcribing viruses, Retroviridae, Orthoretrovirinae, unclassified Orthoretrovirinae	37.27	4e-38
QEPC01000599.1	499632	502694	3063	AFX98094.1	Viruses, Retro-transcribing viruses, Retroviridae, Spumaretrovirinae, Spumavirus	33.55	7e-146	SFVgor_pol|Spumavirus	33.87	1e-146	1
QEPC01000599.1	564114	572074	7961	ACL36982.1	Viruses, Retro-transcribing viruses, Caulimoviridae, unclassified Caulimoviridae	33.72	3e-43
QEPC01000599.1	1639185	1639733	549	ABA54982.1	Viruses, Retro-transcribing viruses, Retroviridae	27.72	5e-16
QEPC01000599.1	1822357	1823109	753	AAA92249.1	Viruses, Retro-transcribing viruses, Metaviridae, Errantivirus	35.27	1e-43
QEPC01000599.1	c1418211	1417606	606	BAU59305.1	Viruses, Retro-transcribing viruses, Retroviridae, Spumaretrovirinae, Spumavirus	29.5	2e-16	SFVmac_pol|Spumavirus	29.65	7e-19	1
QEPC01000599.1	c1623252	1622371	882	AAA92249.1	Viruses, Retro-transcribing viruses, Metaviridae, Errantivirus	32.63	4e-47
QEPC01000599.1	c1859998	1859111	888	AAF64414.1	Viruses, Retro-transcribing viruses, Retroviridae, Spumaretrovirinae, Spumavirus	28.47	2e-19	EFV_pol|Spumavirus	28.47	4e-22	1
QEPC01000600.1	89916	90827	912	AAA92249.1	Viruses, Retro-transcribing viruses, Metaviridae, Errantivirus	39.6	1e-55
QEPC01000600.1	154781	155305	525	AAB68770.1	Viruses, Retro-transcribing viruses, Retroviridae, Spumaretrovirinae, Spumavirus	31.76	1e-19	Taeniopygia-H_pol	38.81	3e-26
QEPC01000600.1	c214818	213991	828	AAA92249.1	Viruses, Retro-transcribing viruses, Metaviridae, Errantivirus	37.86	2e-50
QEPC01000600.1	c254598	254110	489	AEF12607.1	Viruses, Retro-transcribing viruses, Retroviridae, Orthoretrovirinae, Gammaretrovirus	48.96	7e-20
QEPC01000600.1	c29678	28986	693	NP_045937.2	Viruses, Retro-transcribing viruses, Retroviridae, Orthoretrovirinae, Epsilonretrovirus	32.35	1e-16
QEPC01000600.1	c370836	369040	1797	AAA92249.1	Viruses, Retro-transcribing viruses, Metaviridae, Errantivirus	35.84	6e-26
QEPC01000600.1	c436280	434607	1674	AAA92249.1	Viruses, Retro-transcribing viruses, Metaviridae, Errantivirus	35.19	4e-45
QEPC01000600.1	c442440	441652	789	AAA92249.1	Viruses, Retro-transcribing viruses, Metaviridae, Errantivirus	40	6e-52
QEPC01000600.1	c570596	569523	1074	AAA92249.1	Viruses, Retro-transcribing viruses, Metaviridae, Errantivirus	34.02	7e-39
QEPC01000600.1	c691452	688417	3036	AAA92249.1	Viruses, Retro-transcribing viruses, Metaviridae, Errantivirus	39.18	6e-77
QEPC01000600.1	c815531	814965	567	ADE05995.1	Viruses, Retro-transcribing viruses, Retroviridae, Spumaretrovirinae, Spumavirus	30.69	4e-22	SMFV_pol|Spumavirus	30.69	8e-25	1
QEPC01000604.1	558113	560708	2596	AAA92249.1	Viruses, Retro-transcribing viruses, Metaviridae, Errantivirus	35.31	4e-63
QEPC01000604.1	c500726	498603	2124	AAA92249.1	Viruses, Retro-transcribing viruses, Metaviridae, Errantivirus	38.48	1e-84
QEPC01000608.1	236263	236892	630	BAU59305.1	Viruses, Retro-transcribing viruses, Retroviridae, Spumaretrovirinae, Spumavirus	28.14	5e-14	SFVmac_pol|Spumavirus	28.14	2e-16	1
QEPC01000608.1	c311116	310403	714	AAA92249.1	Viruses, Retro-transcribing viruses, Metaviridae, Errantivirus	26.03	4e-14
QEPC01000622.1	483946	487056	3111	pir||T29097	Viruses, Retro-transcribing viruses, Retroviridae	39.77	2e-33
QEPC01000622.1	501465	504915	3451	AAA92249.1	Viruses, Retro-transcribing viruses, Metaviridae, Errantivirus	37.75	5e-68
QEPC01000622.1	785156	791431	6276	AAA92249.1	Viruses, Retro-transcribing viruses, Metaviridae, Errantivirus	38.44	1e-69
QEPC01000622.1	978194	980315	2122	AAA92249.1	Viruses, Retro-transcribing viruses, Metaviridae, Errantivirus	38.66	4e-73
QEPC01000622.1	1126019	1130821	4803	AAA92249.1	Viruses, Retro-transcribing viruses, Metaviridae, Errantivirus	41.45	2e-43
QEPC01000622.1	c41954	40872	1083	AAA92249.1	Viruses, Retro-transcribing viruses, Metaviridae, Errantivirus	37.43	1e-75
QEPC01000622.1	c949226	948079	1148	AAA92249.1	Viruses, Retro-transcribing viruses, Metaviridae, Errantivirus	35.41	1e-63
QEPC01000622.1	c986755	984747	2009	AAA92249.1	Viruses, Retro-transcribing viruses, Metaviridae, Errantivirus	40.48	5e-57
QEPC01000629.1	c102429	100365	2065	AAA92249.1	Viruses, Retro-transcribing viruses, Metaviridae, Errantivirus	37.62	7e-41
QEPC01000629.1	c39778	37626	2153	AAA92249.1	Viruses, Retro-transcribing viruses, Metaviridae, Errantivirus	37.81	1e-75
QEPC01000629.1	c55509	53276	2234	AAA92249.1	Viruses, Retro-transcribing viruses, Metaviridae, Errantivirus	36.55	2e-64
QEPC01000632.1	272632	273303	672	ABY66595.1	Viruses, Retro-transcribing viruses, Caulimoviridae, Caulimovirus	30.69	7e-18
QEPC01000632.1	c355452	353305	2148	AAA92249.1	Viruses, Retro-transcribing viruses, Metaviridae, Errantivirus	37.99	5e-75
QEPC01000632.1	c388679	387706	974	YP_009109694.1	Viruses, Retro-transcribing viruses, Retroviridae, Orthoretrovirinae, Gammaretrovirus, unclassified Gammaretrovirus	45.33	3e-58
QEPC01000632.1	c84478	84086	393	YP_001956722.2	Viruses, Retro-transcribing viruses, Retroviridae, Spumaretrovirinae, Spumavirus	36.43	6e-16	EFV_pol|Spumavirus	35.61	8e-18	1
QEPC01000632.1	c870411	869701	711	AHC13197.1	Viruses, Retro-transcribing viruses, Retroviridae	32.52	2e-15
QEPC01000632.1	c925375	924893	483	AAA92249.1	Viruses, Retro-transcribing viruses, Metaviridae, Errantivirus	33.33	7e-28
QEPC01000638.1	260147	262309	2163	AAA92249.1	Viruses, Retro-transcribing viruses, Metaviridae, Errantivirus	38.2	4e-78
QEPC01000643.1	c2355895	2355401	495	AAF64414.1	Viruses, Retro-transcribing viruses, Retroviridae, Spumaretrovirinae, Spumavirus	29.03	3e-13	Melopsittacus-H_pol	30.43	7e-18
QEPC01000643.1	c2521562	2520855	708	AFR79244.1	Viruses, Retro-transcribing viruses, Retroviridae, Spumaretrovirinae, Spumavirus	29.36	8e-24	BFV_pol|Spumavirus	29.79	2e-26	1
QEPC01000643.1	c88697	87984	714	AHC13197.1	Viruses, Retro-transcribing viruses, Retroviridae	30.72	1e-15
QEPC01000644.1	c247241	244867	2375	AAA92249.1	Viruses, Retro-transcribing viruses, Metaviridae, Errantivirus	37.7	4e-79
QEPC01000644.1	c390252	388468	1785	AAA92249.1	Viruses, Retro-transcribing viruses, Metaviridae, Errantivirus	38.74	1e-59
QEPC01000644.1	c39736	38819	918	AAN08116.1	Viruses, Retro-transcribing viruses, Retroviridae, Spumaretrovirinae, Spumavirus	32	3e-22	BFV_pol|Spumavirus	32	7e-25	1
QEPC01000644.1	c86595	86182	414	AAC54861.1	Viruses, Retro-transcribing viruses, Retroviridae, Orthoretrovirinae, unclassified Orthoretrovirinae	40.3	5e-25
QEPC01000652.1	429634	430063	430	AGC11913.1	Viruses, Retro-transcribing viruses, Retroviridae, Spumaretrovirinae, Spumavirus	58.76	4e-45	FFV_pol|Spumavirus	57.73	4e-47	1
QEPC01000652.1	852527	854524	1998	AAA92249.1	Viruses, Retro-transcribing viruses, Metaviridae, Errantivirus	38.9	6e-72
QEPC01000652.1	1064323	1065045	723	AAA92249.1	Viruses, Retro-transcribing viruses, Metaviridae, Errantivirus	33.19	1e-44
QEPC01000652.1	1070202	1072609	2408	AAA92249.1	Viruses, Retro-transcribing viruses, Metaviridae, Errantivirus	36.86	6e-73
QEPC01000652.1	1108123	1108995	873	ALV83309.1	Viruses, Retro-transcribing viruses, Retroviridae, Orthoretrovirinae, Gammaretrovirus	36.2	2e-41
QEPC01000652.1	1320009	1322168	2160	AAA92249.1	Viruses, Retro-transcribing viruses, Metaviridae, Errantivirus	32.71	3e-58
QEPC01000652.1	1496042	1498146	2105	AAA92249.1	Viruses, Retro-transcribing viruses, Metaviridae, Errantivirus	36.47	1e-50
QEPC01000652.1	1614638	1615171	534	AAA92249.1	Viruses, Retro-transcribing viruses, Metaviridae, Errantivirus	25.35	1e-10
QEPC01000652.1	c1518776	1517581	1196	AAA92249.1	Viruses, Retro-transcribing viruses, Metaviridae, Errantivirus	42.91	2e-74
QEPC01000652.1	c1547090	1546386	705	AQM52258.1	Viruses, Retro-transcribing viruses, Retroviridae, Spumaretrovirinae, Spumavirus	27.27	3e-19	Ovex1_pol	32.63	1e-28
QEPC01000652.1	c1555762	1555190	573	AAF64414.1	Viruses, Retro-transcribing viruses, Retroviridae, Spumaretrovirinae, Spumavirus	32.26	2e-16	EFV_pol|Spumavirus	32.26	4e-19	1
QEPC01000652.1	c185988	184882	1107	AAA92249.1	Viruses, Retro-transcribing viruses, Metaviridae, Errantivirus	35.19	1e-67
QEPC01000652.1	c565260	564722	539	AAF64414.1	Viruses, Retro-transcribing viruses, Retroviridae, Spumaretrovirinae, Spumavirus	34.13	2e-15	Ovex1_pol	32.81	2e-21
QEPC01000652.1	c838620	835993	2628	AAA79247.1	Viruses, Retro-transcribing viruses, Retroviridae, Orthoretrovirinae, Gammaretrovirus	39.59	2e-163
QEPC01000656.1	9274	9984	711	AFR79244.1	Viruses, Retro-transcribing viruses, Retroviridae, Spumaretrovirinae, Spumavirus	29.11	4e-27	BFV_pol|Spumavirus	29.11	1e-29	1
QEPC01000656.1	408777	409625	849	AAF64414.1	Viruses, Retro-transcribing viruses, Retroviridae, Spumaretrovirinae, Spumavirus	31.58	2e-16	ERV-9_pol	27.86	1e-21
QEPC01000656.1	c114610	111777	2834	AAA92249.1	Viruses, Retro-transcribing viruses, Metaviridae, Errantivirus	34.15	4e-46
QEPC01000657.1	c3000	908	2093	AAA92249.1	Viruses, Retro-transcribing viruses, Metaviridae, Errantivirus	36.8	5e-40
QEPC01000665.1	306861	308642	1782	AAA92249.1	Viruses, Retro-transcribing viruses, Metaviridae, Errantivirus	36.88	5e-46
QEPC01000668.1	c42945	41977	969	AAA92249.1	Viruses, Retro-transcribing viruses, Metaviridae, Errantivirus	38.36	6e-71
QEPC01000675.1	479836	482216	2381	AAA92249.1	Viruses, Retro-transcribing viruses, Metaviridae, Errantivirus	37.86	3e-70
QEPC01000676.1	c620397	618127	2271	AAA92249.1	Viruses, Retro-transcribing viruses, Metaviridae, Errantivirus	39.71	7e-80
QEPC01000691.1	c637983	636931	1053	AAA92249.1	Viruses, Retro-transcribing viruses, Metaviridae, Errantivirus	37.06	6e-64
QEPC01000691.1	c886092	883850	2243	AAA92249.1	Viruses, Retro-transcribing viruses, Metaviridae, Errantivirus	37.65	2e-79
QEPC01000694.1	1230088	1230972	885	AAA92249.1	Viruses, Retro-transcribing viruses, Metaviridae, Errantivirus	34.41	7e-37
QEPC01000694.1	c1385942	1384818	1125	AAA92249.1	Viruses, Retro-transcribing viruses, Metaviridae, Errantivirus	38.48	7e-80
QEPC01000694.1	c1501383	1498973	2411	AAA92249.1	Viruses, Retro-transcribing viruses, Metaviridae, Errantivirus	36.7	5e-85
QEPC01000694.1	c1724760	1723999	762	CAA69003.1	Viruses, Retro-transcribing viruses, Retroviridae, Spumaretrovirinae, Spumavirus	29.55	2e-15	SFVcpz_pol|Spumavirus	30	1e-17	1
QEPC01000694.1	c1766638	1766177	462	AAF64414.1	Viruses, Retro-transcribing viruses, Retroviridae, Spumaretrovirinae, Spumavirus	32.9	4e-18	EFV_pol|Spumavirus	32.9	8e-21	1
QEPC01000694.1	c1969564	1967300	2265	AAA92249.1	Viruses, Retro-transcribing viruses, Metaviridae, Errantivirus	34.94	6e-68
QEPC01000694.1	c2011049	2008125	2925	AAA92249.1	Viruses, Retro-transcribing viruses, Metaviridae, Errantivirus	36.38	8e-80
QEPC01000694.1	c210744	209995	750	YP_001961122.1	Viruses, Retro-transcribing viruses, Retroviridae, Spumaretrovirinae, Spumavirus	29.27	2e-14	SFVmac_pol|Spumavirus	29.27	4e-17	1
QEPC01000694.1	c2509052	2506524	2529	AAA92249.1	Viruses, Retro-transcribing viruses, Metaviridae, Errantivirus	43.57	9e-56
QEPC01000694.1	c616750	616067	684	AAA92249.1	Viruses, Retro-transcribing viruses, Metaviridae, Errantivirus	39.22	1e-53
QEPC01000694.1	c699592	698900	693	BAU59305.1	Viruses, Retro-transcribing viruses, Retroviridae, Spumaretrovirinae, Spumavirus	29.94	6e-13	SFVmac_pol|Spumavirus	29.34	2e-15	1
QEPC01000699.1	c239995	239291	705	ARO38276.1	Viruses, Retro-transcribing viruses, Retroviridae	29.7	8e-14
QEPC01000699.1	c251512	251063	450	AAA92249.1	Viruses, Retro-transcribing viruses, Metaviridae, Errantivirus	25.34	4e-13
QEPC01000700.1	c108226	106060	2167	AAA92249.1	Viruses, Retro-transcribing viruses, Metaviridae, Errantivirus	38.71	3e-55
QEPC01000704.1	455409	458281	2873	AAC54861.1	Viruses, Retro-transcribing viruses, Retroviridae, Orthoretrovirinae, unclassified Orthoretrovirinae	42.53	2e-37
QEPC01000715.1	1778860	1781719	2860	ABO25842.2	Viruses, Retro-transcribing viruses, Retroviridae, Orthoretrovirinae, Epsilonretrovirus	38.1	2e-50
QEPC01000715.1	2856908	2857669	762	AAP75615.1	Viruses, Retro-transcribing viruses, Caulimoviridae, Caulimovirus	34.76	1e-24
QEPC01000715.1	3077738	3078466	729	AAA92249.1	Viruses, Retro-transcribing viruses, Metaviridae, Errantivirus	39.24	7e-42
QEPC01000715.1	4569148	4569600	453	AAA92249.1	Viruses, Retro-transcribing viruses, Metaviridae, Errantivirus	29.49	7e-15
QEPC01000715.1	4608366	4609070	705	pir||T29097	Viruses, Retro-transcribing viruses, Retroviridae	27.49	2e-13
QEPC01000715.1	5052014	5052760	747	AAF64414.1	Viruses, Retro-transcribing viruses, Retroviridae, Spumaretrovirinae, Spumavirus	29.34	6e-31	Ovex1_pol	33.9	2e-35
QEPC01000715.1	5175774	5178026	2253	AAA92249.1	Viruses, Retro-transcribing viruses, Metaviridae, Errantivirus	37.56	2e-91
QEPC01000715.1	5585417	5587915	2499	AAA92249.1	Viruses, Retro-transcribing viruses, Metaviridae, Errantivirus	38.35	7e-90
QEPC01000715.1	5647821	5649953	2133	AAA92249.1	Viruses, Retro-transcribing viruses, Metaviridae, Errantivirus	33.41	5e-69
QEPC01000715.1	5941471	5943602	2132	AAA92249.1	Viruses, Retro-transcribing viruses, Metaviridae, Errantivirus	39.74	4e-69
QEPC01000715.1	c1148663	1146516	2148	AAA92249.1	Viruses, Retro-transcribing viruses, Metaviridae, Errantivirus	36.83	2e-74
QEPC01000715.1	c1285074	1282150	2925	AAA92249.1	Viruses, Retro-transcribing viruses, Metaviridae, Errantivirus	35.9	3e-69
QEPC01000715.1	c1495949	1493554	2396	AAA92249.1	Viruses, Retro-transcribing viruses, Metaviridae, Errantivirus	38.17	3e-68
QEPC01000715.1	c2889272	2887687	1586	AAA92249.1	Viruses, Retro-transcribing viruses, Metaviridae, Errantivirus	37.33	8e-37
QEPC01000715.1	c2917114	2914061	3054	AAA92249.1	Viruses, Retro-transcribing viruses, Metaviridae, Errantivirus	36.34	5e-78
QEPC01000715.1	c4964492	4963447	1046	AAA92249.1	Viruses, Retro-transcribing viruses, Metaviridae, Errantivirus	37.57	5e-48
QEPC01000715.1	c5260470	5259403	1068	AAA92249.1	Viruses, Retro-transcribing viruses, Metaviridae, Errantivirus	35.56	2e-50
QEPC01000715.1	c5493792	5491259	2534	AAA92249.1	Viruses, Retro-transcribing viruses, Metaviridae, Errantivirus	35.51	9e-51
QEPC01000715.1	c5798063	5795756	2308	AAA92249.1	Viruses, Retro-transcribing viruses, Metaviridae, Errantivirus	36.14	5e-64
QEPC01000715.1	c5880179	5877666	2514	AAA92249.1	Viruses, Retro-transcribing viruses, Metaviridae, Errantivirus	36.09	4e-84
QEPC01000715.1	c6047605	6045221	2385	AAA92249.1	Viruses, Retro-transcribing viruses, Metaviridae, Errantivirus	38.37	2e-78
QEPC01000720.1	c1109	87	1023	AAA92249.1	Viruses, Retro-transcribing viruses, Metaviridae, Errantivirus	38.74	3e-60
QEPC01000724.1	19617	22109	2493	AAA92249.1	Viruses, Retro-transcribing viruses, Metaviridae, Errantivirus	35.79	3e-86
QEPC01000724.1	1594182	1595327	1146	AAA92249.1	Viruses, Retro-transcribing viruses, Metaviridae, Errantivirus	36.13	1e-62
QEPC01000724.1	2391677	2392381	705	AAA92249.1	Viruses, Retro-transcribing viruses, Metaviridae, Errantivirus	26.5	4e-14
QEPC01000724.1	2850539	2851024	486	pir||T29097	Viruses, Retro-transcribing viruses, Retroviridae	25.83	2e-10
QEPC01000724.1	3603266	3603967	702	AAA92249.1	Viruses, Retro-transcribing viruses, Metaviridae, Errantivirus	33	4e-27
QEPC01000724.1	c1257635	1256962	674	ADE05995.1	Viruses, Retro-transcribing viruses, Retroviridae, Spumaretrovirinae, Spumavirus	33.75	9e-16	Ovex1_pol	36.24	1e-19
QEPC01000724.1	c1521866	1519671	2196	AAA92249.1	Viruses, Retro-transcribing viruses, Metaviridae, Errantivirus	33.62	3e-57
QEPC01000724.1	c1856045	1855470	576	pir||GNLJSP	Viruses, Retro-transcribing viruses, Retroviridae, Spumaretrovirinae, Spumavirus	28.5	2e-14	Ovex1_pol	31.02	2e-17
QEPC01000724.1	c2189538	2188834	705	AAA92249.1	Viruses, Retro-transcribing viruses, Metaviridae, Errantivirus	26.34	2e-13
QEPC01000724.1	c2218246	2217566	681	AHC13200.1	Viruses, Retro-transcribing viruses, Retroviridae	30.91	2e-13
QEPC01000724.1	c2256063	2255374	690	AFX98099.1	Viruses, Retro-transcribing viruses, Retroviridae, Spumaretrovirinae, Spumavirus	27.83	6e-16	GGERV-10_pol|ClassIII	27.27	2e-18
QEPC01000724.1	c2464730	2464236	495	AAA92249.1	Viruses, Retro-transcribing viruses, Metaviridae, Errantivirus	24.36	4e-10
QEPC01000724.1	c262414	261950	465	prf||2116345B	Viruses, Retro-transcribing viruses, Retroviridae, Orthoretrovirinae, Lentivirus, Bovine lentivirus group	27.61	1e-12
QEPC01000724.1	c2776071	2775367	705	AAA92249.1	Viruses, Retro-transcribing viruses, Metaviridae, Errantivirus	28.21	5e-14
QEPC01000724.1	c283251	282790	462	AAA92249.1	Viruses, Retro-transcribing viruses, Metaviridae, Errantivirus	28.93	5e-15
QEPC01000724.1	c3239244	3236754	2491	ALO50153.1	Viruses, Retro-transcribing viruses, Metaviridae, unclassified Metaviridae	30.8	7e-48
QEPC01000724.1	c528863	528369	495	AAA92249.1	Viruses, Retro-transcribing viruses, Metaviridae, Errantivirus	26.42	6e-14
QEPC01000724.1	c607945	607184	762	AAA92249.1	Viruses, Retro-transcribing viruses, Metaviridae, Errantivirus	26.36	9e-17
QEPC01000724.1	c784595	783597	999	AAA92249.1	Viruses, Retro-transcribing viruses, Metaviridae, Errantivirus	33.33	8e-48
QEPC01000724.1	c86191	85502	690	ASF20094.1	Viruses, Retro-transcribing viruses, Retroviridae, Spumaretrovirinae, Spumavirus	29.13	5e-10	SFVmac_pol|Spumavirus	29.61	2e-12	1
QEPC01000724.1	c992596	991519	1078	NP_045937.2	Viruses, Retro-transcribing viruses, Retroviridae, Orthoretrovirinae, Epsilonretrovirus	32.71	2e-39
QEPC01000727.1	c231099	228956	2144	AAA92249.1	Viruses, Retro-transcribing viruses, Metaviridae, Errantivirus	36.57	4e-62
QEPC01000727.1	c50147	49452	696	AFR79244.1	Viruses, Retro-transcribing viruses, Retroviridae, Spumaretrovirinae, Spumavirus	31.62	2e-25	BFV_pol|Spumavirus	31.2	5e-28	1
QEPC01000727.1	c750979	748847	2133	AAA92249.1	Viruses, Retro-transcribing viruses, Metaviridae, Errantivirus	38.37	1e-87
QEPC01000727.1	c792714	792136	579	AAN08116.1	Viruses, Retro-transcribing viruses, Retroviridae, Spumaretrovirinae, Spumavirus	30.26	3e-20	ERV-9_pol	31.38	2e-25
QEPC01000729.1	130696	131148	453	pir||T29097	Viruses, Retro-transcribing viruses, Retroviridae	26.58	5e-13
QEPC01000729.1	181789	182418	630	AQM50987.1	Viruses, Retro-transcribing viruses, Caulimoviridae, Badnavirus	23.57	4e-11
QEPC01000729.1	1735217	1736164	948	AAA92249.1	Viruses, Retro-transcribing viruses, Metaviridae, Errantivirus	33.67	7e-53
QEPC01000729.1	1994532	1999536	5005	AAA92249.1	Viruses, Retro-transcribing viruses, Metaviridae, Errantivirus	36.26	2e-24
QEPC01000729.1	c1085231	1084083	1149	AAA92249.1	Viruses, Retro-transcribing viruses, Metaviridae, Errantivirus	39.01	2e-78
QEPC01000729.1	c1137898	1137209	690	AAA92249.1	Viruses, Retro-transcribing viruses, Metaviridae, Errantivirus	25.97	1e-16
QEPC01000729.1	c1154053	1153601	453	BAU59305.1	Viruses, Retro-transcribing viruses, Retroviridae, Spumaretrovirinae, Spumavirus	29.14	4e-14	SFVmac_pol|Spumavirus	29.14	3e-16	1
QEPC01000729.1	c1560259	1559573	687	AAB68770.1	Viruses, Retro-transcribing viruses, Retroviridae, Spumaretrovirinae, Spumavirus	29.82	2e-20	BFV_pol|Spumavirus	29.82	5e-23	1
QEPC01000729.1	c1641915	1641119	797	NP_955577.1	Viruses, Retro-transcribing viruses, Retroviridae, Orthoretrovirinae, Gammaretrovirus	29.38	2e-10
QEPC01000729.1	c1924645	1923815	831	AAA92249.1	Viruses, Retro-transcribing viruses, Metaviridae, Errantivirus	38.85	1e-52
QEPC01000729.1	c366611	363978	2634	AAA92249.1	Viruses, Retro-transcribing viruses, Metaviridae, Errantivirus	38.82	2e-76
QEPC01000729.1	c380376	379447	930	YP_001036293.1	Viruses, Retro-transcribing viruses, Caulimoviridae, Badnavirus	26.16	1e-14
QEPC01000729.1	c933489	930724	2766	AAA92249.1	Viruses, Retro-transcribing viruses, Metaviridae, Errantivirus	38.48	7e-75
QEPC01000754.1	189854	190306	453	AFX98099.1	Viruses, Retro-transcribing viruses, Retroviridae, Spumaretrovirinae, Spumavirus	29.8	5e-15	SFVmac_pol|Spumavirus	28.48	4e-17	1
QEPC01000754.1	1678268	1681011	2744	AAV68488.2	Viruses, Retro-transcribing viruses, Retroviridae, Orthoretrovirinae, Gammaretrovirus	37.16	1e-38
QEPC01000754.1	2606998	2607627	630	AAF64414.1	Viruses, Retro-transcribing viruses, Retroviridae, Spumaretrovirinae, Spumavirus	29.05	6e-18	ERV-9_pol	29.05	2e-21
QEPC01000754.1	2648627	2650759	2133	AAA92249.1	Viruses, Retro-transcribing viruses, Metaviridae, Errantivirus	36.83	5e-77
QEPC01000754.1	c1568045	1565400	2646	AAA92249.1	Viruses, Retro-transcribing viruses, Metaviridae, Errantivirus	37.28	7e-80
QEPC01000754.1	c1602280	1600940	1341	YP_009109692.1	Viruses, Retro-transcribing viruses, Retroviridae, Orthoretrovirinae, Gammaretrovirus, unclassified Gammaretrovirus	37.36	6e-66
QEPC01000754.1	c1664894	1664412	483	ARO38276.1	Viruses, Retro-transcribing viruses, Retroviridae	23.72	1e-07
QEPC01000754.1	c1697212	1696508	705	AAA92249.1	Viruses, Retro-transcribing viruses, Metaviridae, Errantivirus	23.61	4e-11
QEPC01000754.1	c1751674	1749220	2455	AAA92249.1	Viruses, Retro-transcribing viruses, Metaviridae, Errantivirus	36.39	1e-64
QEPC01000754.1	c2408163	2405814	2350	AAA92249.1	Viruses, Retro-transcribing viruses, Metaviridae, Errantivirus	36.41	4e-56
QEPC01000754.1	c3313485	3312781	705	AAA92249.1	Viruses, Retro-transcribing viruses, Metaviridae, Errantivirus	28.21	2e-14
QEPC01000754.1	c615742	615112	631	AAN08116.1	Viruses, Retro-transcribing viruses, Retroviridae, Spumaretrovirinae, Spumavirus	27.98	1e-13	Ovex1_pol	33.33	2e-17
QEPC01000755.1	230804	231853	1050	AAF64414.1	Viruses, Retro-transcribing viruses, Retroviridae, Spumaretrovirinae, Spumavirus	29.92	5e-24	Echidna-ERV_POL	30.28	7e-27
QEPC01000755.1	258614	258982	369	NP_045937.2	Viruses, Retro-transcribing viruses, Retroviridae, Orthoretrovirinae, Epsilonretrovirus	42.98	2e-24
QEPC01000755.1	348670	349767	1098	AAV68488.2	Viruses, Retro-transcribing viruses, Retroviridae, Orthoretrovirinae, Gammaretrovirus	31.83	4e-23
QEPC01000755.1	744965	746164	1200	AAA92249.1	Viruses, Retro-transcribing viruses, Metaviridae, Errantivirus	33.33	2e-59
QEPC01000755.1	c1213348	1210843	2506	AAA92249.1	Viruses, Retro-transcribing viruses, Metaviridae, Errantivirus	38.68	1e-87
QEPC01000755.1	c591943	588433	3511	CAD67562.1	Viruses, Retro-transcribing viruses, Retroviridae, Spumaretrovirinae, Spumavirus	40.95	0	SFVspi_pol|Spumavirus	41.85	0	1
QEPC01000763.1	350759	351940	1182	AAA92249.1	Viruses, Retro-transcribing viruses, Metaviridae, Errantivirus	32.72	8e-48
QEPC01000763.1	687802	693225	5424	AAA92249.1	Viruses, Retro-transcribing viruses, Metaviridae, Errantivirus	25.87	2e-59
QEPC01000763.1	1515481	1515972	492	AHC13200.1	Viruses, Retro-transcribing viruses, Retroviridae	29.01	8e-12
QEPC01000763.1	c1177591	1176974	618	AAN08116.1	Viruses, Retro-transcribing viruses, Retroviridae, Spumaretrovirinae, Spumavirus	33.33	1e-21	BFV_pol|Spumavirus	33.33	3e-24	1
QEPC01000763.1	c1424538	1422712	1827	AAA92249.1	Viruses, Retro-transcribing viruses, Metaviridae, Errantivirus	39.12	1e-62
QEPC01000763.1	c898040	896859	1182	AAA92249.1	Viruses, Retro-transcribing viruses, Metaviridae, Errantivirus	35.64	1e-71
QEPC01000772.1	48757	49561	805	AAC54861.1	Viruses, Retro-transcribing viruses, Retroviridae, Orthoretrovirinae, unclassified Orthoretrovirinae	41.91	1e-39
QEPC01000772.1	460009	462198	2190	AAA92249.1	Viruses, Retro-transcribing viruses, Metaviridae, Errantivirus	36.75	3e-74
QEPC01000772.1	c353113	351368	1746	AAA92249.1	Viruses, Retro-transcribing viruses, Metaviridae, Errantivirus	36.28	2e-55
QEPC01000772.1	c393854	392515	1340	BAP91048.1	Viruses, Retro-transcribing viruses, Retroviridae, Orthoretrovirinae, Gammaretrovirus, unclassified Gammaretrovirus	43.18	2e-60
QEPC01000801.1	1191961	1195056	3096	AAA92249.1	Viruses, Retro-transcribing viruses, Metaviridae, Errantivirus	39.64	2e-77
QEPC01000801.1	1694335	1696476	2142	AAA92249.1	Viruses, Retro-transcribing viruses, Metaviridae, Errantivirus	37.07	9e-75
QEPC01000801.1	1934161	1934631	471	AAF64414.1	Viruses, Retro-transcribing viruses, Retroviridae, Spumaretrovirinae, Spumavirus	29.94	1e-13	Pseudopodoces-H_Pol	31.65	1e-18
QEPC01000801.1	3692603	3693509	907	AEF12607.1	Viruses, Retro-transcribing viruses, Retroviridae, Orthoretrovirinae, Gammaretrovirus	38.72	3e-43
QEPC01000801.1	4678823	4680901	2079	AAA92249.1	Viruses, Retro-transcribing viruses, Metaviridae, Errantivirus	32.32	7e-61
QEPC01000801.1	4996107	4998378	2272	AAA92249.1	Viruses, Retro-transcribing viruses, Metaviridae, Errantivirus	34.2	1e-35
QEPC01000801.1	5026823	5027385	563	AAA92249.1	Viruses, Retro-transcribing viruses, Metaviridae, Errantivirus	40.83	4e-23
QEPC01000801.1	5355123	5355787	665	AAF64414.1	Viruses, Retro-transcribing viruses, Retroviridae, Spumaretrovirinae, Spumavirus	29.85	7e-18	Pseudopodoces-H_Pol	33.69	2e-23
QEPC01000801.1	5569323	5571801	2479	AAA92249.1	Viruses, Retro-transcribing viruses, Metaviridae, Errantivirus	38.46	2e-80
QEPC01000801.1	6828553	6829005	453	AAA92249.1	Viruses, Retro-transcribing viruses, Metaviridae, Errantivirus	27.56	2e-14
QEPC01000801.1	7588607	7589365	759	AAA92249.1	Viruses, Retro-transcribing viruses, Metaviridae, Errantivirus	38.87	3e-46
QEPC01000801.1	8202577	8203629	1053	AAA92249.1	Viruses, Retro-transcribing viruses, Metaviridae, Errantivirus	37.28	8e-69
QEPC01000801.1	c1725314	1724694	621	AAA92249.1	Viruses, Retro-transcribing viruses, Metaviridae, Errantivirus	32.99	2e-32
QEPC01000801.1	c239083	236435	2649	AAA92249.1	Viruses, Retro-transcribing viruses, Metaviridae, Errantivirus	37.97	5e-86
QEPC01000801.1	c4362563	4359798	2766	AAA92249.1	Viruses, Retro-transcribing viruses, Metaviridae, Errantivirus	37.83	5e-73
QEPC01000801.1	c4951899	4951210	690	AFX98099.1	Viruses, Retro-transcribing viruses, Retroviridae, Spumaretrovirinae, Spumavirus	27.39	3e-16	GGERV-10_pol|ClassIII	27.5	9e-20
QEPC01000801.1	c5757511	5755040	2472	AAA92249.1	Viruses, Retro-transcribing viruses, Metaviridae, Errantivirus	38.4	6e-76
QEPC01000801.1	c5823527	5822910	618	AAA92249.1	Viruses, Retro-transcribing viruses, Metaviridae, Errantivirus	39.51	2e-35
QEPC01000801.1	c8901192	8900557	636	ADN65591.1	Viruses, Retro-transcribing viruses, Retroviridae, Spumaretrovirinae, Spumavirus	30.39	6e-17	Pseudopodoces-H_Pol	30.89	5e-20
QEPC01000807.1	c349167	346696	2472	AAA92249.1	Viruses, Retro-transcribing viruses, Metaviridae, Errantivirus	36.42	6e-72
QEPC01000808.1	270343	270910	568	AAF64414.1	Viruses, Retro-transcribing viruses, Retroviridae, Spumaretrovirinae, Spumavirus	35	3e-12	CoeEFV_Pol|Spumavirus	60	3e-15	1
QEPC01000808.1	c27385	25284	2102	AAA92249.1	Viruses, Retro-transcribing viruses, Metaviridae, Errantivirus	35.61	2e-33
QEPC01000808.1	c55571	54558	1014	AAA92249.1	Viruses, Retro-transcribing viruses, Metaviridae, Errantivirus	38.76	1e-68
QEPC01000813.1	299525	300072	548	AAC54861.1	Viruses, Retro-transcribing viruses, Retroviridae, Orthoretrovirinae, unclassified Orthoretrovirinae	43.62	6e-29
QEPC01000813.1	c328832	328285	548	AAC54861.1	Viruses, Retro-transcribing viruses, Retroviridae, Orthoretrovirinae, unclassified Orthoretrovirinae	43.62	6e-29
QEPC01000817.1	78224	86067	7844	AAA92249.1	Viruses, Retro-transcribing viruses, Metaviridae, Errantivirus	40.83	1e-74
QEPC01000817.1	207872	208471	600	ABA54982.1	Viruses, Retro-transcribing viruses, Retroviridae	29.61	7e-19
QEPC01000820.1	434561	436804	2244	AAA92249.1	Viruses, Retro-transcribing viruses, Metaviridae, Errantivirus	39.09	4e-86
QEPC01000820.1	c1109920	1107482	2439	AAA92249.1	Viruses, Retro-transcribing viruses, Metaviridae, Errantivirus	37.72	1e-82
QEPC01000820.1	c394486	392164	2323	AAA92249.1	Viruses, Retro-transcribing viruses, Metaviridae, Errantivirus	37.12	2e-64
QEPC01000820.1	c966277	965222	1056	AAA92249.1	Viruses, Retro-transcribing viruses, Metaviridae, Errantivirus	37.57	3e-60
QEPC01000823.1	330995	332659	1665	AAC54861.1	Viruses, Retro-transcribing viruses, Retroviridae, Orthoretrovirinae, unclassified Orthoretrovirinae	32.57	6e-71
QEPC01000823.1	507272	513171	5900	ATZ69526.1	Viruses, Retro-transcribing viruses, Caulimoviridae, Badnavirus	26.87	3e-14
QEPC01000823.1	577891	578603	713	AHC13197.1	Viruses, Retro-transcribing viruses, Retroviridae	30.07	2e-13
QEPC01000823.1	697774	698478	705	AAA92249.1	Viruses, Retro-transcribing viruses, Metaviridae, Errantivirus	26.34	3e-13
QEPC01000823.1	740938	743670	2733	AAA92249.1	Viruses, Retro-transcribing viruses, Metaviridae, Errantivirus	38.21	9e-74
QEPC01000823.1	1527477	1530518	3042	AAA92249.1	Viruses, Retro-transcribing viruses, Metaviridae, Errantivirus	37.65	1e-75
QEPC01000823.1	c1216500	1215919	582	BAU59305.1	Viruses, Retro-transcribing viruses, Retroviridae, Spumaretrovirinae, Spumavirus	28.4	2e-15	CoeEFV_Pol|Spumavirus	32.24	2e-19	1
QEPC01000823.1	c1317879	1317253	627	BAU59305.1	Viruses, Retro-transcribing viruses, Retroviridae, Spumaretrovirinae, Spumavirus	27.14	2e-12	SFVmac_pol|Spumavirus	27.14	1e-14	1
QEPC01000823.1	c304716	303682	1035	AAA92249.1	Viruses, Retro-transcribing viruses, Metaviridae, Errantivirus	35.84	5e-62
QEPC01000823.1	c435144	434470	675	AAA92249.1	Viruses, Retro-transcribing viruses, Metaviridae, Errantivirus	25.27	5e-16
QEPC01000823.1	c905437	904946	492	AHN13810.1	Viruses, Retro-transcribing viruses, Caulimoviridae, unclassified Caulimoviridae	23.57	8e-12
QEPC01000824.1	178673	179353	681	AAN08116.1	Viruses, Retro-transcribing viruses, Retroviridae, Spumaretrovirinae, Spumavirus	31.96	3e-25	BFV_pol|Spumavirus	31.96	6e-28	1
QEPC01000824.1	478399	479033	635	AAF64414.1	Viruses, Retro-transcribing viruses, Retroviridae, Spumaretrovirinae, Spumavirus	29.68	2e-17	Taeniopygia-H_pol	33.55	7e-23
QEPC01000824.1	c586928	585831	1098	AAA92249.1	Viruses, Retro-transcribing viruses, Metaviridae, Errantivirus	31.52	3e-49
QEPC01000841.1	49471	50232	762	AAA92249.1	Viruses, Retro-transcribing viruses, Metaviridae, Errantivirus	25.11	8e-16
QEPC01000841.1	99935	100561	627	AAP78924.1	Viruses, Retro-transcribing viruses, Caulimoviridae, Soymovirus	30.58	2e-08
QEPC01000841.1	202031	202999	969	AAB68770.1	Viruses, Retro-transcribing viruses, Retroviridae, Spumaretrovirinae, Spumavirus	30.38	7e-24	BFV_pol|Spumavirus	30.38	1e-26	1
QEPC01000841.1	1159725	1160310	586	AAF64414.1	Viruses, Retro-transcribing viruses, Retroviridae, Spumaretrovirinae, Spumavirus	34.62	2e-22	EFV_pol|Spumavirus	34.62	6e-25	1
QEPC01000841.1	1514014	1514619	606	AHC13197.1	Viruses, Retro-transcribing viruses, Retroviridae	29.01	5e-16
QEPC01000841.1	1519943	1520647	705	AAA92249.1	Viruses, Retro-transcribing viruses, Metaviridae, Errantivirus	26.04	2e-15
QEPC01000841.1	2824897	2825589	693	AAA92249.1	Viruses, Retro-transcribing viruses, Metaviridae, Errantivirus	23.63	3e-13
QEPC01000841.1	3335308	3335763	456	AAA92249.1	Viruses, Retro-transcribing viruses, Metaviridae, Errantivirus	24.5	2e-07
QEPC01000841.1	3670631	3672895	2265	AAA92249.1	Viruses, Retro-transcribing viruses, Metaviridae, Errantivirus	37.13	4e-59
QEPC01000841.1	3887961	3889004	1044	AAA92249.1	Viruses, Retro-transcribing viruses, Metaviridae, Errantivirus	30	5e-47
QEPC01000841.1	4607470	4609943	2474	AAA92249.1	Viruses, Retro-transcribing viruses, Metaviridae, Errantivirus	39.14	3e-82
QEPC01000841.1	4847276	4847851	576	ABY66595.1	Viruses, Retro-transcribing viruses, Caulimoviridae, Caulimovirus	30.57	2e-20
QEPC01000841.1	4934376	4936560	2185	AAA92249.1	Viruses, Retro-transcribing viruses, Metaviridae, Errantivirus	35.06	2e-69
QEPC01000841.1	5869754	5872050	2297	AAA92249.1	Viruses, Retro-transcribing viruses, Metaviridae, Errantivirus	36.03	6e-77
QEPC01000841.1	6341421	6343843	2423	AAA92249.1	Viruses, Retro-transcribing viruses, Metaviridae, Errantivirus	38.35	7e-79
QEPC01000841.1	6428617	6429069	453	AAA92249.1	Viruses, Retro-transcribing viruses, Metaviridae, Errantivirus	28.28	5e-13
QEPC01000841.1	6435154	6435564	411	pir||T29097	Viruses, Retro-transcribing viruses, Retroviridae	32.53	9e-09
QEPC01000841.1	6459758	6460216	459	AFV61764.1	Viruses, Retro-transcribing viruses, Retroviridae, Orthoretrovirinae, Lentivirus, Equine lentivirus group	30.32	7e-11
QEPC01000841.1	c134739	134284	456	AAA92249.1	Viruses, Retro-transcribing viruses, Metaviridae, Errantivirus	23.45	2e-11
QEPC01000841.1	c1653487	1652735	753	ARO38276.1	Viruses, Retro-transcribing viruses, Retroviridae	31.85	7e-16
QEPC01000841.1	c1761312	1757975	3338	AHI90954.1	Viruses, Retro-transcribing viruses, Caulimoviridae, Badnavirus	26.99	6e-14
QEPC01000841.1	c1789833	1788763	1071	AAA92249.1	Viruses, Retro-transcribing viruses, Metaviridae, Errantivirus	35.78	5e-53
QEPC01000841.1	c2336566	2336105	462	AHN13810.1	Viruses, Retro-transcribing viruses, Caulimoviridae, unclassified Caulimoviridae	26.62	3e-12
QEPC01000841.1	c3060668	3059676	993	AAF64414.1	Viruses, Retro-transcribing viruses, Retroviridae, Spumaretrovirinae, Spumavirus	27.69	5e-20	CoeEFV_Pol|Spumavirus	25.74	2e-23	1
QEPC01000841.1	c4500862	4497947	2916	AAA92249.1	Viruses, Retro-transcribing viruses, Metaviridae, Errantivirus	34.65	3e-79
QEPC01000841.1	c5254413	5252174	2240	AAA92249.1	Viruses, Retro-transcribing viruses, Metaviridae, Errantivirus	34.93	6e-59
QEPC01000841.1	c5684637	5683874	764	pir||GNLJLK	Viruses, Retro-transcribing viruses, Retroviridae, Spumaretrovirinae, Spumavirus	30.06	6e-16	SFVgor_pol|Spumavirus	30.1	3e-18	1
QEPC01000841.1	c6477689	6474796	2894	AFX98084.1	Viruses, Retro-transcribing viruses, Retroviridae, Spumaretrovirinae, Spumavirus	48.39	6e-89	SFVmac_pol|Spumavirus	38.84	3e-89	1
QEPC01000841.1	c723847	721730	2118	AAA92249.1	Viruses, Retro-transcribing viruses, Metaviridae, Errantivirus	39	5e-80
QEPC01000842.1	424943	427012	2070	AAA92249.1	Viruses, Retro-transcribing viruses, Metaviridae, Errantivirus	40.09	6e-78
QEPC01000842.1	770559	773440	2882	AAA92249.1	Viruses, Retro-transcribing viruses, Metaviridae, Errantivirus	37.02	2e-72
QEPC01000842.1	1103278	1105428	2151	AAA92249.1	Viruses, Retro-transcribing viruses, Metaviridae, Errantivirus	37.26	5e-81
QEPC01000842.1	1315964	1318513	2550	AAA92249.1	Viruses, Retro-transcribing viruses, Metaviridae, Errantivirus	39.81	8e-87
QEPC01000842.1	1764249	1764953	705	AAF64414.1	Viruses, Retro-transcribing viruses, Retroviridae, Spumaretrovirinae, Spumavirus	30.93	4e-23	EFV_pol|Spumavirus	30.93	8e-26	1
QEPC01000842.1	1889419	1890216	798	AAA92249.1	Viruses, Retro-transcribing viruses, Metaviridae, Errantivirus	42.32	1e-53
QEPC01000842.1	1972540	1973544	1005	AHC13200.1	Viruses, Retro-transcribing viruses, Retroviridae	28.5	1e-15
QEPC01000842.1	2404871	2407404	2534	AAA92249.1	Viruses, Retro-transcribing viruses, Metaviridae, Errantivirus	36.32	2e-63
QEPC01000852.1	2682	3220	539	AEF12607.1	Viruses, Retro-transcribing viruses, Retroviridae, Orthoretrovirinae, Gammaretrovirus	50.51	2e-18
QEPC01000856.1	168124	168600	477	ARO38276.1	Viruses, Retro-transcribing viruses, Retroviridae	28.47	4e-14
QEPC01000856.1	548734	550732	1999	AAA92249.1	Viruses, Retro-transcribing viruses, Metaviridae, Errantivirus	39.87	3e-32
QEPC01000856.1	1041635	1042456	822	AAF64414.1	Viruses, Retro-transcribing viruses, Retroviridae, Spumaretrovirinae, Spumavirus	29.95	4e-23	EFV_pol|Spumavirus	29.95	9e-26	1
QEPC01000856.1	1168614	1171617	3004	AAA92249.1	Viruses, Retro-transcribing viruses, Metaviridae, Errantivirus	35.64	6e-27
QEPC01000856.1	c1433966	1431733	2234	AAA92249.1	Viruses, Retro-transcribing viruses, Metaviridae, Errantivirus	35.45	1e-75
QEPC01000856.1	c184371	183703	669	AAN08116.1	Viruses, Retro-transcribing viruses, Retroviridae, Spumaretrovirinae, Spumavirus	27.59	3e-19	Ovex1_pol	30.24	1e-24
QEPC01000856.1	c360268	359789	480	AAA92249.1	Viruses, Retro-transcribing viruses, Metaviridae, Errantivirus	41.18	2e-31
QEPC01000858.1	213161	215351	2191	AAA92249.1	Viruses, Retro-transcribing viruses, Metaviridae, Errantivirus	37.14	9e-63
QEPC01000858.1	1225272	1231243	5972	AIY62341.1	Viruses, Retro-transcribing viruses, Caulimoviridae, Badnavirus	33.13	2e-23
QEPC01000858.1	1354954	1357134	2181	AAA92249.1	Viruses, Retro-transcribing viruses, Metaviridae, Errantivirus	36.71	3e-77
QEPC01000858.1	c740644	739826	819	pir||T29097	Viruses, Retro-transcribing viruses, Retroviridae	53.85	7e-93
QEPC01000864.1	1786980	1788910	1931	AAA92249.1	Viruses, Retro-transcribing viruses, Metaviridae, Errantivirus	37.92	2e-73
QEPC01000864.1	c1791168	1789238	1931	AAA92249.1	Viruses, Retro-transcribing viruses, Metaviridae, Errantivirus	37.92	2e-73
QEPC01000864.1	c231498	231034	465	prf||2116345B	Viruses, Retro-transcribing viruses, Retroviridae, Orthoretrovirinae, Lentivirus, Bovine lentivirus group	27.61	5e-13
QEPC01000864.1	c2401788	2400466	1323	AAA92249.1	Viruses, Retro-transcribing viruses, Metaviridae, Errantivirus	37.97	1e-87
QEPC01000868.1	c215080	212829	2252	AIG99439.1	Viruses, Retro-transcribing viruses, Retroviridae, Orthoretrovirinae, Gammaretrovirus	32.23	2e-55
QEPC01000879.1	878672	880806	2135	AAA92249.1	Viruses, Retro-transcribing viruses, Metaviridae, Errantivirus	37.74	4e-81
QEPC01000879.1	1607284	1608408	1125	AAF64414.1	Viruses, Retro-transcribing viruses, Retroviridae, Spumaretrovirinae, Spumavirus	28.35	6e-22	Ovex1_pol	31.36	1e-24
QEPC01000879.1	2384906	2385739	834	ABI47987.1	Viruses, Retro-transcribing viruses, Caulimoviridae, Badnavirus	26.16	8e-15
QEPC01000879.1	2703287	2704099	813	AAA92249.1	Viruses, Retro-transcribing viruses, Metaviridae, Errantivirus	31.54	9e-39
QEPC01000879.1	c1795459	1794877	583	AFX98079.1	Viruses, Retro-transcribing viruses, Retroviridae, Spumaretrovirinae, Spumavirus	29.82	1e-12	CoeEFV_Pol|Spumavirus	36.08	5e-21	1
QEPC01000879.1	c2701702	2700713	990	AAA92249.1	Viruses, Retro-transcribing viruses, Metaviridae, Errantivirus	33.43	6e-51
QEPC01000879.1	c3446235	3443885	2351	AAA92249.1	Viruses, Retro-transcribing viruses, Metaviridae, Errantivirus	32.56	4e-61
QEPC01000879.1	c690465	689455	1011	AAA92249.1	Viruses, Retro-transcribing viruses, Metaviridae, Errantivirus	33.73	3e-53
QEPC01000879.1	c837335	836427	909	AAA92249.1	Viruses, Retro-transcribing viruses, Metaviridae, Errantivirus	36.52	1e-49
QEPC01000882.1	316087	319448	3362	AAA92249.1	Viruses, Retro-transcribing viruses, Metaviridae, Errantivirus	34.56	1e-49
QEPC01000885.1	324375	326707	2333	ARB03501.1	Viruses, Retro-transcribing viruses, Retroviridae, Orthoretrovirinae, Gammaretrovirus	31.25	4e-57
QEPC01000885.1	c67336	66264	1073	YP_001956722.2	Viruses, Retro-transcribing viruses, Retroviridae, Spumaretrovirinae, Spumavirus	44.85	3e-72	EFV_pol|Spumavirus	42.86	4e-74	1
QEPC01000889.1	822059	827024	4966	AAA92249.1	Viruses, Retro-transcribing viruses, Metaviridae, Errantivirus	33.98	3e-36
QEPC01000889.1	841860	844537	2678	AAA92249.1	Viruses, Retro-transcribing viruses, Metaviridae, Errantivirus	36.97	1e-64
QEPC01000890.1	513461	514036	576	AQM52258.1	Viruses, Retro-transcribing viruses, Retroviridae, Spumaretrovirinae, Spumavirus	32.64	8e-20	SFVcpz_pol|Spumavirus	32.12	3e-22	1
QEPC01000890.1	590891	593919	3029	ABA54982.1	Viruses, Retro-transcribing viruses, Retroviridae	38.74	5e-45
QEPC01000890.1	773664	776059	2396	AAA92249.1	Viruses, Retro-transcribing viruses, Metaviridae, Errantivirus	37.41	4e-73
QEPC01000892.1	404630	405398	769	AAA92249.1	Viruses, Retro-transcribing viruses, Metaviridae, Errantivirus	33.33	6e-40
QEPC01000892.1	1215622	1216482	861	AAA92249.1	Viruses, Retro-transcribing viruses, Metaviridae, Errantivirus	34.66	7e-52
QEPC01000892.1	1513030	1514073	1044	AAA92249.1	Viruses, Retro-transcribing viruses, Metaviridae, Errantivirus	30.68	3e-50
QEPC01000892.1	1786517	1788326	1810	AAA92249.1	Viruses, Retro-transcribing viruses, Metaviridae, Errantivirus	39.74	1e-62
QEPC01000892.1	1833764	1835913	2150	AAA92249.1	Viruses, Retro-transcribing viruses, Metaviridae, Errantivirus	36.15	4e-72
QEPC01000892.1	1925218	1925922	705	AAA92249.1	Viruses, Retro-transcribing viruses, Metaviridae, Errantivirus	38.53	8e-44
QEPC01000892.1	2728159	2728764	606	AAA92249.1	Viruses, Retro-transcribing viruses, Metaviridae, Errantivirus	23.3	2e-13
QEPC01000892.1	3219681	3220304	624	AAA92249.1	Viruses, Retro-transcribing viruses, Metaviridae, Errantivirus	33.66	6e-30
QEPC01000892.1	5198854	5199558	705	ARO38276.1	Viruses, Retro-transcribing viruses, Retroviridae	29.56	4e-12
QEPC01000892.1	5458373	5460682	2310	AAA92249.1	Viruses, Retro-transcribing viruses, Metaviridae, Errantivirus	35.73	6e-67
QEPC01000892.1	5895193	5895936	744	AAN08116.1	Viruses, Retro-transcribing viruses, Retroviridae, Spumaretrovirinae, Spumavirus	32.09	9e-26	BFV_pol|Spumavirus	32.09	3e-28	1
QEPC01000892.1	5995047	5997220	2174	AAA92249.1	Viruses, Retro-transcribing viruses, Metaviridae, Errantivirus	37.04	1e-68
QEPC01000892.1	6281074	6283316	2243	AAA92249.1	Viruses, Retro-transcribing viruses, Metaviridae, Errantivirus	36.17	9e-43
QEPC01000892.1	6349818	6350732	915	AAF64414.1	Viruses, Retro-transcribing viruses, Retroviridae, Spumaretrovirinae, Spumavirus	27.89	4e-23	Echidna-ERV_POL	28.25	2e-27
QEPC01000892.1	c1693654	1691153	2502	AAA92249.1	Viruses, Retro-transcribing viruses, Metaviridae, Errantivirus	38.13	4e-95
QEPC01000892.1	c2308973	2308452	522	pir||T29097	Viruses, Retro-transcribing viruses, Retroviridae	27.27	5e-13
QEPC01000892.1	c2329312	2328857	456	ARO38276.1	Viruses, Retro-transcribing viruses, Retroviridae	29.93	6e-12
QEPC01000892.1	c2428993	2426873	2121	AAA92249.1	Viruses, Retro-transcribing viruses, Metaviridae, Errantivirus	37.84	3e-75
QEPC01000892.1	c2476205	2475438	768	AAA92249.1	Viruses, Retro-transcribing viruses, Metaviridae, Errantivirus	38.62	3e-49
QEPC01000892.1	c2917799	2915367	2433	AAA92249.1	Viruses, Retro-transcribing viruses, Metaviridae, Errantivirus	34.68	5e-70
QEPC01000892.1	c3137868	3136870	999	AAA92249.1	Viruses, Retro-transcribing viruses, Metaviridae, Errantivirus	31.69	7e-41
QEPC01000892.1	c3324364	3322171	2194	AAA92249.1	Viruses, Retro-transcribing viruses, Metaviridae, Errantivirus	36.69	5e-39
QEPC01000892.1	c4245971	4245362	610	AAF64414.1	Viruses, Retro-transcribing viruses, Retroviridae, Spumaretrovirinae, Spumavirus	31.4	2e-15	EFV_pol|Spumavirus	31.4	5e-18	1
QEPC01000892.1	c424761	423159	1603	AAC54861.1	Viruses, Retro-transcribing viruses, Retroviridae, Orthoretrovirinae, unclassified Orthoretrovirinae	30.21	4e-50
QEPC01000894.1	c65686	65222	465	AAF64414.1	Viruses, Retro-transcribing viruses, Retroviridae, Spumaretrovirinae, Spumavirus	34.19	2e-19	EFV_pol|Spumavirus	34.19	3e-22	1
QEPC01000895.1	263339	264283	945	AAB68770.1	Viruses, Retro-transcribing viruses, Retroviridae, Spumaretrovirinae, Spumavirus	30.6	2e-25	Ovex1_pol	33.33	6e-29
QEPC01000895.1	837398	839968	2571	AAA92249.1	Viruses, Retro-transcribing viruses, Metaviridae, Errantivirus	40.19	6e-78
QEPC01000895.1	c1292410	1291700	711	ABA54982.1	Viruses, Retro-transcribing viruses, Retroviridae	29.29	7e-21
QEPC01000904.1	212866	213552	687	AAF64414.1	Viruses, Retro-transcribing viruses, Retroviridae, Spumaretrovirinae, Spumavirus	28.17	1e-21	EFV_pol|Spumavirus	28.17	2e-24	1
QEPC01000904.1	220328	223629	3302	AAA92249.1	Viruses, Retro-transcribing viruses, Metaviridae, Errantivirus	40.65	2e-63
QEPC01000904.1	757939	763868	5930	AAA92249.1	Viruses, Retro-transcribing viruses, Metaviridae, Errantivirus	26.33	2e-18
QEPC01000904.1	c182087	179753	2335	AAA92249.1	Viruses, Retro-transcribing viruses, Metaviridae, Errantivirus	38.83	5e-64
QEPC01000904.1	c538486	537590	897	AAA92249.1	Viruses, Retro-transcribing viruses, Metaviridae, Errantivirus	36.6	8e-46
QEPC01000916.1	c23988	23165	824	AAF64414.1	Viruses, Retro-transcribing viruses, Retroviridae, Spumaretrovirinae, Spumavirus	33.64	9e-17	EFV_pol|Spumavirus	33.64	3e-19	1
QEPC01000931.1	51676	53742	2067	AAA92249.1	Viruses, Retro-transcribing viruses, Metaviridae, Errantivirus	37.28	7e-67
QEPC01000931.1	225238	227631	2394	AAA92249.1	Viruses, Retro-transcribing viruses, Metaviridae, Errantivirus	38.69	3e-79
QEPC01000931.1	593956	599762	5807	AGM61336.1	Viruses, Retro-transcribing viruses, Retroviridae, Spumaretrovirinae, Spumavirus	47.6	5e-59	SFVmac_pol|Spumavirus	47.6	3e-61	1
QEPC01000931.1	1083058	1083720	663	AAA92249.1	Viruses, Retro-transcribing viruses, Metaviridae, Errantivirus	25.82	6e-16
QEPC01000931.1	1724501	1726552	2052	AAA92249.1	Viruses, Retro-transcribing viruses, Metaviridae, Errantivirus	37.75	2e-55
QEPC01000931.1	1825191	1825982	792	AAA92249.1	Viruses, Retro-transcribing viruses, Metaviridae, Errantivirus	38.33	1e-40
QEPC01000931.1	2381959	2382423	465	NP_045937.2	Viruses, Retro-transcribing viruses, Retroviridae, Orthoretrovirinae, Epsilonretrovirus	46.15	3e-34
QEPC01000931.1	c1149990	1147468	2523	AAA92249.1	Viruses, Retro-transcribing viruses, Metaviridae, Errantivirus	37.65	8e-77
QEPC01000931.1	c1219393	1218329	1065	AAA92249.1	Viruses, Retro-transcribing viruses, Metaviridae, Errantivirus	38.79	3e-60
QEPC01000931.1	c1350059	1349544	516	pir||T29097	Viruses, Retro-transcribing viruses, Retroviridae	23.5	1e-10
QEPC01000931.1	c1801545	1800730	816	AAF64414.1	Viruses, Retro-transcribing viruses, Retroviridae, Spumaretrovirinae, Spumavirus	27.69	9e-26	EFV_pol|Spumavirus	27.69	2e-28	1
QEPC01000931.1	c1867088	1865036	2053	AAA92249.1	Viruses, Retro-transcribing viruses, Metaviridae, Errantivirus	37.88	2e-41
QEPC01000931.1	c2312570	2311836	735	AAA92249.1	Viruses, Retro-transcribing viruses, Metaviridae, Errantivirus	25.82	1e-15
QEPC01000931.1	c2333160	2332378	783	APY26392.1	Viruses, Retro-transcribing viruses, Caulimoviridae, Badnavirus	27.54	3e-16
QEPC01000931.1	c606000	603367	2634	AAA92249.1	Viruses, Retro-transcribing viruses, Metaviridae, Errantivirus	38.97	1e-71
QEPC01000931.1	c84572	83994	579	AAF64414.1	Viruses, Retro-transcribing viruses, Retroviridae, Spumaretrovirinae, Spumavirus	32.95	2e-17	EFV_pol|Spumavirus	32.95	4e-20	1
QEPC01000932.1	380646	382827	2182	AAA92249.1	Viruses, Retro-transcribing viruses, Metaviridae, Errantivirus	35.47	1e-51
QEPC01000932.1	518307	520417	2111	ALO50153.1	Viruses, Retro-transcribing viruses, Metaviridae, unclassified Metaviridae	30.41	2e-42
QEPC01000932.1	c78971	78396	576	AFX98079.1	Viruses, Retro-transcribing viruses, Retroviridae, Spumaretrovirinae, Spumavirus	30.94	8e-17	SFVcpz_pol|Spumavirus	30.94	6e-20	1
QEPC01000945.1	16794	17594	801	AAF64414.1	Viruses, Retro-transcribing viruses, Retroviridae, Spumaretrovirinae, Spumavirus	26.97	5e-23	EFV_pol|Spumavirus	26.97	1e-25	1
QEPC01000971.1	27240	27563	324	AGC11913.1	Viruses, Retro-transcribing viruses, Retroviridae, Spumaretrovirinae, Spumavirus	56.36	1e-31	FFV_pol|Spumavirus	55.45	6e-34	1
QEPC01000971.1	35848	37769	1922	AFR79244.1	Viruses, Retro-transcribing viruses, Retroviridae, Spumaretrovirinae, Spumavirus	28.95	4e-97	BFV_pol|Spumavirus	29.22	2e-98	1
QEPC01000971.1	123962	124669	708	AAA92249.1	Viruses, Retro-transcribing viruses, Metaviridae, Errantivirus	34.17	1e-41
QEPC01000978.1	124471	125172	702	ABI47987.1	Viruses, Retro-transcribing viruses, Caulimoviridae, Badnavirus	25	7e-15
QEPC01000978.1	164024	164773	750	YP_001961122.1	Viruses, Retro-transcribing viruses, Retroviridae, Spumaretrovirinae, Spumavirus	29.27	2e-14	SFVmac_pol|Spumavirus	29.27	5e-17	1
QEPC01000978.1	375785	376660	876	AAF64414.1	Viruses, Retro-transcribing viruses, Retroviridae, Spumaretrovirinae, Spumavirus	30.99	5e-20	EFV_pol|Spumavirus	30.99	1e-22	1
QEPC01000978.1	605992	608929	2938	AAA92249.1	Viruses, Retro-transcribing viruses, Metaviridae, Errantivirus	33.84	7e-73
QEPC01000978.1	646490	650633	4144	AAA92249.1	Viruses, Retro-transcribing viruses, Metaviridae, Errantivirus	35.96	9e-70
QEPC01000978.1	830528	833293	2766	AAA92249.1	Viruses, Retro-transcribing viruses, Metaviridae, Errantivirus	38.48	6e-75
QEPC01000978.1	1194639	1195413	775	AAA92249.1	Viruses, Retro-transcribing viruses, Metaviridae, Errantivirus	34.73	1e-38
QEPC01000978.1	1424324	1426822	2499	AAA92249.1	Viruses, Retro-transcribing viruses, Metaviridae, Errantivirus	37.15	2e-90
QEPC01000978.1	1497171	1499306	2136	AAA92249.1	Viruses, Retro-transcribing viruses, Metaviridae, Errantivirus	37.06	1e-77
QEPC01000978.1	1546682	1548962	2281	AAA92249.1	Viruses, Retro-transcribing viruses, Metaviridae, Errantivirus	35.98	2e-36
QEPC01000978.1	1775024	1777660	2637	AAA92249.1	Viruses, Retro-transcribing viruses, Metaviridae, Errantivirus	37.96	4e-80
QEPC01000978.1	1967414	1968148	735	AAA92249.1	Viruses, Retro-transcribing viruses, Metaviridae, Errantivirus	36.33	5e-46
QEPC01000978.1	2267923	2270068	2146	AAA92249.1	Viruses, Retro-transcribing viruses, Metaviridae, Errantivirus	38.54	2e-81
QEPC01000978.1	2472260	2472952	693	AAA92249.1	Viruses, Retro-transcribing viruses, Metaviridae, Errantivirus	26.48	2e-12
QEPC01000978.1	2490709	2491642	934	ASF20094.1	Viruses, Retro-transcribing viruses, Retroviridae, Spumaretrovirinae, Spumavirus	28.24	6e-11	SFVmac_pol|Spumavirus	27.78	2e-12	1
QEPC01000978.1	2864860	2867017	2158	AAA92249.1	Viruses, Retro-transcribing viruses, Metaviridae, Errantivirus	39.34	1e-60
QEPC01000978.1	3404548	3406542	1995	AAA92249.1	Viruses, Retro-transcribing viruses, Metaviridae, Errantivirus	38.52	3e-73
QEPC01000978.1	3618802	3619257	456	AFA44809.1	Viruses, Retro-transcribing viruses, Retroviridae, Spumaretrovirinae, Spumavirus	28.1	6e-13	CoeEFV_Pol|Spumavirus	31.58	1e-17	1
QEPC01000978.1	3672255	3674358	2104	AAA92249.1	Viruses, Retro-transcribing viruses, Metaviridae, Errantivirus	32.13	2e-47
QEPC01000978.1	4024351	4026376	2026	AAA92249.1	Viruses, Retro-transcribing viruses, Metaviridae, Errantivirus	34.97	8e-62
QEPC01000978.1	c1404185	1401717	2469	AAA92249.1	Viruses, Retro-transcribing viruses, Metaviridae, Errantivirus	38.21	5e-56
QEPC01000978.1	c1478644	1477934	711	AFX98079.1	Viruses, Retro-transcribing viruses, Retroviridae, Spumaretrovirinae, Spumavirus	33.56	3e-17	Pseudopodoces-H_Pol	37.25	7e-24
QEPC01000978.1	c1501451	1500855	597	AFX98089.1	Viruses, Retro-transcribing viruses, Retroviridae, Spumaretrovirinae, Spumavirus	35.12	2e-27	Ovex1_pol	34.62	3e-37
QEPC01000978.1	c1580942	1580289	654	AAF64414.1	Viruses, Retro-transcribing viruses, Retroviridae, Spumaretrovirinae, Spumavirus	31.16	9e-25	EFV_pol|Spumavirus	31.16	2e-27	1
QEPC01000978.1	c191838	191374	465	AMR71153.1	Viruses, Retro-transcribing viruses, Retroviridae, Orthoretrovirinae, Lentivirus, Ovine/caprine lentivirus group	27.33	3e-13
QEPC01000978.1	c2048739	2048041	699	AAN08116.1	Viruses, Retro-transcribing viruses, Retroviridae, Spumaretrovirinae, Spumavirus	31.56	1e-24	BFV_pol|Spumavirus	31.56	3e-27	1
QEPC01000978.1	c2618612	2613301	5312	AIG99439.1	Viruses, Retro-transcribing viruses, Retroviridae, Orthoretrovirinae, Gammaretrovirus	38.86	2e-151
QEPC01000978.1	c2689887	2688505	1383	AAF64414.1	Viruses, Retro-transcribing viruses, Retroviridae, Spumaretrovirinae, Spumavirus	46.09	5e-105	CoeEFV_Pol|Spumavirus	45.73	9e-109	1
QEPC01000978.1	c3115100	3114072	1029	AAA92249.1	Viruses, Retro-transcribing viruses, Metaviridae, Errantivirus	37.1	1e-54
QEPC01000978.1	c3217228	3216314	915	AAA92249.1	Viruses, Retro-transcribing viruses, Metaviridae, Errantivirus	37.58	3e-64
QEPC01000978.1	c3256914	3254791	2124	AAA92249.1	Viruses, Retro-transcribing viruses, Metaviridae, Errantivirus	35.27	1e-76
QEPC01000978.1	c3276734	3275859	876	NP_045937.2	Viruses, Retro-transcribing viruses, Retroviridae, Orthoretrovirinae, Epsilonretrovirus	35.49	3e-48
QEPC01000978.1	c3465490	3463001	2490	AAA92249.1	Viruses, Retro-transcribing viruses, Metaviridae, Errantivirus	37.58	1e-77
QEPC01000978.1	c3944384	3943717	668	AAA92249.1	Viruses, Retro-transcribing viruses, Metaviridae, Errantivirus	34.29	1e-29
QEPC01000978.1	c3958103	3954906	3198	AAC54861.1	Viruses, Retro-transcribing viruses, Retroviridae, Orthoretrovirinae, unclassified Orthoretrovirinae	27.95	4e-56
QEPC01000978.1	c4317120	4315034	2087	AAA92249.1	Viruses, Retro-transcribing viruses, Metaviridae, Errantivirus	29.56	3e-67
QEPC01000978.1	c489446	488835	612	pir||T29097	Viruses, Retro-transcribing viruses, Retroviridae	24.75	5e-11
QEPC01000978.1	c497375	496920	456	AGM61336.1	Viruses, Retro-transcribing viruses, Retroviridae, Spumaretrovirinae, Spumavirus	27.63	2e-12	CoeEFV_Pol|Spumavirus	31.13	4e-18	1
QEPC01000978.1	c507911	507450	462	ADE05995.1	Viruses, Retro-transcribing viruses, Retroviridae, Spumaretrovirinae, Spumavirus	29.03	8e-12	CoeEFV_Pol|Spumavirus	27.92	5e-16	1
QEPC01000978.1	c528551	527847	705	AHN13810.1	Viruses, Retro-transcribing viruses, Caulimoviridae, unclassified Caulimoviridae	23.77	2e-11
QEPC01000978.1	c631490	629522	1969	AFO54491.1	Viruses, Retro-transcribing viruses, Caulimoviridae, Rosadnavirus	35.2	4e-32
QEPC01000978.1	c783321	782191	1131	AAA92249.1	Viruses, Retro-transcribing viruses, Metaviridae, Errantivirus	42.67	2e-95
QEPC01000985.1	30565	33111	2547	AAA92249.1	Viruses, Retro-transcribing viruses, Metaviridae, Errantivirus	35.76	2e-72
QEPC01000985.1	526516	527055	540	ADZ45064.1	Viruses, Retro-transcribing viruses, Caulimoviridae, Solendovirus	34.57	4e-25
QEPC01000985.1	895774	898047	2274	AAA92249.1	Viruses, Retro-transcribing viruses, Metaviridae, Errantivirus	38.78	4e-85
QEPC01000985.1	2043133	2043990	858	AAA92249.1	Viruses, Retro-transcribing viruses, Metaviridae, Errantivirus	32.04	3e-40
QEPC01000985.1	2720323	2720970	648	AAF64414.1	Viruses, Retro-transcribing viruses, Retroviridae, Spumaretrovirinae, Spumavirus	30.53	1e-21	EFV_pol|Spumavirus	30.53	3e-24	1
QEPC01000985.1	c2065714	2063030	2685	AAA92249.1	Viruses, Retro-transcribing viruses, Metaviridae, Errantivirus	35.31	7e-79
QEPC01000985.1	c2274211	2272238	1974	AAA92249.1	Viruses, Retro-transcribing viruses, Metaviridae, Errantivirus	38.74	1e-75
QEPC01000985.1	c2533874	2533239	636	AAF64414.1	Viruses, Retro-transcribing viruses, Retroviridae, Spumaretrovirinae, Spumavirus	26.58	2e-11	EFV_pol|Spumavirus	26.58	5e-14	1
QEPC01000985.1	c42280	41618	663	AFR79244.1	Viruses, Retro-transcribing viruses, Retroviridae, Spumaretrovirinae, Spumavirus	28.99	4e-16	ERV-9_pol	28.77	4e-22
QEPC01000985.1	c575383	574490	894	AAA92249.1	Viruses, Retro-transcribing viruses, Metaviridae, Errantivirus	39.6	2e-59
QEPC01000992.1	652410	654635	2226	AAA92249.1	Viruses, Retro-transcribing viruses, Metaviridae, Errantivirus	38.88	3e-79
QEPC01000992.1	c225760	223753	2008	AGQ49469.1	Viruses, Retro-transcribing viruses, Caulimoviridae, Caulimovirus	31.44	5e-44
QEPC01000992.1	c463925	463266	660	AAA92249.1	Viruses, Retro-transcribing viruses, Metaviridae, Errantivirus	38.12	3e-33
QEPC01000992.1	c9594	7442	2153	ALO50153.1	Viruses, Retro-transcribing viruses, Metaviridae, unclassified Metaviridae	37.24	4e-47
QEPC01000993.1	155417	158159	2743	ABO25842.2	Viruses, Retro-transcribing viruses, Retroviridae, Orthoretrovirinae, Epsilonretrovirus	34.56	1e-56
QEPC01001011.1	32917	33626	710	AAA92249.1	Viruses, Retro-transcribing viruses, Metaviridae, Errantivirus	44.39	2e-54
QEPC01001011.1	124135	125195	1061	AAA92249.1	Viruses, Retro-transcribing viruses, Metaviridae, Errantivirus	34.52	3e-45
QEPC01001011.1	703605	706187	2583	AAA92249.1	Viruses, Retro-transcribing viruses, Metaviridae, Errantivirus	35.24	8e-48
QEPC01001011.1	834773	835333	561	AIG99439.1	Viruses, Retro-transcribing viruses, Retroviridae, Orthoretrovirinae, Gammaretrovirus	38.71	4e-35
QEPC01001011.1	865752	867409	1658	AAC54861.1	Viruses, Retro-transcribing viruses, Retroviridae, Orthoretrovirinae, unclassified Orthoretrovirinae	29.3	1e-62
QEPC01001011.1	873417	873812	396	NP_045937.2	Viruses, Retro-transcribing viruses, Retroviridae, Orthoretrovirinae, Epsilonretrovirus	32.26	2e-12
QEPC01001011.1	902788	905358	2571	AAA92249.1	Viruses, Retro-transcribing viruses, Metaviridae, Errantivirus	36.88	2e-70
QEPC01001011.1	914101	914385	285	AKM21185.1	Viruses, Retro-transcribing viruses, Retroviridae, Spumaretrovirinae, Spumavirus	55.56	2e-20	SFVmar_pol|Spumavirus	55.56	9e-23	1
QEPC01001011.1	1058149	1059144	996	AAN08116.1	Viruses, Retro-transcribing viruses, Retroviridae, Spumaretrovirinae, Spumavirus	30.54	1e-20	BFV_pol|Spumavirus	30.54	3e-23	1
QEPC01001011.1	1074546	1076576	2031	AAA92249.1	Viruses, Retro-transcribing viruses, Metaviridae, Errantivirus	39.47	2e-60
QEPC01001011.1	1426004	1427239	1236	AAA92249.1	Viruses, Retro-transcribing viruses, Metaviridae, Errantivirus	34.72	1e-62
QEPC01001011.1	c1236546	1235338	1209	AAA92249.1	Viruses, Retro-transcribing viruses, Metaviridae, Errantivirus	37.22	4e-72
QEPC01001011.1	c23071	22364	708	AAA92249.1	Viruses, Retro-transcribing viruses, Metaviridae, Errantivirus	38.98	1e-51
QEPC01001011.1	c248514	247282	1233	AAA92249.1	Viruses, Retro-transcribing viruses, Metaviridae, Errantivirus	37.92	4e-83
QEPC01001011.1	c676654	674885	1770	AAA92249.1	Viruses, Retro-transcribing viruses, Metaviridae, Errantivirus	36.7	5e-60
QEPC01001011.1	c726257	725718	540	AAA92249.1	Viruses, Retro-transcribing viruses, Metaviridae, Errantivirus	39.46	2e-33
QEPC01001011.1	c908566	906555	2012	AAA92249.1	Viruses, Retro-transcribing viruses, Metaviridae, Errantivirus	35.15	6e-58
QEPC01001017.1	c229282	228179	1104	AAA92249.1	Viruses, Retro-transcribing viruses, Metaviridae, Errantivirus	40.91	2e-89
QEPC01001031.1	74434	75158	725	AAF64414.1	Viruses, Retro-transcribing viruses, Retroviridae, Spumaretrovirinae, Spumavirus	25.77	2e-08	CoeEFV_Pol|Spumavirus	28	3e-14	1
QEPC01001035.1	1458927	1459646	720	AAF64414.1	Viruses, Retro-transcribing viruses, Retroviridae, Spumaretrovirinae, Spumavirus	28.02	4e-20	EFV_pol|Spumavirus	28.02	9e-23	1
QEPC01001035.1	c1791328	1790447	882	AAA92249.1	Viruses, Retro-transcribing viruses, Metaviridae, Errantivirus	34.97	4e-50
QEPC01001035.1	c2762927	2762370	558	AAA92249.1	Viruses, Retro-transcribing viruses, Metaviridae, Errantivirus	35.98	9e-32
QEPC01001035.1	c94996	92582	2415	AAA92249.1	Viruses, Retro-transcribing viruses, Metaviridae, Errantivirus	36.59	1e-77
QEPC01001040.1	61424	62040	617	AAF64414.1	Viruses, Retro-transcribing viruses, Retroviridae, Spumaretrovirinae, Spumavirus	33.33	2e-16	EFV_pol|Spumavirus	33.33	5e-19	1
QEPC01001041.1	92436	93069	634	AFX98099.1	Viruses, Retro-transcribing viruses, Retroviridae, Spumaretrovirinae, Spumavirus	30.47	5e-17	CoeEFV_Pol|Spumavirus	35.42	1e-19	1
QEPC01001041.1	1177987	1178641	655	AAV68488.2	Viruses, Retro-transcribing viruses, Retroviridae, Orthoretrovirinae, Gammaretrovirus	38.5	2e-26
QEPC01001041.1	1653936	1656431	2496	AAA92249.1	Viruses, Retro-transcribing viruses, Metaviridae, Errantivirus	38.93	8e-83
QEPC01001041.1	3644068	3646218	2151	AAA92249.1	Viruses, Retro-transcribing viruses, Metaviridae, Errantivirus	38.86	4e-67
QEPC01001041.1	4573662	4576070	2409	AAA92249.1	Viruses, Retro-transcribing viruses, Metaviridae, Errantivirus	37.97	2e-84
QEPC01001041.1	6114685	6117669	2985	ABU54794.1	Viruses, Retro-transcribing viruses, Retroviridae, Orthoretrovirinae, Gammaretrovirus	39.17	0
QEPC01001041.1	6833034	6835679	2646	AAA92249.1	Viruses, Retro-transcribing viruses, Metaviridae, Errantivirus	37.5	1e-72
QEPC01001041.1	10536376	10538460	2085	AAA92249.1	Viruses, Retro-transcribing viruses, Metaviridae, Errantivirus	40.5	4e-88
QEPC01001041.1	c10016940	10016485	456	AAA92249.1	Viruses, Retro-transcribing viruses, Metaviridae, Errantivirus	23.45	2e-11
QEPC01001041.1	c10200810	10200132	679	AAF64414.1	Viruses, Retro-transcribing viruses, Retroviridae, Spumaretrovirinae, Spumavirus	33.66	1e-19	EFV_pol|Spumavirus	33.66	4e-22	1
QEPC01001041.1	c10579359	10577146	2214	AAA92249.1	Viruses, Retro-transcribing viruses, Metaviridae, Errantivirus	37.56	2e-76
QEPC01001041.1	c1098569	1097943	627	AAF64414.1	Viruses, Retro-transcribing viruses, Retroviridae, Spumaretrovirinae, Spumavirus	31.12	2e-21	EFV_pol|Spumavirus	31.12	3e-24	1
QEPC01001041.1	c2670515	2668404	2112	AAA92249.1	Viruses, Retro-transcribing viruses, Metaviridae, Errantivirus	35.91	4e-53
QEPC01001041.1	c3730090	3729095	996	AAF64414.1	Viruses, Retro-transcribing viruses, Retroviridae, Spumaretrovirinae, Spumavirus	29.07	2e-21	EFV_pol|Spumavirus	29.07	5e-24	1
QEPC01001041.1	c4473614	4472739	876	NP_045937.2	Viruses, Retro-transcribing viruses, Retroviridae, Orthoretrovirinae, Epsilonretrovirus	35.15	6e-47
QEPC01001041.1	c448595	447981	615	ABA54982.1	Viruses, Retro-transcribing viruses, Retroviridae	29.13	1e-18
QEPC01001041.1	c574682	571953	2730	AAC54861.1	Viruses, Retro-transcribing viruses, Retroviridae, Orthoretrovirinae, unclassified Orthoretrovirinae	32.25	2e-66
QEPC01001041.1	c81515	80481	1035	AAA92249.1	Viruses, Retro-transcribing viruses, Metaviridae, Errantivirus	34.85	8e-51
QEPC01001041.1	c8775844	8773433	2412	AAA92249.1	Viruses, Retro-transcribing viruses, Metaviridae, Errantivirus	36.53	1e-76
QEPC01001042.1	40332	42672	2341	AAA92249.1	Viruses, Retro-transcribing viruses, Metaviridae, Errantivirus	36.19	6e-72
QEPC01001042.1	c238221	237517	705	AAF64414.1	Viruses, Retro-transcribing viruses, Retroviridae, Spumaretrovirinae, Spumavirus	28.38	1e-18	EFV_pol|Spumavirus	28.38	2e-21	1
QEPC01001042.1	c246586	244431	2156	AAA92249.1	Viruses, Retro-transcribing viruses, Metaviridae, Errantivirus	35.78	4e-51
QEPC01001049.1	153748	154476	729	AAF64414.1	Viruses, Retro-transcribing viruses, Retroviridae, Spumaretrovirinae, Spumavirus	26.99	2e-20	EFV_pol|Spumavirus	26.99	5e-23	1
QEPC01001049.1	557023	558704	1682	ATW64776.1	Viruses, Retro-transcribing viruses, Retroviridae, Spumaretrovirinae, Spumavirus	48.85	9e-38	CoeEFV_Pol|Spumavirus	37.12	1e-39	1
QEPC01001049.1	c385274	384531	744	AFX98089.1	Viruses, Retro-transcribing viruses, Retroviridae, Spumaretrovirinae, Spumavirus	30.09	1e-23	Ovex1_pol	32.07	3e-27
QEPC01001049.1	c664797	664156	642	AFO54491.1	Viruses, Retro-transcribing viruses, Caulimoviridae, Rosadnavirus	34.48	3e-32
QEPC01001076.1	73124	73834	711	AFX98089.1	Viruses, Retro-transcribing viruses, Retroviridae, Spumaretrovirinae, Spumavirus	29.54	2e-20	EFV_pol|Spumavirus	28.45	6e-23	1
QEPC01001076.1	197685	198832	1148	AAB38321.1	Viruses, Retro-transcribing viruses, Retroviridae, Spumaretrovirinae, Spumavirus	54.35	3e-79	FFV_pol|Spumavirus	54.89	1e-81	1
QEPC01001076.1	c71941	71306	636	AAA92249.1	Viruses, Retro-transcribing viruses, Metaviridae, Errantivirus	37.02	5e-39
QEPC01001078.1	c3136	1884	1253	AAA92249.1	Viruses, Retro-transcribing viruses, Metaviridae, Errantivirus	37.32	3e-70
QEPC01001081.1	178110	180114	2005	AAA92249.1	Viruses, Retro-transcribing viruses, Metaviridae, Errantivirus	35.02	1e-45
QEPC01001081.1	195781	197435	1655	AAA92249.1	Viruses, Retro-transcribing viruses, Metaviridae, Errantivirus	36.87	9e-28
QEPC01001081.1	637749	638558	810	AND74262.1	Viruses, Retro-transcribing viruses, Retroviridae, Orthoretrovirinae, Gammaretrovirus	25.49	6e-13
QEPC01001081.1	1050028	1052305	2278	AAA92249.1	Viruses, Retro-transcribing viruses, Metaviridae, Errantivirus	36.84	3e-73
QEPC01001081.1	1090734	1093649	2916	AAA92249.1	Viruses, Retro-transcribing viruses, Metaviridae, Errantivirus	34.65	3e-79
QEPC01001081.1	2004906	2005910	1005	AAA92249.1	Viruses, Retro-transcribing viruses, Metaviridae, Errantivirus	35.8	8e-57
QEPC01001081.1	c1273147	1272791	357	NP_045937.2	Viruses, Retro-transcribing viruses, Retroviridae, Orthoretrovirinae, Epsilonretrovirus	47.96	7e-22
QEPC01001081.1	c1349122	1345239	3884	NP_955579.1	Viruses, Retro-transcribing viruses, Retroviridae, Orthoretrovirinae, Gammaretrovirus	35.36	4e-76
QEPC01001081.1	c1813889	1812825	1065	AAA92249.1	Viruses, Retro-transcribing viruses, Metaviridae, Errantivirus	37.07	1e-57
QEPC01001081.1	c276773	276030	744	AAF64414.1	Viruses, Retro-transcribing viruses, Retroviridae, Spumaretrovirinae, Spumavirus	31.51	2e-22	EFV_pol|Spumavirus	31.51	3e-25	1
QEPC01001081.1	c336341	335652	690	AGM61336.1	Viruses, Retro-transcribing viruses, Retroviridae, Spumaretrovirinae, Spumavirus	26.49	2e-11	HERV-L_pol|ClassIII	27.91	1e-14
QEPC01001090.1	313272	315423	2152	AAA92249.1	Viruses, Retro-transcribing viruses, Metaviridae, Errantivirus	42.92	9e-79
QEPC01001090.1	577986	580889	2904	AAA92249.1	Viruses, Retro-transcribing viruses, Metaviridae, Errantivirus	33.8	1e-76
QEPC01001090.1	832512	833768	1257	AAA92249.1	Viruses, Retro-transcribing viruses, Metaviridae, Errantivirus	33.6	9e-60
QEPC01001090.1	1539866	1540156	291	CAD92796.1	Viruses, Retro-transcribing viruses, Retroviridae, Spumaretrovirinae, Spumavirus	68.04	2e-40	FFV_pol|Spumavirus	68.04	5e-43	1
QEPC01001090.1	1831680	1832384	705	ARO38276.1	Viruses, Retro-transcribing viruses, Retroviridae	29.56	4e-12
QEPC01001090.1	c1101540	1100506	1035	AAA92249.1	Viruses, Retro-transcribing viruses, Metaviridae, Errantivirus	34.34	3e-55
QEPC01001090.1	c1433739	1433134	606	AAA92249.1	Viruses, Retro-transcribing viruses, Metaviridae, Errantivirus	23.3	2e-13
QEPC01001090.1	c1785587	1784865	723	AFX98094.1	Viruses, Retro-transcribing viruses, Retroviridae, Spumaretrovirinae, Spumavirus	30.42	4e-18	SFVcpz_pol|Spumavirus	30.71	4e-21	1
QEPC01001090.1	c2388898	2385463	3436	AAA92249.1	Viruses, Retro-transcribing viruses, Metaviridae, Errantivirus	34.38	1e-38
QEPC01001090.1	c410318	409614	705	ARO38276.1	Viruses, Retro-transcribing viruses, Retroviridae	29.56	4e-12
QEPC01001090.1	c968899	968435	465	AAA92249.1	Viruses, Retro-transcribing viruses, Metaviridae, Errantivirus	27.5	3e-14
QEPC01001090.1	c995257	994826	432	ADE05995.1	Viruses, Retro-transcribing viruses, Retroviridae, Spumaretrovirinae, Spumavirus	29.41	2e-09	GGERV-10_pol|ClassIII	31.51	4e-16
QEPC01001097.1	c125745	123332	2414	AAA92249.1	Viruses, Retro-transcribing viruses, Metaviridae, Errantivirus	40	2e-74
QEPC01001097.1	c135694	133553	2142	AAA92249.1	Viruses, Retro-transcribing viruses, Metaviridae, Errantivirus	37.56	1e-71
QEPC01001098.1	129880	130542	663	AAF64414.1	Viruses, Retro-transcribing viruses, Retroviridae, Spumaretrovirinae, Spumavirus	32.86	2e-22	EFV_pol|Spumavirus	32.86	3e-25	1
QEPC01001106.1	490298	490933	636	AAN08116.1	Viruses, Retro-transcribing viruses, Retroviridae, Spumaretrovirinae, Spumavirus	32.09	2e-22	BFV_pol|Spumavirus	32.09	5e-25	1
QEPC01001106.1	711462	713862	2401	AAA92249.1	Viruses, Retro-transcribing viruses, Metaviridae, Errantivirus	37.73	8e-41
QEPC01001106.1	c610117	609054	1064	ABO25842.2	Viruses, Retro-transcribing viruses, Retroviridae, Orthoretrovirinae, Epsilonretrovirus	34.92	1e-40
QEPC01001106.1	c66735	65734	1002	NP_955591.1	Viruses, Retro-transcribing viruses, Retroviridae, Orthoretrovirinae, Gammaretrovirus, Murine leukemia virus	30.43	1e-29
QEPC01001112.1	124422	125302	881	AAA92249.1	Viruses, Retro-transcribing viruses, Metaviridae, Errantivirus	34.95	1e-36
QEPC01001112.1	738618	741542	2925	AAA92249.1	Viruses, Retro-transcribing viruses, Metaviridae, Errantivirus	39.63	1e-79
QEPC01001114.1	92457	94925	2469	AAA92249.1	Viruses, Retro-transcribing viruses, Metaviridae, Errantivirus	40.63	9e-90
QEPC01001115.1	689	1183	495	AAA92249.1	Viruses, Retro-transcribing viruses, Metaviridae, Errantivirus	38.27	1e-33
QEPC01001119.1	309232	311543	2312	AAA92249.1	Viruses, Retro-transcribing viruses, Metaviridae, Errantivirus	33.99	1e-69
QEPC01001119.1	391458	393568	2111	AAA92249.1	Viruses, Retro-transcribing viruses, Metaviridae, Errantivirus	34.28	7e-50
QEPC01001119.1	c27324	26338	987	AAA92249.1	Viruses, Retro-transcribing viruses, Metaviridae, Errantivirus	36.43	1e-52
QEPC01001119.1	c342581	341841	741	ARO38276.1	Viruses, Retro-transcribing viruses, Retroviridae	29.01	3e-15
QEPC01001119.1	c764419	763979	441	BAU59305.1	Viruses, Retro-transcribing viruses, Retroviridae, Spumaretrovirinae, Spumavirus	27.03	6e-10	HERV-L_pol|ClassIII	26.35	7e-14
QEPC01001119.1	c885942	883914	2029	AFP95350.1	Viruses, Retro-transcribing viruses, Caulimoviridae, Caulimovirus, unclassified Caulimovirus	30	1e-31
QEPC01001121.1	5408	6115	708	AAB68770.1	Viruses, Retro-transcribing viruses, Retroviridae, Spumaretrovirinae, Spumavirus	33.76	7e-29	BFV_pol|Spumavirus	33.76	1e-31	1
QEPC01001121.1	32496	34619	2124	AAA92249.1	Viruses, Retro-transcribing viruses, Metaviridae, Errantivirus	34.9	2e-68
QEPC01001121.1	61011	63595	2585	AAA92249.1	Viruses, Retro-transcribing viruses, Metaviridae, Errantivirus	36.82	7e-51
QEPC01001121.1	107316	109504	2189	AAA92249.1	Viruses, Retro-transcribing viruses, Metaviridae, Errantivirus	36.67	2e-68
QEPC01001121.1	c15591	13177	2415	AAA92249.1	Viruses, Retro-transcribing viruses, Metaviridae, Errantivirus	38.37	1e-86
QEPC01001126.1	71484	72233	750	AGM61336.1	Viruses, Retro-transcribing viruses, Retroviridae, Spumaretrovirinae, Spumavirus	29.27	2e-14	SFVmac_pol|Spumavirus	29.27	5e-17	1
QEPC01001126.1	591341	592339	999	CAH68829.1	Viruses, Retro-transcribing viruses, Caulimoviridae, Caulimovirus	30.54	4e-44
QEPC01001126.1	1143626	1146713	3088	ABV59399.1	Viruses, Retro-transcribing viruses, Retroviridae, Spumaretrovirinae, Spumavirus	40.95	0	CoeEFV_Pol|Spumavirus	38.54	0	1
QEPC01001126.1	1466526	1467858	1333	AFX98089.1	Viruses, Retro-transcribing viruses, Retroviridae, Spumaretrovirinae, Spumavirus	27.2	2e-30	Ovex1_pol	34.31	5e-62
QEPC01001126.1	1500115	1501170	1056	AAA92249.1	Viruses, Retro-transcribing viruses, Metaviridae, Errantivirus	39.52	1e-63
QEPC01001126.1	c1004728	1002065	2664	AAA92249.1	Viruses, Retro-transcribing viruses, Metaviridae, Errantivirus	35.14	4e-71
QEPC01001126.1	c1473460	1470425	3036	AAA92249.1	Viruses, Retro-transcribing viruses, Metaviridae, Errantivirus	39.18	6e-77
QEPC01001129.1	87324	87785	462	AAA92249.1	Viruses, Retro-transcribing viruses, Metaviridae, Errantivirus	27.04	5e-13
QEPC01001129.1	553000	553622	623	AAF64414.1	Viruses, Retro-transcribing viruses, Retroviridae, Spumaretrovirinae, Spumavirus	31.86	8e-17	EFV_pol|Spumavirus	31.86	2e-19	1
QEPC01001129.1	845694	846586	893	AAV68488.2	Viruses, Retro-transcribing viruses, Retroviridae, Orthoretrovirinae, Gammaretrovirus	33.17	5e-19
QEPC01001129.1	c1056438	1056097	342	pir||T29097	Viruses, Retro-transcribing viruses, Retroviridae	40.68	2e-23
QEPC01001129.1	c709672	707553	2120	AAA92249.1	Viruses, Retro-transcribing viruses, Metaviridae, Errantivirus	36.03	6e-65
QEPC01001129.1	c929381	928230	1152	AAA92249.1	Viruses, Retro-transcribing viruses, Metaviridae, Errantivirus	36.25	4e-72
QEPC01001131.1	1403160	1404161	1002	AAA79247.1	Viruses, Retro-transcribing viruses, Retroviridae, Orthoretrovirinae, Gammaretrovirus	26.49	1e-22
QEPC01001146.1	c149466	148375	1092	AEA72809.1	Viruses, Retro-transcribing viruses, Retroviridae, Orthoretrovirinae, Gammaretrovirus, unclassified Gammaretrovirus	29.95	3e-27
QEPC01001155.1	66989	67390	402	AAF64414.1	Viruses, Retro-transcribing viruses, Retroviridae, Spumaretrovirinae, Spumavirus	39.26	6e-18	CoeEFV_Pol|Spumavirus	44.12	1e-30	1
QEPC01001171.1	194323	196968	2646	AAA92249.1	Viruses, Retro-transcribing viruses, Metaviridae, Errantivirus	36.19	8e-75
QEPC01001171.1	c185864	184734	1131	AAA92249.1	Viruses, Retro-transcribing viruses, Metaviridae, Errantivirus	34.18	2e-61
QEPC01001188.1	984047	985204	1158	AAA92249.1	Viruses, Retro-transcribing viruses, Metaviridae, Errantivirus	38.46	5e-57
QEPC01001188.1	c1024264	1023344	921	pdb|4HKQ|A	Viruses, Retro-transcribing viruses, Retroviridae, Orthoretrovirinae, Gammaretrovirus, unclassified Gammaretrovirus	45.13	1e-66
QEPC01001188.1	c126551	124554	1998	AAA92249.1	Viruses, Retro-transcribing viruses, Metaviridae, Errantivirus	37.65	1e-79
QEPC01001188.1	c1390761	1390126	636	AAB68770.1	Viruses, Retro-transcribing viruses, Retroviridae, Spumaretrovirinae, Spumavirus	28.65	3e-16	Ovex1_pol	28.19	2e-21
QEPC01001191.1	11711	12709	999	ABO25842.2	Viruses, Retro-transcribing viruses, Retroviridae, Orthoretrovirinae, Epsilonretrovirus	35.86	2e-32
QEPC01001209.1	177911	180053	2143	AAA92249.1	Viruses, Retro-transcribing viruses, Metaviridae, Errantivirus	28.41	5e-61
QEPC01001209.1	701453	702451	999	AAA92249.1	Viruses, Retro-transcribing viruses, Metaviridae, Errantivirus	32.85	2e-47
QEPC01001209.1	805961	811015	5055	AAA92249.1	Viruses, Retro-transcribing viruses, Metaviridae, Errantivirus	39.67	8e-71
QEPC01001209.1	1661084	1661572	489	AAA92249.1	Viruses, Retro-transcribing viruses, Metaviridae, Errantivirus	36.05	5e-25
QEPC01001209.1	1835522	1835986	465	ARO38276.1	Viruses, Retro-transcribing viruses, Retroviridae	27.22	2e-11
QEPC01001209.1	3334706	3335350	645	AAA92249.1	Viruses, Retro-transcribing viruses, Metaviridae, Errantivirus	29.85	4e-23
QEPC01001209.1	c1321749	1320856	894	AAA92249.1	Viruses, Retro-transcribing viruses, Metaviridae, Errantivirus	36.46	1e-49
QEPC01001209.1	c1506681	1505794	888	AAA92249.1	Viruses, Retro-transcribing viruses, Metaviridae, Errantivirus	34.01	3e-48
QEPC01001209.1	c1749336	1746571	2766	AAA92249.1	Viruses, Retro-transcribing viruses, Metaviridae, Errantivirus	37.83	5e-73
QEPC01001209.1	c2431803	2429377	2427	AAA92249.1	Viruses, Retro-transcribing viruses, Metaviridae, Errantivirus	39.27	4e-94
QEPC01001209.1	c2437565	2436804	762	AAA92249.1	Viruses, Retro-transcribing viruses, Metaviridae, Errantivirus	38.06	1e-49
QEPC01001209.1	c3283075	3282417	659	ACL36982.1	Viruses, Retro-transcribing viruses, Caulimoviridae, unclassified Caulimoviridae	37.93	2e-19
QEPC01001209.1	c654716	653961	756	AAF64414.1	Viruses, Retro-transcribing viruses, Retroviridae, Spumaretrovirinae, Spumavirus	32.68	5e-22	EFV_pol|Spumavirus	32.68	1e-24	1
QEPC01001219.1	c44439	43292	1148	AAF64414.1	Viruses, Retro-transcribing viruses, Retroviridae, Spumaretrovirinae, Spumavirus	29.73	5e-25	EFV_pol|Spumavirus	29.73	1e-27	1
QEPC01001220.1	116202	117200	999	AAA92249.1	Viruses, Retro-transcribing viruses, Metaviridae, Errantivirus	37.88	5e-66
QEPC01001222.1	c13619	13020	600	AAF64414.1	Viruses, Retro-transcribing viruses, Retroviridae, Spumaretrovirinae, Spumavirus	34.52	3e-23	EFV_pol|Spumavirus	34.52	7e-26	1
QEPC01001225.1	150414	151097	684	AAA92249.1	Viruses, Retro-transcribing viruses, Metaviridae, Errantivirus	36.05	2e-40
QEPC01001231.1	44931	45704	774	AAA92249.1	Viruses, Retro-transcribing viruses, Metaviridae, Errantivirus	35.08	4e-44
QEPC01001236.1	595215	598250	3036	ABO25842.2	Viruses, Retro-transcribing viruses, Retroviridae, Orthoretrovirinae, Epsilonretrovirus	29.76	6e-47
QEPC01001236.1	693166	695659	2494	AAA92249.1	Viruses, Retro-transcribing viruses, Metaviridae, Errantivirus	37.34	2e-69
QEPC01001236.1	1644622	1645278	657	AAF64414.1	Viruses, Retro-transcribing viruses, Retroviridae, Spumaretrovirinae, Spumavirus	29.44	5e-15	Taeniopygia-H_pol	33.77	5e-18
QEPC01001236.1	c1360401	1358404	1998	AAA92249.1	Viruses, Retro-transcribing viruses, Metaviridae, Errantivirus	36.72	1e-85
QEPC01001236.1	c286163	283698	2466	AAA92249.1	Viruses, Retro-transcribing viruses, Metaviridae, Errantivirus	37.96	2e-70
QEPC01001236.1	c2905813	2905181	633	AAF64414.1	Viruses, Retro-transcribing viruses, Retroviridae, Spumaretrovirinae, Spumavirus	30.99	2e-22	Taeniopygia-H_pol	33.03	4e-25
QEPC01001247.1	1325260	1325709	450	AAF64414.1	Viruses, Retro-transcribing viruses, Retroviridae, Spumaretrovirinae, Spumavirus	31.58	1e-14	Taeniopygia-H_pol	32.65	4e-19
QEPC01001257.1	670400	670981	582	ABA54982.1	Viruses, Retro-transcribing viruses, Retroviridae	36.11	3e-21
QEPC01001257.1	2356073	2356789	717	AAF64414.1	Viruses, Retro-transcribing viruses, Retroviridae, Spumaretrovirinae, Spumavirus	30.4	3e-24	EFV_pol|Spumavirus	30.4	6e-27	1
QEPC01001257.1	c732207	731416	792	prf||1909346E	Viruses, Retro-transcribing viruses, Caulimoviridae, Caulimovirus	27.67	3e-23
QEPC01001267.1	10966	12230	1265	AAA92249.1	Viruses, Retro-transcribing viruses, Metaviridae, Errantivirus	38.36	5e-79
QEPC01001271.1	1105490	1105963	474	ABO25842.2	Viruses, Retro-transcribing viruses, Retroviridae, Orthoretrovirinae, Epsilonretrovirus	47.74	2e-41
QEPC01001271.1	1603846	1605983	2138	AAA92249.1	Viruses, Retro-transcribing viruses, Metaviridae, Errantivirus	36.47	2e-60
QEPC01001271.1	2392257	2392874	618	AHC13200.1	Viruses, Retro-transcribing viruses, Retroviridae	26.88	5e-14
QEPC01001271.1	3608730	3609353	624	ATW64776.1	Viruses, Retro-transcribing viruses, Retroviridae, Spumaretrovirinae, Spumavirus	30.43	1e-23	SFVgor_pol|Spumavirus	31.4	2e-25	1
QEPC01001271.1	c1073757	1072906	852	AND74259.1	Viruses, Retro-transcribing viruses, Retroviridae, Orthoretrovirinae, Gammaretrovirus	28.17	9e-18
QEPC01001271.1	c1327202	1324989	2214	AAA92249.1	Viruses, Retro-transcribing viruses, Metaviridae, Errantivirus	39.36	2e-47
QEPC01001271.1	c1561561	1561058	504	AAA92249.1	Viruses, Retro-transcribing viruses, Metaviridae, Errantivirus	42.69	4e-40
QEPC01001271.1	c156688	154337	2352	AAA92249.1	Viruses, Retro-transcribing viruses, Metaviridae, Errantivirus	37.46	1e-67
QEPC01001271.1	c2288693	2287536	1158	AAA92249.1	Viruses, Retro-transcribing viruses, Metaviridae, Errantivirus	39.94	5e-72
QEPC01001271.1	c54442	52292	2151	AAA92249.1	Viruses, Retro-transcribing viruses, Metaviridae, Errantivirus	33.41	8e-68
QEPC01001271.1	c873047	872505	543	CAD92796.1	Viruses, Retro-transcribing viruses, Retroviridae, Spumaretrovirinae, Spumavirus	32.29	4e-22	FFV_pol|Spumavirus	31.25	1e-24	1
QEPC01001273.1	222769	225042	2274	AAA92249.1	Viruses, Retro-transcribing viruses, Metaviridae, Errantivirus	37.72	5e-59
QEPC01001273.1	c110922	108218	2705	AIG99439.1	Viruses, Retro-transcribing viruses, Retroviridae, Orthoretrovirinae, Gammaretrovirus	45.92	2e-141
QEPC01001273.1	c42509	41876	634	AAF64414.1	Viruses, Retro-transcribing viruses, Retroviridae, Spumaretrovirinae, Spumavirus	30.99	2e-17	Pseudopodoces-H_Pol	36.09	1e-21
QEPC01001274.1	c370797	368121	2677	AAA92249.1	Viruses, Retro-transcribing viruses, Metaviridae, Errantivirus	36.57	3e-71
QEPC01001274.1	c429881	429216	666	NP_045937.2	Viruses, Retro-transcribing viruses, Retroviridae, Orthoretrovirinae, Epsilonretrovirus	41.51	7e-46
QEPC01001283.1	594350	595273	924	AAA92249.1	Viruses, Retro-transcribing viruses, Metaviridae, Errantivirus	34.34	1e-53
QEPC01001283.1	1689548	1690336	789	AAF64414.1	Viruses, Retro-transcribing viruses, Retroviridae, Spumaretrovirinae, Spumavirus	26.78	4e-22	EFV_pol|Spumavirus	26.78	8e-25	1
QEPC01001283.1	c1217026	1215053	1974	AAA92249.1	Viruses, Retro-transcribing viruses, Metaviridae, Errantivirus	39.88	3e-45
QEPC01001291.1	93892	94427	536	AIG99439.1	Viruses, Retro-transcribing viruses, Retroviridae, Orthoretrovirinae, Gammaretrovirus	37.5	5e-23
QEPC01001296.1	202252	202989	738	ARO38276.1	Viruses, Retro-transcribing viruses, Retroviridae	28.48	4e-14
QEPC01001296.1	313573	316401	2829	AAA92249.1	Viruses, Retro-transcribing viruses, Metaviridae, Errantivirus	37.5	1e-78
QEPC01001296.1	517718	520893	3176	AAA92249.1	Viruses, Retro-transcribing viruses, Metaviridae, Errantivirus	36.81	1e-20
QEPC01001296.1	c441478	440813	666	pir||T29097	Viruses, Retro-transcribing viruses, Retroviridae	42.31	5e-28
QEPC01001296.1	c482309	481212	1098	AAF64414.1	Viruses, Retro-transcribing viruses, Retroviridae, Spumaretrovirinae, Spumavirus	32.1	3e-29	EFV_pol|Spumavirus	32.1	7e-32	1
QEPC01001301.1	1173793	1176216	2424	AAA92249.1	Viruses, Retro-transcribing viruses, Metaviridae, Errantivirus	39.32	2e-87
QEPC01001301.1	1933019	1934095	1077	AAA92249.1	Viruses, Retro-transcribing viruses, Metaviridae, Errantivirus	36.61	1e-76
QEPC01001301.1	3618433	3621327	2895	AAA92249.1	Viruses, Retro-transcribing viruses, Metaviridae, Errantivirus	38.93	4e-76
QEPC01001301.1	3700134	3700739	606	AAA92249.1	Viruses, Retro-transcribing viruses, Metaviridae, Errantivirus	32.16	7e-28
QEPC01001301.1	4402870	4403625	756	AAF64414.1	Viruses, Retro-transcribing viruses, Retroviridae, Spumaretrovirinae, Spumavirus	28.51	1e-20	EFV_pol|Spumavirus	28.51	2e-23	1
QEPC01001301.1	5979462	5980092	631	AQM52258.1	Viruses, Retro-transcribing viruses, Retroviridae, Spumaretrovirinae, Spumavirus	31.47	1e-15	SMFV_pol|Spumavirus	30.56	3e-16	1
QEPC01001301.1	c1167048	1162408	4641	AAA92249.1	Viruses, Retro-transcribing viruses, Metaviridae, Errantivirus	37	2e-72
QEPC01001301.1	c1273279	1272707	573	AAC78249.1	Viruses, Retro-transcribing viruses, Retroviridae, Orthoretrovirinae, Gammaretrovirus, unclassified Gammaretrovirus	38.02	9e-17
QEPC01001301.1	c1358676	1357972	705	AAA92249.1	Viruses, Retro-transcribing viruses, Metaviridae, Errantivirus	36.12	5e-40
QEPC01001301.1	c1693790	1691172	2619	AAA92249.1	Viruses, Retro-transcribing viruses, Metaviridae, Errantivirus	39.88	1e-70
QEPC01001301.1	c1727788	1725530	2259	AAA92249.1	Viruses, Retro-transcribing viruses, Metaviridae, Errantivirus	35.98	4e-91
QEPC01001301.1	c3613114	3612368	747	AFX98089.1	Viruses, Retro-transcribing viruses, Retroviridae, Spumaretrovirinae, Spumavirus	28.92	4e-16	Pseudopodoces-H_Pol	28.5	5e-19
QEPC01001301.1	c4754953	4754099	855	AAB68770.1	Viruses, Retro-transcribing viruses, Retroviridae, Spumaretrovirinae, Spumavirus	30.57	2e-23	BFV_pol|Spumavirus	30.57	3e-26	1
QEPC01001301.1	c4803829	4803086	744	AAF64414.1	Viruses, Retro-transcribing viruses, Retroviridae, Spumaretrovirinae, Spumavirus	29.26	1e-21	Echidna-ERV_POL	30.33	2e-24
QEPC01001301.1	c5069758	5069153	606	AAA92249.1	Viruses, Retro-transcribing viruses, Metaviridae, Errantivirus	23.3	2e-13
QEPC01001301.1	c5082720	5082265	456	ARO38276.1	Viruses, Retro-transcribing viruses, Retroviridae	29.25	2e-14
QEPC01001301.1	c5219366	5218752	615	AKM21185.1	Viruses, Retro-transcribing viruses, Retroviridae, Spumaretrovirinae, Spumavirus	33.33	2e-15	SFVmar_pol|Spumavirus	32.1	2e-17	1
QEPC01001301.1	c5694517	5693771	747	AHC13200.1	Viruses, Retro-transcribing viruses, Retroviridae	30.77	3e-16
QEPC01001311.1	1159749	1161980	2232	AAA92249.1	Viruses, Retro-transcribing viruses, Metaviridae, Errantivirus	38.78	5e-73
QEPC01001311.1	c468879	466775	2105	AAA92249.1	Viruses, Retro-transcribing viruses, Metaviridae, Errantivirus	35.85	5e-71
QEPC01001311.1	c618247	615708	2540	AAA92249.1	Viruses, Retro-transcribing viruses, Metaviridae, Errantivirus	35.08	3e-68
QEPC01001315.1	776315	776899	585	AAF64414.1	Viruses, Retro-transcribing viruses, Retroviridae, Spumaretrovirinae, Spumavirus	25.37	1e-13	EFV_pol|Spumavirus	25.37	3e-16	1
QEPC01001315.1	914322	914957	636	AAF64414.1	Viruses, Retro-transcribing viruses, Retroviridae, Spumaretrovirinae, Spumavirus	28.5	6e-20	EFV_pol|Spumavirus	28.5	1e-22	1
QEPC01001315.1	1151255	1152070	816	AAF64414.1	Viruses, Retro-transcribing viruses, Retroviridae, Spumaretrovirinae, Spumavirus	28.45	3e-24	EFV_pol|Spumavirus	28.45	7e-27	1
QEPC01001315.1	1195229	1196309	1081	AAA92249.1	Viruses, Retro-transcribing viruses, Metaviridae, Errantivirus	29.93	3e-38
QEPC01001315.1	1239081	1239731	651	ARO38276.1	Viruses, Retro-transcribing viruses, Retroviridae	29.07	1e-11
QEPC01001315.1	c2036238	2035633	606	AAA92249.1	Viruses, Retro-transcribing viruses, Metaviridae, Errantivirus	24.73	2e-15
QEPC01001315.1	c38484	37753	732	AAA92249.1	Viruses, Retro-transcribing viruses, Metaviridae, Errantivirus	25	2e-11
QEPC01001321.1	c120125	117741	2385	AAA92249.1	Viruses, Retro-transcribing viruses, Metaviridae, Errantivirus	40.2	4e-87
QEPC01001349.1	142851	143315	465	AAA92249.1	Viruses, Retro-transcribing viruses, Metaviridae, Errantivirus	25.16	1e-10
QEPC01001349.1	178617	179321	705	AAA92249.1	Viruses, Retro-transcribing viruses, Metaviridae, Errantivirus	26.34	3e-13
QEPC01001360.1	1662849	1665710	2862	AAA92249.1	Viruses, Retro-transcribing viruses, Metaviridae, Errantivirus	38.12	8e-86
QEPC01001360.1	2741783	2742693	911	AAN08116.1	Viruses, Retro-transcribing viruses, Retroviridae, Spumaretrovirinae, Spumavirus	36.79	9e-20	BFV_pol|Spumavirus	36.79	3e-22	1
QEPC01001360.1	5318635	5318922	288	AIG99439.1	Viruses, Retro-transcribing viruses, Retroviridae, Orthoretrovirinae, Gammaretrovirus	49.48	5e-26
QEPC01001360.1	6372709	6375105	2397	AAA92249.1	Viruses, Retro-transcribing viruses, Metaviridae, Errantivirus	34.19	1e-73
QEPC01001360.1	7994328	7994933	606	AAB68770.1	Viruses, Retro-transcribing viruses, Retroviridae, Spumaretrovirinae, Spumavirus	32.5	3e-24	BFV_pol|Spumavirus	32.5	7e-27	1
QEPC01001360.1	c3390858	3390109	750	AAA92249.1	Viruses, Retro-transcribing viruses, Metaviridae, Errantivirus	36.8	5e-45
QEPC01001360.1	c4177604	4176900	705	ARO38276.1	Viruses, Retro-transcribing viruses, Retroviridae	28.93	8e-12
QEPC01001360.1	c4669958	4666691	3268	AAC54861.1	Viruses, Retro-transcribing viruses, Retroviridae, Orthoretrovirinae, unclassified Orthoretrovirinae	30.42	6e-46
QEPC01001360.1	c4829005	4828019	987	AAA92249.1	Viruses, Retro-transcribing viruses, Metaviridae, Errantivirus	29.79	1e-39
QEPC01001360.1	c5035247	5034783	465	BAU59305.1	Viruses, Retro-transcribing viruses, Retroviridae, Spumaretrovirinae, Spumavirus	26.45	8e-12	CoeEFV_Pol|Spumavirus	27.56	7e-15	1
QEPC01001360.1	c5807729	5805450	2280	AAA92249.1	Viruses, Retro-transcribing viruses, Metaviridae, Errantivirus	39.71	4e-84
QEPC01001362.1	c97477	96819	659	AAN08116.1	Viruses, Retro-transcribing viruses, Retroviridae, Spumaretrovirinae, Spumavirus	31.63	4e-17	BFV_pol|Spumavirus	32.26	1e-19	1
QEPC01001365.1	1090299	1091048	750	AAF64414.1	Viruses, Retro-transcribing viruses, Retroviridae, Spumaretrovirinae, Spumavirus	27.92	3e-20	EFV_pol|Spumavirus	27.92	7e-23	1
QEPC01001365.1	c1037758	1037147	612	AAF64414.1	Viruses, Retro-transcribing viruses, Retroviridae, Spumaretrovirinae, Spumavirus	25.25	1e-17	Ovex1_pol	29.73	4e-22
QEPC01001365.1	c954385	953414	972	AAA92249.1	Viruses, Retro-transcribing viruses, Metaviridae, Errantivirus	33.64	5e-55
QEPC01001369.1	677912	678771	860	AAA92249.1	Viruses, Retro-transcribing viruses, Metaviridae, Errantivirus	36.02	2e-42
QEPC01001369.1	1461574	1462548	975	AAN08116.1	Viruses, Retro-transcribing viruses, Retroviridae, Spumaretrovirinae, Spumavirus	30.65	3e-16	Ovex1_pol	31.05	6e-20
QEPC01001369.1	1648048	1648829	782	AAN08116.1	Viruses, Retro-transcribing viruses, Retroviridae, Spumaretrovirinae, Spumavirus	33.33	6e-19	EFV_pol|Spumavirus	29.37	2e-21	1
QEPC01001369.1	c1136984	1135851	1134	AAA92249.1	Viruses, Retro-transcribing viruses, Metaviridae, Errantivirus	29.65	6e-38
QEPC01001369.1	c1587399	1586692	708	AFR79244.1	Viruses, Retro-transcribing viruses, Retroviridae, Spumaretrovirinae, Spumavirus	30.8	1e-26	BFV_pol|Spumavirus	30.8	7e-29	1
QEPC01001380.1	c699684	696075	3610	CAD67562.1	Viruses, Retro-transcribing viruses, Retroviridae, Spumaretrovirinae, Spumavirus	40.52	1e-143	SFVmar_pol|Spumavirus	39.07	3e-144	1
QEPC01001380.1	c966700	966234	467	AIG99439.1	Viruses, Retro-transcribing viruses, Retroviridae, Orthoretrovirinae, Gammaretrovirus	41.24	2e-18
QEPC01001383.1	13684	16561	2878	AIG99439.1	Viruses, Retro-transcribing viruses, Retroviridae, Orthoretrovirinae, Gammaretrovirus	34.04	1e-75
QEPC01001383.1	83985	87053	3069	AAA92249.1	Viruses, Retro-transcribing viruses, Metaviridae, Errantivirus	37.65	2e-74
QEPC01001383.1	c35715	33562	2154	AAA92249.1	Viruses, Retro-transcribing viruses, Metaviridae, Errantivirus	36.15	7e-77
QEPC01001391.1	c352280	351816	465	prf||2116345B	Viruses, Retro-transcribing viruses, Retroviridae, Orthoretrovirinae, Lentivirus, Bovine lentivirus group	27.61	5e-13
QEPC01001391.1	c514072	513359	714	AHC13197.1	Viruses, Retro-transcribing viruses, Retroviridae	30.77	5e-16
QEPC01001394.1	83936	85156	1221	AAA92249.1	Viruses, Retro-transcribing viruses, Metaviridae, Errantivirus	37.95	1e-79
QEPC01001394.1	1215515	1216107	593	pir||S18738	Viruses, Retro-transcribing viruses, Retroviridae, Spumaretrovirinae, Spumavirus	29.73	9e-15	Pseudopodoces-H_Pol	29.05	6e-19
QEPC01001394.1	1223443	1226095	2653	NP_045937.2	Viruses, Retro-transcribing viruses, Retroviridae, Orthoretrovirinae, Epsilonretrovirus	33.76	5e-36
QEPC01001394.1	4242325	4244811	2487	AAA92249.1	Viruses, Retro-transcribing viruses, Metaviridae, Errantivirus	37.17	2e-80
QEPC01001394.1	4388162	4388839	678	ADN65591.1	Viruses, Retro-transcribing viruses, Retroviridae, Spumaretrovirinae, Spumavirus	32.35	1e-21	SFVgor_pol|Spumavirus	32.35	3e-24	1
QEPC01001394.1	4691442	4693519	2078	AAA92249.1	Viruses, Retro-transcribing viruses, Metaviridae, Errantivirus	41.42	2e-75
QEPC01001394.1	5006246	5006947	702	AAF64414.1	Viruses, Retro-transcribing viruses, Retroviridae, Spumaretrovirinae, Spumavirus	29.49	2e-21	EFV_pol|Spumavirus	29.49	4e-24	1
QEPC01001394.1	5955975	5958093	2119	AAA92249.1	Viruses, Retro-transcribing viruses, Metaviridae, Errantivirus	37.35	4e-66
QEPC01001394.1	7056800	7057606	807	AAA92249.1	Viruses, Retro-transcribing viruses, Metaviridae, Errantivirus	34.25	2e-33
QEPC01001394.1	7238129	7240783	2655	AAA92249.1	Viruses, Retro-transcribing viruses, Metaviridae, Errantivirus	34.57	1e-49
QEPC01001394.1	7699836	7700608	773	AAA92249.1	Viruses, Retro-transcribing viruses, Metaviridae, Errantivirus	34.95	3e-30
QEPC01001394.1	8508319	8509242	924	AAA92249.1	Viruses, Retro-transcribing viruses, Metaviridae, Errantivirus	30.59	5e-41
QEPC01001394.1	10327328	10328848	1521	AAA92249.1	Viruses, Retro-transcribing viruses, Metaviridae, Errantivirus	37.38	6e-57
QEPC01001394.1	10407963	10408652	690	AAF64414.1	Viruses, Retro-transcribing viruses, Retroviridae, Spumaretrovirinae, Spumavirus	27.27	5e-21	Ovex1_pol	30.88	3e-26
QEPC01001394.1	c1480163	1477140	3024	AAA92249.1	Viruses, Retro-transcribing viruses, Metaviridae, Errantivirus	38.04	3e-84
QEPC01001394.1	c2163448	2162450	999	AAA92249.1	Viruses, Retro-transcribing viruses, Metaviridae, Errantivirus	31.69	5e-48
QEPC01001394.1	c2950727	2950118	610	CAD92800.1	Viruses, Retro-transcribing viruses, Retroviridae, Spumaretrovirinae, Spumavirus	28.91	6e-10	WEHV-2_pol	31.71	5e-13
QEPC01001394.1	c3068106	3067564	543	AIG99439.1	Viruses, Retro-transcribing viruses, Retroviridae, Orthoretrovirinae, Gammaretrovirus	39.76	3e-30
QEPC01001394.1	c3393734	3393072	663	AAA92249.1	Viruses, Retro-transcribing viruses, Metaviridae, Errantivirus	34.27	7e-32
QEPC01001394.1	c3634448	3633954	495	AAF64414.1	Viruses, Retro-transcribing viruses, Retroviridae, Spumaretrovirinae, Spumavirus	27.27	2e-13	Ovex1_pol	31.93	7e-22
QEPC01001394.1	c5753492	5752233	1260	AAA92249.1	Viruses, Retro-transcribing viruses, Metaviridae, Errantivirus	32.7	1e-54
QEPC01001394.1	c7084417	7083221	1197	AAA92249.1	Viruses, Retro-transcribing viruses, Metaviridae, Errantivirus	32.75	5e-50
QEPC01001394.1	c7170754	7170068	687	AAA92249.1	Viruses, Retro-transcribing viruses, Metaviridae, Errantivirus	33.47	6e-30
QEPC01001394.1	c7436316	7435579	738	ARO38276.1	Viruses, Retro-transcribing viruses, Retroviridae	27.88	4e-15
QEPC01001394.1	c8157067	8154962	2106	AAA92249.1	Viruses, Retro-transcribing viruses, Metaviridae, Errantivirus	35.5	3e-49
QEPC01001394.1	c8618994	8617978	1017	AAA92249.1	Viruses, Retro-transcribing viruses, Metaviridae, Errantivirus	28.9	7e-45
QEPC01001394.1	c924366	923731	636	ARB03471.1	Viruses, Retro-transcribing viruses, Retroviridae, Orthoretrovirinae, Gammaretrovirus	28.64	8e-14
QEPC01001394.1	c9380166	9379477	690	pir||GNLJLK	Viruses, Retro-transcribing viruses, Retroviridae, Spumaretrovirinae, Spumavirus	31.44	2e-23	SFVgor_pol|Spumavirus	31	1e-24	1
QEPC01001394.1	c959144	958440	705	AAA92249.1	Viruses, Retro-transcribing viruses, Metaviridae, Errantivirus	32.22	2e-38
QEPC01001396.1	478255	479611	1357	AAC54861.1	Viruses, Retro-transcribing viruses, Retroviridae, Orthoretrovirinae, unclassified Orthoretrovirinae	34.12	5e-39
QEPC01001396.1	872506	873630	1125	AAV68488.2	Viruses, Retro-transcribing viruses, Retroviridae, Orthoretrovirinae, Gammaretrovirus	30.07	2e-26
QEPC01001396.1	c610641	608245	2397	AAA92249.1	Viruses, Retro-transcribing viruses, Metaviridae, Errantivirus	40.05	5e-78
QEPC01001400.1	c79236	78609	628	ADE05995.1	Viruses, Retro-transcribing viruses, Retroviridae, Spumaretrovirinae, Spumavirus	31.91	9e-16	SMFV_pol|Spumavirus	31.91	3e-18	1
QEPC01001401.1	c15135	12730	2406	AAA92249.1	Viruses, Retro-transcribing viruses, Metaviridae, Errantivirus	36.38	8e-82
QEPC01001401.1	c3143	1118	2026	AAA92249.1	Viruses, Retro-transcribing viruses, Metaviridae, Errantivirus	36.79	4e-78
QEPC01001409.1	103712	104374	663	AAA92249.1	Viruses, Retro-transcribing viruses, Metaviridae, Errantivirus	25.82	6e-16
QEPC01001409.1	c485059	484100	960	ABO25842.2	Viruses, Retro-transcribing viruses, Retroviridae, Orthoretrovirinae, Epsilonretrovirus	32.48	1e-32
QEPC01001413.1	75709	76452	744	NP_955577.1	Viruses, Retro-transcribing viruses, Retroviridae, Orthoretrovirinae, Gammaretrovirus	28.45	6e-17
QEPC01001413.1	633779	636349	2571	AAA92249.1	Viruses, Retro-transcribing viruses, Metaviridae, Errantivirus	36.43	1e-69
QEPC01001413.1	738820	739818	999	AAA92249.1	Viruses, Retro-transcribing viruses, Metaviridae, Errantivirus	40.83	2e-73
QEPC01001413.1	1216803	1217452	650	YP_001956722.2	Viruses, Retro-transcribing viruses, Retroviridae, Spumaretrovirinae, Spumavirus	30.47	2e-15	Ovex1_pol	30.3	2e-19
QEPC01001413.1	2341512	2341982	471	ABO25842.2	Viruses, Retro-transcribing viruses, Retroviridae, Orthoretrovirinae, Epsilonretrovirus	41.4	4e-33
QEPC01001413.1	2661897	2664055	2159	AAA92249.1	Viruses, Retro-transcribing viruses, Metaviridae, Errantivirus	34.72	8e-70
QEPC01001413.1	c1583872	1581621	2252	AAA92249.1	Viruses, Retro-transcribing viruses, Metaviridae, Errantivirus	32.22	2e-37
QEPC01001417.1	792469	793272	804	AAA92249.1	Viruses, Retro-transcribing viruses, Metaviridae, Errantivirus	41.6	1e-61
QEPC01001417.1	1032431	1033402	972	AAA92249.1	Viruses, Retro-transcribing viruses, Metaviridae, Errantivirus	36.62	5e-54
QEPC01001417.1	2415486	2417633	2148	AAA92249.1	Viruses, Retro-transcribing viruses, Metaviridae, Errantivirus	35.96	1e-63
QEPC01001417.1	2453824	2455990	2167	AAA92249.1	Viruses, Retro-transcribing viruses, Metaviridae, Errantivirus	37.4	7e-67
QEPC01001417.1	2522796	2523902	1107	AAA92249.1	Viruses, Retro-transcribing viruses, Metaviridae, Errantivirus	31.76	7e-52
QEPC01001417.1	2646927	2647618	692	AAF64414.1	Viruses, Retro-transcribing viruses, Retroviridae, Spumaretrovirinae, Spumavirus	24.86	8e-17	Ovex1_pol	36.23	2e-19
QEPC01001417.1	2654864	2657382	2519	AAA92249.1	Viruses, Retro-transcribing viruses, Metaviridae, Errantivirus	38.52	3e-72
QEPC01001417.1	2725013	2725742	730	AAC78249.1	Viruses, Retro-transcribing viruses, Retroviridae, Orthoretrovirinae, Gammaretrovirus, unclassified Gammaretrovirus	32.96	2e-16
QEPC01001417.1	3050630	3063220	12591	AKQ19156.1	Viruses, Retro-transcribing viruses, Retroviridae, Orthoretrovirinae, Gammaretrovirus	43.79	2e-73
QEPC01001417.1	3129976	3130965	990	AAA92249.1	Viruses, Retro-transcribing viruses, Metaviridae, Errantivirus	31.13	7e-47
QEPC01001417.1	3225112	3225675	564	ANK58542.1	Viruses, Retro-transcribing viruses, Caulimoviridae, Badnavirus	34.85	7e-34
QEPC01001417.1	4661373	4663802	2430	AAA92249.1	Viruses, Retro-transcribing viruses, Metaviridae, Errantivirus	37.46	3e-55
QEPC01001417.1	5138760	5139517	758	AAA92249.1	Viruses, Retro-transcribing viruses, Metaviridae, Errantivirus	27.63	6e-14
QEPC01001417.1	5243379	5244083	705	CAC16945.1	Viruses, Retro-transcribing viruses, Caulimoviridae, Soymovirus	26.78	5e-12
QEPC01001417.1	5274155	5274646	492	YP_001961122.1	Viruses, Retro-transcribing viruses, Retroviridae, Spumaretrovirinae, Spumavirus	29.88	6e-15	SFVmac_pol|Spumavirus	29.88	1e-17	1
QEPC01001417.1	6007459	6012318	4860	NP_045937.2	Viruses, Retro-transcribing viruses, Retroviridae, Orthoretrovirinae, Epsilonretrovirus	35.8	9e-49
QEPC01001417.1	c1413802	1408941	4862	AAA92249.1	Viruses, Retro-transcribing viruses, Metaviridae, Errantivirus	37.88	5e-61
QEPC01001417.1	c2420730	2420023	708	AAB68770.1	Viruses, Retro-transcribing viruses, Retroviridae, Spumaretrovirinae, Spumavirus	32.49	1e-24	BFV_pol|Spumavirus	32.49	2e-27	1
QEPC01001417.1	c2561818	2561072	747	AHC13200.1	Viruses, Retro-transcribing viruses, Retroviridae	30.77	3e-16
QEPC01001417.1	c2684097	2678345	5753	AAA92249.1	Viruses, Retro-transcribing viruses, Metaviridae, Errantivirus	38.32	7e-82
QEPC01001417.1	c375917	375023	895	AAF64414.1	Viruses, Retro-transcribing viruses, Retroviridae, Spumaretrovirinae, Spumavirus	31.97	5e-18	EFV_pol|Spumavirus	31.97	1e-20	1
QEPC01001417.1	c3763055	3760800	2256	AAA92249.1	Viruses, Retro-transcribing viruses, Metaviridae, Errantivirus	35.47	3e-80
QEPC01001417.1	c4590942	4588793	2150	AAA92249.1	Viruses, Retro-transcribing viruses, Metaviridae, Errantivirus	38.03	6e-72
QEPC01001417.1	c4648060	4646048	2013	AAA92249.1	Viruses, Retro-transcribing viruses, Metaviridae, Errantivirus	35.61	1e-59
QEPC01001417.1	c4791037	4790477	561	AIG99439.1	Viruses, Retro-transcribing viruses, Retroviridae, Orthoretrovirinae, Gammaretrovirus	33.56	1e-15
QEPC01001417.1	c4988260	4987655	606	AAA92249.1	Viruses, Retro-transcribing viruses, Metaviridae, Errantivirus	23.3	2e-13
QEPC01001417.1	c5906219	5905572	648	ABY66595.1	Viruses, Retro-transcribing viruses, Caulimoviridae, Caulimovirus	31.79	3e-18
QEPC01001417.1	c692757	690256	2502	AAA92249.1	Viruses, Retro-transcribing viruses, Metaviridae, Errantivirus	32.49	4e-45
QEPC01001418.1	908341	909042	702	AAF64414.1	Viruses, Retro-transcribing viruses, Retroviridae, Spumaretrovirinae, Spumavirus	29.96	8e-25	EFV_pol|Spumavirus	29.96	2e-27	1
QEPC01001418.1	c1140469	1137831	2639	AAC54861.1	Viruses, Retro-transcribing viruses, Retroviridae, Orthoretrovirinae, unclassified Orthoretrovirinae	34.72	2e-62
QEPC01001418.1	c183412	181652	1761	BAM17305.1	Viruses, Retro-transcribing viruses, Retroviridae, Orthoretrovirinae, Gammaretrovirus, unclassified Gammaretrovirus	43.36	5e-130
QEPC01001418.1	c87658	85595	2064	AAA92249.1	Viruses, Retro-transcribing viruses, Metaviridae, Errantivirus	36.41	3e-53
QEPC01001421.1	90972	93261	2290	AAA92249.1	Viruses, Retro-transcribing viruses, Metaviridae, Errantivirus	37.32	4e-65
QEPC01001421.1	211007	211576	570	AQS27979.1	Viruses, Retro-transcribing viruses, Caulimoviridae, Caulimovirus	37.31	4e-27
QEPC01001421.1	c49949	49356	594	AAF64414.1	Viruses, Retro-transcribing viruses, Retroviridae, Spumaretrovirinae, Spumavirus	30.3	6e-20	Taeniopygia-H_pol	33.51	3e-24
QEPC01001423.1	1913	4211	2299	AAA92249.1	Viruses, Retro-transcribing viruses, Metaviridae, Errantivirus	38.36	7e-47
QEPC01001423.1	840845	842977	2133	AAA92249.1	Viruses, Retro-transcribing viruses, Metaviridae, Errantivirus	37.64	1e-79
QEPC01001423.1	1370741	1372765	2025	AAA92249.1	Viruses, Retro-transcribing viruses, Metaviridae, Errantivirus	31.73	1e-38
QEPC01001423.1	1596035	1598300	2266	AAA92249.1	Viruses, Retro-transcribing viruses, Metaviridae, Errantivirus	33.57	8e-52
QEPC01001423.1	1733898	1734820	923	AEF12607.1	Viruses, Retro-transcribing viruses, Retroviridae, Orthoretrovirinae, Gammaretrovirus	36.1	2e-31
QEPC01001423.1	4437294	4437929	636	AAF64414.1	Viruses, Retro-transcribing viruses, Retroviridae, Spumaretrovirinae, Spumavirus	29.15	1e-20	EFV_pol|Spumavirus	29.15	2e-23	1
QEPC01001423.1	5986187	5988429	2243	AAA92249.1	Viruses, Retro-transcribing viruses, Metaviridae, Errantivirus	33.13	3e-47
QEPC01001423.1	5996896	5999820	2925	AAA92249.1	Viruses, Retro-transcribing viruses, Metaviridae, Errantivirus	35.73	1e-76
QEPC01001423.1	6421153	6422389	1237	AAA92249.1	Viruses, Retro-transcribing viruses, Metaviridae, Errantivirus	35.45	7e-68
QEPC01001423.1	6841874	6842479	606	AAA92249.1	Viruses, Retro-transcribing viruses, Metaviridae, Errantivirus	23.3	2e-13
QEPC01001423.1	7238088	7238870	783	AAA92249.1	Viruses, Retro-transcribing viruses, Metaviridae, Errantivirus	34.3	6e-36
QEPC01001423.1	8580830	8583029	2200	AAA92249.1	Viruses, Retro-transcribing viruses, Metaviridae, Errantivirus	36.91	2e-67
QEPC01001423.1	9097899	9100481	2583	AAA92249.1	Viruses, Retro-transcribing viruses, Metaviridae, Errantivirus	38.49	3e-57
QEPC01001423.1	9173226	9178817	5592	AAA92249.1	Viruses, Retro-transcribing viruses, Metaviridae, Errantivirus	38.64	2e-82
QEPC01001423.1	9256454	9259131	2678	AAC54861.1	Viruses, Retro-transcribing viruses, Retroviridae, Orthoretrovirinae, unclassified Orthoretrovirinae	36.1	6e-64
QEPC01001423.1	9401856	9407673	5818	AAA92249.1	Viruses, Retro-transcribing viruses, Metaviridae, Errantivirus	37.43	1e-70
QEPC01001423.1	9634481	9636847	2367	AAA92249.1	Viruses, Retro-transcribing viruses, Metaviridae, Errantivirus	37.8	2e-77
QEPC01001423.1	c2508656	2506396	2261	AAA92249.1	Viruses, Retro-transcribing viruses, Metaviridae, Errantivirus	41.04	7e-66
QEPC01001423.1	c4143651	4143196	456	pir||T29097	Viruses, Retro-transcribing viruses, Retroviridae	25.17	1e-12
QEPC01001423.1	c4442692	4442061	632	AAF64414.1	Viruses, Retro-transcribing viruses, Retroviridae, Spumaretrovirinae, Spumavirus	31.65	8e-16	EFV_pol|Spumavirus	31.65	2e-18	1
QEPC01001423.1	c4609632	4609027	606	BAU59305.1	Viruses, Retro-transcribing viruses, Retroviridae, Spumaretrovirinae, Spumavirus	25.25	2e-13	SFVmac_pol|Spumavirus	26.83	8e-16	1
QEPC01001423.1	c5271466	5266363	5104	AMK06420.1	Viruses, Retro-transcribing viruses, Retroviridae, Orthoretrovirinae, Gammaretrovirus	35.43	4e-20
QEPC01001423.1	c6151611	6150907	705	AFX98099.1	Viruses, Retro-transcribing viruses, Retroviridae, Spumaretrovirinae, Spumavirus	25.64	4e-13	FFV_pol|Spumavirus	25.91	1e-15	1
QEPC01001423.1	c7005635	7004904	732	AAA92249.1	Viruses, Retro-transcribing viruses, Metaviridae, Errantivirus	34.71	1e-36
QEPC01001423.1	c7090668	7088389	2280	AAA92249.1	Viruses, Retro-transcribing viruses, Metaviridae, Errantivirus	38.69	9e-50
QEPC01001423.1	c7203973	7201520	2454	AAA92249.1	Viruses, Retro-transcribing viruses, Metaviridae, Errantivirus	39.06	5e-88
QEPC01001423.1	c7437194	7435371	1824	AAA92249.1	Viruses, Retro-transcribing viruses, Metaviridae, Errantivirus	37.85	4e-70
QEPC01001423.1	c8248706	8246293	2414	AAA92249.1	Viruses, Retro-transcribing viruses, Metaviridae, Errantivirus	34.93	2e-64
QEPC01001423.1	c8781402	8779022	2381	AAA92249.1	Viruses, Retro-transcribing viruses, Metaviridae, Errantivirus	35.97	3e-73
QEPC01001425.1	785701	786759	1059	AAO61197.1	Viruses, Retro-transcribing viruses, Retroviridae, Orthoretrovirinae, Gammaretrovirus, Murine leukemia virus	29.52	2e-25
QEPC01001425.1	873091	873969	879	AAA92249.1	Viruses, Retro-transcribing viruses, Metaviridae, Errantivirus	37.06	5e-51
QEPC01001425.1	1560770	1562794	2025	AAA92249.1	Viruses, Retro-transcribing viruses, Metaviridae, Errantivirus	35.78	5e-59
QEPC01001425.1	1585051	1588308	3258	BAM45657.1	Viruses, Retro-transcribing viruses, Retroviridae, Orthoretrovirinae, Gammaretrovirus	30.48	1e-98
QEPC01001425.1	2949498	2950373	876	AAA92249.1	Viruses, Retro-transcribing viruses, Metaviridae, Errantivirus	35.42	9e-53
QEPC01001425.1	2956726	2957376	651	AAF64414.1	Viruses, Retro-transcribing viruses, Retroviridae, Spumaretrovirinae, Spumavirus	29.3	6e-22	EFV_pol|Spumavirus	29.3	1e-24	1
QEPC01001425.1	c1442118	1441513	606	AAA92249.1	Viruses, Retro-transcribing viruses, Metaviridae, Errantivirus	24.73	2e-15
QEPC01001425.1	c152985	152311	675	YP_009109694.1	Viruses, Retro-transcribing viruses, Retroviridae, Orthoretrovirinae, Gammaretrovirus, unclassified Gammaretrovirus	43.24	4e-48
QEPC01001425.1	c1530725	1528302	2424	AAA92249.1	Viruses, Retro-transcribing viruses, Metaviridae, Errantivirus	39.32	2e-87
QEPC01001425.1	c577148	574221	2928	AAA92249.1	Viruses, Retro-transcribing viruses, Metaviridae, Errantivirus	39.15	4e-90
QEPC01001437.1	620	1303	684	BAU59305.1	Viruses, Retro-transcribing viruses, Retroviridae, Spumaretrovirinae, Spumavirus	25.13	2e-10	GGERV-10_pol|ClassIII	28.46	9e-13
QEPC01001439.1	c32435	31659	777	AAA92249.1	Viruses, Retro-transcribing viruses, Metaviridae, Errantivirus	35	5e-40
QEPC01001440.1	1211190	1213262	2073	AAA92249.1	Viruses, Retro-transcribing viruses, Metaviridae, Errantivirus	33.44	6e-46
QEPC01001440.1	1627181	1627651	471	ARO38276.1	Viruses, Retro-transcribing viruses, Retroviridae	29.08	2e-13
QEPC01001440.1	1635964	1636569	606	AAA92249.1	Viruses, Retro-transcribing viruses, Metaviridae, Errantivirus	23.3	2e-13
QEPC01001440.1	c1096661	1094016	2646	AAA92249.1	Viruses, Retro-transcribing viruses, Metaviridae, Errantivirus	37.97	3e-79
QEPC01001440.1	c1353587	1350344	3244	AAA92249.1	Viruses, Retro-transcribing viruses, Metaviridae, Errantivirus	33.92	3e-33
QEPC01001440.1	c234493	232346	2148	AAA92249.1	Viruses, Retro-transcribing viruses, Metaviridae, Errantivirus	37.99	5e-75
QEPC01001440.1	c757940	751860	6081	AAF64414.1	Viruses, Retro-transcribing viruses, Retroviridae, Spumaretrovirinae, Spumavirus	31.58	8e-25	Ovex1_pol	35.04	3e-29
QEPC01001442.1	76812	77573	762	AAA92249.1	Viruses, Retro-transcribing viruses, Metaviridae, Errantivirus	40.65	3e-49
QEPC01001442.1	456623	457258	636	AFX98099.1	Viruses, Retro-transcribing viruses, Retroviridae, Spumaretrovirinae, Spumavirus	33.16	9e-22	SFVmac_pol|Spumavirus	31.63	3e-23	1
QEPC01001446.1	2656	3267	612	AAA92249.1	Viruses, Retro-transcribing viruses, Metaviridae, Errantivirus	37.44	4e-32
QEPC01001456.1	26308	27114	807	AAA92249.1	Viruses, Retro-transcribing viruses, Metaviridae, Errantivirus	26.6	5e-16
QEPC01001456.1	148809	149537	729	AAA92249.1	Viruses, Retro-transcribing viruses, Metaviridae, Errantivirus	37.66	1e-42
QEPC01001456.1	c107609	106341	1269	AAA92249.1	Viruses, Retro-transcribing viruses, Metaviridae, Errantivirus	37.12	3e-87
QEPC01001459.1	47080	49347	2268	AAA92249.1	Viruses, Retro-transcribing viruses, Metaviridae, Errantivirus	35.29	4e-60
QEPC01001462.1	259165	259872	708	AFR79244.1	Viruses, Retro-transcribing viruses, Retroviridae, Spumaretrovirinae, Spumavirus	26.48	5e-13	Pseudopodoces-H_Pol	33.12	7e-19
QEPC01001462.1	664823	665858	1036	AAA92249.1	Viruses, Retro-transcribing viruses, Metaviridae, Errantivirus	31.91	4e-39
QEPC01001462.1	c391161	390421	741	BAU59305.1	Viruses, Retro-transcribing viruses, Retroviridae, Spumaretrovirinae, Spumavirus	27.44	3e-14	SFVmac_pol|Spumavirus	26.22	5e-16	1
QEPC01001469.1	c735	94	642	ABO25842.2	Viruses, Retro-transcribing viruses, Retroviridae, Orthoretrovirinae, Epsilonretrovirus	46.23	2e-51
QEPC01001471.1	284906	285601	696	AAA92249.1	Viruses, Retro-transcribing viruses, Metaviridae, Errantivirus	36.2	2e-42
QEPC01001471.1	1672671	1673666	996	AAF64414.1	Viruses, Retro-transcribing viruses, Retroviridae, Spumaretrovirinae, Spumavirus	28.63	3e-20	EFV_pol|Spumavirus	28.63	6e-23	1
QEPC01001471.1	2535274	2536254	981	AAA92249.1	Viruses, Retro-transcribing viruses, Metaviridae, Errantivirus	31.56	3e-41
QEPC01001471.1	c2000339	1999260	1080	AAA92249.1	Viruses, Retro-transcribing viruses, Metaviridae, Errantivirus	36.71	1e-64
QEPC01001471.1	c98882	98183	700	pir||T29097	Viruses, Retro-transcribing viruses, Retroviridae	34.96	3e-28
QEPC01001476.1	711102	713117	2016	AAA92249.1	Viruses, Retro-transcribing viruses, Metaviridae, Errantivirus	38.59	7e-60
QEPC01001476.1	c833958	833515	444	AAA92249.1	Viruses, Retro-transcribing viruses, Metaviridae, Errantivirus	23.49	2e-11
QEPC01001476.1	c83777	82764	1014	AAF64414.1	Viruses, Retro-transcribing viruses, Retroviridae, Spumaretrovirinae, Spumavirus	30.06	3e-30	EFV_pol|Spumavirus	30.06	5e-33	1
QEPC01001476.1	c920341	918563	1779	AAA92249.1	Viruses, Retro-transcribing viruses, Metaviridae, Errantivirus	34.12	1e-44
QEPC01001478.1	185426	188287	2862	AAA92249.1	Viruses, Retro-transcribing viruses, Metaviridae, Errantivirus	38.05	5e-86
QEPC01001478.1	760370	761044	675	AFA44809.1	Viruses, Retro-transcribing viruses, Retroviridae, Spumaretrovirinae, Spumavirus	24.2	5e-12	CoeEFV_Pol|Spumavirus	25	5e-15	1
QEPC01001478.1	1933334	1933798	465	prf||2116345B	Viruses, Retro-transcribing viruses, Retroviridae, Orthoretrovirinae, Lentivirus, Bovine lentivirus group	27.61	1e-12
QEPC01001478.1	3056238	3058682	2445	AAA92249.1	Viruses, Retro-transcribing viruses, Metaviridae, Errantivirus	38.97	5e-78
QEPC01001478.1	3070990	3071466	477	AAA92249.1	Viruses, Retro-transcribing viruses, Metaviridae, Errantivirus	29.56	2e-15
QEPC01001478.1	3121579	3124506	2928	AAA92249.1	Viruses, Retro-transcribing viruses, Metaviridae, Errantivirus	37.94	2e-83
QEPC01001478.1	4220696	4221397	702	AAB68770.1	Viruses, Retro-transcribing viruses, Retroviridae, Spumaretrovirinae, Spumavirus	31.62	2e-24	BFV_pol|Spumavirus	31.62	5e-27	1
QEPC01001478.1	5568899	5571555	2657	AAA92249.1	Viruses, Retro-transcribing viruses, Metaviridae, Errantivirus	36.66	3e-64
QEPC01001478.1	6176671	6179103	2433	AAA92249.1	Viruses, Retro-transcribing viruses, Metaviridae, Errantivirus	38.6	5e-82
QEPC01001478.1	7958788	7963406	4619	AAA92249.1	Viruses, Retro-transcribing viruses, Metaviridae, Errantivirus	35.92	2e-74
QEPC01001478.1	8525442	8526521	1080	AAA92249.1	Viruses, Retro-transcribing viruses, Metaviridae, Errantivirus	35.88	8e-64
QEPC01001478.1	8847909	8850308	2400	AAA92249.1	Viruses, Retro-transcribing viruses, Metaviridae, Errantivirus	35.52	3e-78
QEPC01001478.1	8867905	8868786	882	AAA92249.1	Viruses, Retro-transcribing viruses, Metaviridae, Errantivirus	35.97	2e-58
QEPC01001478.1	10929593	10932007	2415	AAA92249.1	Viruses, Retro-transcribing viruses, Metaviridae, Errantivirus	37.14	6e-80
QEPC01001478.1	11069783	11070229	447	BAU59305.1	Viruses, Retro-transcribing viruses, Retroviridae, Spumaretrovirinae, Spumavirus	28	7e-11	CoeEFV_Pol|Spumavirus	31.54	4e-16	1
QEPC01001478.1	11105762	11106523	762	ARO38276.1	Viruses, Retro-transcribing viruses, Retroviridae	28.57	2e-14
QEPC01001478.1	11631992	11632609	618	AAA92249.1	Viruses, Retro-transcribing viruses, Metaviridae, Errantivirus	23.93	3e-14
QEPC01001478.1	c10382149	10381697	453	BAU59305.1	Viruses, Retro-transcribing viruses, Retroviridae, Spumaretrovirinae, Spumavirus	23.84	1e-11	GaERV-1_pol	29.25	4e-16
QEPC01001478.1	c12029207	12026927	2281	AAA79247.1	Viruses, Retro-transcribing viruses, Retroviridae, Orthoretrovirinae, Gammaretrovirus	28.57	5e-58
QEPC01001478.1	c12369424	12367222	2203	AAA92249.1	Viruses, Retro-transcribing viruses, Metaviridae, Errantivirus	37.75	5e-67
QEPC01001478.1	c1667653	1665181	2473	AAA92249.1	Viruses, Retro-transcribing viruses, Metaviridae, Errantivirus	40.21	2e-84
QEPC01001478.1	c279281	276279	3003	AAA92249.1	Viruses, Retro-transcribing viruses, Metaviridae, Errantivirus	36.44	4e-78
QEPC01001478.1	c292753	289829	2925	AAA92249.1	Viruses, Retro-transcribing viruses, Metaviridae, Errantivirus	39.39	8e-87
QEPC01001478.1	c3475020	3474544	477	ARO38276.1	Viruses, Retro-transcribing viruses, Retroviridae	26.43	3e-11
QEPC01001478.1	c4087681	4087226	456	AAA92249.1	Viruses, Retro-transcribing viruses, Metaviridae, Errantivirus	29.94	7e-15
QEPC01001478.1	c4727200	4726745	456	ARO38276.1	Viruses, Retro-transcribing viruses, Retroviridae	29.25	2e-14
QEPC01001478.1	c4794164	4793334	831	AAF64414.1	Viruses, Retro-transcribing viruses, Retroviridae, Spumaretrovirinae, Spumavirus	34.74	2e-28	EFV_pol|Spumavirus	34.74	4e-31	1
QEPC01001478.1	c5115519	5114734	786	AHC13194.1	Viruses, Retro-transcribing viruses, Retroviridae	30.77	2e-16
QEPC01001478.1	c6726065	6723927	2139	AAA92249.1	Viruses, Retro-transcribing viruses, Metaviridae, Errantivirus	35.45	9e-64
QEPC01001478.1	c676934	674728	2207	AAA92249.1	Viruses, Retro-transcribing viruses, Metaviridae, Errantivirus	36.08	1e-59
QEPC01001478.1	c6868450	6867644	807	AAF64414.1	Viruses, Retro-transcribing viruses, Retroviridae, Spumaretrovirinae, Spumavirus	27.61	5e-25	EFV_pol|Spumavirus	27.61	1e-27	1
QEPC01001478.1	c6910237	6909122	1116	AAA92249.1	Viruses, Retro-transcribing viruses, Metaviridae, Errantivirus	39.54	6e-79
QEPC01001478.1	c7983560	7983096	465	AAF64414.1	Viruses, Retro-transcribing viruses, Retroviridae, Spumaretrovirinae, Spumavirus	31.61	2e-17	Melopsittacus-H_pol	34	2e-22
QEPC01001478.1	c839439	838930	510	ALO50153.1	Viruses, Retro-transcribing viruses, Metaviridae, unclassified Metaviridae	31.71	4e-13
QEPC01001482.1	406254	409082	2829	AAA92249.1	Viruses, Retro-transcribing viruses, Metaviridae, Errantivirus	37.05	3e-79
QEPC01001482.1	789820	793206	3387	AIG99439.1	Viruses, Retro-transcribing viruses, Retroviridae, Orthoretrovirinae, Gammaretrovirus	39.45	0
QEPC01001482.1	c1472829	1472275	555	AAC54861.1	Viruses, Retro-transcribing viruses, Retroviridae, Orthoretrovirinae, unclassified Orthoretrovirinae	41.58	3e-39
QEPC01001482.1	c25022	22020	3003	AAA92249.1	Viruses, Retro-transcribing viruses, Metaviridae, Errantivirus	36.44	4e-78
QEPC01001482.1	c434803	434108	696	AAN08116.1	Viruses, Retro-transcribing viruses, Retroviridae, Spumaretrovirinae, Spumavirus	28.57	1e-22	BFV_pol|Spumavirus	28.57	3e-25	1
QEPC01001482.1	c80263	79802	462	AAA92249.1	Viruses, Retro-transcribing viruses, Metaviridae, Errantivirus	28.93	4e-16
QEPC01001485.1	293600	294346	747	AAA79247.1	Viruses, Retro-transcribing viruses, Retroviridae, Orthoretrovirinae, Gammaretrovirus	29	3e-16
QEPC01001490.1	143873	146020	2148	AAA92249.1	Viruses, Retro-transcribing viruses, Metaviridae, Errantivirus	37.99	5e-75
QEPC01001490.1	491729	492769	1041	AAA92249.1	Viruses, Retro-transcribing viruses, Metaviridae, Errantivirus	36.39	1e-60
QEPC01001496.1	1263619	1266384	2766	AAA92249.1	Viruses, Retro-transcribing viruses, Metaviridae, Errantivirus	37.17	6e-83
QEPC01001496.1	1298716	1299180	465	prf||2116345B	Viruses, Retro-transcribing viruses, Retroviridae, Orthoretrovirinae, Lentivirus, Bovine lentivirus group	27.61	5e-13
QEPC01001496.1	c2081375	2080791	585	AGC11908.1	Viruses, Retro-transcribing viruses, Retroviridae, Spumaretrovirinae, Spumavirus	26.15	7e-15	Ovex1_pol	31.77	5e-22
QEPC01001496.1	c2712020	2709594	2427	AAA92249.1	Viruses, Retro-transcribing viruses, Metaviridae, Errantivirus	39.02	1e-78
QEPC01001496.1	c81770	80685	1086	AAA92249.1	Viruses, Retro-transcribing viruses, Metaviridae, Errantivirus	35.08	2e-56
QEPC01001497.1	182293	183267	975	AAA79247.1	Viruses, Retro-transcribing viruses, Retroviridae, Orthoretrovirinae, Gammaretrovirus	31	2e-27
QEPC01001497.1	249811	251960	2150	AAA92249.1	Viruses, Retro-transcribing viruses, Metaviridae, Errantivirus	39.84	5e-64
QEPC01001500.1	2439878	2442005	2128	AAA92249.1	Viruses, Retro-transcribing viruses, Metaviridae, Errantivirus	37.74	6e-82
QEPC01001500.1	2489802	2491928	2127	AAA92249.1	Viruses, Retro-transcribing viruses, Metaviridae, Errantivirus	36.45	2e-77
QEPC01001500.1	2499933	2502059	2127	AAA92249.1	Viruses, Retro-transcribing viruses, Metaviridae, Errantivirus	37.65	4e-83
QEPC01001500.1	2986517	2988347	1831	AIG99439.1	Viruses, Retro-transcribing viruses, Retroviridae, Orthoretrovirinae, Gammaretrovirus	28.85	1e-48
QEPC01001500.1	3226887	3229611	2725	ABO25842.2	Viruses, Retro-transcribing viruses, Retroviridae, Orthoretrovirinae, Epsilonretrovirus	31.66	2e-39
QEPC01001500.1	3248285	3250435	2151	AAA92249.1	Viruses, Retro-transcribing viruses, Metaviridae, Errantivirus	37.76	1e-84
QEPC01001500.1	c135337	134774	564	NP_045937.2	Viruses, Retro-transcribing viruses, Retroviridae, Orthoretrovirinae, Epsilonretrovirus	43.39	6e-42
QEPC01001500.1	c141426	140634	793	ABO25842.2	Viruses, Retro-transcribing viruses, Retroviridae, Orthoretrovirinae, Epsilonretrovirus	41.44	1e-43
QEPC01001500.1	c1985941	1985152	790	AHC13200.1	Viruses, Retro-transcribing viruses, Retroviridae	32.35	6e-12
QEPC01001500.1	c2120689	2120081	609	AIG99439.1	Viruses, Retro-transcribing viruses, Retroviridae, Orthoretrovirinae, Gammaretrovirus	39.49	1e-38
QEPC01001500.1	c2717182	2716605	578	AAC78249.1	Viruses, Retro-transcribing viruses, Retroviridae, Orthoretrovirinae, Gammaretrovirus, unclassified Gammaretrovirus	35.8	2e-14
QEPC01001500.1	c2771858	2765532	6327	AAA92249.1	Viruses, Retro-transcribing viruses, Metaviridae, Errantivirus	37.53	2e-94
QEPC01001500.1	c2796641	2794345	2297	AAA92249.1	Viruses, Retro-transcribing viruses, Metaviridae, Errantivirus	37.93	1e-63
QEPC01001500.1	c554313	553513	801	AAF64414.1	Viruses, Retro-transcribing viruses, Retroviridae, Spumaretrovirinae, Spumavirus	31.12	7e-25	EFV_pol|Spumavirus	31.12	2e-27	1
QEPC01001501.1	517293	517997	705	ARO38276.1	Viruses, Retro-transcribing viruses, Retroviridae	28.93	6e-12
QEPC01001501.1	953543	954049	507	AAC54861.1	Viruses, Retro-transcribing viruses, Retroviridae, Orthoretrovirinae, unclassified Orthoretrovirinae	39.88	2e-29
QEPC01001501.1	992117	994303	2187	BAU59305.1	Viruses, Retro-transcribing viruses, Retroviridae, Spumaretrovirinae, Spumavirus	37.01	4e-113	CoeEFV_Pol|Spumavirus	36.12	5e-122	1
QEPC01001501.1	1081338	1083428	2091	AAA92249.1	Viruses, Retro-transcribing viruses, Metaviridae, Errantivirus	34.08	2e-57
QEPC01001501.1	1137673	1139632	1960	AAA92249.1	Viruses, Retro-transcribing viruses, Metaviridae, Errantivirus	39.11	1e-82
QEPC01001501.1	2027623	2028327	705	AFR79244.1	Viruses, Retro-transcribing viruses, Retroviridae, Spumaretrovirinae, Spumavirus	31.91	3e-21	BFV_pol|Spumavirus	32.77	1e-23	1
QEPC01001501.1	2194584	2195543	960	ALV83309.1	Viruses, Retro-transcribing viruses, Retroviridae, Orthoretrovirinae, Gammaretrovirus	33.64	1e-32
QEPC01001501.1	2348948	2352298	3351	AAA79247.1	Viruses, Retro-transcribing viruses, Retroviridae, Orthoretrovirinae, Gammaretrovirus	35.2	2e-80
QEPC01001501.1	2643758	2645473	1716	AAA92249.1	Viruses, Retro-transcribing viruses, Metaviridae, Errantivirus	41.14	4e-40
QEPC01001501.1	c1276725	1276255	471	AHC13200.1	Viruses, Retro-transcribing viruses, Retroviridae	27.89	2e-12
QEPC01001501.1	c1501763	1501284	480	AAA92249.1	Viruses, Retro-transcribing viruses, Metaviridae, Errantivirus	25.16	2e-12
QEPC01001501.1	c2311356	2310811	546	AAA92249.1	Viruses, Retro-transcribing viruses, Metaviridae, Errantivirus	32.1	2e-17
QEPC01001501.1	c2761504	2759415	2090	AAA92249.1	Viruses, Retro-transcribing viruses, Metaviridae, Errantivirus	35.52	5e-72
QEPC01001501.1	c41822	39784	2039	AAA92249.1	Viruses, Retro-transcribing viruses, Metaviridae, Errantivirus	35.71	1e-48
QEPC01001501.1	c544642	541256	3387	AIG99439.1	Viruses, Retro-transcribing viruses, Retroviridae, Orthoretrovirinae, Gammaretrovirus	39.54	0
QEPC01001501.1	c591852	588958	2895	AFA44809.1	Viruses, Retro-transcribing viruses, Retroviridae, Spumaretrovirinae, Spumavirus	44.14	0	SFVmac_pol|Spumavirus	43.53	0	1
QEPC01001501.1	c899016	898278	739	AAF64414.1	Viruses, Retro-transcribing viruses, Retroviridae, Spumaretrovirinae, Spumavirus	30.72	3e-19	EFV_pol|Spumavirus	30.72	9e-22	1
QEPC01001504.1	1314244	1314973	730	AAF64414.1	Viruses, Retro-transcribing viruses, Retroviridae, Spumaretrovirinae, Spumavirus	30.13	7e-18	Taeniopygia-H_pol	37.22	3e-24
QEPC01001504.1	1795866	1796522	657	AAA92249.1	Viruses, Retro-transcribing viruses, Metaviridae, Errantivirus	33.02	1e-27
QEPC01001504.1	c1168352	1167398	955	ADE05995.1	Viruses, Retro-transcribing viruses, Retroviridae, Spumaretrovirinae, Spumavirus	37.61	3e-25	Ovex1_pol	27.32	4e-42
QEPC01001504.1	c1349507	1347104	2404	AAA92249.1	Viruses, Retro-transcribing viruses, Metaviridae, Errantivirus	36.46	2e-62
QEPC01001504.1	c1391274	1390023	1252	AAA92249.1	Viruses, Retro-transcribing viruses, Metaviridae, Errantivirus	35.27	4e-77
QEPC01001504.1	c1900813	1899761	1053	AAA92249.1	Viruses, Retro-transcribing viruses, Metaviridae, Errantivirus	36.13	1e-55
QEPC01001504.1	c296804	296187	618	ARO38276.1	Viruses, Retro-transcribing viruses, Retroviridae	29.01	4e-14
QEPC01001504.1	c475575	474808	768	AAF64414.1	Viruses, Retro-transcribing viruses, Retroviridae, Spumaretrovirinae, Spumavirus	29.17	2e-27	EFV_pol|Spumavirus	29.17	5e-30	1
QEPC01001504.1	c939039	936490	2550	AAA92249.1	Viruses, Retro-transcribing viruses, Metaviridae, Errantivirus	39.81	8e-87
QEPC01001524.1	2482849	2485262	2414	AAA92249.1	Viruses, Retro-transcribing viruses, Metaviridae, Errantivirus	37.24	7e-83
QEPC01001524.1	2645375	2646271	897	AFX98099.1	Viruses, Retro-transcribing viruses, Retroviridae, Spumaretrovirinae, Spumavirus	38.53	6e-29	WEHV-1_pol	41.41	3e-33
QEPC01001524.1	2821649	2822752	1104	AAA92249.1	Viruses, Retro-transcribing viruses, Metaviridae, Errantivirus	31.98	2e-47
QEPC01001524.1	5643849	5644514	666	AAA92249.1	Viruses, Retro-transcribing viruses, Metaviridae, Errantivirus	30.84	2e-32
QEPC01001524.1	c1991189	1988265	2925	AAA92249.1	Viruses, Retro-transcribing viruses, Metaviridae, Errantivirus	39.39	2e-79
QEPC01001524.1	c2712212	2711757	456	ARO38276.1	Viruses, Retro-transcribing viruses, Retroviridae	29.93	6e-15
QEPC01001524.1	c2829820	2829159	662	AFR79244.1	Viruses, Retro-transcribing viruses, Retroviridae, Spumaretrovirinae, Spumavirus	31.82	6e-24	BFV_pol|Spumavirus	26.61	2e-25	1
QEPC01001524.1	c2995387	2994359	1029	AAF64414.1	Viruses, Retro-transcribing viruses, Retroviridae, Spumaretrovirinae, Spumavirus	27.54	6e-27	EFV_pol|Spumavirus	27.54	1e-29	1
QEPC01001524.1	c3222395	3221757	639	AAA92249.1	Viruses, Retro-transcribing viruses, Metaviridae, Errantivirus	32.14	4e-37
QEPC01001524.1	c4174845	4174129	717	AND74262.1	Viruses, Retro-transcribing viruses, Retroviridae, Orthoretrovirinae, Gammaretrovirus	28.76	1e-14
QEPC01001524.1	c4559548	4558913	636	ADN65591.1	Viruses, Retro-transcribing viruses, Retroviridae, Spumaretrovirinae, Spumavirus	28.44	1e-19	SFVgor_pol|Spumavirus	28.44	3e-22	1
QEPC01001524.1	c5094692	5092443	2250	AAA92249.1	Viruses, Retro-transcribing viruses, Metaviridae, Errantivirus	38.75	1e-78
QEPC01001524.1	c5545017	5543926	1092	AAA92249.1	Viruses, Retro-transcribing viruses, Metaviridae, Errantivirus	37.33	5e-69
QEPC01001524.1	c5755665	5755201	465	prf||2116345B	Viruses, Retro-transcribing viruses, Retroviridae, Orthoretrovirinae, Lentivirus, Bovine lentivirus group	27.61	5e-13
QEPC01001524.1	c5786536	5785871	666	NP_045937.2	Viruses, Retro-transcribing viruses, Retroviridae, Orthoretrovirinae, Epsilonretrovirus	41.98	4e-47
QEPC01001524.1	c7026188	7025496	693	AAN08116.1	Viruses, Retro-transcribing viruses, Retroviridae, Spumaretrovirinae, Spumavirus	30.45	6e-22	BFV_pol|Spumavirus	30.45	1e-24	1
QEPC01001524.1	c7334643	7333744	900	AAA92249.1	Viruses, Retro-transcribing viruses, Metaviridae, Errantivirus	36.49	2e-58
QEPC01001526.1	c1115	555	561	AAA92249.1	Viruses, Retro-transcribing viruses, Metaviridae, Errantivirus	38.71	6e-36
QEPC01001533.1	97738	99886	2149	AAA92249.1	Viruses, Retro-transcribing viruses, Metaviridae, Errantivirus	37.78	3e-54
QEPC01001533.1	996118	998539	2422	AAA92249.1	Viruses, Retro-transcribing viruses, Metaviridae, Errantivirus	34.59	3e-65
QEPC01001533.1	1364188	1364793	606	AAF64414.1	Viruses, Retro-transcribing viruses, Retroviridae, Spumaretrovirinae, Spumavirus	27.64	2e-17	Ovex1_pol	28.72	3e-20
QEPC01001533.1	2022120	2024783	2664	AAA92249.1	Viruses, Retro-transcribing viruses, Metaviridae, Errantivirus	38.94	7e-82
QEPC01001533.1	4638332	4640288	1957	AAA92249.1	Viruses, Retro-transcribing viruses, Metaviridae, Errantivirus	39.64	1e-63
QEPC01001533.1	5279297	5281406	2110	AAA92249.1	Viruses, Retro-transcribing viruses, Metaviridae, Errantivirus	36.68	6e-64
QEPC01001533.1	5495983	5496447	465	AFX98094.1	Viruses, Retro-transcribing viruses, Retroviridae, Spumaretrovirinae, Spumavirus	33.11	2e-13	Pseudopodoces-H_Pol	33.12	3e-21
QEPC01001533.1	6038744	6039679	936	AAA92249.1	Viruses, Retro-transcribing viruses, Metaviridae, Errantivirus	32.49	1e-41
QEPC01001533.1	6672631	6675492	2862	AAA92249.1	Viruses, Retro-transcribing viruses, Metaviridae, Errantivirus	38.05	5e-86
QEPC01001533.1	6688202	6690886	2685	AAA92249.1	Viruses, Retro-transcribing viruses, Metaviridae, Errantivirus	37.14	2e-73
QEPC01001533.1	6854436	6854885	450	AFA44809.1	Viruses, Retro-transcribing viruses, Retroviridae, Spumaretrovirinae, Spumavirus	27.81	2e-12	CoeEFV_Pol|Spumavirus	31.54	2e-17	1
QEPC01001533.1	6915489	6916083	595	CAY56550.1	Viruses, Retro-transcribing viruses, Caulimoviridae, Tungrovirus	24.38	2e-09
QEPC01001533.1	7140090	7140950	861	AAC54861.1	Viruses, Retro-transcribing viruses, Retroviridae, Orthoretrovirinae, unclassified Orthoretrovirinae	34.62	9e-43
QEPC01001533.1	7496588	7498673	2086	AAA92249.1	Viruses, Retro-transcribing viruses, Metaviridae, Errantivirus	38.77	1e-72
QEPC01001533.1	7539888	7540523	636	AAN08116.1	Viruses, Retro-transcribing viruses, Retroviridae, Spumaretrovirinae, Spumavirus	33.49	7e-27	BFV_pol|Spumavirus	33.49	2e-29	1
QEPC01001533.1	7574504	7575133	630	AIG99439.1	Viruses, Retro-transcribing viruses, Retroviridae, Orthoretrovirinae, Gammaretrovirus	36.97	2e-39
QEPC01001533.1	7923088	7923807	720	ADE05995.1	Viruses, Retro-transcribing viruses, Retroviridae, Spumaretrovirinae, Spumavirus	29.25	3e-19	Pseudopodoces-H_Pol	29.82	3e-23
QEPC01001533.1	8512476	8515102	2627	ALO50153.1	Viruses, Retro-transcribing viruses, Metaviridae, unclassified Metaviridae	36.51	1e-48
QEPC01001533.1	8607785	8608594	810	AAF64414.1	Viruses, Retro-transcribing viruses, Retroviridae, Spumaretrovirinae, Spumavirus	29.46	4e-26	EFV_pol|Spumavirus	29.46	7e-29	1
QEPC01001533.1	8682276	8685041	2766	AAA92249.1	Viruses, Retro-transcribing viruses, Metaviridae, Errantivirus	38.21	3e-82
QEPC01001533.1	8843903	8846797	2895	AAA92249.1	Viruses, Retro-transcribing viruses, Metaviridae, Errantivirus	39.58	1e-77
QEPC01001533.1	8853392	8853895	504	AAA92249.1	Viruses, Retro-transcribing viruses, Metaviridae, Errantivirus	35.33	4e-32
QEPC01001533.1	9253019	9255415	2397	AAA92249.1	Viruses, Retro-transcribing viruses, Metaviridae, Errantivirus	34.19	1e-73
QEPC01001533.1	10561173	10563293	2121	AAA92249.1	Viruses, Retro-transcribing viruses, Metaviridae, Errantivirus	36.83	6e-77
QEPC01001533.1	10950947	10951693	747	AHC13200.1	Viruses, Retro-transcribing viruses, Retroviridae	30.77	3e-16
QEPC01001533.1	11228508	11228963	456	ARO38276.1	Viruses, Retro-transcribing viruses, Retroviridae	29.25	2e-14
QEPC01001533.1	11424895	11425611	717	AAF64414.1	Viruses, Retro-transcribing viruses, Retroviridae, Spumaretrovirinae, Spumavirus	29.36	1e-22	Ovex1_pol	34.27	1e-28
QEPC01001533.1	11835664	11836358	695	AND74259.1	Viruses, Retro-transcribing viruses, Retroviridae, Orthoretrovirinae, Gammaretrovirus	44.74	2e-35
QEPC01001533.1	12056411	12058990	2580	AAA92249.1	Viruses, Retro-transcribing viruses, Metaviridae, Errantivirus	36.53	1e-77
QEPC01001533.1	12420572	12422766	2195	AAA92249.1	Viruses, Retro-transcribing viruses, Metaviridae, Errantivirus	36.83	2e-75
QEPC01001533.1	13008222	13008905	684	AAB68770.1	Viruses, Retro-transcribing viruses, Retroviridae, Spumaretrovirinae, Spumavirus	29.02	9e-22	Ovex1_pol	32.49	1e-25
QEPC01001533.1	13350791	13351426	636	AFX98084.1	Viruses, Retro-transcribing viruses, Retroviridae, Spumaretrovirinae, Spumavirus	30.48	4e-21	SFVcpz_pol|Spumavirus	30.95	1e-23	1
QEPC01001533.1	13477905	13479095	1191	AAA92249.1	Viruses, Retro-transcribing viruses, Metaviridae, Errantivirus	36.92	2e-55
QEPC01001533.1	14284931	14285644	714	AAF64414.1	Viruses, Retro-transcribing viruses, Retroviridae, Spumaretrovirinae, Spumavirus	31.42	3e-25	EFV_pol|Spumavirus	31.42	6e-28	1
QEPC01001533.1	14322914	14331494	8581	BAU59305.1	Viruses, Retro-transcribing viruses, Retroviridae, Spumaretrovirinae, Spumavirus	40.9	1e-123	SloEFV_pol|Spumavirus	40.82	2e-125	1
QEPC01001533.1	14671224	14673773	2550	AAA92249.1	Viruses, Retro-transcribing viruses, Metaviridae, Errantivirus	39.81	8e-87
QEPC01001533.1	15000623	15001268	646	YP_001961122.1	Viruses, Retro-transcribing viruses, Retroviridae, Spumaretrovirinae, Spumavirus	30.83	2e-14	SFVmac_pol|Spumavirus	30.83	7e-17	1
QEPC01001533.1	16938137	16940187	2051	AAA92249.1	Viruses, Retro-transcribing viruses, Metaviridae, Errantivirus	35.61	7e-63
QEPC01001533.1	17328516	17331104	2589	AAC54861.1	Viruses, Retro-transcribing viruses, Retroviridae, Orthoretrovirinae, unclassified Orthoretrovirinae	31.18	2e-61
QEPC01001533.1	17623339	17623947	609	AAB68770.1	Viruses, Retro-transcribing viruses, Retroviridae, Spumaretrovirinae, Spumavirus	35.44	4e-25	BFV_pol|Spumavirus	35.44	1e-27	1
QEPC01001533.1	c11407980	11405875	2106	AAA92249.1	Viruses, Retro-transcribing viruses, Metaviridae, Errantivirus	38.73	1e-82
QEPC01001533.1	c11790906	11790448	459	AAF64414.1	Viruses, Retro-transcribing viruses, Retroviridae, Spumaretrovirinae, Spumavirus	32	3e-15	Melopsittacus-H_pol	35.06	5e-19
QEPC01001533.1	c14650590	14649994	597	AAA92249.1	Viruses, Retro-transcribing viruses, Metaviridae, Errantivirus	36.41	7e-39
QEPC01001533.1	c16482081	16479792	2290	AAA92249.1	Viruses, Retro-transcribing viruses, Metaviridae, Errantivirus	31.47	8e-51
QEPC01001533.1	c16865450	16864150	1301	AAA92249.1	Viruses, Retro-transcribing viruses, Metaviridae, Errantivirus	39.38	4e-73
QEPC01001533.1	c16975260	16972668	2593	AAA92249.1	Viruses, Retro-transcribing viruses, Metaviridae, Errantivirus	36.11	1e-61
QEPC01001533.1	c17387592	17386621	972	AAF64414.1	Viruses, Retro-transcribing viruses, Retroviridae, Spumaretrovirinae, Spumavirus	27.98	5e-24	Echidna-ERV_POL	28.06	9e-29
QEPC01001533.1	c17670593	17669877	717	ARO38276.1	Viruses, Retro-transcribing viruses, Retroviridae	30.63	5e-15
QEPC01001533.1	c225909	223467	2443	AAA92249.1	Viruses, Retro-transcribing viruses, Metaviridae, Errantivirus	36.36	1e-48
QEPC01001533.1	c2341125	2340688	438	ABO25842.2	Viruses, Retro-transcribing viruses, Retroviridae, Orthoretrovirinae, Epsilonretrovirus	48.2	8e-30
QEPC01001533.1	c5610466	5610017	450	AHX37579.1	Viruses, Retro-transcribing viruses, Caulimoviridae, Badnavirus	25	2e-09
QEPC01001533.1	c5630165	5629713	453	AWJ64130.1	Viruses, Ortervirales, Retroviridae, Orthoretrovirinae, Lentivirus	30.25	1e-12
QEPC01001533.1	c5648284	5647667	618	ARO38276.1	Viruses, Retro-transcribing viruses, Retroviridae	28.3	1e-15
QEPC01001533.1	c5672012	5671542	471	AND65752.1	Viruses, Retro-transcribing viruses, Caulimoviridae, Soymovirus	30.77	1e-12
QEPC01001533.1	c5944860	5942434	2427	AAA92249.1	Viruses, Retro-transcribing viruses, Metaviridae, Errantivirus	38.24	8e-96
QEPC01001533.1	c63070	59127	3944	ABO25842.2	Viruses, Retro-transcribing viruses, Retroviridae, Orthoretrovirinae, Epsilonretrovirus	32.92	3e-45
QEPC01001533.1	c7020487	7018121	2367	AAA92249.1	Viruses, Retro-transcribing viruses, Metaviridae, Errantivirus	37.8	3e-72
QEPC01001533.1	c7368547	7367825	723	AAA92249.1	Viruses, Retro-transcribing viruses, Metaviridae, Errantivirus	33.05	9e-37
QEPC01001533.1	c7848472	7845865	2608	pir||GNLJLK	Viruses, Retro-transcribing viruses, Retroviridae, Spumaretrovirinae, Spumavirus	43.83	8e-163	SFVmac_pol|Spumavirus	43.4	1e-164	1
QEPC01001533.1	c8421997	8421530	468	AAA92249.1	Viruses, Retro-transcribing viruses, Metaviridae, Errantivirus	34.04	2e-24
QEPC01001533.1	c8502598	8500442	2157	AAA92249.1	Viruses, Retro-transcribing viruses, Metaviridae, Errantivirus	37.74	1e-85
QEPC01001533.1	c8634003	8633470	534	AAA92249.1	Viruses, Retro-transcribing viruses, Metaviridae, Errantivirus	30.17	6e-18
QEPC01001533.1	c9102634	9102047	588	AAN08116.1	Viruses, Retro-transcribing viruses, Retroviridae, Spumaretrovirinae, Spumavirus	30.81	1e-17	Ovex1_pol	32.14	1e-21
QEPC01001533.1	c9917577	9916942	636	AAF64414.1	Viruses, Retro-transcribing viruses, Retroviridae, Spumaretrovirinae, Spumavirus	32.34	1e-22	EFV_pol|Spumavirus	32.34	3e-25	1
QEPC01001536.1	225237	227313	2077	ALO50153.1	Viruses, Retro-transcribing viruses, Metaviridae, unclassified Metaviridae	33.64	7e-54
QEPC01001536.1	443808	444500	693	AAF64414.1	Viruses, Retro-transcribing viruses, Retroviridae, Spumaretrovirinae, Spumavirus	30.53	4e-22	EFV_pol|Spumavirus	30.53	9e-25	1
QEPC01001536.1	c64967	62325	2643	AAA92249.1	Viruses, Retro-transcribing viruses, Metaviridae, Errantivirus	39.22	1e-88
QEPC01001547.1	2420198	2421149	952	AAA92249.1	Viruses, Retro-transcribing viruses, Metaviridae, Errantivirus	38.02	1e-47
QEPC01001547.1	2881980	2882995	1016	NP_045937.2	Viruses, Retro-transcribing viruses, Retroviridae, Orthoretrovirinae, Epsilonretrovirus	31.82	5e-27
QEPC01001547.1	c1663302	1660894	2409	AAA92249.1	Viruses, Retro-transcribing viruses, Metaviridae, Errantivirus	37.28	2e-64
QEPC01001547.1	c2791629	2791177	453	AGM61336.1	Viruses, Retro-transcribing viruses, Retroviridae, Spumaretrovirinae, Spumavirus	29.14	3e-09	CoeEFV_Pol|Spumavirus	31.13	2e-12	1
QEPC01001547.1	c2803543	2802917	627	ABV59399.1	Viruses, Retro-transcribing viruses, Retroviridae, Spumaretrovirinae, Spumavirus	26.06	5e-11	GGERV-10_pol|ClassIII	25.79	4e-17
QEPC01001547.1	c3410577	3408442	2136	AAA92249.1	Viruses, Retro-transcribing viruses, Metaviridae, Errantivirus	31.27	4e-42
QEPC01001551.1	610999	613167	2169	AAA92249.1	Viruses, Retro-transcribing viruses, Metaviridae, Errantivirus	35.16	3e-55
QEPC01001551.1	c162051	161057	995	AAA92249.1	Viruses, Retro-transcribing viruses, Metaviridae, Errantivirus	27.78	6e-40
QEPC01001556.1	367581	368186	606	BAU59305.1	Viruses, Retro-transcribing viruses, Retroviridae, Spumaretrovirinae, Spumavirus	28.64	5e-15	SFVmac_pol|Spumavirus	28.64	2e-17	1
QEPC01001556.1	801513	802226	714	AAA92249.1	Viruses, Retro-transcribing viruses, Metaviridae, Errantivirus	31.82	2e-35
QEPC01001556.1	c200448	199673	776	ACL36982.1	Viruses, Retro-transcribing viruses, Caulimoviridae, unclassified Caulimoviridae	32.24	6e-20
QEPC01001577.1	631071	631698	628	AAF64414.1	Viruses, Retro-transcribing viruses, Retroviridae, Spumaretrovirinae, Spumavirus	30.85	1e-16	EFV_pol|Spumavirus	30.85	3e-19	1
QEPC01001577.1	1422444	1426025	3582	AAA92249.1	Viruses, Retro-transcribing viruses, Metaviridae, Errantivirus	37.59	1e-71
QEPC01001577.1	c1165666	1163519	2148	AAA92249.1	Viruses, Retro-transcribing viruses, Metaviridae, Errantivirus	38.24	8e-69
QEPC01001577.1	c1552075	1551374	702	AAF64414.1	Viruses, Retro-transcribing viruses, Retroviridae, Spumaretrovirinae, Spumavirus	30.4	3e-23	EFV_pol|Spumavirus	30.4	7e-26	1
QEPC01001577.1	c422496	421855	642	AAF64414.1	Viruses, Retro-transcribing viruses, Retroviridae, Spumaretrovirinae, Spumavirus	30.05	1e-22	EFV_pol|Spumavirus	30.05	3e-25	1
QEPC01001581.1	709112	709828	717	AAA92249.1	Viruses, Retro-transcribing viruses, Metaviridae, Errantivirus	34.16	1e-37
QEPC01001581.1	c436582	436094	489	ACL36982.1	Viruses, Retro-transcribing viruses, Caulimoviridae, unclassified Caulimoviridae	37.18	9e-26
QEPC01001582.1	5728	8645	2918	AAA92249.1	Viruses, Retro-transcribing viruses, Metaviridae, Errantivirus	36.61	1e-44
QEPC01001582.1	179069	179743	675	AFX98099.1	Viruses, Retro-transcribing viruses, Retroviridae, Spumaretrovirinae, Spumavirus	28.44	2e-19	SFVgor_pol|Spumavirus	29.33	4e-22	1
QEPC01001582.1	502896	503906	1011	AAA92249.1	Viruses, Retro-transcribing viruses, Metaviridae, Errantivirus	36.84	6e-52
QEPC01001582.1	660546	662771	2226	AAA92249.1	Viruses, Retro-transcribing viruses, Metaviridae, Errantivirus	36.33	4e-54
QEPC01001582.1	668133	670160	2028	AAA92249.1	Viruses, Retro-transcribing viruses, Metaviridae, Errantivirus	33.8	3e-55
QEPC01001582.1	821972	824706	2735	AAO61197.1	Viruses, Retro-transcribing viruses, Retroviridae, Orthoretrovirinae, Gammaretrovirus, Murine leukemia virus	32.6	3e-66
QEPC01001582.1	884947	885852	906	AAA92249.1	Viruses, Retro-transcribing viruses, Metaviridae, Errantivirus	35.29	4e-47
QEPC01001582.1	c182245	181445	801	AAA92249.1	Viruses, Retro-transcribing viruses, Metaviridae, Errantivirus	33.7	1e-45
QEPC01001582.1	c560580	560098	483	AIG99439.1	Viruses, Retro-transcribing viruses, Retroviridae, Orthoretrovirinae, Gammaretrovirus	44.79	9e-39
QEPC01001582.1	c620055	617749	2307	AAA92249.1	Viruses, Retro-transcribing viruses, Metaviridae, Errantivirus	37.16	3e-71
QEPC01001583.1	288306	289843	1538	AAA92249.1	Viruses, Retro-transcribing viruses, Metaviridae, Errantivirus	35.74	2e-40
QEPC01001599.1	115898	118090	2193	AAA92249.1	Viruses, Retro-transcribing viruses, Metaviridae, Errantivirus	37.53	1e-68
QEPC01001599.1	394398	396854	2457	AAA92249.1	Viruses, Retro-transcribing viruses, Metaviridae, Errantivirus	37.59	5e-85
QEPC01001599.1	c2015983	2015522	462	ARO38276.1	Viruses, Retro-transcribing viruses, Retroviridae	26.03	7e-12
QEPC01001599.1	c2080869	2078786	2084	AAA92249.1	Viruses, Retro-transcribing viruses, Metaviridae, Errantivirus	34.23	4e-53
QEPC01001599.1	c2324476	2322491	1986	AAA92249.1	Viruses, Retro-transcribing viruses, Metaviridae, Errantivirus	36.68	8e-69
QEPC01001599.1	c2382956	2381883	1074	AAF64414.1	Viruses, Retro-transcribing viruses, Retroviridae, Spumaretrovirinae, Spumavirus	29.03	2e-28	EFV_pol|Spumavirus	29.03	5e-31	1
QEPC01001599.1	c524888	519123	5766	ADE06000.1	Viruses, Retro-transcribing viruses, Retroviridae, Spumaretrovirinae, Spumavirus	50.27	1e-72	SFVmar_pol|Spumavirus	50.27	3e-75	1
QEPC01001599.1	c979048	976985	2064	AAA92249.1	Viruses, Retro-transcribing viruses, Metaviridae, Errantivirus	36.93	1e-78
QEPC01001605.1	274014	275093	1080	ABO25842.2	Viruses, Retro-transcribing viruses, Retroviridae, Orthoretrovirinae, Epsilonretrovirus	32.2	7e-51
QEPC01001605.1	c501337	500753	585	CAA70075.1	Viruses, Retro-transcribing viruses, Retroviridae, Spumaretrovirinae, Spumavirus	28.64	9e-17	Ovex1_pol	31.38	1e-19
QEPC01001615.1	978850	979311	462	pir||T29097	Viruses, Retro-transcribing viruses, Retroviridae	26.62	2e-11
QEPC01001615.1	c1828004	1827024	981	AAY28928.1	Viruses, Retro-transcribing viruses, Retroviridae, Orthoretrovirinae, Gammaretrovirus	30.04	2e-22
QEPC01001615.1	c199536	197320	2217	AAA92249.1	Viruses, Retro-transcribing viruses, Metaviridae, Errantivirus	31.61	3e-82
QEPC01001622.1	49934	50473	540	AAA92249.1	Viruses, Retro-transcribing viruses, Metaviridae, Errantivirus	32.22	2e-29
QEPC01001622.1	58585	61338	2754	AAA92249.1	Viruses, Retro-transcribing viruses, Metaviridae, Errantivirus	33.55	1e-71
QEPC01001637.1	226508	227311	804	AAA92249.1	Viruses, Retro-transcribing viruses, Metaviridae, Errantivirus	33.46	2e-37
QEPC01001637.1	709692	711814	2123	AAA92249.1	Viruses, Retro-transcribing viruses, Metaviridae, Errantivirus	37.41	2e-60
QEPC01001637.1	c1416603	1414555	2049	AAA92249.1	Viruses, Retro-transcribing viruses, Metaviridae, Errantivirus	37.31	7e-70
QEPC01001637.1	c17465	16779	687	AFX98079.1	Viruses, Retro-transcribing viruses, Retroviridae, Spumaretrovirinae, Spumavirus	29.38	3e-19	Ovex1_pol	30.05	2e-21
QEPC01001643.1	327650	329797	2148	AAA92249.1	Viruses, Retro-transcribing viruses, Metaviridae, Errantivirus	37.99	5e-75
QEPC01001643.1	714102	716609	2508	AAA92249.1	Viruses, Retro-transcribing viruses, Metaviridae, Errantivirus	39.15	3e-87
QEPC01001643.1	1095876	1096511	636	AFX98084.1	Viruses, Retro-transcribing viruses, Retroviridae, Spumaretrovirinae, Spumavirus	28.57	4e-19	SFVcpz_pol|Spumavirus	27.62	2e-21	1
QEPC01001643.1	1457829	1462016	4188	ABO25842.2	Viruses, Retro-transcribing viruses, Retroviridae, Orthoretrovirinae, Epsilonretrovirus	36.91	7e-42
QEPC01001643.1	1728891	1731547	2657	AAA92249.1	Viruses, Retro-transcribing viruses, Metaviridae, Errantivirus	38.35	3e-72
QEPC01001643.1	3486339	3486944	606	BAU59305.1	Viruses, Retro-transcribing viruses, Retroviridae, Spumaretrovirinae, Spumavirus	28.64	5e-15	SFVmac_pol|Spumavirus	28.64	2e-17	1
QEPC01001643.1	3814838	3815401	564	CAE46399.1	Viruses, Retro-transcribing viruses, Retroviridae, Orthoretrovirinae, Lentivirus, Primate lentivirus group	28.07	2e-12
QEPC01001643.1	3996070	3997012	943	AAA92249.1	Viruses, Retro-transcribing viruses, Metaviridae, Errantivirus	32.67	1e-47
QEPC01001643.1	4714550	4715002	453	AAA92249.1	Viruses, Retro-transcribing viruses, Metaviridae, Errantivirus	25.64	2e-11
QEPC01001643.1	4753864	4754568	705	ARO38276.1	Viruses, Retro-transcribing viruses, Retroviridae	29.56	6e-12
QEPC01001643.1	4811482	4811934	453	pir||T29097	Viruses, Retro-transcribing viruses, Retroviridae	26.49	4e-12
QEPC01001643.1	4862126	4862818	693	AAF64414.1	Viruses, Retro-transcribing viruses, Retroviridae, Spumaretrovirinae, Spumavirus	28.12	1e-19	Ovex1_pol	31.22	4e-23
QEPC01001643.1	5576118	5576690	573	ACL36982.1	Viruses, Retro-transcribing viruses, Caulimoviridae, unclassified Caulimoviridae	34.02	3e-28
QEPC01001643.1	c1101104	1099815	1290	AAA92249.1	Viruses, Retro-transcribing viruses, Metaviridae, Errantivirus	37.88	5e-50
QEPC01001643.1	c2255765	2253366	2400	AAA92249.1	Viruses, Retro-transcribing viruses, Metaviridae, Errantivirus	38.29	2e-75
QEPC01001643.1	c2668503	2666359	2145	AAA92249.1	Viruses, Retro-transcribing viruses, Metaviridae, Errantivirus	36.41	5e-73
QEPC01001643.1	c495463	493323	2141	AAA92249.1	Viruses, Retro-transcribing viruses, Metaviridae, Errantivirus	36.82	2e-76
QEPC01001643.1	c5146332	5144569	1764	AAA92249.1	Viruses, Retro-transcribing viruses, Metaviridae, Errantivirus	37.71	2e-57
QEPC01001643.1	c5416239	5415310	930	AAA92249.1	Viruses, Retro-transcribing viruses, Metaviridae, Errantivirus	31.83	2e-42
QEPC01001643.1	c691933	691322	612	AAA92249.1	Viruses, Retro-transcribing viruses, Metaviridae, Errantivirus	33.67	2e-30
QEPC01001643.1	c943679	942693	987	AAF64414.1	Viruses, Retro-transcribing viruses, Retroviridae, Spumaretrovirinae, Spumavirus	26.69	9e-19	ERV-9_pol	28.34	5e-22
QEPC01001656.1	1062662	1063492	831	AAF64414.1	Viruses, Retro-transcribing viruses, Retroviridae, Spumaretrovirinae, Spumavirus	29.41	2e-19	ERV-9_pol	30.88	3e-24
QEPC01001656.1	c1079088	1078087	1002	AAA92249.1	Viruses, Retro-transcribing viruses, Metaviridae, Errantivirus	39.76	3e-64
QEPC01001656.1	c92908	92456	453	AQM50987.1	Viruses, Retro-transcribing viruses, Caulimoviridae, Badnavirus	25.17	1e-11
QEPC01001659.1	165491	166338	848	AAA92249.1	Viruses, Retro-transcribing viruses, Metaviridae, Errantivirus	38.14	8e-42
QEPC01001659.1	c214477	213761	717	AAA92249.1	Viruses, Retro-transcribing viruses, Metaviridae, Errantivirus	33.93	2e-33
QEPC01001659.1	c339240	338983	258	CAA69003.1	Viruses, Retro-transcribing viruses, Retroviridae, Spumaretrovirinae, Spumavirus	57.14	2e-12	SFVcpz_pol|Spumavirus	55.56	2e-14	1
QEPC01001659.1	c50883	49861	1023	AAC54861.1	Viruses, Retro-transcribing viruses, Retroviridae, Orthoretrovirinae, unclassified Orthoretrovirinae	36.96	2e-65
QEPC01001659.1	c663410	662940	471	AIG99439.1	Viruses, Retro-transcribing viruses, Retroviridae, Orthoretrovirinae, Gammaretrovirus	38.67	3e-28
QEPC01001662.1	c223794	223096	699	AAB68770.1	Viruses, Retro-transcribing viruses, Retroviridae, Spumaretrovirinae, Spumavirus	27.54	2e-14	Ovex1_pol	31.75	5e-22
QEPC01001665.1	26161	31174	5014	AAA92249.1	Viruses, Retro-transcribing viruses, Metaviridae, Errantivirus	37.26	2e-82
QEPC01001665.1	116804	117502	699	AAB68770.1	Viruses, Retro-transcribing viruses, Retroviridae, Spumaretrovirinae, Spumavirus	31.9	3e-27	SFVcpz_pol|Spumavirus	30.9	6e-30	1
QEPC01001665.1	361499	363241	1743	AAA92249.1	Viruses, Retro-transcribing viruses, Metaviridae, Errantivirus	33.22	6e-51
QEPC01001665.1	442658	445052	2395	AAA92249.1	Viruses, Retro-transcribing viruses, Metaviridae, Errantivirus	34.09	2e-41
QEPC01001665.1	887103	887648	546	AIG99439.1	Viruses, Retro-transcribing viruses, Retroviridae, Orthoretrovirinae, Gammaretrovirus	42.7	1e-20
QEPC01001665.1	1977152	1978528	1377	AAA92249.1	Viruses, Retro-transcribing viruses, Metaviridae, Errantivirus	38.27	8e-45
QEPC01001665.1	2876051	2877175	1125	AAF64414.1	Viruses, Retro-transcribing viruses, Retroviridae, Spumaretrovirinae, Spumavirus	29.79	2e-24	EFV_pol|Spumavirus	29.79	4e-27	1
QEPC01001665.1	2914883	2915947	1065	ABO25842.2	Viruses, Retro-transcribing viruses, Retroviridae, Orthoretrovirinae, Epsilonretrovirus	32.77	2e-50
QEPC01001665.1	2945021	2945584	564	AAA92249.1	Viruses, Retro-transcribing viruses, Metaviridae, Errantivirus	39.15	2e-27
QEPC01001665.1	2961647	2962513	867	AAA92249.1	Viruses, Retro-transcribing viruses, Metaviridae, Errantivirus	36.5	4e-54
QEPC01001665.1	2992369	2994722	2354	AAA92249.1	Viruses, Retro-transcribing viruses, Metaviridae, Errantivirus	37.09	1e-66
QEPC01001665.1	4261836	4264079	2244	AAA92249.1	Viruses, Retro-transcribing viruses, Metaviridae, Errantivirus	38.44	1e-79
QEPC01001665.1	4448664	4449278	615	AAF64414.1	Viruses, Retro-transcribing viruses, Retroviridae, Spumaretrovirinae, Spumavirus	28.5	2e-15	Pseudopodoces-H_Pol	31.98	3e-19
QEPC01001665.1	4713801	4716345	2545	AAA92249.1	Viruses, Retro-transcribing viruses, Metaviridae, Errantivirus	32.85	1e-59
QEPC01001665.1	4966767	4974701	7935	AAA92249.1	Viruses, Retro-transcribing viruses, Metaviridae, Errantivirus	34.87	1e-64
QEPC01001665.1	c224591	223489	1103	ABO25842.2	Viruses, Retro-transcribing viruses, Retroviridae, Orthoretrovirinae, Epsilonretrovirus	37.02	6e-52
QEPC01001665.1	c2894447	2893281	1167	ABA54982.1	Viruses, Retro-transcribing viruses, Retroviridae	37.8	3e-61
QEPC01001665.1	c2953009	2952545	465	AND74259.1	Viruses, Retro-transcribing viruses, Retroviridae, Orthoretrovirinae, Gammaretrovirus	33.55	6e-16
QEPC01001665.1	c3138359	3136227	2133	AAA92249.1	Viruses, Retro-transcribing viruses, Metaviridae, Errantivirus	37.8	3e-75
QEPC01001665.1	c4737443	4735563	1881	AAA92249.1	Viruses, Retro-transcribing viruses, Metaviridae, Errantivirus	35.1	4e-47
QEPC01001665.1	c4782481	4781418	1064	AAA92249.1	Viruses, Retro-transcribing viruses, Metaviridae, Errantivirus	35.57	9e-55
QEPC01001665.1	c5001246	4998829	2418	AAA92249.1	Viruses, Retro-transcribing viruses, Metaviridae, Errantivirus	39.5	3e-86
QEPC01001667.1	2511100	2511867	768	AAA92249.1	Viruses, Retro-transcribing viruses, Metaviridae, Errantivirus	36.22	2e-50
QEPC01001667.1	2793132	2795220	2089	AAA92249.1	Viruses, Retro-transcribing viruses, Metaviridae, Errantivirus	34.92	2e-52
QEPC01001667.1	c8611	8159	453	BAU59305.1	Viruses, Retro-transcribing viruses, Retroviridae, Spumaretrovirinae, Spumavirus	27.81	4e-12	GGERV-10_pol|ClassIII	29.14	5e-16
QEPC01001673.1	555324	555818	495	AAA92249.1	Viruses, Retro-transcribing viruses, Metaviridae, Errantivirus	40.72	2e-39
QEPC01001673.1	928989	929680	692	AAF64414.1	Viruses, Retro-transcribing viruses, Retroviridae, Spumaretrovirinae, Spumavirus	32.05	3e-19	Taeniopygia-H_pol	33.92	2e-22
QEPC01001673.1	1659029	1659886	858	AAA92249.1	Viruses, Retro-transcribing viruses, Metaviridae, Errantivirus	36	1e-56
QEPC01001673.1	c1313819	1312821	999	CCA64130.1	Viruses, Retro-transcribing viruses, Retroviridae, Orthoretrovirinae, Gammaretrovirus, Murine leukemia virus	35.71	4e-52
QEPC01001673.1	c1566030	1565123	908	ALV83303.1	Viruses, Retro-transcribing viruses, Retroviridae, Orthoretrovirinae, Gammaretrovirus	43.3	2e-54
QEPC01001673.1	c1574478	1573574	905	ALV83303.1	Viruses, Retro-transcribing viruses, Retroviridae, Orthoretrovirinae, Gammaretrovirus	43.81	1e-52
QEPC01001673.1	c1621577	1620795	783	BAU59305.1	Viruses, Retro-transcribing viruses, Retroviridae, Spumaretrovirinae, Spumavirus	24.18	4e-14	GGERV-10_pol|ClassIII	25.47	7e-20
QEPC01001673.1	c452865	452188	678	AHC13197.1	Viruses, Retro-transcribing viruses, Retroviridae	30.49	1e-11
QEPC01001673.1	c980052	977824	2229	AAA92249.1	Viruses, Retro-transcribing viruses, Metaviridae, Errantivirus	31.16	4e-38
QEPC01001674.1	182	883	702	AAA92249.1	Viruses, Retro-transcribing viruses, Metaviridae, Errantivirus	33.48	3e-32
QEPC01001705.1	c76552	75783	770	AFR79244.1	Viruses, Retro-transcribing viruses, Retroviridae, Spumaretrovirinae, Spumavirus	32.48	2e-22	BFV_pol|Spumavirus	32.48	6e-24	1
QEPC01001706.1	741531	742416	886	AGC11908.1	Viruses, Retro-transcribing viruses, Retroviridae, Spumaretrovirinae, Spumavirus	27.51	2e-16	Ovex1_pol	33.88	2e-21
QEPC01001706.1	1584238	1588922	4685	AAA92249.1	Viruses, Retro-transcribing viruses, Metaviridae, Errantivirus	34.35	5e-45
QEPC01001706.1	c572373	569710	2664	AIG99439.1	Viruses, Retro-transcribing viruses, Retroviridae, Orthoretrovirinae, Gammaretrovirus	39.29	1e-180
QEPC01001706.1	c790244	787636	2609	BAU59305.1	Viruses, Retro-transcribing viruses, Retroviridae, Spumaretrovirinae, Spumavirus	48.33	5e-56	SFVmac_pol|Spumavirus	48.33	6e-58	1
QEPC01001707.1	529038	530099	1062	AAA92249.1	Viruses, Retro-transcribing viruses, Metaviridae, Errantivirus	31.62	7e-49
QEPC01001707.1	c479338	478358	981	AAA92249.1	Viruses, Retro-transcribing viruses, Metaviridae, Errantivirus	30.75	4e-33
QEPC01001707.1	c863175	862042	1134	AAA92249.1	Viruses, Retro-transcribing viruses, Metaviridae, Errantivirus	33.8	4e-35
QEPC01001708.1	c321797	321084	714	ARO38276.1	Viruses, Retro-transcribing viruses, Retroviridae	28.93	1e-15
QEPC01001708.1	c346370	345870	501	BAU59305.1	Viruses, Retro-transcribing viruses, Retroviridae, Spumaretrovirinae, Spumavirus	25.75	5e-13	GaERV-1_pol	29.45	7e-17
QEPC01001717.1	381295	381900	606	BAU59305.1	Viruses, Retro-transcribing viruses, Retroviridae, Spumaretrovirinae, Spumavirus	28.64	4e-15	SFVmac_pol|Spumavirus	28.64	2e-17	1
QEPC01001717.1	449723	450301	579	AAC54861.1	Viruses, Retro-transcribing viruses, Retroviridae, Orthoretrovirinae, unclassified Orthoretrovirinae	36.36	3e-29
QEPC01001717.1	912531	915197	2667	AAA92249.1	Viruses, Retro-transcribing viruses, Metaviridae, Errantivirus	38.97	2e-79
QEPC01001717.1	1344688	1345140	453	BAU59305.1	Viruses, Retro-transcribing viruses, Retroviridae, Spumaretrovirinae, Spumavirus	28.29	2e-13	SFVmac_pol|Spumavirus	28.29	8e-16	1
QEPC01001717.1	3128456	3129019	564	AAF64414.1	Viruses, Retro-transcribing viruses, Retroviridae, Spumaretrovirinae, Spumavirus	45.91	2e-26	EFV_pol|Spumavirus	45.91	4e-29	1
QEPC01001717.1	3172821	3173807	987	AAA92249.1	Viruses, Retro-transcribing viruses, Metaviridae, Errantivirus	33.94	3e-49
QEPC01001717.1	3382010	3384937	2928	AAA92249.1	Viruses, Retro-transcribing viruses, Metaviridae, Errantivirus	39.15	4e-90
QEPC01001717.1	3764038	3767314	3277	AKM21185.1	Viruses, Retro-transcribing viruses, Retroviridae, Spumaretrovirinae, Spumavirus	44.62	3e-121	SFVmar_pol|Spumavirus	44.89	9e-123	1
QEPC01001717.1	4067114	4069597	2484	AAA92249.1	Viruses, Retro-transcribing viruses, Metaviridae, Errantivirus	35.95	2e-79
QEPC01001717.1	4138388	4139629	1242	AAA92249.1	Viruses, Retro-transcribing viruses, Metaviridae, Errantivirus	38.14	1e-94
QEPC01001717.1	4341876	4342595	720	AAA92249.1	Viruses, Retro-transcribing viruses, Metaviridae, Errantivirus	40	5e-46
QEPC01001717.1	4507069	4509854	2786	AAC54861.1	Viruses, Retro-transcribing viruses, Retroviridae, Orthoretrovirinae, unclassified Orthoretrovirinae	28.55	8e-58
QEPC01001717.1	5300299	5303368	3070	AAC54861.1	Viruses, Retro-transcribing viruses, Retroviridae, Orthoretrovirinae, unclassified Orthoretrovirinae	37.96	1e-57
QEPC01001717.1	6340615	6341586	972	AFR79244.1	Viruses, Retro-transcribing viruses, Retroviridae, Spumaretrovirinae, Spumavirus	28.03	2e-18	Echidna-ERV_POL	26.71	1e-21
QEPC01001717.1	6418595	6420465	1871	pir||GNLJLK	Viruses, Retro-transcribing viruses, Retroviridae, Spumaretrovirinae, Spumavirus	41.15	6e-112	SFVcpz_pol|Spumavirus	40.76	9e-110	1
QEPC01001717.1	6573420	6575569	2150	AAA92249.1	Viruses, Retro-transcribing viruses, Metaviridae, Errantivirus	34.48	1e-78
QEPC01001717.1	6910336	6913391	3056	AIG99439.1	Viruses, Retro-transcribing viruses, Retroviridae, Orthoretrovirinae, Gammaretrovirus	34.21	9e-168
QEPC01001717.1	7445409	7447916	2508	AAA92249.1	Viruses, Retro-transcribing viruses, Metaviridae, Errantivirus	39.22	1e-86
QEPC01001717.1	c1163962	1161449	2514	AAA92249.1	Viruses, Retro-transcribing viruses, Metaviridae, Errantivirus	36.01	3e-83
QEPC01001717.1	c1796215	1793987	2229	AAA92249.1	Viruses, Retro-transcribing viruses, Metaviridae, Errantivirus	33.62	1e-63
QEPC01001717.1	c3135395	3133122	2274	AAA92249.1	Viruses, Retro-transcribing viruses, Metaviridae, Errantivirus	39.51	2e-85
QEPC01001717.1	c3808073	3805830	2244	AAA92249.1	Viruses, Retro-transcribing viruses, Metaviridae, Errantivirus	39.09	3e-86
QEPC01001717.1	c43937	43284	654	AAF64414.1	Viruses, Retro-transcribing viruses, Retroviridae, Spumaretrovirinae, Spumavirus	30.41	3e-24	EFV_pol|Spumavirus	30.41	6e-27	1
QEPC01001717.1	c5564986	5564371	616	APY26392.1	Viruses, Retro-transcribing viruses, Caulimoviridae, Badnavirus	25.34	3e-10
QEPC01001717.1	c7100651	7099968	684	AAF64414.1	Viruses, Retro-transcribing viruses, Retroviridae, Spumaretrovirinae, Spumavirus	30	4e-27	EFV_pol|Spumavirus	30	8e-30	1
QEPC01001717.1	c7183827	7182688	1140	AAB68770.1	Viruses, Retro-transcribing viruses, Retroviridae, Spumaretrovirinae, Spumavirus	33.04	5e-24	BFV_pol|Spumavirus	33.04	1e-26	1
QEPC01001717.1	c97670	95566	2105	AAA92249.1	Viruses, Retro-transcribing viruses, Metaviridae, Errantivirus	38.04	4e-63
QEPC01001722.1	257817	259561	1745	AAA92249.1	Viruses, Retro-transcribing viruses, Metaviridae, Errantivirus	33.64	6e-24
QEPC01001722.1	c248821	247809	1013	ARB03474.1	Viruses, Retro-transcribing viruses, Retroviridae, Orthoretrovirinae, Gammaretrovirus	30.98	9e-34
QEPC01001726.1	185277	185894	618	AHC13197.1	Viruses, Retro-transcribing viruses, Retroviridae	27.16	5e-11
QEPC01001726.1	197165	197773	609	APY26392.1	Viruses, Retro-transcribing viruses, Caulimoviridae, Badnavirus	26.07	1e-12
QEPC01001726.1	1018098	1020664	2567	AAA92249.1	Viruses, Retro-transcribing viruses, Metaviridae, Errantivirus	36.33	3e-63
QEPC01001730.1	934988	935899	912	AAA92249.1	Viruses, Retro-transcribing viruses, Metaviridae, Errantivirus	36.39	7e-60
QEPC01001730.1	1266613	1267611	999	AAA92249.1	Viruses, Retro-transcribing viruses, Metaviridae, Errantivirus	32.19	1e-49
QEPC01001730.1	1879560	1881641	2082	AAA92249.1	Viruses, Retro-transcribing viruses, Metaviridae, Errantivirus	37.29	4e-76
QEPC01001730.1	2942909	2943706	798	AAA92249.1	Viruses, Retro-transcribing viruses, Metaviridae, Errantivirus	41.98	9e-57
QEPC01001730.1	c2594028	2591701	2328	AAA92249.1	Viruses, Retro-transcribing viruses, Metaviridae, Errantivirus	37.25	5e-69
QEPC01001736.1	854042	856002	1961	AAA92249.1	Viruses, Retro-transcribing viruses, Metaviridae, Errantivirus	33.09	7e-63
QEPC01001736.1	1017946	1020327	2382	AAA92249.1	Viruses, Retro-transcribing viruses, Metaviridae, Errantivirus	37.24	1e-82
QEPC01001736.1	1094496	1099252	4757	AAA92249.1	Viruses, Retro-transcribing viruses, Metaviridae, Errantivirus	34.95	3e-57
QEPC01001736.1	c1105038	1104454	585	AQM52258.1	Viruses, Retro-transcribing viruses, Retroviridae, Spumaretrovirinae, Spumavirus	26.74	2e-17	Melopsittacus-H_pol	30.81	1e-20
QEPC01001738.1	643580	645721	2142	AAA92249.1	Viruses, Retro-transcribing viruses, Metaviridae, Errantivirus	34.04	5e-50
QEPC01001738.1	1621824	1624325	2502	AAA92249.1	Viruses, Retro-transcribing viruses, Metaviridae, Errantivirus	37.9	4e-94
QEPC01001738.1	3327390	3329429	2040	AAA92249.1	Viruses, Retro-transcribing viruses, Metaviridae, Errantivirus	39.73	1e-79
QEPC01001738.1	3358241	3360775	2535	AAA92249.1	Viruses, Retro-transcribing viruses, Metaviridae, Errantivirus	38.64	8e-88
QEPC01001738.1	3376543	3378956	2414	AAA92249.1	Viruses, Retro-transcribing viruses, Metaviridae, Errantivirus	38.99	1e-92
QEPC01001738.1	3676663	3679161	2499	AAA92249.1	Viruses, Retro-transcribing viruses, Metaviridae, Errantivirus	36.91	2e-85
QEPC01001738.1	c1485948	1484968	981	AAA92249.1	Viruses, Retro-transcribing viruses, Metaviridae, Errantivirus	36.96	1e-53
QEPC01001738.1	c2083216	2081231	1986	AAA92249.1	Viruses, Retro-transcribing viruses, Metaviridae, Errantivirus	34.75	1e-69
QEPC01001738.1	c2278959	2278507	453	ARO38276.1	Viruses, Retro-transcribing viruses, Retroviridae	29.17	5e-12
QEPC01001738.1	c3268988	3266891	2098	AAA92249.1	Viruses, Retro-transcribing viruses, Metaviridae, Errantivirus	38.39	4e-58
QEPC01001738.1	c3335874	3335260	615	AAA92249.1	Viruses, Retro-transcribing viruses, Metaviridae, Errantivirus	32.5	9e-32
QEPC01001738.1	c3398977	3396212	2766	AAA92249.1	Viruses, Retro-transcribing viruses, Metaviridae, Errantivirus	38.48	6e-75
QEPC01001738.1	c4503545	4503090	456	AAF64414.1	Viruses, Retro-transcribing viruses, Retroviridae, Spumaretrovirinae, Spumavirus	35.71	9e-16	EFV_pol|Spumavirus	35.71	2e-18	1
QEPC01001738.1	c473177	470547	2631	AAA92249.1	Viruses, Retro-transcribing viruses, Metaviridae, Errantivirus	35.39	3e-70
QEPC01001738.1	c513931	510645	3287	AFA44809.1	Viruses, Retro-transcribing viruses, Retroviridae, Spumaretrovirinae, Spumavirus	51.22	7e-112	SFVmac_pol|Spumavirus	51.22	4e-113	1
QEPC01001738.1	c984804	982166	2639	AAA92249.1	Viruses, Retro-transcribing viruses, Metaviridae, Errantivirus	35.44	3e-66
QEPC01001744.1	223681	226054	2374	AAA92249.1	Viruses, Retro-transcribing viruses, Metaviridae, Errantivirus	38.2	3e-68
QEPC01001744.1	501730	502239	510	AAA92249.1	Viruses, Retro-transcribing viruses, Metaviridae, Errantivirus	29.7	3e-17
QEPC01001744.1	934759	935059	301	AKM21185.1	Viruses, Retro-transcribing viruses, Retroviridae, Spumaretrovirinae, Spumavirus	60.42	3e-27	SFVmar_pol|Spumavirus	60.42	4e-29	1
QEPC01001744.1	c1110815	1102453	8363	AAA92249.1	Viruses, Retro-transcribing viruses, Metaviridae, Errantivirus	35.57	2e-70
QEPC01001744.1	c1289068	1288310	759	AFX98079.1	Viruses, Retro-transcribing viruses, Retroviridae, Spumaretrovirinae, Spumavirus	28.29	5e-24	Taeniopygia-H_pol	30.45	2e-26
QEPC01001744.1	c1334052	1332134	1919	AAA92249.1	Viruses, Retro-transcribing viruses, Metaviridae, Errantivirus	37.05	6e-54
QEPC01001744.1	c174509	173717	793	AND74259.1	Viruses, Retro-transcribing viruses, Retroviridae, Orthoretrovirinae, Gammaretrovirus	44	3e-37
QEPC01001744.1	c209782	208554	1229	AAA92249.1	Viruses, Retro-transcribing viruses, Metaviridae, Errantivirus	35.68	4e-76
QEPC01001744.1	c424668	423418	1251	AAA92249.1	Viruses, Retro-transcribing viruses, Metaviridae, Errantivirus	35.38	1e-64
QEPC01001744.1	c698393	696242	2152	AAA92249.1	Viruses, Retro-transcribing viruses, Metaviridae, Errantivirus	34.04	4e-62
QEPC01001757.1	14507	17530	3024	AAA92249.1	Viruses, Retro-transcribing viruses, Metaviridae, Errantivirus	39.34	2e-79
QEPC01001757.1	114736	116877	2142	AAA92249.1	Viruses, Retro-transcribing viruses, Metaviridae, Errantivirus	35.47	2e-75
QEPC01001768.1	672124	675111	2988	AAA92249.1	Viruses, Retro-transcribing viruses, Metaviridae, Errantivirus	39.86	8e-76
QEPC01001768.1	1399264	1400184	921	AAA92249.1	Viruses, Retro-transcribing viruses, Metaviridae, Errantivirus	37.09	2e-49
QEPC01001768.1	c1229757	1228643	1115	AAA92249.1	Viruses, Retro-transcribing viruses, Metaviridae, Errantivirus	38.32	8e-61
QEPC01001768.1	c574565	572139	2427	AAA92249.1	Viruses, Retro-transcribing viruses, Metaviridae, Errantivirus	37.92	2e-90
QEPC01001773.1	90367	90822	456	AQM50987.1	Viruses, Retro-transcribing viruses, Caulimoviridae, Badnavirus	24.49	1e-11
QEPC01001773.1	96671	97360	690	BAU59305.1	Viruses, Retro-transcribing viruses, Retroviridae, Spumaretrovirinae, Spumavirus	28.99	4e-13	SFVmac_pol|Spumavirus	28.99	2e-15	1
QEPC01001773.1	139468	140151	684	AHC13197.1	Viruses, Retro-transcribing viruses, Retroviridae	28.93	2e-11
QEPC01001773.1	277455	278546	1092	AAA92249.1	Viruses, Retro-transcribing viruses, Metaviridae, Errantivirus	35.29	4e-62
QEPC01001773.1	656817	657272	456	AAA92249.1	Viruses, Retro-transcribing viruses, Metaviridae, Errantivirus	24.5	3e-13
QEPC01001773.1	912861	915740	2880	AAA92249.1	Viruses, Retro-transcribing viruses, Metaviridae, Errantivirus	38.43	8e-45
QEPC01001773.1	c407252	406635	618	BAU59305.1	Viruses, Retro-transcribing viruses, Retroviridae, Spumaretrovirinae, Spumavirus	29.7	2e-14	SFVmac_pol|Spumavirus	30.3	6e-17	1
QEPC01001773.1	c421563	420802	762	AAA92249.1	Viruses, Retro-transcribing viruses, Metaviridae, Errantivirus	27.31	6e-17
QEPC01001773.1	c488897	487824	1074	AAA92249.1	Viruses, Retro-transcribing viruses, Metaviridae, Errantivirus	35.26	3e-58
QEPC01001773.1	c589887	589318	570	ARO38276.1	Viruses, Retro-transcribing viruses, Retroviridae	30.38	4e-15
QEPC01001773.1	c608005	605872	2134	AAA92249.1	Viruses, Retro-transcribing viruses, Metaviridae, Errantivirus	39.22	4e-82
QEPC01001774.1	c617	12	606	AAA92249.1	Viruses, Retro-transcribing viruses, Metaviridae, Errantivirus	34.67	5e-28
QEPC01001788.1	378499	381141	2643	AAA92249.1	Viruses, Retro-transcribing viruses, Metaviridae, Errantivirus	33.41	1e-58
QEPC01001788.1	569736	570212	477	BAU59305.1	Viruses, Retro-transcribing viruses, Retroviridae, Spumaretrovirinae, Spumavirus	28.93	5e-11	HERV-L_pol|ClassIII	28.05	5e-14
QEPC01001788.1	812289	812963	675	AFA44809.1	Viruses, Retro-transcribing viruses, Retroviridae, Spumaretrovirinae, Spumavirus	27.75	2e-12	SFVmac_pol|Spumavirus	28.9	5e-15	1
QEPC01001788.1	c1209911	1209072	840	AAC54861.1	Viruses, Retro-transcribing viruses, Retroviridae, Orthoretrovirinae, unclassified Orthoretrovirinae	34.18	2e-40
QEPC01001788.1	c1330077	1329055	1023	AAA92249.1	Viruses, Retro-transcribing viruses, Metaviridae, Errantivirus	33.62	2e-59
QEPC01001791.1	23228	23932	705	AAF64414.1	Viruses, Retro-transcribing viruses, Retroviridae, Spumaretrovirinae, Spumavirus	29.66	6e-26	EFV_pol|Spumavirus	29.66	1e-28	1
QEPC01001791.1	210445	210897	453	AAA92249.1	Viruses, Retro-transcribing viruses, Metaviridae, Errantivirus	24.67	5e-12
QEPC01001797.1	c71571	69438	2134	AAA92249.1	Viruses, Retro-transcribing viruses, Metaviridae, Errantivirus	35.94	7e-43
QEPC01001802.1	c197820	195394	2427	AAA92249.1	Viruses, Retro-transcribing viruses, Metaviridae, Errantivirus	36.61	2e-95
QEPC01001804.1	88923	90647	1725	AAA92249.1	Viruses, Retro-transcribing viruses, Metaviridae, Errantivirus	34.39	3e-59
QEPC01001804.1	1631483	1634303	2821	BAM45657.1	Viruses, Retro-transcribing viruses, Retroviridae, Orthoretrovirinae, Gammaretrovirus	43.92	8e-64
QEPC01001804.1	1697487	1699318	1832	AAA92249.1	Viruses, Retro-transcribing viruses, Metaviridae, Errantivirus	35.17	1e-52
QEPC01001804.1	1814635	1816685	2051	AAA92249.1	Viruses, Retro-transcribing viruses, Metaviridae, Errantivirus	37.36	4e-56
QEPC01001804.1	c1193531	1191084	2448	AAA92249.1	Viruses, Retro-transcribing viruses, Metaviridae, Errantivirus	40.34	4e-86
QEPC01001806.1	353598	355748	2151	AAA92249.1	Viruses, Retro-transcribing viruses, Metaviridae, Errantivirus	40.09	1e-89
QEPC01001806.1	394646	396712	2067	AAA92249.1	Viruses, Retro-transcribing viruses, Metaviridae, Errantivirus	28.88	6e-38
QEPC01001806.1	701070	703391	2322	AAA92249.1	Viruses, Retro-transcribing viruses, Metaviridae, Errantivirus	36.77	2e-64
QEPC01001806.1	876493	878755	2263	AAA92249.1	Viruses, Retro-transcribing viruses, Metaviridae, Errantivirus	31.44	5e-48
QEPC01001806.1	c128277	126197	2081	AAA92249.1	Viruses, Retro-transcribing viruses, Metaviridae, Errantivirus	36.25	2e-70
QEPC01001806.1	c13071	10659	2413	AAA92249.1	Viruses, Retro-transcribing viruses, Metaviridae, Errantivirus	40.12	1e-70
QEPC01001806.1	c450101	449487	615	ABI47987.1	Viruses, Retro-transcribing viruses, Caulimoviridae, Badnavirus	22.89	7e-13
QEPC01001806.1	c475777	473633	2145	AAA92249.1	Viruses, Retro-transcribing viruses, Metaviridae, Errantivirus	38.28	1e-88
QEPC01001806.1	c631286	630372	915	sp|P08361.2|POL_MLVCB	Viruses, Retro-transcribing viruses, Retroviridae, Orthoretrovirinae, Gammaretrovirus, Murine leukemia virus	32.38	5e-23
QEPC01001806.1	c930485	928078	2408	AAA92249.1	Viruses, Retro-transcribing viruses, Metaviridae, Errantivirus	37.19	6e-80
QEPC01001809.1	c72732	70559	2174	AAA92249.1	Viruses, Retro-transcribing viruses, Metaviridae, Errantivirus	37.65	3e-63
QEPC01001819.1	1086869	1089775	2907	AAA92249.1	Viruses, Retro-transcribing viruses, Metaviridae, Errantivirus	39.11	1e-66
QEPC01001819.1	c1039619	1037466	2154	AAA92249.1	Viruses, Retro-transcribing viruses, Metaviridae, Errantivirus	34.18	8e-66
QEPC01001840.1	c1153888	1153223	666	NP_045937.2	Viruses, Retro-transcribing viruses, Retroviridae, Orthoretrovirinae, Epsilonretrovirus	41.98	4e-47
QEPC01001844.1	c49379	48519	861	AAA92249.1	Viruses, Retro-transcribing viruses, Metaviridae, Errantivirus	35.69	3e-47
QEPC01001847.1	195167	195649	483	AFA44809.1	Viruses, Retro-transcribing viruses, Retroviridae, Spumaretrovirinae, Spumavirus	28.4	3e-13	HERV-L_pol|ClassIII	28.14	3e-16
QEPC01001847.1	494951	495610	660	AND74262.1	Viruses, Retro-transcribing viruses, Retroviridae, Orthoretrovirinae, Gammaretrovirus	32.26	4e-17
QEPC01001847.1	567260	569471	2212	AAA92249.1	Viruses, Retro-transcribing viruses, Metaviridae, Errantivirus	34.56	2e-61
QEPC01001847.1	795131	795748	618	ARO38276.1	Viruses, Retro-transcribing viruses, Retroviridae	25.25	3e-16
QEPC01001847.1	c28418	26208	2211	AAA92249.1	Viruses, Retro-transcribing viruses, Metaviridae, Errantivirus	36.05	2e-72
QEPC01001847.1	c656620	655739	882	AAA92249.1	Viruses, Retro-transcribing viruses, Metaviridae, Errantivirus	36.93	5e-52
QEPC01001847.1	c707978	705907	2072	AKB94071.1	Viruses, Retro-transcribing viruses, Caulimoviridae, Caulimovirus	35.68	3e-38
QEPC01001847.1	c723340	721307	2034	AAA92249.1	Viruses, Retro-transcribing viruses, Metaviridae, Errantivirus	34.23	3e-61
QEPC01001848.1	c47696	45436	2261	AAA92249.1	Viruses, Retro-transcribing viruses, Metaviridae, Errantivirus	29.75	2e-52
QEPC01001858.1	984368	985036	669	ARO38276.1	Viruses, Retro-transcribing viruses, Retroviridae	28.24	7e-14
QEPC01001858.1	c154499	154185	315	AFA44809.1	Viruses, Retro-transcribing viruses, Retroviridae, Spumaretrovirinae, Spumavirus	32.38	1e-07	Ovex1_pol	39.05	1e-17
QEPC01001858.1	c692866	687265	5602	AAC54861.1	Viruses, Retro-transcribing viruses, Retroviridae, Orthoretrovirinae, unclassified Orthoretrovirinae	38.65	6e-47
QEPC01001860.1	c102231	99466	2766	AAA92249.1	Viruses, Retro-transcribing viruses, Metaviridae, Errantivirus	37.83	4e-73
QEPC01001860.1	c318074	315712	2363	AAA92249.1	Viruses, Retro-transcribing viruses, Metaviridae, Errantivirus	35.4	5e-68
QEPC01001860.1	c452599	450500	2100	AAA92249.1	Viruses, Retro-transcribing viruses, Metaviridae, Errantivirus	39.67	4e-77
QEPC01001872.1	819656	820563	908	ALV83303.1	Viruses, Retro-transcribing viruses, Retroviridae, Orthoretrovirinae, Gammaretrovirus	44.85	1e-54
QEPC01001872.1	c809307	808591	717	AHC13197.1	Viruses, Retro-transcribing viruses, Retroviridae	28.21	2e-13
QEPC01001872.1	c867841	864665	3177	AIG99439.1	Viruses, Retro-transcribing viruses, Retroviridae, Orthoretrovirinae, Gammaretrovirus	40.31	0
QEPC01001877.1	19482	26607	7126	ALO50153.1	Viruses, Retro-transcribing viruses, Metaviridae, unclassified Metaviridae	31.68	4e-50
QEPC01001877.1	1097875	1099973	2099	AAA92249.1	Viruses, Retro-transcribing viruses, Metaviridae, Errantivirus	35.62	7e-79
QEPC01001877.1	1420924	1423308	2385	AAA92249.1	Viruses, Retro-transcribing viruses, Metaviridae, Errantivirus	40.2	4e-87
QEPC01001877.1	1444070	1446343	2274	AAA92249.1	Viruses, Retro-transcribing viruses, Metaviridae, Errantivirus	37.45	1e-88
QEPC01001877.1	1465730	1466460	731	ABO25842.2	Viruses, Retro-transcribing viruses, Retroviridae, Orthoretrovirinae, Epsilonretrovirus	31.85	2e-11
QEPC01001877.1	1981534	1982079	546	AEF12607.1	Viruses, Retro-transcribing viruses, Retroviridae, Orthoretrovirinae, Gammaretrovirus	36.88	1e-19
QEPC01001877.1	2267391	2270027	2637	AAA92249.1	Viruses, Retro-transcribing viruses, Metaviridae, Errantivirus	38.06	4e-82
QEPC01001877.1	c10048	7832	2217	AAA92249.1	Viruses, Retro-transcribing viruses, Metaviridae, Errantivirus	36.55	5e-53
QEPC01001877.1	c1023120	1022266	855	AQM52258.1	Viruses, Retro-transcribing viruses, Retroviridae, Spumaretrovirinae, Spumavirus	28.68	1e-25	WEHV-2_pol	30.58	9e-30
QEPC01001877.1	c1031742	1029945	1798	AAA92249.1	Viruses, Retro-transcribing viruses, Metaviridae, Errantivirus	37.31	6e-73
QEPC01001877.1	c1438783	1437026	1758	AAA92249.1	Viruses, Retro-transcribing viruses, Metaviridae, Errantivirus	31.23	2e-48
QEPC01001877.1	c1805277	1802371	2907	AAA92249.1	Viruses, Retro-transcribing viruses, Metaviridae, Errantivirus	34.99	1e-75
QEPC01001877.1	c2051791	2049661	2131	AAA92249.1	Viruses, Retro-transcribing viruses, Metaviridae, Errantivirus	36.59	2e-70
QEPC01001877.1	c2110043	2109546	498	pir||T29097	Viruses, Retro-transcribing viruses, Retroviridae	28.83	8e-12
QEPC01001877.1	c2153822	2151667	2156	AAA92249.1	Viruses, Retro-transcribing viruses, Metaviridae, Errantivirus	35.16	6e-63
QEPC01001877.1	c2310763	2308663	2101	AAA92249.1	Viruses, Retro-transcribing viruses, Metaviridae, Errantivirus	36.45	2e-76
QEPC01001877.1	c34535	33711	825	AAO61197.1	Viruses, Retro-transcribing viruses, Retroviridae, Orthoretrovirinae, Gammaretrovirus, Murine leukemia virus	29.86	5e-19
QEPC01001878.1	616404	617685	1282	AAA92249.1	Viruses, Retro-transcribing viruses, Metaviridae, Errantivirus	36.73	5e-71
QEPC01001878.1	1583701	1584256	556	AFA44809.1	Viruses, Retro-transcribing viruses, Retroviridae, Spumaretrovirinae, Spumavirus	29.82	7e-15	SFVmac_pol|Spumavirus	29.82	3e-17	1
QEPC01001878.1	c1059361	1058873	489	AAA92249.1	Viruses, Retro-transcribing viruses, Metaviridae, Errantivirus	26.83	8e-12
QEPC01001882.1	971497	972331	835	ACL36982.1	Viruses, Retro-transcribing viruses, Caulimoviridae, unclassified Caulimoviridae	38.31	9e-40
QEPC01001882.1	1385266	1385739	474	BAU59305.1	Viruses, Retro-transcribing viruses, Retroviridae, Spumaretrovirinae, Spumavirus	28.03	2e-14	GGERV-10_pol|ClassIII	30.13	3e-17
QEPC01001882.1	2877070	2879478	2409	AAA92249.1	Viruses, Retro-transcribing viruses, Metaviridae, Errantivirus	33.71	2e-86
QEPC01001882.1	3651398	3656021	4624	AAA92249.1	Viruses, Retro-transcribing viruses, Metaviridae, Errantivirus	35.48	3e-64
QEPC01001882.1	3714121	3715059	939	AAA92249.1	Viruses, Retro-transcribing viruses, Metaviridae, Errantivirus	33.23	1e-45
QEPC01001882.1	c1111250	1108917	2334	AAA92249.1	Viruses, Retro-transcribing viruses, Metaviridae, Errantivirus	37.5	9e-80
QEPC01001882.1	c1548443	1547313	1131	ABA54982.1	Viruses, Retro-transcribing viruses, Retroviridae	29.57	7e-32
QEPC01001882.1	c1637788	1635648	2141	AAA92249.1	Viruses, Retro-transcribing viruses, Metaviridae, Errantivirus	36.46	2e-64
QEPC01001882.1	c1728152	1726513	1640	AAA92249.1	Viruses, Retro-transcribing viruses, Metaviridae, Errantivirus	37.64	2e-58
QEPC01001882.1	c2372736	2371320	1417	AIG99439.1	Viruses, Retro-transcribing viruses, Retroviridae, Orthoretrovirinae, Gammaretrovirus	34	1e-52
QEPC01001882.1	c30602	28305	2298	AAA92249.1	Viruses, Retro-transcribing viruses, Metaviridae, Errantivirus	39.58	4e-57
QEPC01001882.1	c529210	528749	462	AAA92249.1	Viruses, Retro-transcribing viruses, Metaviridae, Errantivirus	29.75	4e-15
QEPC01001882.1	c584471	583935	537	AGM61336.1	Viruses, Retro-transcribing viruses, Retroviridae, Spumaretrovirinae, Spumavirus	28.83	3e-14	SFVmac_pol|Spumavirus	28.83	9e-17	1
QEPC01001884.1	98008	98733	726	AAA92249.1	Viruses, Retro-transcribing viruses, Metaviridae, Errantivirus	36.21	1e-42
QEPC01001898.1	334151	334615	465	prf||2116345B	Viruses, Retro-transcribing viruses, Retroviridae, Orthoretrovirinae, Lentivirus, Bovine lentivirus group	27.61	1e-12
QEPC01001904.1	134879	135728	850	AAA92249.1	Viruses, Retro-transcribing viruses, Metaviridae, Errantivirus	34.48	6e-41
QEPC01001904.1	697498	698517	1020	AAA92249.1	Viruses, Retro-transcribing viruses, Metaviridae, Errantivirus	37.68	9e-65
QEPC01001904.1	939658	942406	2749	ABO25842.2	Viruses, Retro-transcribing viruses, Retroviridae, Orthoretrovirinae, Epsilonretrovirus	32.01	8e-60
QEPC01001904.1	1198535	1201057	2523	AAA92249.1	Viruses, Retro-transcribing viruses, Metaviridae, Errantivirus	37.65	8e-77
QEPC01001904.1	1236959	1239370	2412	AAA92249.1	Viruses, Retro-transcribing viruses, Metaviridae, Errantivirus	38.29	4e-86
QEPC01001904.1	c348189	347149	1041	AAB68770.1	Viruses, Retro-transcribing viruses, Retroviridae, Spumaretrovirinae, Spumavirus	29.22	1e-24	BFV_pol|Spumavirus	29.22	2e-27	1
QEPC01001904.1	c606462	605716	747	AHC13200.1	Viruses, Retro-transcribing viruses, Retroviridae	30.77	3e-16
QEPC01001906.1	736650	737293	644	AAF64414.1	Viruses, Retro-transcribing viruses, Retroviridae, Spumaretrovirinae, Spumavirus	29.56	5e-14	EFV_pol|Spumavirus	29.56	1e-16	1
QEPC01001906.1	c132912	130467	2446	pir||T29097	Viruses, Retro-transcribing viruses, Retroviridae	46.26	0
QEPC01001906.1	c270619	268535	2085	AAA92249.1	Viruses, Retro-transcribing viruses, Metaviridae, Errantivirus	37.5	4e-74
QEPC01001906.1	c846472	845657	816	AFX98099.1	Viruses, Retro-transcribing viruses, Retroviridae, Spumaretrovirinae, Spumavirus	32.5	2e-24	BFV_pol|Spumavirus	32.07	2e-26	1
QEPC01001908.1	c12226	11522	705	AAA92249.1	Viruses, Retro-transcribing viruses, Metaviridae, Errantivirus	26.07	5e-16
QEPC01001916.1	1211716	1212168	453	ARO38276.1	Viruses, Retro-transcribing viruses, Retroviridae	26.03	2e-10
QEPC01001916.1	1376429	1377175	747	AHC13200.1	Viruses, Retro-transcribing viruses, Retroviridae	30.77	3e-16
QEPC01001916.1	1545107	1545568	462	AAK68664.1	Viruses, Retro-transcribing viruses, Caulimoviridae, Petuvirus	27.27	2e-14
QEPC01001916.1	1607228	1607932	705	ARO38276.1	Viruses, Retro-transcribing viruses, Retroviridae	30.13	2e-15
QEPC01001916.1	1657586	1658269	684	ARO38276.1	Viruses, Retro-transcribing viruses, Retroviridae	28.93	4e-12
QEPC01001916.1	3258598	3259602	1005	AAF64414.1	Viruses, Retro-transcribing viruses, Retroviridae, Spumaretrovirinae, Spumavirus	29.46	8e-31	EFV_pol|Spumavirus	29.46	2e-33	1
QEPC01001916.1	3325706	3327854	2149	AAA92249.1	Viruses, Retro-transcribing viruses, Metaviridae, Errantivirus	38.69	5e-70
QEPC01001916.1	3520436	3521050	615	AAA92249.1	Viruses, Retro-transcribing viruses, Metaviridae, Errantivirus	36.02	3e-29
QEPC01001916.1	4010833	4013250	2418	AAA92249.1	Viruses, Retro-transcribing viruses, Metaviridae, Errantivirus	37.71	2e-68
QEPC01001916.1	4473460	4475532	2073	AAA92249.1	Viruses, Retro-transcribing viruses, Metaviridae, Errantivirus	35.77	5e-70
QEPC01001916.1	4541284	4543997	2714	NP_045937.2	Viruses, Retro-transcribing viruses, Retroviridae, Orthoretrovirinae, Epsilonretrovirus	33.33	1e-45
QEPC01001916.1	4860741	4861304	564	sp|Q0R5R2.3|POL_HTL32	Viruses, Retro-transcribing viruses, Retroviridae, Orthoretrovirinae, Deltaretrovirus	28.31	3e-13
QEPC01001916.1	5110111	5112507	2397	AAA92249.1	Viruses, Retro-transcribing viruses, Metaviridae, Errantivirus	40.05	5e-78
QEPC01001916.1	6107057	6107680	624	BAU59305.1	Viruses, Retro-transcribing viruses, Retroviridae, Spumaretrovirinae, Spumavirus	27.54	1e-12	SFVmac_pol|Spumavirus	26.95	2e-14	1
QEPC01001916.1	6461344	6461856	513	BAU59305.1	Viruses, Retro-transcribing viruses, Retroviridae, Spumaretrovirinae, Spumavirus	26.16	1e-12	SFVmac_pol|Spumavirus	25.58	1e-14	1
QEPC01001916.1	6912978	6915479	2502	BAM17307.1	Viruses, Retro-transcribing viruses, Retroviridae, Orthoretrovirinae, Gammaretrovirus, unclassified Gammaretrovirus	37.72	7e-132
QEPC01001916.1	c105805	103376	2430	AAA92249.1	Viruses, Retro-transcribing viruses, Metaviridae, Errantivirus	36.47	1e-76
QEPC01001916.1	c1216951	1216139	813	AAA92249.1	Viruses, Retro-transcribing viruses, Metaviridae, Errantivirus	35.25	6e-50
QEPC01001916.1	c1246699	1245701	999	AAA92249.1	Viruses, Retro-transcribing viruses, Metaviridae, Errantivirus	31.87	5e-49
QEPC01001916.1	c1930305	1929700	606	AAA92249.1	Viruses, Retro-transcribing viruses, Metaviridae, Errantivirus	23.3	2e-13
QEPC01001916.1	c2038576	2037933	644	ADE06000.1	Viruses, Retro-transcribing viruses, Retroviridae, Spumaretrovirinae, Spumavirus	32.62	1e-16	Ovex1_pol	32.04	9e-23
QEPC01001916.1	c2286558	2284472	2087	AAA92249.1	Viruses, Retro-transcribing viruses, Metaviridae, Errantivirus	34.56	2e-63
QEPC01001916.1	c2435217	2432293	2925	AAA92249.1	Viruses, Retro-transcribing viruses, Metaviridae, Errantivirus	39.63	1e-79
QEPC01001916.1	c3197844	3195449	2396	AAA92249.1	Viruses, Retro-transcribing viruses, Metaviridae, Errantivirus	37.65	1e-72
QEPC01001916.1	c3214049	3213390	660	AAA92249.1	Viruses, Retro-transcribing viruses, Metaviridae, Errantivirus	39.46	7e-42
QEPC01001916.1	c3234779	3232635	2145	AAA92249.1	Viruses, Retro-transcribing viruses, Metaviridae, Errantivirus	38.73	9e-84
QEPC01001916.1	c3268348	3266559	1790	AAA92249.1	Viruses, Retro-transcribing viruses, Metaviridae, Errantivirus	37.69	6e-50
QEPC01001916.1	c3554811	3552520	2292	AAA92249.1	Viruses, Retro-transcribing viruses, Metaviridae, Errantivirus	37.67	3e-70
QEPC01001916.1	c3916625	3915873	753	AAN08116.1	Viruses, Retro-transcribing viruses, Retroviridae, Spumaretrovirinae, Spumavirus	29.49	7e-23	Ovex1_pol	32.37	9e-26
QEPC01001916.1	c4250371	4249737	635	AAF64414.1	Viruses, Retro-transcribing viruses, Retroviridae, Spumaretrovirinae, Spumavirus	32.17	2e-14	Ovex1_pol	37.78	2e-20
QEPC01001916.1	c4618417	4617710	708	AAB03327.1	Viruses, Retro-transcribing viruses, Caulimoviridae, Cavemovirus	25.76	1e-15
QEPC01001916.1	c5310672	5308258	2415	AAA92249.1	Viruses, Retro-transcribing viruses, Metaviridae, Errantivirus	38.59	1e-76
QEPC01001916.1	c669028	668414	615	AAF64414.1	Viruses, Retro-transcribing viruses, Retroviridae, Spumaretrovirinae, Spumavirus	30.1	2e-19	EFV_pol|Spumavirus	30.1	4e-22	1
QEPC01001916.1	c7134457	7133846	612	AAC82578.1	Viruses, Retro-transcribing viruses, Retroviridae, Spumaretrovirinae, Spumavirus	26.34	3e-13	CoeEFV_Pol|Spumavirus	29.25	3e-16	1
QEPC01001921.1	1123502	1126426	2925	AAA92249.1	Viruses, Retro-transcribing viruses, Metaviridae, Errantivirus	39.63	1e-79
QEPC01001921.1	1286260	1287126	867	BAM17307.1	Viruses, Retro-transcribing viruses, Retroviridae, Orthoretrovirinae, Gammaretrovirus, unclassified Gammaretrovirus	42.01	1e-52
QEPC01001921.1	1546909	1547445	537	AND74259.1	Viruses, Retro-transcribing viruses, Retroviridae, Orthoretrovirinae, Gammaretrovirus	34.73	6e-20
QEPC01001921.1	2112221	2113156	936	AAA92249.1	Viruses, Retro-transcribing viruses, Metaviridae, Errantivirus	35.26	6e-54
QEPC01001921.1	2240494	2240943	450	AAA92249.1	Viruses, Retro-transcribing viruses, Metaviridae, Errantivirus	21.92	2e-11
QEPC01001921.1	c1810404	1809769	636	AFX98089.1	Viruses, Retro-transcribing viruses, Retroviridae, Spumaretrovirinae, Spumavirus	29.72	3e-21	SFVgor_pol|Spumavirus	29.25	1e-23	1
QEPC01001921.1	c2109636	2107489	2148	AAA92249.1	Viruses, Retro-transcribing viruses, Metaviridae, Errantivirus	37.99	5e-75
QEPC01001921.1	c444899	443992	908	ALV83303.1	Viruses, Retro-transcribing viruses, Retroviridae, Orthoretrovirinae, Gammaretrovirus	44.33	4e-54
QEPC01001922.1	940	7377	6438	AAA92249.1	Viruses, Retro-transcribing viruses, Metaviridae, Errantivirus	34.71	2e-47
QEPC01001922.1	40550	41002	453	BAU59305.1	Viruses, Retro-transcribing viruses, Retroviridae, Spumaretrovirinae, Spumavirus	28.95	2e-13	HERV-L_pol|ClassIII	27.85	2e-17
QEPC01001922.1	96333	96947	615	AFX98099.1	Viruses, Retro-transcribing viruses, Retroviridae, Spumaretrovirinae, Spumavirus	27.44	2e-14	GGERV-10_pol|ClassIII	27.04	4e-17
QEPC01001922.1	c248674	248210	465	AAF64414.1	Viruses, Retro-transcribing viruses, Retroviridae, Spumaretrovirinae, Spumavirus	35.95	2e-14	Melopsittacus-H_pol	33.33	1e-19
QEPC01001934.1	549127	551804	2678	AAA92249.1	Viruses, Retro-transcribing viruses, Metaviridae, Errantivirus	34.62	6e-72
QEPC01001934.1	860789	861229	441	ABO25842.2	Viruses, Retro-transcribing viruses, Retroviridae, Orthoretrovirinae, Epsilonretrovirus	47.92	2e-30
QEPC01001934.1	c296062	294977	1086	AAA92249.1	Viruses, Retro-transcribing viruses, Metaviridae, Errantivirus	35.63	9e-59
QEPC01001934.1	c480651	477783	2869	AAC54861.1	Viruses, Retro-transcribing viruses, Retroviridae, Orthoretrovirinae, unclassified Orthoretrovirinae	31.52	3e-79
QEPC01001934.1	c696985	696089	897	AAF64414.1	Viruses, Retro-transcribing viruses, Retroviridae, Spumaretrovirinae, Spumavirus	27.31	2e-23	CoeEFV_Pol|Spumavirus	28.43	7e-27	1
QEPC01001958.1	151008	151901	894	AAA92249.1	Viruses, Retro-transcribing viruses, Metaviridae, Errantivirus	36.01	1e-49
QEPC01001958.1	473627	474361	735	AAF64414.1	Viruses, Retro-transcribing viruses, Retroviridae, Spumaretrovirinae, Spumavirus	31.47	3e-23	EFV_pol|Spumavirus	31.47	5e-26	1
QEPC01001958.1	661276	663425	2150	AAA92249.1	Viruses, Retro-transcribing viruses, Metaviridae, Errantivirus	36.59	3e-79
QEPC01001958.1	907582	908442	861	AAA92249.1	Viruses, Retro-transcribing viruses, Metaviridae, Errantivirus	34.41	9e-42
QEPC01001958.1	936183	937909	1727	AAA92249.1	Viruses, Retro-transcribing viruses, Metaviridae, Errantivirus	34.68	7e-37
QEPC01001958.1	944331	944996	666	AAA92249.1	Viruses, Retro-transcribing viruses, Metaviridae, Errantivirus	34.68	2e-39
QEPC01001958.1	c1223191	1222556	636	AAN08116.1	Viruses, Retro-transcribing viruses, Retroviridae, Spumaretrovirinae, Spumavirus	31.94	5e-26	BFV_pol|Spumavirus	31.94	1e-28	1
QEPC01001958.1	c1248266	1246290	1977	AAA92249.1	Viruses, Retro-transcribing viruses, Metaviridae, Errantivirus	31.88	2e-45
QEPC01001958.1	c1271547	1269777	1771	AAA92249.1	Viruses, Retro-transcribing viruses, Metaviridae, Errantivirus	34.19	4e-52
QEPC01001958.1	c1538475	1537420	1056	AAA92249.1	Viruses, Retro-transcribing viruses, Metaviridae, Errantivirus	38.02	2e-68
QEPC01001958.1	c1718089	1717472	618	AAA92249.1	Viruses, Retro-transcribing viruses, Metaviridae, Errantivirus	25.94	1e-13
QEPC01001958.1	c667736	667128	609	CAD67562.1	Viruses, Retro-transcribing viruses, Retroviridae, Spumaretrovirinae, Spumavirus	44.83	2e-52	SFVspi_pol|Spumavirus	46.08	4e-54	1
QEPC01001958.1	c838510	837479	1032	AAA92249.1	Viruses, Retro-transcribing viruses, Metaviridae, Errantivirus	39.02	2e-73
QEPC01001958.1	c869207	868875	333	CAD67562.1	Viruses, Retro-transcribing viruses, Retroviridae, Spumaretrovirinae, Spumavirus	50.45	2e-17	SFVspi_pol|Spumavirus	49.09	3e-19	1
QEPC01001966.1	87791	88228	438	AQM52258.1	Viruses, Retro-transcribing viruses, Retroviridae, Spumaretrovirinae, Spumavirus	34.48	3e-17	CoeEFV_Pol|Spumavirus	36.3	6e-22	1
QEPC01001966.1	325070	326383	1314	ABV59399.1	Viruses, Retro-transcribing viruses, Retroviridae, Spumaretrovirinae, Spumavirus	63.81	2e-95	SFVspi_pol|Spumavirus	63.81	4e-98	1
QEPC01001966.1	345385	348692	3308	pir||GNLJLK	Viruses, Retro-transcribing viruses, Retroviridae, Spumaretrovirinae, Spumavirus	50	3e-65	EFV_pol|Spumavirus	48.42	5e-65	1
QEPC01001966.1	430344	432710	2367	AAA92249.1	Viruses, Retro-transcribing viruses, Metaviridae, Errantivirus	36.72	2e-73
QEPC01001966.1	521501	524297	2797	CAD67562.1	Viruses, Retro-transcribing viruses, Retroviridae, Spumaretrovirinae, Spumavirus	26.65	6e-69	Ovex1_pol	37.57	2e-171
QEPC01001966.1	557805	558470	666	NP_045937.2	Viruses, Retro-transcribing viruses, Retroviridae, Orthoretrovirinae, Epsilonretrovirus	41.98	4e-47
QEPC01001966.1	829590	831827	2238	AAA92249.1	Viruses, Retro-transcribing viruses, Metaviridae, Errantivirus	30.21	3e-39
QEPC01001966.1	c1189920	1188578	1343	YP_009109692.1	Viruses, Retro-transcribing viruses, Retroviridae, Orthoretrovirinae, Gammaretrovirus, unclassified Gammaretrovirus	44.32	1e-62
QEPC01001966.1	c384868	383729	1140	AAA92249.1	Viruses, Retro-transcribing viruses, Metaviridae, Errantivirus	30.91	1e-48
QEPC01001966.1	c669082	666908	2175	AAA92249.1	Viruses, Retro-transcribing viruses, Metaviridae, Errantivirus	36.68	2e-65
QEPC01001966.1	c998457	997474	984	ABO25842.2	Viruses, Retro-transcribing viruses, Retroviridae, Orthoretrovirinae, Epsilonretrovirus	30.18	2e-31
QEPC01001969.1	276387	278707	2321	ALO50153.1	Viruses, Retro-transcribing viruses, Metaviridae, unclassified Metaviridae	31.28	3e-38
QEPC01001969.1	1525483	1526088	606	AAA92249.1	Viruses, Retro-transcribing viruses, Metaviridae, Errantivirus	23.3	2e-13
QEPC01001969.1	c1301976	1299263	2714	ARB03489.1	Viruses, Retro-transcribing viruses, Retroviridae, Orthoretrovirinae, Gammaretrovirus	41.39	4e-104
QEPC01001969.1	c1430612	1429898	715	AAB68770.1	Viruses, Retro-transcribing viruses, Retroviridae, Spumaretrovirinae, Spumavirus	33	7e-21	SSSV_pol|ClassIII	33.96	3e-28
QEPC01001969.1	c384266	383610	657	AAA92249.1	Viruses, Retro-transcribing viruses, Metaviridae, Errantivirus	37.1	3e-41
QEPC01001969.1	c482748	482042	707	ALD49090.1	Viruses, Retro-transcribing viruses, Caulimoviridae, Caulimovirus, unclassified Caulimovirus	28.57	1e-11
QEPC01001969.1	c641179	638696	2484	AAA92249.1	Viruses, Retro-transcribing viruses, Metaviridae, Errantivirus	35.95	1e-79
QEPC01001969.1	c794706	794005	702	AAA92249.1	Viruses, Retro-transcribing viruses, Metaviridae, Errantivirus	37.82	1e-41
QEPC01001979.1	326890	327330	441	NP_045937.2	Viruses, Retro-transcribing viruses, Retroviridae, Orthoretrovirinae, Epsilonretrovirus	45.83	1e-28
QEPC01001980.1	c2229	122	2108	AAA92249.1	Viruses, Retro-transcribing viruses, Metaviridae, Errantivirus	34.6	8e-35
QEPC01001989.1	546	1235	690	AAN08116.1	Viruses, Retro-transcribing viruses, Retroviridae, Spumaretrovirinae, Spumavirus	29.86	2e-22	Ovex1_pol	31.51	1e-25
QEPC01001999.1	c389824	389231	594	AFX98089.1	Viruses, Retro-transcribing viruses, Retroviridae, Spumaretrovirinae, Spumavirus	30.96	4e-19	Pseudopodoces-H_Pol	33.33	1e-24
QEPC01002001.1	560108	562444	2337	AAA92249.1	Viruses, Retro-transcribing viruses, Metaviridae, Errantivirus	39.46	1e-85
QEPC01002001.1	2513252	2515675	2424	AAA92249.1	Viruses, Retro-transcribing viruses, Metaviridae, Errantivirus	40.2	4e-83
QEPC01002001.1	2745094	2745869	776	AFR79244.1	Viruses, Retro-transcribing viruses, Retroviridae, Spumaretrovirinae, Spumavirus	27.27	4e-17	BFV_pol|Spumavirus	27.84	3e-19	1
QEPC01002001.1	3015025	3015480	456	AAA92249.1	Viruses, Retro-transcribing viruses, Metaviridae, Errantivirus	25.17	3e-13
QEPC01002001.1	3534810	3535538	729	AAA92249.1	Viruses, Retro-transcribing viruses, Metaviridae, Errantivirus	28.95	4e-28
QEPC01002001.1	c1021523	1018878	2646	AAA92249.1	Viruses, Retro-transcribing viruses, Metaviridae, Errantivirus	35.28	3e-70
QEPC01002001.1	c1635331	1634630	702	AAF64414.1	Viruses, Retro-transcribing viruses, Retroviridae, Spumaretrovirinae, Spumavirus	29.88	1e-24	EFV_pol|Spumavirus	29.88	3e-27	1
QEPC01002001.1	c1643233	1641088	2146	AAA92249.1	Viruses, Retro-transcribing viruses, Metaviridae, Errantivirus	36.27	2e-74
QEPC01002001.1	c2700927	2699860	1068	AAA92249.1	Viruses, Retro-transcribing viruses, Metaviridae, Errantivirus	28.42	1e-38
QEPC01002001.1	c3733382	3732696	687	AAC54861.1	Viruses, Retro-transcribing viruses, Retroviridae, Orthoretrovirinae, unclassified Orthoretrovirinae	33.03	1e-28
QEPC01002008.1	81	497	417	ATW64776.1	Viruses, Retro-transcribing viruses, Retroviridae, Spumaretrovirinae, Spumavirus	32.61	5e-13	Pseudopodoces-H_Pol	30.3	1e-17
QEPC01002008.1	26094	28304	2211	AAA92249.1	Viruses, Retro-transcribing viruses, Metaviridae, Errantivirus	40.66	4e-62
QEPC01002008.1	49276	52290	3015	AAA92249.1	Viruses, Retro-transcribing viruses, Metaviridae, Errantivirus	38.5	6e-77
QEPC01002008.1	512862	513560	699	AAF64414.1	Viruses, Retro-transcribing viruses, Retroviridae, Spumaretrovirinae, Spumavirus	28.99	4e-28	EFV_pol|Spumavirus	28.99	9e-31	1
QEPC01002008.1	c446248	444112	2137	AAA92249.1	Viruses, Retro-transcribing viruses, Metaviridae, Errantivirus	34.78	1e-45
QEPC01002013.1	411293	413970	2678	NP_045937.2	Viruses, Retro-transcribing viruses, Retroviridae, Orthoretrovirinae, Epsilonretrovirus	34.55	6e-56
QEPC01002013.1	c218626	216332	2295	AAA92249.1	Viruses, Retro-transcribing viruses, Metaviridae, Errantivirus	35.37	3e-67
QEPC01002013.1	c450070	449455	616	AHC13197.1	Viruses, Retro-transcribing viruses, Retroviridae	29.9	6e-10
QEPC01002018.1	362912	365151	2240	AAA92249.1	Viruses, Retro-transcribing viruses, Metaviridae, Errantivirus	35.45	2e-81
QEPC01002018.1	788712	791639	2928	AAA92249.1	Viruses, Retro-transcribing viruses, Metaviridae, Errantivirus	39.39	1e-84
QEPC01002018.1	1499335	1501987	2653	AKM21185.1	Viruses, Retro-transcribing viruses, Retroviridae, Spumaretrovirinae, Spumavirus	44.54	2e-154	SFVmar_pol|Spumavirus	43	4e-156	1
QEPC01002018.1	2322176	2323264	1089	AAA92249.1	Viruses, Retro-transcribing viruses, Metaviridae, Errantivirus	31.93	3e-44
QEPC01002018.1	2938989	2941916	2928	AAA92249.1	Viruses, Retro-transcribing viruses, Metaviridae, Errantivirus	39.39	2e-84
QEPC01002018.1	c2235116	2234045	1072	AFR79244.1	Viruses, Retro-transcribing viruses, Retroviridae, Spumaretrovirinae, Spumavirus	26.49	9e-17	Ovex1_pol	29.05	1e-22
QEPC01002018.1	c2780799	2780185	615	ANV20884.1	Viruses, Retro-transcribing viruses, Caulimoviridae, Badnavirus	22.7	2e-10
QEPC01002018.1	c2893368	2891594	1775	AAF64414.1	Viruses, Retro-transcribing viruses, Retroviridae, Spumaretrovirinae, Spumavirus	29.58	4e-23	EFV_pol|Spumavirus	29.58	8e-26	1
QEPC01002018.1	c2927707	2927245	463	AAF64414.1	Viruses, Retro-transcribing viruses, Retroviridae, Spumaretrovirinae, Spumavirus	33.33	1e-12	EFV_pol|Spumavirus	33.33	5e-15	1
QEPC01002020.1	1789534	1791678	2145	AAA92249.1	Viruses, Retro-transcribing viruses, Metaviridae, Errantivirus	36.92	3e-67
QEPC01002020.1	2270727	2271521	795	AFR79244.1	Viruses, Retro-transcribing viruses, Retroviridae, Spumaretrovirinae, Spumavirus	27.84	2e-22	Ovex1_pol	29.63	1e-26
QEPC01002020.1	2420127	2420762	636	AAA92249.1	Viruses, Retro-transcribing viruses, Metaviridae, Errantivirus	35.38	5e-38
QEPC01002020.1	2426237	2428215	1979	AAA92249.1	Viruses, Retro-transcribing viruses, Metaviridae, Errantivirus	32.57	1e-58
QEPC01002020.1	2728553	2730370	1818	AAA92249.1	Viruses, Retro-transcribing viruses, Metaviridae, Errantivirus	38.83	3e-30
QEPC01002020.1	3305685	3306557	873	AAA92249.1	Viruses, Retro-transcribing viruses, Metaviridae, Errantivirus	35.02	2e-55
QEPC01002020.1	c3334622	3333819	804	AAA92249.1	Viruses, Retro-transcribing viruses, Metaviridae, Errantivirus	36.36	9e-50
QEPC01002020.1	c975254	974799	456	AAF64414.1	Viruses, Retro-transcribing viruses, Retroviridae, Spumaretrovirinae, Spumavirus	27.63	5e-12	EFV_pol|Spumavirus	27.63	1e-14	1
QEPC01002027.1	225858	226406	549	AAA92249.1	Viruses, Retro-transcribing viruses, Metaviridae, Errantivirus	35.91	3e-36
QEPC01002027.1	c268374	267688	687	APY26397.1	Viruses, Retro-transcribing viruses, Caulimoviridae, Badnavirus	26.86	4e-13
QEPC01002027.1	c299873	299418	456	AFA44809.1	Viruses, Retro-transcribing viruses, Retroviridae, Spumaretrovirinae, Spumavirus	28.29	1e-12	CoeEFV_Pol|Spumavirus	31.79	1e-17	1
QEPC01002036.1	349773	350840	1068	AAA92249.1	Viruses, Retro-transcribing viruses, Metaviridae, Errantivirus	39.27	2e-58
QEPC01002036.1	389835	390533	699	AAA92249.1	Viruses, Retro-transcribing viruses, Metaviridae, Errantivirus	29.31	7e-32
QEPC01002047.1	349376	351802	2427	CAD67562.1	Viruses, Retro-transcribing viruses, Retroviridae, Spumaretrovirinae, Spumavirus	46.48	2e-59	EFV_pol|Spumavirus	42.96	4e-58	1
QEPC01002047.1	1276954	1277571	618	AAF64414.1	Viruses, Retro-transcribing viruses, Retroviridae, Spumaretrovirinae, Spumavirus	27.86	1e-16	Pseudopodoces-H_Pol	29.69	1e-19
QEPC01002047.1	1720968	1723198	2231	AAA92249.1	Viruses, Retro-transcribing viruses, Metaviridae, Errantivirus	38.18	1e-64
QEPC01002047.1	3149772	3150506	735	AAA92249.1	Viruses, Retro-transcribing viruses, Metaviridae, Errantivirus	37.19	1e-35
QEPC01002047.1	c3244876	3244433	444	AAA92249.1	Viruses, Retro-transcribing viruses, Metaviridae, Errantivirus	41.56	3e-35
QEPC01002047.1	c347061	344483	2579	ABV59399.1	Viruses, Retro-transcribing viruses, Retroviridae, Spumaretrovirinae, Spumavirus	34.97	3e-102	SFVspi_pol|Spumavirus	34.97	7e-105	1
QEPC01002054.1	69517	70613	1097	BAL04139.1	Viruses, Retro-transcribing viruses, Retroviridae, Orthoretrovirinae, Gammaretrovirus	30.04	4e-32
QEPC01002054.1	517694	519036	1343	YP_009109692.1	Viruses, Retro-transcribing viruses, Retroviridae, Orthoretrovirinae, Gammaretrovirus, unclassified Gammaretrovirus	43.18	4e-62
QEPC01002054.1	2448885	2451603	2719	ADW08942.1	Viruses, Retro-transcribing viruses, Retroviridae, Orthoretrovirinae, Gammaretrovirus, unclassified Gammaretrovirus	33.76	1e-65
QEPC01002054.1	2969236	2970162	927	AAA92249.1	Viruses, Retro-transcribing viruses, Metaviridae, Errantivirus	38.46	3e-59
QEPC01002054.1	2976803	2980213	3411	AAA92249.1	Viruses, Retro-transcribing viruses, Metaviridae, Errantivirus	33.06	8e-30
QEPC01002054.1	3372096	3374284	2189	AAA92249.1	Viruses, Retro-transcribing viruses, Metaviridae, Errantivirus	37.11	1e-66
QEPC01002054.1	4334686	4335321	636	CAD67562.1	Viruses, Retro-transcribing viruses, Retroviridae, Spumaretrovirinae, Spumavirus	29.52	3e-22	CoeEFV_Pol|Spumavirus	31.8	1e-26	1
QEPC01002054.1	4989329	4993821	4493	AAA92249.1	Viruses, Retro-transcribing viruses, Metaviridae, Errantivirus	35.4	1e-29
QEPC01002054.1	c1090373	1088260	2114	AAA92249.1	Viruses, Retro-transcribing viruses, Metaviridae, Errantivirus	40.59	7e-54
QEPC01002054.1	c1653303	1652542	762	AAA92249.1	Viruses, Retro-transcribing viruses, Metaviridae, Errantivirus	25.47	6e-12
QEPC01002054.1	c1925445	1923600	1846	AAC54861.1	Viruses, Retro-transcribing viruses, Retroviridae, Orthoretrovirinae, unclassified Orthoretrovirinae	26.33	4e-42
QEPC01002054.1	c2632586	2631894	693	AAA92249.1	Viruses, Retro-transcribing viruses, Metaviridae, Errantivirus	34.76	8e-39
QEPC01002054.1	c3050501	3049855	647	AAF64414.1	Viruses, Retro-transcribing viruses, Retroviridae, Spumaretrovirinae, Spumavirus	28.49	4e-15	Melopsittacus-H_pol	32.1	1e-19
QEPC01002054.1	c4248134	4247397	738	AAA92249.1	Viruses, Retro-transcribing viruses, Metaviridae, Errantivirus	26.28	6e-13
QEPC01002054.1	c900817	896685	4133	AAC54861.1	Viruses, Retro-transcribing viruses, Retroviridae, Orthoretrovirinae, unclassified Orthoretrovirinae	36.3	9e-39
QEPC01002056.1	378062	378651	590	AAF64414.1	Viruses, Retro-transcribing viruses, Retroviridae, Spumaretrovirinae, Spumavirus	33.33	3e-17	EFV_pol|Spumavirus	33.33	1e-19	1
QEPC01002056.1	c3140819	3139899	921	ABO25842.2	Viruses, Retro-transcribing viruses, Retroviridae, Orthoretrovirinae, Epsilonretrovirus	35.87	1e-39
QEPC01002058.1	30632	31267	636	CAD92796.1	Viruses, Retro-transcribing viruses, Retroviridae, Spumaretrovirinae, Spumavirus	28.17	4e-18	Pseudopodoces-H_Pol	31.6	4e-22
QEPC01002062.1	169669	170124	456	AAA92249.1	Viruses, Retro-transcribing viruses, Metaviridae, Errantivirus	23.45	2e-11
QEPC01002062.1	191017	191550	534	sp|P03364.3|POL_SMRVH	Viruses, Ortervirales, Retroviridae, Orthoretrovirinae, Betaretrovirus	28.83	4e-13
QEPC01002062.1	c34497	32375	2123	AAA92249.1	Viruses, Retro-transcribing viruses, Metaviridae, Errantivirus	35.53	5e-61
QEPC01002063.1	273600	274295	696	AHC13197.1	Viruses, Retro-transcribing viruses, Retroviridae	30.82	1e-14
QEPC01002063.1	1043525	1043953	429	AIA21702.1	Viruses, Retro-transcribing viruses, Retroviridae, Orthoretrovirinae, Lentivirus, Primate lentivirus group	30.95	1e-09
QEPC01002063.1	1405991	1406926	936	AAA92249.1	Viruses, Retro-transcribing viruses, Metaviridae, Errantivirus	36.96	5e-61
QEPC01002063.1	c100322	99683	640	AAA92249.1	Viruses, Retro-transcribing viruses, Metaviridae, Errantivirus	39.58	8e-36
QEPC01002071.1	804339	806720	2382	AAA92249.1	Viruses, Retro-transcribing viruses, Metaviridae, Errantivirus	38.01	2e-73
QEPC01002071.1	1259842	1260645	804	AAA92249.1	Viruses, Retro-transcribing viruses, Metaviridae, Errantivirus	33.33	9e-43
QEPC01002071.1	1366504	1368577	2074	AAA92249.1	Viruses, Retro-transcribing viruses, Metaviridae, Errantivirus	36.61	5e-76
QEPC01002071.1	c1013702	1012992	711	ANV20884.1	Viruses, Retro-transcribing viruses, Caulimoviridae, Badnavirus	25.3	2e-12
QEPC01002071.1	c1533209	1532505	705	AAA92249.1	Viruses, Retro-transcribing viruses, Metaviridae, Errantivirus	37.02	4e-44
QEPC01002071.1	c1714393	1711971	2423	AAA92249.1	Viruses, Retro-transcribing viruses, Metaviridae, Errantivirus	41.34	2e-66
QEPC01002087.1	332133	333489	1357	AAA92249.1	Viruses, Retro-transcribing viruses, Metaviridae, Errantivirus	36.61	1e-37
QEPC01002087.1	373604	374404	801	AAC80264.1	Viruses, Retro-transcribing viruses, Retroviridae, Orthoretrovirinae, Gammaretrovirus	33.21	6e-34
QEPC01002087.1	617489	618505	1017	ABO25842.2	Viruses, Retro-transcribing viruses, Retroviridae, Orthoretrovirinae, Epsilonretrovirus	32.94	6e-48
QEPC01002087.1	c211521	209398	2124	AAA92249.1	Viruses, Retro-transcribing viruses, Metaviridae, Errantivirus	38.64	3e-50
QEPC01002087.1	c255792	255080	713	AAF64414.1	Viruses, Retro-transcribing viruses, Retroviridae, Spumaretrovirinae, Spumavirus	34.48	2e-18	EFV_pol|Spumavirus	34.48	5e-21	1
QEPC01002093.1	114923	115612	690	ARO38276.1	Viruses, Retro-transcribing viruses, Retroviridae	26.42	3e-11
QEPC01002093.1	1529824	1530657	834	YP_001036293.1	Viruses, Retro-transcribing viruses, Caulimoviridae, Badnavirus	26.16	8e-15
QEPC01002093.1	1946175	1946630	456	ARO38276.1	Viruses, Retro-transcribing viruses, Retroviridae	29.25	2e-14
QEPC01002093.1	2216225	2216914	690	AFX98099.1	Viruses, Retro-transcribing viruses, Retroviridae, Spumaretrovirinae, Spumavirus	27.39	9e-16	GGERV-10_pol|ClassIII	27.5	4e-20
QEPC01002093.1	2917899	2920172	2274	AAA92249.1	Viruses, Retro-transcribing viruses, Metaviridae, Errantivirus	36.97	5e-87
QEPC01002093.1	3130159	3132195	2037	AAA92249.1	Viruses, Retro-transcribing viruses, Metaviridae, Errantivirus	39.3	2e-51
QEPC01002093.1	3590549	3591154	606	BAU59305.1	Viruses, Retro-transcribing viruses, Retroviridae, Spumaretrovirinae, Spumavirus	28.64	5e-15	SFVmac_pol|Spumavirus	28.64	2e-17	1
QEPC01002093.1	3678725	3679312	588	APY26392.1	Viruses, Retro-transcribing viruses, Caulimoviridae, Badnavirus	26.95	1e-14
QEPC01002093.1	4509703	4512267	2565	AAA92249.1	Viruses, Retro-transcribing viruses, Metaviridae, Errantivirus	36.6	1e-78
QEPC01002093.1	4529657	4530280	624	CAD67562.1	Viruses, Retro-transcribing viruses, Retroviridae, Spumaretrovirinae, Spumavirus	31.55	2e-20	BFV_pol|Spumavirus	31.68	6e-23	1
QEPC01002093.1	c3365204	3364437	768	AAA92249.1	Viruses, Retro-transcribing viruses, Metaviridae, Errantivirus	32.03	6e-39
QEPC01002093.1	c3870493	3869541	953	FAA00012.1	Viruses, Retro-transcribing viruses, Caulimoviridae, Tungrovirus	28.81	2e-30
QEPC01002093.1	c4391277	4390279	999	AAA92249.1	Viruses, Retro-transcribing viruses, Metaviridae, Errantivirus	33.43	2e-46
QEPC01002093.1	c4450345	4447542	2804	AAA92249.1	Viruses, Retro-transcribing viruses, Metaviridae, Errantivirus	37.4	2e-34
QEPC01002093.1	c957630	954200	3431	AAA92249.1	Viruses, Retro-transcribing viruses, Metaviridae, Errantivirus	35.78	2e-67
QEPC01002094.1	c33573	32702	872	AAA92249.1	Viruses, Retro-transcribing viruses, Metaviridae, Errantivirus	33.49	3e-36
QEPC01002095.1	c20102	15104	4999	AAP37287.1	Viruses, Retro-transcribing viruses, Retroviridae, Orthoretrovirinae, Gammaretrovirus	39.01	8e-147
QEPC01002103.1	c20856	18406	2451	AAA92249.1	Viruses, Retro-transcribing viruses, Metaviridae, Errantivirus	35.36	6e-81
QEPC01002120.1	696497	699421	2925	AAA92249.1	Viruses, Retro-transcribing viruses, Metaviridae, Errantivirus	36.38	8e-88
QEPC01002120.1	1611065	1612768	1704	AAA92249.1	Viruses, Retro-transcribing viruses, Metaviridae, Errantivirus	35.57	5e-56
QEPC01002120.1	2451116	2453263	2148	AAA92249.1	Viruses, Retro-transcribing viruses, Metaviridae, Errantivirus	37.99	5e-75
QEPC01002120.1	2961135	2961800	666	ABO25842.2	Viruses, Retro-transcribing viruses, Retroviridae, Orthoretrovirinae, Epsilonretrovirus	41.51	2e-46
QEPC01002120.1	c1789557	1788553	1005	AAA92249.1	Viruses, Retro-transcribing viruses, Metaviridae, Errantivirus	33.54	2e-52
QEPC01002120.1	c410736	408179	2558	AAA92249.1	Viruses, Retro-transcribing viruses, Metaviridae, Errantivirus	35	5e-62
QEPC01002135.1	2111740	2112087	348	AEF12607.1	Viruses, Retro-transcribing viruses, Retroviridae, Orthoretrovirinae, Gammaretrovirus	54.08	1e-28
QEPC01002135.1	c1564261	1563524	738	ATZ69526.1	Viruses, Retro-transcribing viruses, Caulimoviridae, Badnavirus	26.87	1e-15
QEPC01002135.1	c183431	182958	474	AAA92249.1	Viruses, Retro-transcribing viruses, Metaviridae, Errantivirus	24.11	6e-09
QEPC01002141.1	167413	168123	711	YP_001956722.2	Viruses, Retro-transcribing viruses, Retroviridae, Spumaretrovirinae, Spumavirus	30.91	8e-23	EFV_pol|Spumavirus	29.17	2e-25	1
QEPC01002141.1	1258834	1261242	2409	AAA92249.1	Viruses, Retro-transcribing viruses, Metaviridae, Errantivirus	37.91	3e-83
QEPC01002141.1	1643331	1644037	707	ADE05995.1	Viruses, Retro-transcribing viruses, Retroviridae, Spumaretrovirinae, Spumavirus	33.33	1e-16	SMFV_pol|Spumavirus	33.33	4e-19	1
QEPC01002141.1	1964877	1965614	738	ARO38276.1	Viruses, Retro-transcribing viruses, Retroviridae	26.54	8e-11
QEPC01002141.1	2051934	2054198	2265	AAA92249.1	Viruses, Retro-transcribing viruses, Metaviridae, Errantivirus	36.56	3e-70
QEPC01002141.1	2160555	2161183	629	ABA54982.1	Viruses, Retro-transcribing viruses, Retroviridae	38.71	9e-11
QEPC01002141.1	2908684	2909388	705	AHC13200.1	Viruses, Retro-transcribing viruses, Retroviridae	30	4e-15
QEPC01002141.1	c1043228	1042476	753	AAA92249.1	Viruses, Retro-transcribing viruses, Metaviridae, Errantivirus	34.65	8e-41
QEPC01002141.1	c1317495	1316665	831	AFX98084.1	Viruses, Retro-transcribing viruses, Retroviridae, Spumaretrovirinae, Spumavirus	29.46	2e-21	SFVgor_pol|Spumavirus	29.05	7e-24	1
QEPC01002141.1	c1893630	1893094	537	AAF64414.1	Viruses, Retro-transcribing viruses, Retroviridae, Spumaretrovirinae, Spumavirus	25.75	6e-09	CoeEFV_Pol|Spumavirus	30.22	7e-13	1
QEPC01002141.1	c2182550	2182083	468	AAA92249.1	Viruses, Retro-transcribing viruses, Metaviridae, Errantivirus	27.56	1e-12
QEPC01002141.1	c2706663	2704556	2108	AAA92249.1	Viruses, Retro-transcribing viruses, Metaviridae, Errantivirus	37.35	1e-69
QEPC01002141.1	c341218	340427	792	AAA92249.1	Viruses, Retro-transcribing viruses, Metaviridae, Errantivirus	33.99	1e-44
QEPC01002141.1	c770835	769906	930	AAN08116.1	Viruses, Retro-transcribing viruses, Retroviridae, Spumaretrovirinae, Spumavirus	29.44	2e-24	BFV_pol|Spumavirus	29.44	5e-27	1
QEPC01002144.1	39906	40949	1044	AAA92249.1	Viruses, Retro-transcribing viruses, Metaviridae, Errantivirus	37.94	6e-57
QEPC01002144.1	46886	47479	594	AQM52258.1	Viruses, Retro-transcribing viruses, Retroviridae, Spumaretrovirinae, Spumavirus	32.31	9e-23	Ovex1_pol	33.16	4e-29
QEPC01002148.1	278590	279168	579	ABA54982.1	Viruses, Retro-transcribing viruses, Retroviridae	40.31	3e-34
QEPC01002148.1	551218	552279	1062	AAA92249.1	Viruses, Retro-transcribing viruses, Metaviridae, Errantivirus	36.42	8e-62
QEPC01002148.1	c602865	602254	612	AHC13200.1	Viruses, Retro-transcribing viruses, Retroviridae	32.1	4e-16
QEPC01002149.1	c372409	371442	968	AAV68488.2	Viruses, Retro-transcribing viruses, Retroviridae, Orthoretrovirinae, Gammaretrovirus	33.33	2e-18
QEPC01002150.1	508386	510474	2089	AAA92249.1	Viruses, Retro-transcribing viruses, Metaviridae, Errantivirus	32.56	6e-50
QEPC01002150.1	1536316	1537122	807	AAA92249.1	Viruses, Retro-transcribing viruses, Metaviridae, Errantivirus	34.08	2e-46
QEPC01002150.1	1544924	1545664	741	AFX98084.1	Viruses, Retro-transcribing viruses, Retroviridae, Spumaretrovirinae, Spumavirus	26.96	9e-16	Ovex1_pol	26.54	6e-18
QEPC01002150.1	2256495	2259401	2907	AAA92249.1	Viruses, Retro-transcribing viruses, Metaviridae, Errantivirus	40.09	6e-76
QEPC01002150.1	c1064983	1062557	2427	AAA92249.1	Viruses, Retro-transcribing viruses, Metaviridae, Errantivirus	37	4e-84
QEPC01002150.1	c1689575	1687458	2118	AAA92249.1	Viruses, Retro-transcribing viruses, Metaviridae, Errantivirus	37.16	5e-74
QEPC01002150.1	c436411	433925	2487	AAA92249.1	Viruses, Retro-transcribing viruses, Metaviridae, Errantivirus	35.77	1e-92
QEPC01002150.1	c459050	456927	2124	AAA92249.1	Viruses, Retro-transcribing viruses, Metaviridae, Errantivirus	38.77	4e-84
QEPC01002150.1	c686794	684116	2679	AAA92249.1	Viruses, Retro-transcribing viruses, Metaviridae, Errantivirus	39.81	5e-80
QEPC01002150.1	c80252	78156	2097	AAA92249.1	Viruses, Retro-transcribing viruses, Metaviridae, Errantivirus	36.34	9e-65
QEPC01002150.1	c941604	938980	2625	AAA92249.1	Viruses, Retro-transcribing viruses, Metaviridae, Errantivirus	38.19	3e-91
QEPC01002151.1	372913	373791	879	AAA92249.1	Viruses, Retro-transcribing viruses, Metaviridae, Errantivirus	37.41	1e-51
QEPC01002151.1	1040245	1040961	717	NP_045937.2	Viruses, Retro-transcribing viruses, Retroviridae, Orthoretrovirinae, Epsilonretrovirus	38.75	6e-44
QEPC01002152.1	634346	636865	2520	AAA92249.1	Viruses, Retro-transcribing viruses, Metaviridae, Errantivirus	37.47	6e-82
QEPC01002152.1	1523560	1524174	615	ARO38276.1	Viruses, Retro-transcribing viruses, Retroviridae	28.18	2e-13
QEPC01002152.1	c1339101	1338637	465	AAF64414.1	Viruses, Retro-transcribing viruses, Retroviridae, Spumaretrovirinae, Spumavirus	30.32	3e-14	Pseudopodoces-H_Pol	30.38	7e-17
QEPC01002152.1	c555954	553808	2147	AAA92249.1	Viruses, Retro-transcribing viruses, Metaviridae, Errantivirus	36.76	3e-75
QEPC01002156.1	383560	385805	2246	AAA92249.1	Viruses, Retro-transcribing viruses, Metaviridae, Errantivirus	34.94	3e-54
QEPC01002156.1	420511	421520	1010	AAA92249.1	Viruses, Retro-transcribing viruses, Metaviridae, Errantivirus	34.22	9e-47
QEPC01002156.1	c149322	148714	609	AAA92249.1	Viruses, Retro-transcribing viruses, Metaviridae, Errantivirus	36.04	6e-36
QEPC01002156.1	c166420	164528	1893	AAA92249.1	Viruses, Retro-transcribing viruses, Metaviridae, Errantivirus	35.48	3e-50
QEPC01002156.1	c197364	196672	693	BAU59305.1	Viruses, Retro-transcribing viruses, Retroviridae, Spumaretrovirinae, Spumavirus	23.05	9e-14	CoeEFV_Pol|Spumavirus	28.5	9e-18	1
QEPC01002159.1	3279	3734	456	AAF64414.1	Viruses, Retro-transcribing viruses, Retroviridae, Spumaretrovirinae, Spumavirus	31.82	2e-15	EFV_pol|Spumavirus	31.82	3e-18	1
QEPC01002172.1	1029714	1032443	2730	BAM45657.1	Viruses, Retro-transcribing viruses, Retroviridae, Orthoretrovirinae, Gammaretrovirus	26.62	5e-64
QEPC01002172.1	c939281	933940	5342	ABO25842.2	Viruses, Retro-transcribing viruses, Retroviridae, Orthoretrovirinae, Epsilonretrovirus	32.99	3e-42
QEPC01002181.1	102943	105441	2499	AAA92249.1	Viruses, Retro-transcribing viruses, Metaviridae, Errantivirus	39.66	8e-68
QEPC01002185.1	842	1632	791	NP_045937.2	Viruses, Retro-transcribing viruses, Retroviridae, Orthoretrovirinae, Epsilonretrovirus	38.52	4e-24
QEPC01002185.1	23546	24067	522	AFX98084.1	Viruses, Retro-transcribing viruses, Retroviridae, Spumaretrovirinae, Spumavirus	30.59	2e-16	Ovex1_pol	32	3e-26
QEPC01002185.1	1317628	1318245	618	AFX98094.1	Viruses, Retro-transcribing viruses, Retroviridae, Spumaretrovirinae, Spumavirus	33.5	7e-24	Taeniopygia-H_pol	35.64	1e-26
QEPC01002185.1	c1144486	1144037	450	AAA92249.1	Viruses, Retro-transcribing viruses, Metaviridae, Errantivirus	35.33	5e-27
QEPC01002185.1	c1185537	1184551	987	AAA92249.1	Viruses, Retro-transcribing viruses, Metaviridae, Errantivirus	36.06	9e-61
QEPC01002185.1	c138090	137425	666	AAF64414.1	Viruses, Retro-transcribing viruses, Retroviridae, Spumaretrovirinae, Spumavirus	28.1	4e-19	EFV_pol|Spumavirus	28.1	8e-22	1
QEPC01002185.1	c236763	234141	2623	AAA92249.1	Viruses, Retro-transcribing viruses, Metaviridae, Errantivirus	38.18	1e-58
QEPC01002185.1	c533719	533180	540	AAF64414.1	Viruses, Retro-transcribing viruses, Retroviridae, Spumaretrovirinae, Spumavirus	28.74	6e-14	Pseudopodoces-H_Pol	32.65	1e-21
QEPC01002185.1	c914283	912430	1854	AAA92249.1	Viruses, Retro-transcribing viruses, Metaviridae, Errantivirus	40.15	2e-80
QEPC01002186.1	35902	36834	933	CAD67562.1	Viruses, Retro-transcribing viruses, Retroviridae, Spumaretrovirinae, Spumavirus	28.89	8e-23	Pseudopodoces-H_Pol	33.17	2e-24
QEPC01002186.1	446632	447324	693	AAA92249.1	Viruses, Retro-transcribing viruses, Metaviridae, Errantivirus	31.4	1e-25
QEPC01002186.1	458851	461300	2450	BAP91048.1	Viruses, Retro-transcribing viruses, Retroviridae, Orthoretrovirinae, Gammaretrovirus, unclassified Gammaretrovirus	41.84	5e-60
QEPC01002186.1	547404	548096	693	AAN08116.1	Viruses, Retro-transcribing viruses, Retroviridae, Spumaretrovirinae, Spumavirus	30.74	6e-25	BFV_pol|Spumavirus	30.74	1e-27	1
QEPC01002186.1	992694	993601	908	ALV83303.1	Viruses, Retro-transcribing viruses, Retroviridae, Orthoretrovirinae, Gammaretrovirus	43.3	7e-53
QEPC01002186.1	1287599	1289610	2012	AAA92249.1	Viruses, Retro-transcribing viruses, Metaviridae, Errantivirus	38.72	5e-73
QEPC01002186.1	1295333	1296055	723	AAF64414.1	Viruses, Retro-transcribing viruses, Retroviridae, Spumaretrovirinae, Spumavirus	31	5e-22	EFV_pol|Spumavirus	31	1e-24	1
QEPC01002186.1	1387877	1388955	1079	AAA92249.1	Viruses, Retro-transcribing viruses, Metaviridae, Errantivirus	35.59	4e-53
QEPC01002186.1	1746604	1747518	915	AAA92249.1	Viruses, Retro-transcribing viruses, Metaviridae, Errantivirus	37	6e-62
QEPC01002186.1	c1060331	1059732	600	CAD67562.1	Viruses, Retro-transcribing viruses, Retroviridae, Spumaretrovirinae, Spumavirus	31.12	4e-20	EFV_pol|Spumavirus	30.3	2e-21	1
QEPC01002186.1	c1196869	1195958	912	AAA92249.1	Viruses, Retro-transcribing viruses, Metaviridae, Errantivirus	36.57	7e-46
QEPC01002186.1	c1237731	1235265	2467	AAA92249.1	Viruses, Retro-transcribing viruses, Metaviridae, Errantivirus	35.19	3e-42
QEPC01002186.1	c2143843	2143136	708	NP_045937.2	Viruses, Retro-transcribing viruses, Retroviridae, Orthoretrovirinae, Epsilonretrovirus	35.86	4e-36
QEPC01002186.1	c2404036	2401908	2129	ABW80581.1	Viruses, Retro-transcribing viruses, Caulimoviridae, Caulimovirus	33.16	7e-35
QEPC01002186.1	c2435985	2433263	2723	AKM21185.1	Viruses, Retro-transcribing viruses, Retroviridae, Spumaretrovirinae, Spumavirus	43.52	7e-145	SFVmar_pol|Spumavirus	44.09	7e-145	1
QEPC01002186.1	c913929	911880	2050	AAA92249.1	Viruses, Retro-transcribing viruses, Metaviridae, Errantivirus	38.14	4e-61
QEPC01002194.1	c674328	673304	1025	AAA92249.1	Viruses, Retro-transcribing viruses, Metaviridae, Errantivirus	36.5	3e-51
QEPC01002198.1	c175919	175179	741	AAA92249.1	Viruses, Retro-transcribing viruses, Metaviridae, Errantivirus	29.68	1e-13
QEPC01002198.1	c25653	25276	378	AMK06420.1	Viruses, Retro-transcribing viruses, Retroviridae, Orthoretrovirinae, Gammaretrovirus	46.55	5e-22
QEPC01002198.1	c547527	546910	618	AAF64414.1	Viruses, Retro-transcribing viruses, Retroviridae, Spumaretrovirinae, Spumavirus	27.67	2e-20	Ovex1_pol	33.33	7e-32
QEPC01002199.1	300315	301034	720	CAD67562.1	Viruses, Retro-transcribing viruses, Retroviridae, Spumaretrovirinae, Spumavirus	33.33	2e-23	EFV_pol|Spumavirus	32.55	1e-25	1
[truncated: 10,522 more rows]
