# Supplementary material for: The First Co-Opted Endogenous Foamy Viruses and the Evolutionary History of Reptilian Foamy Viruses
Source: Viruses. 2019 Jul 12;11(7):641. doi: 10.3390/v11070641 (PMC6669660; doi:10.3390/v11070641)
Supplement: Supplementary file 1 [file viruses-11-00641-s001.zip › viruses-512695-suppl/Table S3 tBLASTn using CoeEFV Env as probe against the extended Pol hits.xlsx]

## Sheet: Sheet1
Query	Subject	Percentage identity	Alignment length	Query start	Query end	Subject start	Subject end	E-value
CoeEFV_Env	QEPC01002018.1:1489335-1511987	30.73	872	124	982	13585	16092	2e-133
CoeEFV_Env	QEPC01005433.1:c5298781-5276931	30.5	872	124	982	12783	15287	2e-130
CoeEFV_Env	QEPC01007325.1:c134806-113915	30.39	872	124	982	11824	14328	1e-129
CoeEFV_Env	QEPC01004280.1:c842458-820770	30.39	872	124	982	12621	15125	2e-129
CoeEFV_Env	QEPC01009096.1:301359-321703	30.16	872	124	982	10665	13172	1e-128
CoeEFV_Env	QEPC01008573.1:c1637899-1617300	31.68	805	191	982	11343	13649	5e-126
CoeEFV_Env	QEPC01008573.1:1620867-1641541	31.68	805	191	982	5691	3385	5e-126
CoeEFV_Env	QEPC01009045.1:c1496206-1473005	29.99	877	124	988	13522	16041	8e-126
CoeEFV_Env	QEPC01007800.1:c2408273-2386696	29.46	672	124	783	11894	13804	2e-113
CoeEFV_Env	QEPC01007800.1:c2408273-2386696	36.77	155	786	937	13830	14291	2e-113
CoeEFV_Env	QEPC01004609.1:c91817-69165	30.3	726	124	837	13585	15654	3e-112
CoeEFV_Env	QEPC01004609.1:c91817-69165	50	42	882	923	15788	15913	3e-112
CoeEFV_Env	QEPC01004609.1:c91817-69165	42.86	28	840	867	15660	15743	3e-112
CoeEFV_Env	QEPC01009046.1:2294065-2315390	29.5	444	430	867	13064	14329	1e-111
CoeEFV_Env	QEPC01009046.1:2294065-2315390	33.11	296	129	418	12186	13046	1e-111
CoeEFV_Env	QEPC01009046.1:2294065-2315390	34.58	107	884	986	14382	14690	1e-111
CoeEFV_Env	QEPC01011823.1:c335447-315040	30.91	728	124	839	10953	13028	2e-110
CoeEFV_Env	QEPC01013582.1:543697-564073	29.13	690	124	801	11482	13446	3e-105
CoeEFV_Env	QEPC01013582.1:543697-564073	32.48	157	827	982	13517	13987	3e-105
CoeEFV_Env	QEPC01004817.1:c1450444-1425007	29.25	636	124	747	15764	17566	3e-102
CoeEFV_Env	QEPC01004817.1:c1450444-1425007	34.44	151	741	888	17545	17994	3e-102
CoeEFV_Env	QEPC01007499.1:c4190267-4166956	35.29	255	686	937	15248	15988	7e-94
CoeEFV_Env	QEPC01007499.1:c4190267-4166956	29.51	183	124	303	13635	14180	7e-94
CoeEFV_Env	QEPC01007499.1:c4190267-4166956	24.92	313	377	685	14385	15254	7e-94
CoeEFV_Env	QEPC01007499.1:c4190267-4166956	39.24	79	305	383	14186	14407	7e-94
CoeEFV_Env	QEPC01012523.1:c1328116-1307128	30.9	343	654	985	13001	13981	6e-92
CoeEFV_Env	QEPC01012523.1:c1328116-1307128	35.09	171	250	418	11871	12359	6e-92
CoeEFV_Env	QEPC01012523.1:c1328116-1307128	25.24	210	457	662	12439	13014	6e-92
CoeEFV_Env	QEPC01012523.1:c1328116-1307128	31.03	87	158	244	11593	11850	6e-92
CoeEFV_Env	QEPC01006022.1:1207051-1230420	26.55	644	366	982	14458	16254	9e-87
CoeEFV_Env	QEPC01006022.1:1207051-1230420	38.92	167	191	353	13940	14437	9e-87
CoeEFV_Env	QEPC01013421.1:758456-779247	29.84	258	124	377	11146	11901	2e-82
CoeEFV_Env	QEPC01013421.1:758456-779247	25.77	291	405	690	11978	12793	2e-82
CoeEFV_Env	QEPC01013421.1:758456-779247	39.47	114	804	916	13088	13426	2e-82
CoeEFV_Env	QEPC01013421.1:758456-779247	30.34	89	712	800	12819	13079	2e-82
CoeEFV_Env	QEPC01013194.1:c6231775-6209292	26.55	580	129	649	18098	19768	2e-81
CoeEFV_Env	QEPC01013194.1:c6231775-6209292	32.3	226	723	934	19966	20592	2e-81
CoeEFV_Env	QEPC01013194.1:c6231775-6209292	31.25	48	654	701	19779	19922	2e-81
CoeEFV_Env	QEPC01013194.1:c6231775-6209292	32.3	226	723	934	17337	17963	4e-43
CoeEFV_Env	QEPC01013194.1:c6231775-6209292	26.39	216	438	649	16534	17139	4e-43
CoeEFV_Env	QEPC01013194.1:c6231775-6209292	31.25	48	654	701	17150	17293	4e-43
CoeEFV_Env	QEPC01006862.1:1543490-1566400	27.26	554	438	986	19571	21175	7e-81
CoeEFV_Env	QEPC01006862.1:1543490-1566400	38.32	167	191	353	18854	19351	7e-81
CoeEFV_Env	QEPC01006862.1:1543490-1566400	32.08	53	367	418	19375	19527	7e-81
CoeEFV_Env	QEPC01000599.1:489632-512694	28.75	407	472	867	14438	15577	3e-79
CoeEFV_Env	QEPC01000599.1:489632-512694	30	140	331	465	14055	14423	3e-79
CoeEFV_Env	QEPC01000599.1:489632-512694	32.56	86	221	303	13729	13983	3e-79
CoeEFV_Env	QEPC01000599.1:489632-512694	46.3	54	884	937	15618	15779	3e-79
CoeEFV_Env	QEPC01000599.1:489632-512694	26.88	93	131	223	13452	13730	3e-79
CoeEFV_Env	QEPC01012523.1:c1339797-1314435	31.94	216	654	867	24682	25305	2e-78
CoeEFV_Env	QEPC01012523.1:c1339797-1314435	35.09	171	250	418	23552	24040	2e-78
CoeEFV_Env	QEPC01012523.1:c1339797-1314435	25.24	210	457	662	24120	24695	2e-78
CoeEFV_Env	QEPC01012523.1:c1339797-1314435	31.03	87	158	244	23274	23531	2e-78
CoeEFV_Env	QEPC01007467.1:c2541614-2518611	33.56	298	124	413	13408	14265	2e-76
CoeEFV_Env	QEPC01007467.1:c2541614-2518611	25.88	255	438	685	14325	15035	2e-76
CoeEFV_Env	QEPC01007467.1:c2541614-2518611	28.57	126	686	809	15029	15367	2e-76
CoeEFV_Env	QEPC01007467.1:c2541614-2518611	37.25	102	799	899	15351	15650	3e-11
CoeEFV_Env	QEPC01007467.1:c2541614-2518611	41.67	36	902	937	15650	15757	3e-11
CoeEFV_Env	QEPC01003596.1:137651-158296	29.08	533	124	644	10969	12453	6e-73
CoeEFV_Env	QEPC01003596.1:137651-158296	30.28	142	676	815	12540	12938	6e-73
CoeEFV_Env	QEPC01014179.1:143004-164956	33.49	430	129	552	12288	13526	2e-68
CoeEFV_Env	QEPC01003083.1:277736-299424	33.33	435	124	552	12621	13874	5e-68
CoeEFV_Env	QEPC01001501.1:c601852-578958	27.56	381	324	695	13815	14867	1e-67
CoeEFV_Env	QEPC01001501.1:c601852-578958	32.62	187	129	312	13231	13788	1e-67
CoeEFV_Env	QEPC01001501.1:c601852-578958	39.5	119	799	916	5700	5347	4e-26
CoeEFV_Env	QEPC01001501.1:c601852-578958	42.11	57	735	791	5890	5720	4e-26
CoeEFV_Env	QEPC01008309.1:1677548-1700525	25.3	332	366	692	15741	16661	9e-66
CoeEFV_Env	QEPC01008309.1:1677548-1700525	40.59	101	767	867	16868	17167	9e-66
CoeEFV_Env	QEPC01008309.1:1677548-1700525	42.11	76	282	356	15502	15729	9e-66
CoeEFV_Env	QEPC01008309.1:1677548-1700525	37.14	70	884	953	17220	17429	9e-66
CoeEFV_Env	QEPC01008309.1:1677548-1700525	27.08	48	718	765	16729	16866	9e-66
CoeEFV_Env	QEPC01008309.1:1677548-1700525	31.91	94	151	244	13409	13654	3e-09
CoeEFV_Env	QEPC01008309.1:1677548-1700525	44.44	18	250	267	13678	13731	3e-09
CoeEFV_Env	QEPC01004593.1:c2054981-2034778	29.28	543	141	674	11043	12581	5e-63
CoeEFV_Env	QEPC01004593.1:c2054981-2034778	36.31	179	760	937	14324	14857	5e-25
CoeEFV_Env	QEPC01004593.1:c2062519-2041199	29.28	543	141	674	18581	20119	5e-63
CoeEFV_Env	QEPC01011823.1:67186-93399	30	480	191	660	21723	23078	2e-62
CoeEFV_Env	QEPC01011823.1:67186-93399	30.69	290	641	924	23020	23853	5e-35
CoeEFV_Env	QEPC01007812.1:3356219-3379056	33.75	240	306	544	13704	14378	4e-59
CoeEFV_Env	QEPC01007812.1:3356219-3379056	30.41	171	131	298	13171	13680	4e-59
CoeEFV_Env	QEPC01007812.1:3356219-3379056	25.42	118	580	697	14453	14806	4e-59
CoeEFV_Env	QEPC01007812.1:3356219-3379056	31.14	228	767	985	15881	16531	4e-22
CoeEFV_Env	QEPC01011263.1:947998-970818	31.93	404	129	526	13156	14316	1e-58
CoeEFV_Env	QEPC01012897.1:2679874-2706338	27.23	382	298	673	17309	18364	7e-58
CoeEFV_Env	QEPC01012897.1:2679874-2706338	29.78	178	124	298	16785	17312	7e-58
CoeEFV_Env	QEPC01012897.1:2679874-2706338	26.87	134	660	791	18334	18714	4e-29
CoeEFV_Env	QEPC01012897.1:2679874-2706338	41.67	72	798	869	18731	18943	4e-29
CoeEFV_Env	QEPC01012897.1:2679874-2706338	31.96	97	881	977	18979	19245	4e-29
CoeEFV_Env	QEPC01001738.1:c523931-500645	28.99	345	306	644	15015	15953	6e-57
CoeEFV_Env	QEPC01001738.1:c523931-500645	29.13	230	84	303	14323	15006	6e-57
CoeEFV_Env	QEPC01001738.1:c523931-500645	37.86	103	825	926	18252	18560	2e-10
CoeEFV_Env	QEPC01001738.1:c523931-500645	35.14	74	718	791	15946	16161	3e-09
CoeEFV_Env	QEPC01001738.1:c523931-500645	41.67	36	799	834	16181	16267	3e-09
CoeEFV_Env	QEPC01014092.1:476299-498066	30.67	300	124	418	12154	13029	2e-56
CoeEFV_Env	QEPC01014092.1:476299-498066	25	248	430	673	13047	13727	2e-56
CoeEFV_Env	QEPC01014092.1:476299-498066	31.02	245	647	888	13658	14356	2e-40
CoeEFV_Env	QEPC01014092.1:476299-498066	42.59	54	884	937	14353	14514	2e-40
CoeEFV_Env	QEPC01010801.1:43635-64219	32.23	211	767	976	15485	16102	3e-56
CoeEFV_Env	QEPC01010801.1:43635-64219	23.57	297	474	765	14641	15483	3e-56
CoeEFV_Env	QEPC01010801.1:43635-64219	31.9	116	367	479	14348	14665	3e-56
CoeEFV_Env	QEPC01015038.1:1125989-1146144	32.45	151	163	309	11284	11730	3e-56
CoeEFV_Env	QEPC01015038.1:1125989-1146144	28.05	246	438	674	12064	12717	3e-56
CoeEFV_Env	QEPC01015038.1:1125989-1146144	26.67	135	712	841	12830	13228	3e-56
CoeEFV_Env	QEPC01015038.1:1125989-1146144	28.26	92	324	415	11766	12020	3e-56
CoeEFV_Env	QEPC01015038.1:1125989-1146144	46.34	82	831	911	13182	13427	3e-14
CoeEFV_Env	QEPC01015038.1:1125989-1146144	23.29	73	905	977	13405	13599	3e-14
CoeEFV_Env	QEPC01010218.1:c735739-712439	32.2	295	124	414	13624	14481	2e-55
CoeEFV_Env	QEPC01010218.1:c735739-712439	34.58	107	438	544	14540	14851	2e-55
CoeEFV_Env	QEPC01010218.1:c735739-712439	30.72	332	593	921	17321	18283	2e-44
CoeEFV_Env	QEPC01011877.1:389543-413446	33.11	302	124	418	14327	15202	2e-54
CoeEFV_Env	QEPC01011877.1:389543-413446	35.35	99	438	536	15235	15519	2e-54
CoeEFV_Env	QEPC01010390.1:1-5336	26.29	251	551	791	3680	4411	1e-53
CoeEFV_Env	QEPC01010390.1:1-5336	39.82	113	799	910	4431	4766	1e-53
CoeEFV_Env	QEPC01010390.1:1-5336	37.11	97	438	534	3402	3683	1e-53
CoeEFV_Env	QEPC01010390.1:1-5336	26.4	178	98	265	2412	2945	1e-19
CoeEFV_Env	QEPC01010390.1:1-5336	39.62	53	282	333	2987	3145	1e-19
CoeEFV_Env	QEPC01003194.1:c6056215-6033020	35.31	337	217	544	13795	14745	2e-53
CoeEFV_Env	QEPC01003194.1:c6056215-6033020	29.82	114	680	791	15639	15959	9e-26
CoeEFV_Env	QEPC01003194.1:c6056215-6033020	46.38	69	799	867	15979	16182	9e-26
CoeEFV_Env	QEPC01003194.1:c6056215-6033020	28.12	96	890	984	16236	16520	9e-26
CoeEFV_Env	QEPC01014092.1:468699-489911	30.67	300	124	418	19754	20629	3e-53
CoeEFV_Env	QEPC01014092.1:468699-489911	24.27	206	430	631	20647	21213	3e-53
CoeEFV_Env	QEPC01008871.1:c815244-794404	32.6	365	124	482	11164	12204	3e-52
CoeEFV_Env	QEPC01008871.1:c815244-794404	31.58	209	712	905	12852	13469	1e-18
CoeEFV_Env	QEPC01005120.1:c1870367-1849514	39.42	137	221	353	14224	14631	1e-50
CoeEFV_Env	QEPC01005120.1:c1870367-1849514	26.14	306	367	666	14655	15509	1e-50
CoeEFV_Env	QEPC01005120.1:c1870367-1849514	26.32	76	151	224	14019	14243	1e-50
CoeEFV_Env	QEPC01005120.1:c1870367-1849514	30.77	273	647	918	15449	16231	1e-32
CoeEFV_Env	QEPC01006515.1:472138-495631	31.17	308	159	459	16366	17256	4e-50
CoeEFV_Env	QEPC01006515.1:472138-495631	25.68	183	471	649	17285	17794	4e-50
CoeEFV_Env	QEPC01012962.1:c757646-736449	35.33	150	258	406	12227	12646	1e-49
CoeEFV_Env	QEPC01012962.1:c757646-736449	25.49	204	439	638	12726	13295	1e-49
CoeEFV_Env	QEPC01012962.1:c757646-736449	28.16	103	157	256	11916	12224	1e-49
CoeEFV_Env	QEPC01012962.1:c757646-736449	25.53	47	647	693	13310	13450	1e-49
CoeEFV_Env	QEPC01012962.1:c757646-736449	42.03	69	799	867	20860	21063	5e-18
CoeEFV_Env	QEPC01012962.1:c757646-736449	36.36	66	735	800	20670	20855	5e-18
CoeEFV_Env	QEPC01012962.1:c757646-736449	57.14	21	890	910	21131	21193	5e-18
CoeEFV_Env	QEPC01005564.1:834959-856885	35.32	201	157	353	12873	13472	2e-49
CoeEFV_Env	QEPC01005564.1:834959-856885	31.11	180	366	544	13493	13987	2e-49
CoeEFV_Env	QEPC01005564.1:834959-856885	30.85	282	659	937	14302	15114	3e-34
CoeEFV_Env	QEPC01001717.1:3118456-3139019	33	297	250	544	11269	12111	2e-49
CoeEFV_Env	QEPC01001717.1:3118456-3139019	28.89	90	155	244	10976	11245	2e-49
CoeEFV_Env	QEPC01005318.1:475502-498628	24.21	409	377	778	20850	21983	3e-49
CoeEFV_Env	QEPC01005318.1:475502-498628	32.02	178	207	353	20261	20791	3e-49
CoeEFV_Env	QEPC01005318.1:475502-498628	63.64	11	367	377	20821	20853	3e-49
CoeEFV_Env	QEPC01005318.1:484718-505122	24.21	409	377	778	11634	12767	3e-49
CoeEFV_Env	QEPC01005318.1:484718-505122	32.02	178	207	353	11045	11575	3e-49
CoeEFV_Env	QEPC01005318.1:484718-505122	63.64	11	367	377	11605	11637	3e-49
CoeEFV_Env	QEPC01001706.1:c800244-777636	30.98	410	215	612	20138	21259	5e-49
CoeEFV_Env	QEPC01004995.1:1741646-1765648	32.06	315	626	937	16305	17225	3e-47
CoeEFV_Env	QEPC01004995.1:1741646-1765648	28.12	128	333	459	15493	15840	6e-19
CoeEFV_Env	QEPC01004995.1:1741646-1765648	27.89	147	205	325	15056	15493	6e-19
CoeEFV_Env	QEPC01004995.1:1741646-1765648	28.57	84	461	544	15842	16087	6e-19
CoeEFV_Env	QEPC01009335.1:c550200-525390	28.48	453	213	654	21743	23005	9e-47
CoeEFV_Env	QEPC01009335.1:c550200-525390	27.5	40	647	686	22984	23103	9e-47
CoeEFV_Env	QEPC01009335.1:c550200-525390	34.04	141	777	916	23844	24236	1e-13
CoeEFV_Env	QEPC01013154.1:c11952-1	29.36	419	282	692	5958	7127	3e-46
CoeEFV_Env	QEPC01002636.1:c2970058-2948215	33	303	124	421	12163	13032	6e-45
CoeEFV_Env	QEPC01002636.1:c2970058-2948215	45.45	22	438	459	13080	13145	6e-45
CoeEFV_Env	QEPC01002636.1:c2970058-2948215	27.32	205	456	656	19424	19996	4e-15
CoeEFV_Env	QEPC01012034.1:c272386-248924	33.49	209	215	418	15606	16208	6e-45
CoeEFV_Env	QEPC01012034.1:c272386-248924	25.23	214	438	651	16241	16849	6e-45
CoeEFV_Env	QEPC01012034.1:c272386-248924	40.74	108	799	905	17891	18211	2e-24
CoeEFV_Env	QEPC01012034.1:c272386-248924	40.74	108	799	905	20295	20615	2e-24
CoeEFV_Env	QEPC01012034.1:c272386-248924	40.35	57	735	791	17701	17871	2e-24
CoeEFV_Env	QEPC01012034.1:c272386-248924	40.35	57	735	791	20105	20275	2e-24
CoeEFV_Env	QEPC01012034.1:c272386-248924	26.09	46	908	953	18219	18356	2e-24
CoeEFV_Env	QEPC01012034.1:c272386-248924	26.09	46	908	953	20623	20760	2e-24
CoeEFV_Env	QEPC01007064.1:108419-129345	29.73	222	113	321	11269	11931	2e-44
CoeEFV_Env	QEPC01007064.1:108419-129345	30.62	209	321	528	11928	12509	2e-44
CoeEFV_Env	QEPC01006337.1:700801-721154	30.97	226	324	544	11355	11972	2e-44
CoeEFV_Env	QEPC01006337.1:700801-721154	36.03	136	191	321	10936	11337	2e-44
CoeEFV_Env	QEPC01006337.1:700801-721154	34.09	220	718	934	12465	13106	2e-28
CoeEFV_Env	QEPC01000529.1:1392134-1412739	29.46	387	128	507	10990	12090	2e-44
CoeEFV_Env	QEPC01000529.1:1392134-1412739	25.93	432	505	923	18486	19679	6e-31
CoeEFV_Env	QEPC01001717.1:3754038-3777314	32.43	333	191	513	13796	14737	3e-44
CoeEFV_Env	QEPC01001717.1:3754038-3777314	39.13	92	776	867	15478	15750	2e-19
CoeEFV_Env	QEPC01001717.1:3754038-3777314	31.43	105	882	982	15795	16097	2e-19
CoeEFV_Env	QEPC01001717.1:3754038-3777314	24.32	185	616	798	15014	15547	8e-15
CoeEFV_Env	QEPC01001380.1:c709684-686075	25.73	412	438	843	15539	16687	5e-44
CoeEFV_Env	QEPC01001380.1:c709684-686075	35.24	105	835	937	16690	17004	5e-44
CoeEFV_Env	QEPC01001380.1:c709684-686075	37.13	167	219	381	14376	14858	1e-24
CoeEFV_Env	QEPC01003216.1:526842-550735	31.7	265	137	400	15706	16434	1e-43
CoeEFV_Env	QEPC01003216.1:526842-550735	31.47	143	403	544	16442	16846	1e-43
CoeEFV_Env	QEPC01003216.1:526842-550735	24.39	205	589	791	16960	17553	1e-24
CoeEFV_Env	QEPC01003216.1:526842-550735	32.91	79	799	877	17573	17806	1e-24
CoeEFV_Env	QEPC01003216.1:526842-550735	31.82	132	856	985	17742	18134	2e-08
CoeEFV_Env	QEPC01006776.1:c1009716-986640	34.9	255	129	379	13465	14211	3e-43
CoeEFV_Env	QEPC01000841.1:c6487689-6464796	32.35	340	151	479	13357	14307	5e-43
CoeEFV_Env	QEPC01007453.1:1-18402	27.44	481	157	620	11781	13124	1e-42
CoeEFV_Env	QEPC01013751.1:c14512-1	30.11	362	129	488	11496	12530	1e-41
CoeEFV_Env	QEPC01013751.1:c14512-1	31.62	136	859	985	13008	13391	7e-07
CoeEFV_Env	QEPC01007812.1:3349886-3370489	33.17	199	306	503	20037	20594	2e-41
CoeEFV_Env	QEPC01007812.1:3349886-3370489	30.41	171	131	298	19504	20013	2e-41
CoeEFV_Env	QEPC01015139.1:166064-188889	32.96	267	158	418	13777	14550	3e-41
CoeEFV_Env	QEPC01015139.1:166064-188889	37.5	64	444	507	14600	14788	3e-41
CoeEFV_Env	QEPC01015139.1:166064-188889	25.32	316	498	807	14760	15647	6e-29
CoeEFV_Env	QEPC01010723.1:239586-262976	33.33	234	282	513	14525	15187	9e-41
CoeEFV_Env	QEPC01010723.1:239586-262976	29.29	140	132	264	14067	14477	9e-41
CoeEFV_Env	QEPC01010723.1:239586-262976	35.14	259	659	912	16996	17739	2e-33
CoeEFV_Env	QEPC01004481.1:c1544180-1520869	30.81	344	146	480	13706	14683	3e-40
CoeEFV_Env	QEPC01004481.1:c1544180-1520869	28.57	112	682	791	15241	15555	5e-19
CoeEFV_Env	QEPC01004481.1:c1544180-1520869	39.13	69	799	867	15575	15766	5e-19
CoeEFV_Env	QEPC01010227.1:502129-525070	31.03	145	148	289	13401	13829	3e-40
CoeEFV_Env	QEPC01010227.1:502129-525070	31.15	122	366	486	14024	14365	3e-40
CoeEFV_Env	QEPC01010227.1:502129-525070	38.89	54	294	346	13834	13995	3e-40
CoeEFV_Env	QEPC01010227.1:502129-525070	32.81	64	481	544	14347	14532	3e-40
CoeEFV_Env	QEPC01010227.1:502129-525070	33.59	128	721	848	15057	15431	3e-21
CoeEFV_Env	QEPC01010227.1:502129-525070	33.33	42	654	695	14867	14992	3e-21
CoeEFV_Env	QEPC01012515.1:c453615-426165	27.89	355	646	986	26019	27044	3e-40
CoeEFV_Env	QEPC01005417.1:c296132-272842	30.29	350	166	511	13905	14903	1e-39
CoeEFV_Env	QEPC01007237.1:c3485369-3463903	34.36	259	682	937	11444	12193	1e-39
CoeEFV_Env	QEPC01010231.1:c1562022-1539833	32.57	304	685	985	14387	15274	2e-39
CoeEFV_Env	QEPC01003062.1:160273-186628	30.36	359	129	482	16673	17704	2e-39
CoeEFV_Env	QEPC01003062.1:160273-186628	30.67	300	695	982	17702	18583	4e-30
CoeEFV_Env	QEPC01009783.1:507501-529887	31.38	239	282	518	13163	13837	3e-39
CoeEFV_Env	QEPC01009783.1:507501-529887	38.55	83	186	264	12870	13115	3e-39
CoeEFV_Env	QEPC01014434.1:901071-922204	35.98	189	747	934	11789	12352	1e-38
CoeEFV_Env	QEPC01014434.1:901071-922204	21.13	142	609	748	11389	11793	1e-38
CoeEFV_Env	QEPC01014434.1:893793-914790	35.98	189	747	934	19067	19630	1e-38
CoeEFV_Env	QEPC01014434.1:893793-914790	21.13	142	609	748	18667	19071	1e-38
CoeEFV_Env	QEPC01005822.1:7223780-7246852	30.38	372	139	501	14021	15085	1e-38
CoeEFV_Env	QEPC01005822.1:7223780-7246852	32.39	213	782	985	15284	15892	8e-24
CoeEFV_Env	QEPC01005822.1:7223780-7246852	39.13	46	740	785	15166	15303	8e-24
CoeEFV_Env	QEPC01014787.1:c1213125-1190817	31.08	325	212	530	13042	13941	1e-37
CoeEFV_Env	QEPC01008309.1:c1899771-1879374	26.03	534	479	985	11207	12676	1e-37
CoeEFV_Env	QEPC01008309.1:c1899771-1879374	39.22	102	206	303	10414	10713	6e-27
CoeEFV_Env	QEPC01008309.1:c1899771-1879374	37.74	53	302	353	10709	10867	6e-27
CoeEFV_Env	QEPC01008309.1:c1899771-1879374	27.42	124	395	511	10966	11304	6e-27
CoeEFV_Env	QEPC01008309.1:c1899771-1879374	45	20	368	387	10896	10955	6e-27
CoeEFV_Env	QEPC01011412.1:c2288304-2267595	33.22	289	250	534	3491	2685	2e-37
CoeEFV_Env	QEPC01011412.1:c2288304-2267595	32.27	251	676	923	2295	1570	7e-30
CoeEFV_Env	QEPC01011412.1:c2288304-2267595	32.27	251	676	923	9347	8622	1e-29
CoeEFV_Env	QEPC01003743.1:c2141314-2119302	37.19	242	702	937	15724	16434	2e-37
CoeEFV_Env	QEPC01003743.1:c2141314-2119302	37.5	80	191	267	12897	13136	1e-15
CoeEFV_Env	QEPC01003743.1:c2141314-2119302	51.61	31	282	312	13213	13305	1e-15
CoeEFV_Env	QEPC01003322.1:c101808-81176	29	300	580	877	17052	17927	2e-37
CoeEFV_Env	QEPC01003596.1:126723-149521	31.67	300	124	418	21897	22754	4e-37
CoeEFV_Env	QEPC01000193.1:119425-142118	30.42	309	687	984	16114	16992	5e-37
CoeEFV_Env	QEPC01007114.1:c86070-65482	35.21	267	721	985	13241	14029	5e-37
CoeEFV_Env	QEPC01007114.1:c86070-65482	33.33	204	310	513	12135	12710	1e-29
CoeEFV_Env	QEPC01007114.1:c86070-65482	40.35	57	215	267	11848	12015	1e-29
CoeEFV_Env	QEPC01007114.1:c86070-65482	39.13	23	293	315	12086	12154	1e-29
CoeEFV_Env	QEPC01015148.1:2029232-2051097	31.67	221	293	507	14246	14857	1e-36
CoeEFV_Env	QEPC01015148.1:2029232-2051097	40	80	214	290	14001	14237	1e-36
CoeEFV_Env	QEPC01013985.1:700991-723631	34.31	137	283	418	13887	14270	2e-36
CoeEFV_Env	QEPC01013985.1:700991-723631	34.26	108	160	264	13520	13843	2e-36
CoeEFV_Env	QEPC01013985.1:700991-723631	43.24	37	446	482	14335	14442	2e-36
CoeEFV_Env	QEPC01007367.1:707709-728800	34.32	236	149	379	13103	13777	4e-35
CoeEFV_Env	QEPC01002218.1:c1016897-994509	38.74	191	207	394	12912	13463	2e-34
CoeEFV_Env	QEPC01001126.1:1133626-1156713	30.92	207	284	478	16819	17403	3e-34
CoeEFV_Env	QEPC01001126.1:1133626-1156713	38.75	80	191	267	16535	16774	3e-34
CoeEFV_Env	QEPC01001126.1:1133626-1156713	35.81	148	747	893	17486	17926	2e-19
CoeEFV_Env	QEPC01003920.1:1960139-1988240	41.09	129	213	337	18450	18833	1e-33
CoeEFV_Env	QEPC01003920.1:1960139-1988240	25.12	207	345	545	18839	19354	1e-33
CoeEFV_Env	QEPC01003920.1:1960139-1988240	34.39	189	799	985	22008	22565	1e-26
CoeEFV_Env	QEPC01003920.1:1960139-1988240	39.58	48	744	791	21845	21988	1e-26
CoeEFV_Env	QEPC01000119.1:5809988-5833195	30.38	158	111	264	13543	14013	1e-33
CoeEFV_Env	QEPC01000119.1:5809988-5833195	32.2	118	298	414	14108	14440	1e-33
CoeEFV_Env	QEPC01000119.1:5809988-5833195	64.71	17	282	298	14061	14111	1e-33
CoeEFV_Env	QEPC01000119.1:5809988-5833195	37.5	24	438	461	14493	14564	1e-33
CoeEFV_Env	QEPC01014350.1:c2388162-2363447	33.04	227	129	351	15091	15768	7e-33
CoeEFV_Env	QEPC01004976.1:694479-717335	28.61	332	661	985	14418	15377	4e-32
CoeEFV_Env	QEPC01004976.1:694479-717335	25	208	471	674	13888	14460	2e-11
CoeEFV_Env	QEPC01004976.1:694479-717335	27.68	112	128	239	13191	13526	1e-09
CoeEFV_Env	QEPC01007064.1:98908-120722	29.73	222	113	321	20780	21442	9e-32
CoeEFV_Env	QEPC01007064.1:98908-120722	28.47	137	321	454	21439	21807	9e-32
CoeEFV_Env	QEPC01011412.1:7749-28706	35.48	217	191	403	17729	18361	1e-31
CoeEFV_Env	QEPC01011125.1:90346-113811	29.91	214	302	513	14325	14915	2e-31
CoeEFV_Env	QEPC01011125.1:90346-113811	39.73	73	195	264	14000	14218	2e-31
CoeEFV_Env	QEPC01011125.1:90346-113811	66.67	18	283	300	14269	14322	2e-31
CoeEFV_Env	QEPC01015122.1:1674264-1695587	38.64	176	742	916	9160	9684	9e-30
CoeEFV_Env	QEPC01001533.1:14312914-14341494	34.86	218	207	418	19173	19799	1e-29
CoeEFV_Env	QEPC01014787.1:c353412-332996	34.9	192	747	937	10842	11414	1e-29
CoeEFV_Env	QEPC01014617.1:c2251831-2230817	39.29	168	191	353	19005	19502	2e-29
CoeEFV_Env	QEPC01000081.1:266849-288035	36.27	193	159	346	12552	13124	3e-29
CoeEFV_Env	QEPC01003635.1:c3756331-3735351	32.57	218	124	337	11487	12137	6e-29
CoeEFV_Env	QEPC01002955.1:c2457884-2436761	38.69	168	191	353	11594	12091	9e-29
CoeEFV_Env	QEPC01000808.1:260343-274737	24.71	344	532	868	13118	14086	2e-28
CoeEFV_Env	QEPC01000808.1:260343-274737	39.47	76	863	937	14068	14295	2e-28
CoeEFV_Env	QEPC01015480.1:465265-488701	38.32	167	191	353	13956	14453	4e-28
CoeEFV_Env	QEPC01015480.1:465265-488701	38.26	115	821	934	23013	23357	2e-22
CoeEFV_Env	QEPC01015480.1:465265-488701	37.29	59	737	791	22753	22929	2e-22
CoeEFV_Env	QEPC01015480.1:465265-488701	52.94	17	799	815	22949	22999	2e-22
CoeEFV_Env	QEPC01000971.1:17240-37563	34.98	203	191	389	17790	18380	5e-28
CoeEFV_Env	QEPC01000971.1:25848-47769	34.98	203	191	389	9182	9772	5e-28
CoeEFV_Env	QEPC01009797.1:c3147257-3125911	25.88	313	438	744	17022	17894	1e-27
CoeEFV_Env	QEPC01014606.1:2383129-2406073	40.54	111	283	392	14333	14650	4e-27
CoeEFV_Env	QEPC01014606.1:2383129-2406073	41.82	55	213	264	14118	14282	4e-27
CoeEFV_Env	QEPC01014606.1:2383129-2406073	38.05	113	741	853	15632	15967	5e-16
CoeEFV_Env	QEPC01014606.1:2383129-2406073	40.51	79	860	937	16140	16376	5e-09
CoeEFV_Env	QEPC01005044.1:c1471899-1450776	24.63	203	462	660	13001	13567	6e-27
CoeEFV_Env	QEPC01005044.1:c1471899-1450776	25.23	214	683	867	13585	14172	6e-27
CoeEFV_Env	QEPC01005044.1:c1471899-1450776	41.24	97	282	377	12373	12648	5e-19
CoeEFV_Env	QEPC01005044.1:c1471899-1450776	28.57	63	398	459	12702	12875	5e-19
CoeEFV_Env	QEPC01005044.1:c1479082-1457699	24.63	203	462	660	20184	20750	7e-27
CoeEFV_Env	QEPC01005044.1:c1479082-1457699	25.23	214	683	867	20768	21355	7e-27
CoeEFV_Env	QEPC01005044.1:c1479082-1457699	41.24	97	282	377	19556	19831	5e-19
CoeEFV_Env	QEPC01005044.1:c1479082-1457699	28.57	63	398	459	19885	20058	5e-19
CoeEFV_Env	QEPC01014049.1:76120-98647	40.59	101	206	302	12998	13294	1e-26
CoeEFV_Env	QEPC01014049.1:76120-98647	29.63	108	308	415	13312	13614	1e-26
CoeEFV_Env	QEPC01003920.1:c3998804-3972036	27.89	147	124	267	17089	17523	2e-26
CoeEFV_Env	QEPC01003920.1:c3998804-3972036	44.78	67	285	350	17586	17786	2e-26
CoeEFV_Env	QEPC01014935.1:2115302-2136394	38.61	101	445	545	20231	20524	3e-26
CoeEFV_Env	QEPC01014935.1:2115302-2136394	32.59	135	285	418	19792	20169	3e-26
CoeEFV_Env	QEPC01014935.1:2115302-2136394	27.12	177	140	311	19353	19871	8e-12
CoeEFV_Env	QEPC01012515.1:646390-667429	28.66	314	647	937	15954	16820	3e-26
CoeEFV_Env	QEPC01012515.1:646390-667429	28.66	314	647	937	18358	19224	3e-26
CoeEFV_Env	QEPC01012515.1:646390-667429	32.52	123	297	418	11376	11720	3e-15
CoeEFV_Env	QEPC01012515.1:646390-667429	30.61	49	222	267	11234	11380	3e-15
CoeEFV_Env	QEPC01012515.1:646390-667429	23.88	201	470	666	17858	18418	9e-11
CoeEFV_Env	QEPC01001533.1:c7858472-7835865	33.33	195	158	347	13028	13606	5e-26
CoeEFV_Env	QEPC01001533.1:c7858472-7835865	31.39	137	367	498	15497	15862	4e-08
CoeEFV_Env	QEPC01015465.1:2075102-2100121	26.3	308	596	895	14998	15873	3e-25
CoeEFV_Env	QEPC01003539.1:97407-117607	31.91	188	128	311	17465	18022	4e-25
CoeEFV_Env	QEPC01003539.1:103769-126952	31.91	188	128	311	11103	11660	4e-25
CoeEFV_Env	QEPC01003539.1:103769-126952	31.91	188	128	311	13570	14127	4e-25
CoeEFV_Env	QEPC01004745.1:1398979-1419856	27.15	291	195	480	11479	12312	4e-25
CoeEFV_Env	QEPC01004745.1:1398979-1419856	39.68	63	474	536	12299	12481	4e-25
CoeEFV_Env	QEPC01008871.1:c179853-156488	34.64	153	162	311	13846	14301	6e-25
CoeEFV_Env	QEPC01008871.1:c179853-156488	54.55	22	330	351	14372	14437	6e-25
CoeEFV_Env	QEPC01008871.1:c179853-156488	25.86	232	438	665	14816	15469	5e-19
CoeEFV_Env	QEPC01015561.1:1415577-1439287	27.2	239	580	816	14478	15173	2e-24
CoeEFV_Env	QEPC01007621.1:1322431-1347822	29.81	161	385	544	11379	11831	2e-24
CoeEFV_Env	QEPC01007621.1:1322431-1347822	23.08	169	580	746	11915	12400	2e-24
CoeEFV_Env	QEPC01007621.1:1322431-1347822	34.92	189	799	985	20844	21404	8e-23
CoeEFV_Env	QEPC01007621.1:1322431-1347822	34.83	89	721	809	20618	20860	1e-08
CoeEFV_Env	QEPC01007621.1:1313737-1335487	29.81	161	385	544	20073	20525	2e-24
CoeEFV_Env	QEPC01007621.1:1313737-1335487	23.08	169	580	746	20609	21094	2e-24
CoeEFV_Env	QEPC01010651.1:c2013179-1989834	33.5	197	787	982	18383	18970	2e-24
CoeEFV_Env	QEPC01014479.1:221186-241802	33.68	190	798	986	6538	7104	5e-23
CoeEFV_Env	QEPC01001744.1:924759-945059	30.22	225	767	982	10860	11486	7e-23
CoeEFV_Env	QEPC01011901.1:c5949477-5927973	37.16	148	192	335	12850	13290	8e-23
CoeEFV_Env	QEPC01004817.1:c646593-624747	36.84	152	185	331	15593	16042	9e-23
CoeEFV_Env	QEPC01006603.1:168253-191441	29.85	201	191	386	13707	14288	3e-21
CoeEFV_Env	QEPC01006603.1:168253-191441	24.39	205	438	638	14420	14992	5e-11
CoeEFV_Env	QEPC01009539.1:23003-51410	30.98	184	676	857	18985	19512	4e-21
CoeEFV_Env	QEPC01005651.1:c799893-778203	35.21	142	712	853	14161	14574	6e-20
CoeEFV_Env	QEPC01001049.1:547023-568704	40.45	89	238	321	6514	6774	7e-19
CoeEFV_Env	QEPC01001049.1:547023-568704	38.71	62	324	385	6779	6949	7e-19
CoeEFV_Env	QEPC01001049.1:547023-568704	33.09	139	858	987	16255	16647	2e-08
CoeEFV_Env	QEPC01001049.1:547023-568704	41.86	43	799	841	8096	8221	6e-07
CoeEFV_Env	QEPC01001049.1:547023-568704	32.56	43	723	765	7872	8000	6e-07
CoeEFV_Env	QEPC01001049.1:547023-568704	38.24	34	767	800	8002	8091	6e-07
CoeEFV_Env	QEPC01006406.1:c82203-61423	30.59	170	124	289	11173	11676	7e-19
CoeEFV_Env	QEPC01007842.1:621581-644965	41.03	78	191	264	13806	14036	2e-18
CoeEFV_Env	QEPC01007842.1:621581-644965	36.96	46	298	342	14131	14268	2e-18
CoeEFV_Env	QEPC01007842.1:621581-644965	58.82	17	283	299	14087	14137	2e-18
CoeEFV_Env	QEPC01010480.1:c30364-5408	28.77	146	634	777	17227	17643	1e-16
CoeEFV_Env	QEPC01010480.1:c30364-5408	38.24	34	782	815	17648	17749	1e-16
CoeEFV_Env	QEPC01009783.1:946163-968044	28.16	245	284	513	12270	12923	2e-16
CoeEFV_Env	QEPC01015182.1:118722-143723	38.89	126	799	923	19956	20330	6e-16
CoeEFV_Env	QEPC01015182.1:118722-143723	26.67	120	125	244	15429	15788	7e-11
CoeEFV_Env	QEPC01001155.1:56989-77390	36.49	148	367	513	17686	18102	1e-15
CoeEFV_Env	QEPC01000978.1:c2699887-2678505	30.15	136	129	260	11718	12122	2e-15
CoeEFV_Env	QEPC01010062.1:c2145721-2123792	28.33	120	297	415	8661	8999	4e-15
CoeEFV_Env	QEPC01010062.1:c2145721-2123792	40.82	49	250	298	8522	8665	4e-15
CoeEFV_Env	QEPC01010062.1:c2145721-2123792	33.65	104	448	551	9393	9695	6e-11
CoeEFV_Env	QEPC01006410.1:46281-73100	39.02	123	236	353	19435	19797	6e-15
CoeEFV_Env	QEPC01000022.1:398683-418361	38.03	71	867	937	307	95	1e-14
CoeEFV_Env	QEPC01000022.1:398683-418361	41.18	51	798	848	510	361	1e-14
CoeEFV_Env	QEPC01012853.1:384893-409222	29.91	117	867	982	15687	16034	1e-13
CoeEFV_Env	QEPC01012853.1:384893-409222	29.91	117	867	982	18264	18611	1e-13
CoeEFV_Env	QEPC01012853.1:384893-409222	38.96	77	793	866	15458	15685	1e-13
CoeEFV_Env	QEPC01012853.1:384893-409222	38.96	77	793	866	18035	18262	1e-13
CoeEFV_Env	QEPC01012853.1:384893-409222	27.27	121	124	244	14613	14975	5e-08
CoeEFV_Env	QEPC01006333.1:c2123337-2103017	35.92	103	293	394	11863	12156	3e-13
CoeEFV_Env	QEPC01006333.1:2097550-2119344	35.92	103	293	394	13926	13633	3e-13
CoeEFV_Env	QEPC01012830.1:198311-218958	44.87	78	282	358	20	238	9e-13
CoeEFV_Env	QEPC01012830.1:198311-218958	34.4	125	367	490	868	1218	8e-10
CoeEFV_Env	QEPC01005364.1:77384-102875	28.45	116	129	244	15828	16175	1e-12
CoeEFV_Env	QEPC01005364.1:77384-102875	28.45	116	129	244	13320	13667	1e-12
CoeEFV_Env	QEPC01001717.1:6408595-6430465	28.67	143	128	267	12644	13072	1e-12
CoeEFV_Env	QEPC01013596.1:c1907234-1884186	28.07	114	131	244	13435	13776	2e-11
CoeEFV_Env	QEPC01002186.1:c2445985-2423263	38.75	80	191	267	13296	13535	5e-11
CoeEFV_Env	QEPC01010852.1:c2626652-2605510	39.22	102	807	905	14535	14831	2e-10
CoeEFV_Env	QEPC01010852.1:c2626652-2605510	27.93	111	695	801	14072	14404	6e-08
CoeEFV_Env	QEPC01014636.1:1433806-1457721	28.79	198	317	513	21164	21709	2e-10
CoeEFV_Env	QEPC01012769.1:2413287-2433703	33.65	104	316	418	15052	15342	9e-10
CoeEFV_Env	QEPC01004016.1:c584511-562884	32.53	83	337	418	19275	19502	1e-09
CoeEFV_Env	QEPC01004016.1:c584511-562884	44.19	43	440	482	19540	19665	1e-09
CoeEFV_Env	QEPC01004016.1:c577024-556246	32.53	83	337	418	11788	12015	1e-09
CoeEFV_Env	QEPC01004016.1:c577024-556246	44.19	43	440	482	12053	12178	1e-09
CoeEFV_Env	QEPC01012840.1:c1354216-1330767	37.65	85	854	937	13469	13723	4e-09
CoeEFV_Env	QEPC01011569.1:1806858-1827888	43.06	72	283	353	14917	15132	1e-08
CoeEFV_Env	QEPC01010332.1:c2889295-2866195	36.25	80	721	800	16354	16575	2e-08
CoeEFV_Env	QEPC01015246.1:c217478-204716	27.37	179	132	304	4141	4674	1e-07
