# Supplementary material for: The First Co-Opted Endogenous Foamy Viruses and the Evolutionary History of Reptilian Foamy Viruses
Source: Viruses. 2019 Jul 12;11(7):641. doi: 10.3390/v11070641 (PMC6669660; doi:10.3390/v11070641)
Supplement: Supplementary file 1 [file viruses-11-00641-s001.zip › viruses-512695-suppl/Table S4 Foamy virus-like endogenous viral elements in other reptiles.xlsx]

## Sheet: Sheet1
Probes	Reptile species	Contig accession number	Position	Best BLASTx hits
				Accession number	Description	Query cover	E value	Percentage identity
CoeEFV and consensus ERV-Spuma-Spu Pols	Anolis carolinensis	AAWZ02005699.1	c28961-26286	AAP06677.1	pol [Human endogenous retrovirus HCML-ARV]	0.98	0	0.55
		AAWZ02019942.1	c26480-23841	AAP06677.1	pol [Human endogenous retrovirus HCML-ARV]	0.99	0	0.55
		AAWZ02031644.1	c46246-44084	AAA92249.1	ORF B [Trichoplusia ni TED virus]	0.81	3e-77	0.39
		AAWZ02031644.1	c5013-1618	AAP06677.1	pol [Human endogenous retrovirus HCML-ARV]	0.99	0	0.52
		AAWZ02040715.1	c5109-1714	AAP06677.1	pol [Human endogenous retrovirus HCML-ARV]	0.99	0	0.53
	Protobothrops mucrosquamatus	BCNE02038329.1	c4739-1705	AGV92859.1	pol [Duck infectious anemia virus]	1	0	0.47
		BCNE02119710.1	c3221-249	AAP06677.1	pol [Human endogenous retrovirus HCML-ARV]	0.99	0	0.46
	Paroedura picta	BDOT01000761.1	148818-151289	P08361.2	gag-pol [Cas-Br-E murine leukemia virus]	0.99	2e-67	0.28
		BDOT01001499.1	c9697-6605	AHC55379.1	pol [Reticuloendotheliosis virus]	1	0	0.39
	Vipera berus	JTGP01213280.1	c10069-7439	AAP06677.1	pol [Human endogenous retrovirus HCML-ARV]	0.99	0	0.45
	Gekko japonicus	LNDG01005973.1	32649-35660	AAC98548.1	pol [Murine leukemia virus]	0.99	3e-108	0.3
		LNDG01092488.1	c55597-52520	AAV68488.2	gag-pol [Murine leukemia virus]	0.89	1e-100	0.31
		LNDG01132697.1	117-3143	AAC98548.1	pol [Murine leukemia virus]	0.99	1e-109	0.29
		LNDG01176666.1	c8873-5835	AAC98548.1	pol [Murine leukemia virus]	0.98	8e-108	0.3
	Lacerta viridis	OFHU01003731.1	32100-35216	AGV92859.1	pol [Duck infectious anemia virus]	0.95	0	0.42
		OFHU01003731.1	84820-87045	AAA92249.1	ORF B [Trichoplusia ni TED virus]	0.57	6e-70	0.35
		OFHU01004133.1	c782211-779170	AGV92859.1	pol [Duck infectious anemia virus]	0.98	0	0.42
		OFHU01004658.1	214209-217130	AID54962.1	gag-pro-pol [Polytropic murine leukemia virus]	0.99	0	0.41
		OFHU01004658.1	45410-47680	AAA92249.1	ORF B [Trichoplusia ni TED virus]	0.77	3e-67	0.33
CoeEFV and consensus ERV-Spuma-Spu Envs	Paroedura picta	BDOT01000314.1	c548029-545198	ASF20095.1	env [Macaque simian foamy virus]	0.93	3e-109	0.28
	Gekko japonicus	LNDG01066615.1	c46188-43360	AFR79240.1	env [Bovine foamy virus]	0.93	4e-114	0.29
