# Supplementary material for: The First Co-Opted Endogenous Foamy Viruses and the Evolutionary History of Reptilian Foamy Viruses
Source: Viruses. 2019 Jul 12;11(7):641. doi: 10.3390/v11070641 (PMC6669660; doi:10.3390/v11070641)
Supplement: Supplementary file 1 [file viruses-11-00641-s001.zip › viruses-512695-suppl/Table S5 Host evolutionary timescales.xlsx]

## Sheet: Sheet1
Node	Vertebrate divergence event	Timescale (million year)			Reference
		Median	Range
			Lower	Upper
I	Western/eastern + central chimpanzee	0.96	0.7	1.22	Stone et al., Philos Trans R Soc Lond B Biol Sci., 2010
II	Chimpanzee/Gorilla	8.3	6.58	10.07	Perelman et al., PLoS Genetics, 2011
III	Chimpanzee/Orangutan	16.52	13.45	19.68	Perelman et al., PLoS Genetics, 2011
IV	Apes/OWMs	31.56	22.66	37.88	Perelman et al., PLoS Genetics, 2011
V	Apes+OWMs/NWMs (Simiiformes)	43.47	38.55	48.36	Perelman et al., PLoS Genetics, 2011
VI	Boreoeutherians/Xenarthrans	101.1	97.8	104.4	Bininda-Emonds et al., Nature, 2007
VII	Boreoeutherians+Xenarthrans/Afrotherians	101.3	93.9	108.7	Bininda-Emonds et al., Nature, 2007
