# Supplementary material for: The First Co-Opted Endogenous Foamy Viruses and the Evolutionary History of Reptilian Foamy Viruses
Source: Viruses. 2019 Jul 12;11(7):641. doi: 10.3390/v11070641 (PMC6669660; doi:10.3390/v11070641)
Supplement: Supplementary file 1 [file viruses-11-00641-s001.zip › viruses-512695-suppl/Table S6 Foamy virus-host association.xlsx]

## Sheet: Sheet1
Foamy virus (FV)*	Host species
SFVpsc†	Eastern chimpanzee (Pan troglodytes schweinfurthii)
SFVpve	Western chimpanzee (Pan troglodytes verus)
SFVggo	Gorilla (Gorilla gorilla sp.)
SFVppy	Orangutan (Pongo pygmaeus)
SFVmcy	Macaque (Macaca mulatta, M. cyclopis)
SFVcae	African green monkey (Cercopithecus aethiops)
SFVcja	Common marmoset (Callithrix jacchus)
SFVaxx	Spider monkey (Ateles sp.)
SFVssc	Squirrel monkey (Saimiri sciureus)
SFVocr	Galago (Otolemur crassicaudatus panganiensis)
PSFVaye	Aye-aye (Daubentonia madagascariensis), Lemur
BFVbta	Cow (Bos taurus)
EFVeca	Horse (Equus ferus caballus)
FFVfca	Cat (Felis catus)
SloEFV	Two-toed sloth (Choloepus hoffmanni)
ChrEFV	Cape golden mole (Chrysochloris asiatica)
ERV-Spuma-Ppi	Panther gecko (Paroedura picta)
ERV-Spuma-Gja	Schlegel's Japanese gecko (Gekko japonicus)
ERV-Spuma-Spu	Tuatara (Sphenodon punctatus)
NViFLERV-1, Amphibian EFVs	Eastern newt (Notophthalmus viridescens), Amphibian
CoeEFV, Lobe finned fish EFVs	Coelacanth (Latimeria chalumnae), Lobe finned fish
Bony fish EFVs	Bony fish
Shark EFVs	Shark
* Acronyms used in FV names: SFV: simian foamy virus; psc, Pan troglodytes schweinfurthii chimpanzee; pve, Pan troglodytes verus chimpanzee; ggo, Gorilla gorilla gorilla; ppy, Pongo pygmaeus orangutan; mcy, Macaca cyclopis macaque; cae, Chlorocebus aethiops Grivet; cja, Callithrix jacchus marmoset; axx, Ateles spider monkey; scc, Saimiri sciureus squirrel monkey; ocr, Otolemur crassicaudatus brow…
† Although the SFVpsc was isolated from a human and was believed to be a human specific FV, it has now been well-established that it is infact most closely related to and clustering well within the clade of FVs from Eastern chimpanzees (Pan troglodytes schweinfurthii) [1-3]. So we treated SFVpsc as a FV of chimpanzee origin.
1. Switzer WM, Bhullar V, Shanmugam V, Cong M-E, Parekh B, Lerche NW, Yee JL, Ely JJ, Boneva R, Chapman LE, Folks TM, Heneine W: Frequent simian foamy virus infection in persons occupationally exposed to nonhuman primates. J Virol 2004, 78:2780–2789.
2. Meiering CD, Linial ML: Historical perspective of foamy virus epidemiology and infection. Clin Microbiol Rev 2001, 14:165–176.
3. Liu W, Worobey M, Li Y, Keele BF, Bibollet-Ruche F, Guo Y, Goepfert PA, Santiago ML, Ndjango J-BN, Neel C, Clifford SL, Sanz C, Kamenya S, Wilson ML, Pusey AE, Gross-Camp N, Boesch C, Smith V, Zamma K, Huffman MA, Mitani JC, Watts DP, Peeters M, Shaw GM, Switzer WM, Sharp PM, Hahn BH: Molecular ecology and natural history of simian foamy virus infection in wild-living chimpanzees. PLoS Pathog …
